# Supplementary material for: Genome-Wide Analysis of the miRNA–mRNAs Network Involved in Cold Tolerance in Populus simonii × P. nigra
Source: Genes (Basel). 2019 Jun 5;10(6):430. doi: 10.3390/genes10060430 (PMC6627750; doi:10.3390/genes10060430)
Supplement: Supplementary file 1 [file genes-10-00430-s001.zip]

Archive with 13 entries (13 files):
- Figure S1.png
- Figure S2.png
- Figure S3.png
- Table S1.doc
- Table S10.xlsx
- Table S2.doc
- Table S3.xls
- Table S4.xls
- Table S5.xls
- Table S7.xlsx
- Table S8.xlsx
- Table S9.xlsx
- table S6.xlsx
