# Supplementary material for: Genome-Wide Analysis of the miRNA–mRNAs Network Involved in Cold Tolerance in Populus simonii × P. nigra
Source: Genes (Basel). 2019 Jun 5;10(6):430. doi: 10.3390/genes10060430 (PMC6627750; doi:10.3390/genes10060430)
Supplement: Supplementary file 1 [file genes-10-00430-s001.zip › Table S10.xlsx]

## Sheet: ptc_mature.psRobot_targets.pair
Table S10 Targets analysis of miRNAs by psRobot in Populus simonii × P. nigra
geneID	miRNA	Query length	Hit1_id	Hit1_acc	Hit1_length	Hit1_qStart	Hit1_qEnd	Hit1_hStart	Hit1_hEnd	Hit1_alignLength	Hit1_identity	Hit1_positive	Hit1_percentIdentity	Hit1_score	Hit1_eValue	Hit1_description	Hit2_id	Hit2_acc	Hit2_length	Hit2_qStart	Hit2_qEnd	Hit2_hStart	Hit2_hEnd	Hit2_alignLength	Hit2_identity	Hit2_positive	Hit2_percentIdentity	Hit2_score	Hit2_eValue	Hit2_description	Hit3_id	Hit3_acc	Hit3_length	Hit3_qStart	Hit3_qEnd	Hit3_hStart	Hit3_hEnd	Hit3_alignLength	Hit3_identity	Hit3_positive	Hit3_percentIdentity	Hit3_score	Hit3_eValue	Hit3_description	Hit4_id	Hit4_acc	Hit4_length	Hit4_qStart	Hit4_qEnd
Cluster-16493.12034	novel_46	2205	Q39054	CNX1_ARATH	670	94	2053	16	670	660	480	552	72.7273	2441	5.3e-274	Molybdopterin biosynthesis protein CNX1 OS=Arabidopsis thaliana GN=CNX1 PE=1 SV=2	Q8BUV3	GEPH_MOUSE	769	94	1291	356	746	405	190	260	46.9136	812	4.1e-85	Gephyrin OS=Mus musculus GN=Gphn PE=1 SV=2	Q9NQX3	GEPH_HUMAN	736	94	1291	323	713	405	190	260	46.9136	812	4.1e-85	Gephyrin OS=Homo sapiens GN=GPHN PE=1 SV=1	Q03555	GEPH_RAT	768	94	1291
Cluster-16493.56428	novel_48	4835	Q9FWQ5	HAC12_ARATH	1706	381	2703	905	1675	788	427	546	54.1878	2249	2.1e-251	Histone acetyltransferase HAC12 OS=Arabidopsis thaliana GN=HAC12 PE=2 SV=2	Q9C5X9	HAC1_ARATH	1697	381	2790	869	1666	817	428	554	52.3868	2214	2.4e-247	Histone acetyltransferase HAC1 OS=Arabidopsis thaliana GN=HAC1 PE=1 SV=2	Q9LE42	HAC5_ARATH	1670	384	2760	851	1637	813	404	546	49.6925	2079	1.1e-231	Histone acetyltransferase HAC5 OS=Arabidopsis thaliana GN=HAC5 PE=2 SV=1	Q6YXY2	HACL1_ORYSJ	1668	381	2868
Cluster-12307.0	novel_48,ptc-miR6427-3p	3767	Q9FT69	RQSIM_ARATH	858	32	2603	3	829	867	478	600	55.1326	2292	1.7e-256	ATP-dependent DNA helicase Q-like SIM OS=Arabidopsis thaliana GN=RECQSIM PE=2 SV=1	O09053	WRN_MOUSE	1401	515	1145	504	703	211	92	127	43.6019	392	3.5e-36	Werner syndrome ATP-dependent helicase homolog OS=Mus musculus GN=Wrn PE=1 SV=3	O93530	WRN_XENLA	1436	515	1163	481	686	217	95	125	43.7788	390	6e-36	Werner syndrome ATP-dependent helicase homolog OS=Xenopus laevis GN=wrn PE=2 SV=1	Q9FT73	MED34_ARATH	705	488	1292
Cluster-16493.55401	novel_48,ptc-miR6427-3p	3725	Q9FT69	RQSIM_ARATH	858	32	2561	3	829	867	466	586	53.7486	2202	4.6e-246	ATP-dependent DNA helicase Q-like SIM OS=Arabidopsis thaliana GN=RECQSIM PE=2 SV=1	O09053	WRN_MOUSE	1401	515	1136	504	700	208	87	123	41.8269	364	6.2e-33	Werner syndrome ATP-dependent helicase homolog OS=Mus musculus GN=Wrn PE=1 SV=3	O93530	WRN_XENLA	1436	515	1085	481	661	191	85	113	44.5026	363	8.1e-33	Werner syndrome ATP-dependent helicase homolog OS=Xenopus laevis GN=wrn PE=2 SV=1	Q9FT73	MED34_ARATH	705	488	1100
Cluster-11111.0	novel_48,ptc-miR6427-3p	3996	Q9FT69	RQSIM_ARATH	858	1707	2832	468	829	377	227	286	60.2122	1182	9.3e-128	ATP-dependent DNA helicase Q-like SIM OS=Arabidopsis thaliana GN=RECQSIM PE=2 SV=1	O09053	WRN_MOUSE	1401	515	1145	504	703	211	92	127	43.6019	392	3.7e-36	Werner syndrome ATP-dependent helicase homolog OS=Mus musculus GN=Wrn PE=1 SV=3	O93530	WRN_XENLA	1436	515	1163	481	686	217	95	125	43.7788	390	6.4e-36	Werner syndrome ATP-dependent helicase homolog OS=Xenopus laevis GN=wrn PE=2 SV=1	Q9FT73	MED34_ARATH	705	488	1292
Cluster-17721.0	novel_48,ptc-miR6427-3p	3414	Q9LHN4	LPAT5_ARATH	375	763	1762	30	363	334	231	275	69.1617	1259	9.4e-137	Probable 1-acyl-sn-glycerol-3-phosphate acyltransferase 5 OS=Arabidopsis thaliana GN=LPAT5 PE=2 SV=1	Q8L4Y2	LPAT4_ARATH	378	769	1867	1	365	366	224	265	61.2022	1150	4.1e-124	Probable 1-acyl-sn-glycerol-3-phosphate acyltransferase 4 OS=Arabidopsis thaliana GN=LPAT4 PE=2 SV=1	Q5F3X0	LCLT1_CHICK	378	961	1687	40	284	245	95	136	38.7755	451	4.6e-43	Lysocardiolipin acyltransferase 1 OS=Gallus gallus GN=LCLAT1 PE=2 SV=1	Q3UN02	LCLT1_MOUSE	376	940	1732
Cluster-16493.52334	novel_5,ptc-miR166a	5458	Q93YS4	AB22G_ARATH	751	169	2380	10	749	744	554	632	74.4624	2829	0	ABC transporter G family member 22 OS=Arabidopsis thaliana GN=ABCG22 PE=1 SV=1	Q9FT51	AB27G_ARATH	737	205	2380	16	733	727	494	572	67.9505	2432	1.4e-272	ABC transporter G family member 27 OS=Arabidopsis thaliana GN=ABCG27 PE=2 SV=1	Q8S4R4	CRTSO_SOLLC	615	3184	5089	8	599	637	432	476	67.8179	2137	2.3e-238	Prolycopene isomerase, chloroplastic OS=Solanum lycopersicum GN=CRTISO PE=1 SV=1	Q9M9Y8	CRTSO_ARATH	595	3184	4924
Cluster-16493.53577	novel_50	2215	Q9S775	PKL_ARATH	1384	2	2072	296	987	700	539	594	77	2743	0	CHD3-type chromatin-remodeling factor PICKLE OS=Arabidopsis thaliana GN=PKL PE=1 SV=1	Q12873	CHD3_HUMAN	2000	2	2042	759	1426	700	334	448	47.7143	1521	2.5e-167	Chromodomain-helicase-DNA-binding protein 3 OS=Homo sapiens GN=CHD3 PE=1 SV=3	Q14839	CHD4_HUMAN	1912	2	2042	749	1430	701	341	433	48.6448	1514	1.6e-166	Chromodomain-helicase-DNA-binding protein 4 OS=Homo sapiens GN=CHD4 PE=1 SV=2	Q6PDQ2	CHD4_MOUSE	1915	2	2042
Cluster-16493.21110	novel_50	1682	Q8VZP6	GUX8_ARATH	497	324	1635	61	497	437	297	355	67.9634	1672	5.9e-185	Putative glucuronosyltransferase PGSIP8 OS=Arabidopsis thaliana GN=PGSIP8 PE=2 SV=1	F4JMI5	GUX7_ARATH	494	231	1635	13	494	482	305	355	63.278	1647	4.7e-182	Putative glucuronosyltransferase PGSIP7 OS=Arabidopsis thaliana GN=PGSIP7 PE=3 SV=1	F4HZC3	GUX5_ARATH	566	501	843	330	439	115	40	68	34.7826	191	3.2e-13	Putative UDP-glucuronate:xylan alpha-glucuronosyltransferase 5 OS=Arabidopsis thaliana GN=GUX5 PE=2 SV=1	H2KYQ5	GYG1_CAEEL	429	576	1032
Cluster-16493.34294	novel_50	489	O48649	ARF1_SALBA	181	111	489	1	126	126	125	124	99.2063	643	3.6e-66	ADP-ribosylation factor 1 OS=Salix bakko GN=ARF1 PE=2 SV=3	P49076	ARF_MAIZE	181	111	489	1	126	126	122	121	96.8254	625	4.4e-64	ADP-ribosylation factor OS=Zea mays GN=ARF1 PE=2 SV=2	Q06396	ARF1_ORYSJ	181	111	489	1	126	126	121	121	96.0317	621	1.3e-63	ADP-ribosylation factor 1 OS=Oryza sativa subsp. japonica GN=Os01g0813400 PE=2 SV=3	O48920	ARF_VIGUN	181	111	489
Cluster-16493.53581	novel_50	3779	Q9S775	PKL_ARATH	1384	2	3290	296	1377	1104	720	841	65.2174	3579	0	CHD3-type chromatin-remodeling factor PICKLE OS=Arabidopsis thaliana GN=PKL PE=1 SV=1	Q12873	CHD3_HUMAN	2000	2	2207	759	1486	757	357	480	47.1598	1605	7.8e-177	Chromodomain-helicase-DNA-binding protein 3 OS=Homo sapiens GN=CHD3 PE=1 SV=3	Q6PDQ2	CHD4_MOUSE	1915	2	2207	742	1483	760	362	465	47.6316	1604	1e-176	Chromodomain-helicase-DNA-binding protein 4 OS=Mus musculus GN=Chd4 PE=1 SV=1	Q14839	CHD4_HUMAN	1912	2	2207
Cluster-16493.61399	novel_50	2115	Q9S775	PKL_ARATH	1384	2	2111	296	990	703	553	608	78.6629	2850	0	CHD3-type chromatin-remodeling factor PICKLE OS=Arabidopsis thaliana GN=PKL PE=1 SV=1	Q12873	CHD3_HUMAN	2000	2	2063	759	1433	707	336	452	47.5248	1532	1.3e-168	Chromodomain-helicase-DNA-binding protein 3 OS=Homo sapiens GN=CHD3 PE=1 SV=3	Q14839	CHD4_HUMAN	1912	2	2063	749	1437	708	344	437	48.5876	1530	2.2e-168	Chromodomain-helicase-DNA-binding protein 4 OS=Homo sapiens GN=CHD4 PE=1 SV=2	Q6PDQ2	CHD4_MOUSE	1915	2	2063
Cluster-16493.51739	novel_50	2032	Q8VZP6	GUX8_ARATH	497	330	1641	61	497	437	311	371	71.167	1780	2.1e-197	Putative glucuronosyltransferase PGSIP8 OS=Arabidopsis thaliana GN=PGSIP8 PE=2 SV=1	F4JMI5	GUX7_ARATH	494	330	1641	57	494	438	307	365	70.0913	1744	3.2e-193	Putative glucuronosyltransferase PGSIP7 OS=Arabidopsis thaliana GN=PGSIP7 PE=3 SV=1	H2KYQ5	GYG1_CAEEL	429	582	1038	81	220	155	52	76	33.5484	191	3.9e-13	Glycogenin-1 OS=Caenorhabditis elegans GN=gyg-1 PE=1 SV=1	F4HZC3	GUX5_ARATH	566	507	849
Cluster-16493.38192	novel_51	4721	Q9LX20	ASPL1_ARATH	528	3031	4402	25	479	476	180	250	37.8151	720	4.1e-74	Aspartic proteinase-like protein 1 OS=Arabidopsis thaliana GN=At5g10080 PE=1 SV=1	Q76MT4	ESF1_RAT	842	613	1450	339	627	296	116	155	39.1892	477	6.2e-46	ESF1 homolog OS=Rattus norvegicus GN=Esf1 PE=1 SV=1	Q3V1V3	ESF1_MOUSE	845	613	1450	341	630	297	116	155	39.0572	475	1.1e-45	ESF1 homolog OS=Mus musculus GN=Esf1 PE=1 SV=1	Q9H501	ESF1_HUMAN	851	613	1450
Cluster-16493.60622	novel_51,ptc-miR156g,ptc-miR156a	3135	Q9C688	RAVL3_ARATH	352	295	1180	43	351	315	156	199	49.5238	709	5.1e-73	AP2/ERF and B3 domain-containing transcription factor At1g51120 OS=Arabidopsis thaliana GN=At1g51120 PE=2 SV=1	Q9C6P5	RAVL2_ARATH	337	295	1171	27	334	319	156	199	48.9028	694	2.8e-71	AP2/ERF and B3 domain-containing transcription factor At1g50680 OS=Arabidopsis thaliana GN=At1g50680 PE=2 SV=1	Q9ZWM9	RAV1_ARATH	344	538	1183	57	275	221	104	138	47.0588	492	7.5e-48	AP2/ERF and B3 domain-containing transcription factor RAV1 OS=Arabidopsis thaliana GN=RAV1 PE=1 SV=1	Q8RZX9	Y1934_ORYSJ	393	541	1195
Cluster-16493.30418	novel_63,ptc-miR319e	3999	Q8VYJ1	MENE_ARATH	560	2909	3872	1	322	322	181	234	56.2112	953	3.3e-101	2-succinylbenzoate--CoA ligase, chloroplastic/peroxisomal OS=Arabidopsis thaliana GN=AAE14 PE=1 SV=1	Q0P4F7	ACSF2_DANRE	606	1694	2276	422	604	200	69	97	34.5	267	1.2e-21	Acyl-CoA synthetase family member 2, mitochondrial OS=Danio rerio GN=acsf2 PE=2 SV=1	Q8XDR6	LCFA_ECO57	561	1709	2282	376	552	196	68	96	34.6939	262	4.4e-21	Long-chain-fatty-acid--CoA ligase OS=Escherichia coli O157:H7 GN=fadD PE=3 SV=1	Q8VCW8	ACSF2_MOUSE	615	1691	2270
Cluster-16493.14854	novel_63,ptc-miR319e	1336	O49279	SKI15_ARATH	374	627	1335	141	374	237	170	186	71.73	867	1e-91	SKP1-interacting partner 15 OS=Arabidopsis thaliana GN=SKIP15 PE=1 SV=1
Cluster-16493.42307	novel_63,ptc-miR319e	3862	Q8VYJ1	MENE_ARATH	560	2775	3735	1	321	321	180	233	56.0748	947	1.6e-100	2-succinylbenzoate--CoA ligase, chloroplastic/peroxisomal OS=Arabidopsis thaliana GN=AAE14 PE=1 SV=1	Q0P4F7	ACSF2_DANRE	606	1694	2276	422	604	200	69	97	34.5	267	1.1e-21	Acyl-CoA synthetase family member 2, mitochondrial OS=Danio rerio GN=acsf2 PE=2 SV=1	Q8XDR6	LCFA_ECO57	561	1709	2282	376	552	196	68	96	34.6939	262	4.3e-21	Long-chain-fatty-acid--CoA ligase OS=Escherichia coli O157:H7 GN=fadD PE=3 SV=1	Q8VCW8	ACSF2_MOUSE	615	1691	2270
Cluster-17221.2	novel_63,ptc-miR319e,ptc-miR319a	1556	Q39219	AOX1A_ARATH	354	375	1428	1	354	361	253	286	70.0831	1311	4e-143	Ubiquinol oxidase 1a, mitochondrial OS=Arabidopsis thaliana GN=AOX1A PE=1 SV=2	Q40578	AOX2_TOBAC	297	375	1248	8	297	291	233	258	80.0687	1279	2e-139	Ubiquinol oxidase 2, mitochondrial OS=Nicotiana tabacum GN=AOX2 PE=1 SV=2	Q07185	AOX1_SOYBN	321	375	1431	2	321	354	247	278	69.774	1260	3.3e-137	Ubiquinol oxidase 1, mitochondrial OS=Glycine max GN=AOX1 PE=1 SV=1	Q41224	AOX1_TOBAC	353	375	1410
Cluster-16493.1675	novel_68	5037	Q5Z818	SPL12_ORYSJ	475	2311	2782	111	265	157	91	110	57.9618	472	2.5e-45	Squamosa promoter-binding-like protein 12 OS=Oryza sativa subsp. japonica GN=SPL12 PE=2 SV=1	A2YGR5	SPL12_ORYSI	475	2311	2782	111	265	157	91	110	57.9618	472	2.5e-45	Squamosa promoter-binding-like protein 12 OS=Oryza sativa subsp. indica GN=SPL12 PE=2 SV=1	Q9S840	SPL2_ARATH	419	2338	2836	86	245	167	93	104	55.6886	462	3.6e-44	Squamosa promoter-binding-like protein 2 OS=Arabidopsis thaliana GN=SPL2 PE=2 SV=1	A2X0Q6	SPL3_ORYSI	469	2311	2794
Cluster-16493.34987	novel_68	2020	Q6Z2G9	TLP5_ORYSJ	428	515	1763	1	428	433	276	327	63.7413	1358	1.8e-148	Tubby-like F-box protein 5 OS=Oryza sativa subsp. japonica GN=TULP5 PE=2 SV=1	Q8GVE5	TLP2_ARATH	394	515	1763	1	393	427	263	311	61.5925	1291	1.1e-140	Tubby-like F-box protein 2 OS=Arabidopsis thaliana GN=TULP2 PE=2 SV=1	Q10LG8	TLP6_ORYSJ	403	515	1763	1	403	416	227	289	54.5673	1136	1e-122	Tubby-like F-box protein 6 OS=Oryza sativa subsp. japonica GN=TULP6 PE=2 SV=1	Q8VY21	TLP3_ARATH	406	515	1763
Cluster-16493.7601	novel_68	3797	Q5Z818	SPL12_ORYSJ	475	2311	2782	111	265	157	91	110	57.9618	472	1.9e-45	Squamosa promoter-binding-like protein 12 OS=Oryza sativa subsp. japonica GN=SPL12 PE=2 SV=1	A2YGR5	SPL12_ORYSI	475	2311	2782	111	265	157	91	110	57.9618	472	1.9e-45	Squamosa promoter-binding-like protein 12 OS=Oryza sativa subsp. indica GN=SPL12 PE=2 SV=1	Q9S840	SPL2_ARATH	419	2338	2836	86	245	167	93	104	55.6886	462	2.7e-44	Squamosa promoter-binding-like protein 2 OS=Arabidopsis thaliana GN=SPL2 PE=2 SV=1	A2X0Q6	SPL3_ORYSI	469	2311	2794
Cluster-16493.34513	novel_68	2134	Q6Z2G9	TLP5_ORYSJ	428	515	1763	1	428	433	276	327	63.7413	1358	1.9e-148	Tubby-like F-box protein 5 OS=Oryza sativa subsp. japonica GN=TULP5 PE=2 SV=1	Q8GVE5	TLP2_ARATH	394	515	1763	1	393	427	263	311	61.5925	1291	1.1e-140	Tubby-like F-box protein 2 OS=Arabidopsis thaliana GN=TULP2 PE=2 SV=1	Q10LG8	TLP6_ORYSJ	403	515	1763	1	403	416	227	289	54.5673	1136	1.1e-122	Tubby-like F-box protein 6 OS=Oryza sativa subsp. japonica GN=TULP6 PE=2 SV=1	Q8VY21	TLP3_ARATH	406	515	1763
Cluster-16493.32689	novel_68	771	Q9FJ98	RPD6A_ARATH	144	246	675	1	144	144	106	111	73.6111	529	9.4e-53	DNA-directed RNA polymerases II, IV and V subunit 6A OS=Arabidopsis thaliana GN=NRPB6A PE=1 SV=1	Q9SJ96	RPB6B_ARATH	144	246	675	1	144	144	104	110	72.2222	515	3.9e-51	DNA-directed RNA polymerases II and V subunit 6B OS=Arabidopsis thaliana GN=NRPB6B PE=1 SV=1	P61219	RPAB2_MOUSE	127	273	555	34	127	94	66	73	70.2128	333	5e-30	DNA-directed RNA polymerases I, II, and III subunit RPABC2 OS=Mus musculus GN=Polr2f PE=2 SV=1	O88828	RPAB2_RAT	127	273	555
Cluster-16493.24963	novel_69	2207	O23702	CTBP_ARATH	636	30	1887	21	636	621	415	464	66.8277	2013	2.2e-224	C-terminal binding protein AN OS=Arabidopsis thaliana GN=AN PE=1 SV=1	Q9YHU0	CTBP1_XENLA	440	30	942	28	331	311	86	141	27.6527	297	2.1e-25	C-terminal-binding protein 1 OS=Xenopus laevis GN=ctbp1 PE=2 SV=1	O88712	CTBP1_MOUSE	441	30	942	28	331	311	86	142	27.6527	297	2.1e-25	C-terminal-binding protein 1 OS=Mus musculus GN=Ctbp1 PE=1 SV=2	Q9Z2F5	CTBP1_RAT	430	30	942
Cluster-16493.24961	novel_69	2191	O23702	CTBP_ARATH	636	310	2158	26	636	616	393	446	63.7987	1906	5.7e-212	C-terminal binding protein AN OS=Arabidopsis thaliana GN=AN PE=1 SV=1	Q9YHU0	CTBP1_XENLA	440	325	1207	37	331	301	82	136	27.2425	293	6.2e-25	C-terminal-binding protein 1 OS=Xenopus laevis GN=ctbp1 PE=2 SV=1	O88712	CTBP1_MOUSE	441	325	1207	37	331	301	82	137	27.2425	293	6.2e-25	C-terminal-binding protein 1 OS=Mus musculus GN=Ctbp1 PE=1 SV=2	Q9Z2F5	CTBP1_RAT	430	325	1207
Cluster-9027.0	novel_69	1393	Q14254	FLOT2_HUMAN	428	26	1310	1	428	428	408	406	95.3271	2003	2e-223	Flotillin-2 OS=Homo sapiens GN=FLOT2 PE=1 SV=2	Q9Z2S9	FLOT2_RAT	428	26	1310	1	428	428	405	404	94.6262	1991	5e-222	Flotillin-2 OS=Rattus norvegicus GN=Flot2 PE=1 SV=1	Q60634	FLOT2_MOUSE	428	26	1310	1	428	428	405	404	94.6262	1991	5e-222	Flotillin-2 OS=Mus musculus GN=Flot2 PE=1 SV=2	A6QLR4	FLOT2_BOVIN	428	26	1310
Cluster-16493.60007	novel_69	5333	Q9WUU9	GANP_MOUSE	1971	3266	3917	627	833	221	77	118	34.8416	340	5.4e-30	Germinal-center associated nuclear protein OS=Mus musculus GN=Mcm3ap PE=1 SV=2	O60318	GANP_HUMAN	1980	3266	3917	634	840	221	77	117	34.8416	335	2e-29	Germinal-center associated nuclear protein OS=Homo sapiens GN=MCM3AP PE=1 SV=2	O74889	SAC31_SCHPO	1024	3365	3917	105	284	193	68	108	35.2332	277	1.1e-22	SAC3 family protein 1 OS=Schizosaccharomyces pombe (strain 972 / ATCC 24843) GN=SPCC576.05 PE=1 SV=1	P46674	SAC3_YEAST	1301	3347	4244
Cluster-16493.55463	novel_69	4592	O13821	VPS27_SCHPO	610	4037	4343	172	279	110	41	57	37.2727	184	5.7e-12	Vacuolar protein sorting-associated protein 27 OS=Schizosaccharomyces pombe (strain 972 / ATCC 24843) GN=sst4 PE=3 SV=1	Q5ZLY5	PKHF2_CHICK	249	4040	4352	149	248	107	40	53	37.3832	177	3.7e-11	Pleckstrin homology domain-containing family F member 2 OS=Gallus gallus GN=PLEKHF2 PE=2 SV=1	Q755J9	VPS27_ASHGO	604	4040	4346	176	278	103	35	52	33.9806	176	4.8e-11	Vacuolar protein sorting-associated protein 27 OS=Ashbya gossypii (strain ATCC 10895 / CBS 109.51 / FGSC 9923 / NRRL Y-1056) GN=VPS27 PE=3 SV=1	D4A8G9	ZFY26_RAT	2542	4073	4382
Cluster-16493.55461	novel_69	4490	O13821	VPS27_SCHPO	610	3935	4241	172	279	110	41	57	37.2727	184	5.5e-12	Vacuolar protein sorting-associated protein 27 OS=Schizosaccharomyces pombe (strain 972 / ATCC 24843) GN=sst4 PE=3 SV=1	Q5ZLY5	PKHF2_CHICK	249	3938	4250	149	248	107	40	53	37.3832	177	3.6e-11	Pleckstrin homology domain-containing family F member 2 OS=Gallus gallus GN=PLEKHF2 PE=2 SV=1	Q755J9	VPS27_ASHGO	604	3938	4244	176	278	103	35	52	33.9806	176	4.7e-11	Vacuolar protein sorting-associated protein 27 OS=Ashbya gossypii (strain ATCC 10895 / CBS 109.51 / FGSC 9923 / NRRL Y-1056) GN=VPS27 PE=3 SV=1	D4A8G9	ZFY26_RAT	2542	3971	4280
Cluster-18815.0	novel_69	421	Q3SZ59	RL36A_BOVIN	106	88	406	1	106	106	106	104	100	572	5.3e-58	60S ribosomal protein L36a OS=Bos taurus GN=RPL36A PE=3 SV=3	D0VWQ4	RL36A_CANFA	106	88	406	1	106	106	106	104	100	572	5.3e-58	60S ribosomal protein L36a OS=Canis familiaris GN=Rpl36a PE=1 SV=1	P83881	RL36A_HUMAN	106	88	406	1	106	106	106	104	100	572	5.3e-58	60S ribosomal protein L36a OS=Homo sapiens GN=RPL36A PE=1 SV=2	P83882	RL36A_MOUSE	106	88	406
Cluster-16493.42315	novel_69	727	Q54HE0	COG5_DICDI	898	370	718	97	207	116	35	66	30.1724	150	7.8e-09	Conserved oligomeric Golgi complex subunit 5 OS=Dictyostelium discoideum GN=cog5 PE=3 SV=1	Q9UP83	COG5_HUMAN	839	355	703	95	205	116	35	63	30.1724	148	1.3e-08	Conserved oligomeric Golgi complex subunit 5 OS=Homo sapiens GN=COG5 PE=1 SV=3	Q8C0L8	COG5_MOUSE	829	355	703	64	174	116	36	62	31.0345	148	1.3e-08	Conserved oligomeric Golgi complex subunit 5 OS=Mus musculus GN=Cog5 PE=2 SV=3
Cluster-16493.49823	novel_69	3495	Q9SDQ4	GLR37_ARATH	921	554	3191	25	900	886	472	622	53.2731	2404	1.6e-269	Glutamate receptor 3.7 OS=Arabidopsis thaliana GN=GLR3.7 PE=2 SV=2	Q9SW97	GLR35_ARATH	953	563	2993	45	859	815	411	551	50.4294	2128	1.6e-237	Glutamate receptor 3.5 OS=Arabidopsis thaliana GN=GLR3.5 PE=2 SV=2	Q8GXJ4	GLR34_ARATH	959	557	3053	56	886	835	419	558	50.1796	2111	1.5e-235	Glutamate receptor 3.4 OS=Arabidopsis thaliana GN=GLR3.4 PE=2 SV=2	Q9C8E7	GLR33_ARATH	933	557	3164
Cluster-16493.49824	novel_69	3272	Q9SDQ4	GLR37_ARATH	921	739	2968	163	900	748	384	512	51.3369	1959	6.1e-218	Glutamate receptor 3.7 OS=Arabidopsis thaliana GN=GLR3.7 PE=2 SV=2	Q9SW97	GLR35_ARATH	953	721	2770	174	859	686	336	451	48.9796	1740	1.5e-192	Glutamate receptor 3.5 OS=Arabidopsis thaliana GN=GLR3.5 PE=2 SV=2	Q8GXJ4	GLR34_ARATH	959	721	2830	187	886	704	340	453	48.2955	1703	2.9e-188	Glutamate receptor 3.4 OS=Arabidopsis thaliana GN=GLR3.4 PE=2 SV=2	Q9C8E7	GLR33_ARATH	933	727	2941
Cluster-16493.59859	novel_69	1140	Q9US25	HRP1_SCHPO	1373	764	1139	389	519	133	39	68	29.3233	166	1.7e-10	Chromodomain helicase hrp1 OS=Schizosaccharomyces pombe (strain 972 / ATCC 24843) GN=hrp1 PE=1 SV=1	O14139	HRP3_SCHPO	1388	764	1139	374	503	130	40	69	30.7692	160	8.5e-10	Chromodomain helicase hrp3 OS=Schizosaccharomyces pombe (strain 972 / ATCC 24843) GN=hrp3 PE=1 SV=1	Q6BGY8	INO80_DEBHA	1364	731	1139	558	697	145	42	72	28.9655	154	4.2e-09	Putative DNA helicase INO80 OS=Debaryomyces hansenii (strain ATCC 36239 / CBS 767 / JCM 1990 / NBRC 0083 / IGC 2968) GN=INO80 PE=3 SV=2	P0CO17	INO80_CRYNB	1765	764	1139
Cluster-16493.44178	novel_69	1904	Q8C1A9	CD029_MOUSE	464	563	1289	9	252	246	86	127	34.9593	301	6.4e-26	Uncharacterized protein C4orf29 homolog OS=Mus musculus PE=2 SV=1	Q4V7A8	CD029_RAT	464	563	1289	9	252	246	84	125	34.1463	284	6e-24	Uncharacterized protein C4orf29 homolog OS=Rattus norvegicus PE=2 SV=2	Q0P651	CD029_HUMAN	414	626	1289	9	231	225	80	120	35.5556	277	3.9e-23	Uncharacterized protein C4orf29 OS=Homo sapiens GN=C4orf29 PE=2 SV=1
Cluster-22002.0	novel_69	1367	Q0WRX3	SCP40_ARATH	502	141	717	31	226	196	113	140	57.6531	578	3.5e-58	Serine carboxypeptidase-like 40 OS=Arabidopsis thaliana GN=SCPL40 PE=2 SV=2	P52711	CBP23_HORVU	516	718	1249	264	444	181	99	127	54.6961	537	2e-53	Serine carboxypeptidase II-3 OS=Hordeum vulgare GN=CXP;2-3 PE=2 SV=1	Q9LXY6	SCP53_ARATH	264	141	717	28	223	198	109	130	55.0505	526	3.7e-52	Putative serine carboxypeptidase-like 53 OS=Arabidopsis thaliana GN=SCPL53 PE=5 SV=1	Q9SV02	SCP39_ARATH	501	162	717
Cluster-16493.34747	novel_69	4151	Q9SDQ4	GLR37_ARATH	921	564	2427	25	638	624	337	446	54.0064	1751	1e-193	Glutamate receptor 3.7 OS=Arabidopsis thaliana GN=GLR3.7 PE=2 SV=2	Q9SW97	GLR35_ARATH	953	573	2427	45	666	622	304	415	48.8746	1622	9.2e-179	Glutamate receptor 3.5 OS=Arabidopsis thaliana GN=GLR3.5 PE=2 SV=2	Q8GXJ4	GLR34_ARATH	959	567	2427	56	673	622	305	415	49.0354	1583	3.1e-174	Glutamate receptor 3.4 OS=Arabidopsis thaliana GN=GLR3.4 PE=2 SV=2	Q9C8E7	GLR33_ARATH	933	567	2427
Cluster-8803.0	novel_69	2521	Q96TA1	NIBL1_HUMAN	746	1339	2521	353	746	394	331	329	84.0102	1626	1.9e-179	Niban-like protein 1 OS=Homo sapiens GN=FAM129B PE=1 SV=3	B4F7E8	NIBL1_RAT	747	1339	2521	353	747	396	310	319	78.2828	1504	2.7e-165	Niban-like protein 1 OS=Rattus norvegicus GN=Fam129b PE=2 SV=1	Q8R1F1	NIBL1_MOUSE	749	1339	2521	353	749	398	310	318	77.8894	1503	3.5e-165	Niban-like protein 1 OS=Mus musculus GN=Fam129b PE=2 SV=2	Q9BZQ8	NIBAN_HUMAN	928	1864	2521
Cluster-16493.25673	novel_69	3505	Q9SDQ4	GLR37_ARATH	921	564	3201	25	900	886	473	622	53.386	2407	7.3e-270	Glutamate receptor 3.7 OS=Arabidopsis thaliana GN=GLR3.7 PE=2 SV=2	Q9SW97	GLR35_ARATH	953	573	3003	45	859	815	410	551	50.3067	2124	4.8e-237	Glutamate receptor 3.5 OS=Arabidopsis thaliana GN=GLR3.5 PE=2 SV=2	Q8GXJ4	GLR34_ARATH	959	567	3063	56	886	835	418	558	50.0599	2107	4.5e-235	Glutamate receptor 3.4 OS=Arabidopsis thaliana GN=GLR3.4 PE=2 SV=2	Q9C8E7	GLR33_ARATH	933	567	3174
Cluster-16493.25672	novel_69	4348	Q9SDQ4	GLR37_ARATH	921	564	2373	25	620	606	327	431	53.9604	1695	3.3e-187	Glutamate receptor 3.7 OS=Arabidopsis thaliana GN=GLR3.7 PE=2 SV=2	Q9SW97	GLR35_ARATH	953	573	2370	45	647	603	297	401	49.2537	1584	2.5e-174	Glutamate receptor 3.5 OS=Arabidopsis thaliana GN=GLR3.5 PE=2 SV=2	Q8GXJ4	GLR34_ARATH	959	567	2370	56	654	603	297	401	49.2537	1542	1.8e-169	Glutamate receptor 3.4 OS=Arabidopsis thaliana GN=GLR3.4 PE=2 SV=2	Q9C8E7	GLR33_ARATH	933	567	2367
Cluster-16493.49177	novel_69	2890	Q8L844	PP413_ARATH	709	701	2570	81	706	626	448	517	71.5655	2336	1e-261	Pentatricopeptide repeat-containing protein At5g42310, mitochondrial OS=Arabidopsis thaliana GN=At5g42310 PE=2 SV=1	Q76C99	RF1_ORYSI	791	755	2333	154	685	534	147	250	27.5281	565	2.4e-56	Protein Rf1, mitochondrial OS=Oryza sativa subsp. indica GN=Rf1 PE=2 SV=1	O64624	PP163_ARATH	822	755	2249	204	700	498	135	241	27.1084	546	3.8e-54	Pentatricopeptide repeat-containing protein At2g18940, chloroplastic OS=Arabidopsis thaliana GN=At2g18940 PE=2 SV=1	Q9FMQ1	PP376_ARATH	816	728	2372
Cluster-19908.0	novel_69	1480	O14964	HGS_HUMAN	777	232	1000	522	777	256	208	206	81.25	1030	1.5e-110	Hepatocyte growth factor-regulated tyrosine kinase substrate OS=Homo sapiens GN=HGS PE=1 SV=1	Q9JJ50	HGS_RAT	776	232	1000	521	776	256	190	193	74.2188	955	7.2e-102	Hepatocyte growth factor-regulated tyrosine kinase substrate OS=Rattus norvegicus GN=Hgs PE=1 SV=1	Q99LI8	HGS_MOUSE	775	232	1000	520	775	256	190	194	74.2188	952	1.6e-101	Hepatocyte growth factor-regulated tyrosine kinase substrate OS=Mus musculus GN=Hgs PE=1 SV=2	Q0V8S0	HGS_BOVIN	777	232	1000
Cluster-16493.62383	novel_69	2231	Q6I581	GH35_ORYSJ	581	368	2063	7	579	573	372	455	64.9215	2028	4.1e-226	Probable indole-3-acetic acid-amido synthetase GH3.5 OS=Oryza sativa subsp. japonica GN=GH3.5 PE=2 SV=1	Q9SKE2	JAR1_ARATH	575	335	2063	1	575	579	376	459	64.9396	1980	1.5e-220	Jasmonic acid-amido synthetase JAR1 OS=Arabidopsis thaliana GN=JAR1 PE=1 SV=2	Q53P49	GH312_ORYSJ	613	335	2063	1	610	610	298	401	48.8525	1456	8.8e-160	Probable indole-3-acetic acid-amido synthetase GH3.12 OS=Oryza sativa subsp. japonica GN=GH3.12 PE=2 SV=1	Q5NAZ7	GH33_ORYSJ	462	335	1610
Cluster-556.0	novel_69	720	Q9BXR0	TGT_HUMAN	403	1	721	53	292	240	240	238	100	1260	1.5e-137	Queuine tRNA-ribosyltransferase OS=Homo sapiens GN=QTRT1 PE=1 SV=3	Q4QR99	TGT_RAT	403	1	721	53	292	240	222	232	92.5	1187	4.4e-129	Queuine tRNA-ribosyltransferase OS=Rattus norvegicus GN=Qtrt1 PE=2 SV=1	Q9JMA2	TGT_MOUSE	403	1	721	53	292	240	219	229	91.25	1168	7e-127	Queuine tRNA-ribosyltransferase OS=Mus musculus GN=Qtrt1 PE=1 SV=2	Q28HC6	TGT_XENTR	396	1	721
Cluster-16493.3823	novel_69	1443	Q9CAI3	CADH1_ARATH	355	129	1191	3	355	354	277	319	78.2486	1508	5.3e-166	Probable cinnamyl alcohol dehydrogenase 1 OS=Arabidopsis thaliana GN=CAD1 PE=2 SV=1	Q8H859	CADH1_ORYSJ	354	126	1191	1	354	355	255	304	71.831	1399	2.3e-153	Probable cinnamyl alcohol dehydrogenase 1 OS=Oryza sativa subsp. japonica GN=CAD1 PE=2 SV=1	Q2R114	CADH4_ORYSJ	354	126	1191	1	354	355	246	296	69.2958	1352	6.5e-148	Putative cinnamyl alcohol dehydrogenase 4 OS=Oryza sativa subsp. japonica GN=CAD4 PE=3 SV=2	P93257	MTDH_MESCR	361	162	1191
Cluster-16493.3822	novel_69	1537	Q9CAI3	CADH1_ARATH	355	129	1191	3	355	354	277	319	78.2486	1508	5.6e-166	Probable cinnamyl alcohol dehydrogenase 1 OS=Arabidopsis thaliana GN=CAD1 PE=2 SV=1	Q8H859	CADH1_ORYSJ	354	126	1191	1	354	355	255	304	71.831	1399	2.5e-153	Probable cinnamyl alcohol dehydrogenase 1 OS=Oryza sativa subsp. japonica GN=CAD1 PE=2 SV=1	Q2R114	CADH4_ORYSJ	354	126	1191	1	354	355	246	296	69.2958	1352	6.9e-148	Putative cinnamyl alcohol dehydrogenase 4 OS=Oryza sativa subsp. japonica GN=CAD4 PE=3 SV=2	P93257	MTDH_MESCR	361	162	1191
Cluster-16493.54233	novel_69	2566	Q9M891	PP208_ARATH	665	86	2027	1	647	657	317	431	48.2496	1504	2.7e-165	Pentatricopeptide repeat-containing protein At3g02490, mitochondrial OS=Arabidopsis thaliana GN=At3g02490 PE=2 SV=1	Q8LPF1	PP387_ARATH	668	98	2027	6	654	652	304	407	46.6258	1410	2.2e-154	Pentatricopeptide repeat-containing protein At5g15980, mitochondrial OS=Arabidopsis thaliana GN=At5g15980 PE=2 SV=1	Q9STK5	PP269_ARATH	621	380	2015	71	617	548	165	278	30.1095	711	2.5e-73	Pentatricopeptide repeat-containing protein At3g48250, chloroplastic OS=Arabidopsis thaliana GN=At3g48250 PE=2 SV=1	Q8S8P6	PP180_ARATH	624	1010	1886
Cluster-663.0	novel_69	2775	Q9NVU0	RPC5_HUMAN	708	504	1635	24	445	430	117	194	27.2093	335	1.1e-29	DNA-directed RNA polymerase III subunit RPC5 OS=Homo sapiens GN=POLR3E PE=1 SV=1	Q9CZT4	RPC5_MOUSE	710	504	1728	24	491	472	123	209	26.0593	328	6.9e-29	DNA-directed RNA polymerase III subunit RPC5 OS=Mus musculus GN=Polr3e PE=1 SV=2	O74883	RPC5_SCHPO	242	474	957	32	206	179	59	84	32.9609	162	1.2e-09	DNA-directed RNA polymerase III subunit rpc5 OS=Schizosaccharomyces pombe (strain 972 / ATCC 24843) GN=rpc37 PE=3 SV=1
Cluster-16493.38766	novel_69	1934	Q9ZPQ3	GEK1_ARATH	317	111	975	1	289	289	187	217	64.7059	994	2.8e-106	D-aminoacyl-tRNA deacylase OS=Arabidopsis thaliana GN=GEK1 PE=1 SV=2	A2BKX3	DTDA_HYPBU	272	114	831	1	224	243	82	110	33.7449	248	9e-20	D-aminoacyl-tRNA deacylase OS=Hyperthermus butylicus (strain DSM 5456 / JCM 9403) GN=dtdA PE=3 SV=1	O29630	DTDA_ARCFU	278	120	828	3	218	237	69	108	29.1139	236	2.2e-18	D-aminoacyl-tRNA deacylase OS=Archaeoglobus fulgidus (strain ATCC 49558 / VC-16 / DSM 4304 / JCM 9628 / NBRC 100126) GN=dtdA PE=1 SV=1	P58852	DTDA_PYRFU	270	120	897
Cluster-11824.0	novel_69	479	Q9CAF9	IOJAM_ARATH	184	317	479	98	150	54	30	39	55.5556	149	6.7e-09	Protein Iojap-related, mitochondrial OS=Arabidopsis thaliana GN=At1g67620 PE=2 SV=1
Cluster-16493.44180	novel_69	1923	Q8C1A9	CD029_MOUSE	464	563	1289	9	252	246	86	127	34.9593	301	6.4e-26	Uncharacterized protein C4orf29 homolog OS=Mus musculus PE=2 SV=1	Q4V7A8	CD029_RAT	464	563	1289	9	252	246	84	125	34.1463	284	6e-24	Uncharacterized protein C4orf29 homolog OS=Rattus norvegicus PE=2 SV=2	Q0P651	CD029_HUMAN	414	626	1289	9	231	225	80	120	35.5556	277	3.9e-23	Uncharacterized protein C4orf29 OS=Homo sapiens GN=C4orf29 PE=2 SV=1
Cluster-21327.1	novel_69	2797	Q9NVU0	RPC5_HUMAN	708	504	1635	24	445	430	117	194	27.2093	335	1.1e-29	DNA-directed RNA polymerase III subunit RPC5 OS=Homo sapiens GN=POLR3E PE=1 SV=1	Q9CZT4	RPC5_MOUSE	710	504	1728	24	491	472	123	209	26.0593	328	6.9e-29	DNA-directed RNA polymerase III subunit RPC5 OS=Mus musculus GN=Polr3e PE=1 SV=2	O74883	RPC5_SCHPO	242	474	957	32	206	179	59	84	32.9609	162	1.2e-09	DNA-directed RNA polymerase III subunit rpc5 OS=Schizosaccharomyces pombe (strain 972 / ATCC 24843) GN=rpc37 PE=3 SV=1
Cluster-21327.0	novel_69	2795	Q9NVU0	RPC5_HUMAN	708	504	1635	24	445	430	117	194	27.2093	335	1.1e-29	DNA-directed RNA polymerase III subunit RPC5 OS=Homo sapiens GN=POLR3E PE=1 SV=1	Q9CZT4	RPC5_MOUSE	710	504	1635	24	445	430	115	192	26.7442	327	9e-29	DNA-directed RNA polymerase III subunit RPC5 OS=Mus musculus GN=Polr3e PE=1 SV=2	O74883	RPC5_SCHPO	242	474	957	32	206	179	59	84	32.9609	162	1.2e-09	DNA-directed RNA polymerase III subunit rpc5 OS=Schizosaccharomyces pombe (strain 972 / ATCC 24843) GN=rpc37 PE=3 SV=1
Cluster-16493.3021	novel_69	5270	Q9WUU9	GANP_MOUSE	1971	3203	3854	627	833	221	77	118	34.8416	340	5.3e-30	Germinal-center associated nuclear protein OS=Mus musculus GN=Mcm3ap PE=1 SV=2	O60318	GANP_HUMAN	1980	3203	3854	634	840	221	77	117	34.8416	335	2e-29	Germinal-center associated nuclear protein OS=Homo sapiens GN=MCM3AP PE=1 SV=2	O74889	SAC31_SCHPO	1024	3302	3854	105	284	193	68	108	35.2332	277	1.1e-22	SAC3 family protein 1 OS=Schizosaccharomyces pombe (strain 972 / ATCC 24843) GN=SPCC576.05 PE=1 SV=1	P46674	SAC3_YEAST	1301	3284	4181
Cluster-16493.3022	novel_69	3926	Q9WUU9	GANP_MOUSE	1971	2944	3817	635	922	302	97	155	32.1192	416	6.1e-39	Germinal-center associated nuclear protein OS=Mus musculus GN=Mcm3ap PE=1 SV=2	O60318	GANP_HUMAN	1980	2944	3817	642	929	302	95	157	31.457	413	1.4e-38	Germinal-center associated nuclear protein OS=Homo sapiens GN=MCM3AP PE=1 SV=2	O74889	SAC31_SCHPO	1024	2632	3817	113	543	446	119	202	26.6816	301	1.3e-25	SAC3 family protein 1 OS=Schizosaccharomyces pombe (strain 972 / ATCC 24843) GN=SPCC576.05 PE=1 SV=1	Q9U3V9	XMAS2_DROME	1370	2944	3817
Cluster-16493.38943	novel_69	1554	Q9ZPQ3	GEK1_ARATH	317	111	1059	1	317	317	204	239	64.3533	1094	5.8e-118	D-aminoacyl-tRNA deacylase OS=Arabidopsis thaliana GN=GEK1 PE=1 SV=2	A2BKX3	DTDA_HYPBU	272	114	831	1	224	243	81	109	33.3333	241	4.7e-19	D-aminoacyl-tRNA deacylase OS=Hyperthermus butylicus (strain DSM 5456 / JCM 9403) GN=dtdA PE=3 SV=1	Q46AI3	DTDA_METBF	306	54	1053	6	299	339	90	141	26.5487	233	4e-18	D-aminoacyl-tRNA deacylase OS=Methanosarcina barkeri (strain Fusaro / DSM 804) GN=dtdA PE=3 SV=1	Q9YBW7	DTDA_AERPE	279	300	1038
Cluster-16493.8357	novel_69	1182	Q9QXN3	TRIP4_MOUSE	581	53	494	436	575	147	56	79	38.0952	262	1.3e-21	Activating signal cointegrator 1 OS=Mus musculus GN=Trip4 PE=1 SV=2	Q15650	TRIP4_HUMAN	581	53	494	436	575	147	55	80	37.415	259	2.9e-21	Activating signal cointegrator 1 OS=Homo sapiens GN=TRIP4 PE=1 SV=4
Cluster-16493.43910	novel_69	5331	Q9WUU9	GANP_MOUSE	1971	2944	3841	627	922	310	105	162	33.871	461	5e-44	Germinal-center associated nuclear protein OS=Mus musculus GN=Mcm3ap PE=1 SV=2	O60318	GANP_HUMAN	1980	2944	3841	634	929	310	102	163	32.9032	448	1.6e-42	Germinal-center associated nuclear protein OS=Homo sapiens GN=MCM3AP PE=1 SV=2	O74889	SAC31_SCHPO	1024	2632	3841	105	543	454	124	209	27.3128	343	2.4e-30	SAC3 family protein 1 OS=Schizosaccharomyces pombe (strain 972 / ATCC 24843) GN=SPCC576.05 PE=1 SV=1	Q9U3V9	XMAS2_DROME	1370	2944	3838
Cluster-20257.0	novel_69	1177	Q7UM99	CH601_RHOBA	571	3	276	1	91	91	71	81	78.022	364	1.9e-33	60 kDa chaperonin 1 OS=Rhodopirellula baltica (strain SH1) GN=groL1 PE=3 SV=2	Q7TTY9	CH603_RHOBA	539	3	276	1	91	91	68	79	74.7253	355	2.1e-32	60 kDa chaperonin 3 OS=Rhodopirellula baltica (strain SH1) GN=groL3 PE=3 SV=1	B3DZP5	CH60_METI4	544	3	273	3	92	90	67	78	74.4444	350	8.2e-32	60 kDa chaperonin OS=Methylacidiphilum infernorum (isolate V4) GN=groL PE=3 SV=1	Q1QVJ7	CH60_CHRSD	547	3	273
Cluster-16493.49645	novel_69	4032	F4I3Z5	SKI3_ARATH	1168	392	3893	1	1164	1169	688	878	58.8537	3615	0	Tetratricopeptide repeat protein SKI3 OS=Arabidopsis thaliana GN=SKI3 PE=1 SV=1	Q6DFB8	TTC37_XENLA	1564	2537	3878	443	902	468	137	222	29.2735	463	2.2e-44	Tetratricopeptide repeat protein 37 OS=Xenopus laevis GN=ttc37 PE=2 SV=1	Q6PGP7	TTC37_HUMAN	1564	2537	3875	444	902	464	134	214	28.8793	421	1.6e-39	Tetratricopeptide repeat protein 37 OS=Homo sapiens GN=TTC37 PE=1 SV=1	Q3UV71	TMTC1_MOUSE	942	3242	3866
Cluster-5629.0	novel_69	509	P01130	LDLR_HUMAN	860	1	505	1	168	168	154	152	91.6667	906	1.2e-96	Low-density lipoprotein receptor OS=Homo sapiens GN=LDLR PE=1 SV=1	Q28832	LDLR_PIG	811	1	412	1	137	137	117	125	85.4015	713	2.9e-74	Low-density lipoprotein receptor (Fragment) OS=Sus scrofa GN=LDLR PE=1 SV=2	P35951	LDLR_MOUSE	862	1	481	9	168	160	117	123	73.125	696	2.7e-72	Low-density lipoprotein receptor OS=Mus musculus GN=Ldlr PE=1 SV=2	P35950	LDLR_CRIGR	862	1	487
Cluster-16493.2960	novel_69	5257	Q9WUU9	GANP_MOUSE	1971	2944	3841	627	922	310	105	162	33.871	461	4.9e-44	Germinal-center associated nuclear protein OS=Mus musculus GN=Mcm3ap PE=1 SV=2	O60318	GANP_HUMAN	1980	2944	3841	634	929	310	102	163	32.9032	448	1.6e-42	Germinal-center associated nuclear protein OS=Homo sapiens GN=MCM3AP PE=1 SV=2	O74889	SAC31_SCHPO	1024	2632	3841	105	543	454	124	209	27.3128	343	2.4e-30	SAC3 family protein 1 OS=Schizosaccharomyces pombe (strain 972 / ATCC 24843) GN=SPCC576.05 PE=1 SV=1	Q9U3V9	XMAS2_DROME	1370	2944	3838
Cluster-9681.0	novel_69	1483	Q0WRX3	SCP40_ARATH	502	718	1336	257	464	208	117	160	56.25	682	3.3e-70	Serine carboxypeptidase-like 40 OS=Arabidopsis thaliana GN=SCPL40 PE=2 SV=2	P52711	CBP23_HORVU	516	718	1336	264	475	212	113	147	53.3019	609	9.6e-62	Serine carboxypeptidase II-3 OS=Hordeum vulgare GN=CXP;2-3 PE=2 SV=1	Q9LXY6	SCP53_ARATH	264	141	717	28	223	198	109	130	55.0505	526	4e-52	Putative serine carboxypeptidase-like 53 OS=Arabidopsis thaliana GN=SCPL53 PE=5 SV=1	Q9LEY1	SCP35_ARATH	480	712	1333
Cluster-10669.0	novel_69	2883	Q14152	EIF3A_HUMAN	1382	1855	2884	447	789	343	294	292	85.7143	1415	6.4e-155	Eukaryotic translation initiation factor 3 subunit A OS=Homo sapiens GN=EIF3A PE=1 SV=1	Q1JU68	EIF3A_RAT	1354	1855	2884	447	789	343	292	292	85.1312	1412	1.4e-154	Eukaryotic translation initiation factor 3 subunit A OS=Rattus norvegicus GN=Eif3a PE=2 SV=2	P23116	EIF3A_MOUSE	1344	1855	2884	447	789	343	289	291	84.2566	1400	3.5e-153	Eukaryotic translation initiation factor 3 subunit A OS=Mus musculus GN=Eif3a PE=1 SV=5	A4II09	EIF3A_XENTR	1391	1861	2884
Cluster-6566.0	novel_69	1610	Q0WRX3	SCP40_ARATH	502	141	1551	31	502	476	277	348	58.1933	1466	4.4e-161	Serine carboxypeptidase-like 40 OS=Arabidopsis thaliana GN=SCPL40 PE=2 SV=2	P52711	CBP23_HORVU	516	255	1539	77	509	437	248	302	56.7506	1270	2.3e-138	Serine carboxypeptidase II-3 OS=Hordeum vulgare GN=CXP;2-3 PE=2 SV=1	Q9M099	SCP24_ARATH	465	267	1536	28	462	438	215	287	49.0868	1080	2.5e-116	Serine carboxypeptidase 24 OS=Arabidopsis thaliana GN=SCPL24 PE=1 SV=1	Q9SV02	SCP39_ARATH	501	162	1542
Cluster-16493.12621	novel_69	1508	Q9ZPQ3	GEK1_ARATH	317	111	1059	1	317	317	201	238	63.4069	1082	1.4e-116	D-aminoacyl-tRNA deacylase OS=Arabidopsis thaliana GN=GEK1 PE=1 SV=2	A2BKX3	DTDA_HYPBU	272	114	831	1	224	243	82	110	33.7449	248	7e-20	D-aminoacyl-tRNA deacylase OS=Hyperthermus butylicus (strain DSM 5456 / JCM 9403) GN=dtdA PE=3 SV=1	Q46AI3	DTDA_METBF	306	54	1053	6	299	339	90	141	26.5487	242	3.5e-19	D-aminoacyl-tRNA deacylase OS=Methanosarcina barkeri (strain Fusaro / DSM 804) GN=dtdA PE=3 SV=1	Q9YBW7	DTDA_AERPE	279	300	1038
Cluster-16493.12622	novel_69	1425	Q9ZPQ3	GEK1_ARATH	317	111	1053	1	315	315	200	236	63.4921	1075	8.4e-116	D-aminoacyl-tRNA deacylase OS=Arabidopsis thaliana GN=GEK1 PE=1 SV=2	A2BKX3	DTDA_HYPBU	272	114	831	1	224	243	82	110	33.7449	248	6.7e-20	D-aminoacyl-tRNA deacylase OS=Hyperthermus butylicus (strain DSM 5456 / JCM 9403) GN=dtdA PE=3 SV=1	Q46AI3	DTDA_METBF	306	54	1053	6	299	339	90	141	26.5487	242	3.3e-19	D-aminoacyl-tRNA deacylase OS=Methanosarcina barkeri (strain Fusaro / DSM 804) GN=dtdA PE=3 SV=1	Q9YBW7	DTDA_AERPE	279	300	1038
Cluster-16493.58270	novel_69	2633	Q8L844	PP413_ARATH	709	771	2313	81	597	517	358	419	69.2456	1884	2.4e-209	Pentatricopeptide repeat-containing protein At5g42310, mitochondrial OS=Arabidopsis thaliana GN=At5g42310 PE=2 SV=1	Q76C99	RF1_ORYSI	791	774	2076	154	593	442	130	211	29.4118	513	2.3e-50	Protein Rf1, mitochondrial OS=Oryza sativa subsp. indica GN=Rf1 PE=2 SV=1	Q9SXD1	PPR91_ARATH	630	783	2052	155	580	428	122	214	28.5047	490	1.1e-47	Pentatricopeptide repeat-containing protein At1g62670, mitochondrial OS=Arabidopsis thaliana GN=At1g62670 PE=3 SV=2	Q9FIX3	PP407_ARATH	747	774	2055
Cluster-16648.0	novel_69	2230	Q14152	EIF3A_HUMAN	1382	790	1588	879	1184	306	136	137	44.4444	592	1.3e-59	Eukaryotic translation initiation factor 3 subunit A OS=Homo sapiens GN=EIF3A PE=1 SV=1	P23116	EIF3A_MOUSE	1344	790	1588	879	1145	286	127	132	44.4056	564	2.4e-56	Eukaryotic translation initiation factor 3 subunit A OS=Mus musculus GN=Eif3a PE=1 SV=5	Q1JU68	EIF3A_RAT	1354	790	1588	879	1155	296	127	132	42.9054	543	6.5e-54	Eukaryotic translation initiation factor 3 subunit A OS=Rattus norvegicus GN=Eif3a PE=2 SV=2	A2VD00	EIF3A_XENLA	1424	1861	2128
Cluster-16493.59861	novel_69	1263	Q9US25	HRP1_SCHPO	1373	887	1262	389	519	133	39	68	29.3233	166	1.9e-10	Chromodomain helicase hrp1 OS=Schizosaccharomyces pombe (strain 972 / ATCC 24843) GN=hrp1 PE=1 SV=1	O14139	HRP3_SCHPO	1388	887	1262	374	503	130	40	69	30.7692	160	9.4e-10	Chromodomain helicase hrp3 OS=Schizosaccharomyces pombe (strain 972 / ATCC 24843) GN=hrp3 PE=1 SV=1	Q6BGY8	INO80_DEBHA	1364	854	1262	558	697	145	42	72	28.9655	154	4.7e-09	Putative DNA helicase INO80 OS=Debaryomyces hansenii (strain ATCC 36239 / CBS 767 / JCM 1990 / NBRC 0083 / IGC 2968) GN=INO80 PE=3 SV=2	P0CO17	INO80_CRYNB	1765	887	1262
Cluster-16493.59860	novel_69	1301	Q9US25	HRP1_SCHPO	1373	925	1300	389	519	133	39	68	29.3233	166	2e-10	Chromodomain helicase hrp1 OS=Schizosaccharomyces pombe (strain 972 / ATCC 24843) GN=hrp1 PE=1 SV=1	O14139	HRP3_SCHPO	1388	925	1300	374	503	130	40	69	30.7692	160	9.7e-10	Chromodomain helicase hrp3 OS=Schizosaccharomyces pombe (strain 972 / ATCC 24843) GN=hrp3 PE=1 SV=1	Q6BGY8	INO80_DEBHA	1364	892	1300	558	697	145	42	72	28.9655	154	4.8e-09	Putative DNA helicase INO80 OS=Debaryomyces hansenii (strain ATCC 36239 / CBS 767 / JCM 1990 / NBRC 0083 / IGC 2968) GN=INO80 PE=3 SV=2	P0CO17	INO80_CRYNB	1765	925	1300
Cluster-16493.50368	novel_69	947	Q9M891	PP208_ARATH	665	86	947	1	280	293	135	179	46.0751	588	1.7e-59	Pentatricopeptide repeat-containing protein At3g02490, mitochondrial OS=Arabidopsis thaliana GN=At3g02490 PE=2 SV=1	Q8LPF1	PP387_ARATH	668	98	947	6	286	286	124	163	43.3566	527	2e-52	Pentatricopeptide repeat-containing protein At5g15980, mitochondrial OS=Arabidopsis thaliana GN=At5g15980 PE=2 SV=1	Q9STK5	PP269_ARATH	621	389	920	70	250	181	50	75	27.6243	161	5.4e-10	Pentatricopeptide repeat-containing protein At3g48250, chloroplastic OS=Arabidopsis thaliana GN=At3g48250 PE=2 SV=1
Cluster-16493.8702	novel_69	2817	Q9NVU0	RPC5_HUMAN	708	504	1635	24	445	430	117	194	27.2093	335	1.1e-29	DNA-directed RNA polymerase III subunit RPC5 OS=Homo sapiens GN=POLR3E PE=1 SV=1	Q9CZT4	RPC5_MOUSE	710	504	1635	24	445	430	115	192	26.7442	327	9.1e-29	DNA-directed RNA polymerase III subunit RPC5 OS=Mus musculus GN=Polr3e PE=1 SV=2	O74883	RPC5_SCHPO	242	474	957	32	206	179	59	84	32.9609	162	1.2e-09	DNA-directed RNA polymerase III subunit rpc5 OS=Schizosaccharomyces pombe (strain 972 / ATCC 24843) GN=rpc37 PE=3 SV=1
Cluster-16493.39793	novel_69	1452	Q9ZPQ3	GEK1_ARATH	317	111	654	1	182	182	127	148	69.7802	675	2.1e-69	D-aminoacyl-tRNA deacylase OS=Arabidopsis thaliana GN=GEK1 PE=1 SV=2	A2BKX3	DTDA_HYPBU	272	114	651	1	172	183	69	90	37.7049	219	1.6e-16	D-aminoacyl-tRNA deacylase OS=Hyperthermus butylicus (strain DSM 5456 / JCM 9403) GN=dtdA PE=3 SV=1	O29630	DTDA_ARCFU	278	120	651	3	170	178	56	88	31.4607	198	4.3e-14	D-aminoacyl-tRNA deacylase OS=Archaeoglobus fulgidus (strain ATCC 49558 / VC-16 / DSM 4304 / JCM 9628 / NBRC 100126) GN=dtdA PE=1 SV=1	A8MCV2	DTDA_CALMQ	269	111	651
Cluster-16493.39792	novel_69	1891	Q9ZPQ3	GEK1_ARATH	317	111	975	1	289	289	189	217	65.3979	1002	3.3e-107	D-aminoacyl-tRNA deacylase OS=Arabidopsis thaliana GN=GEK1 PE=1 SV=2	A2BKX3	DTDA_HYPBU	272	114	831	1	224	243	81	109	33.3333	241	5.7e-19	D-aminoacyl-tRNA deacylase OS=Hyperthermus butylicus (strain DSM 5456 / JCM 9403) GN=dtdA PE=3 SV=1	O29630	DTDA_ARCFU	278	120	828	3	218	237	67	106	28.27	226	3.1e-17	D-aminoacyl-tRNA deacylase OS=Archaeoglobus fulgidus (strain ATCC 49558 / VC-16 / DSM 4304 / JCM 9628 / NBRC 100126) GN=dtdA PE=1 SV=1	B8D4Z8	DTDA_DESK1	272	114	831
Cluster-16493.39794	novel_69	1878	Q9ZPQ3	GEK1_ARATH	317	111	654	1	182	182	127	148	69.7802	675	2.7e-69	D-aminoacyl-tRNA deacylase OS=Arabidopsis thaliana GN=GEK1 PE=1 SV=2	A2BKX3	DTDA_HYPBU	272	114	651	1	172	183	69	90	37.7049	219	2e-16	D-aminoacyl-tRNA deacylase OS=Hyperthermus butylicus (strain DSM 5456 / JCM 9403) GN=dtdA PE=3 SV=1	O29630	DTDA_ARCFU	278	120	651	3	170	178	56	88	31.4607	198	5.5e-14	D-aminoacyl-tRNA deacylase OS=Archaeoglobus fulgidus (strain ATCC 49558 / VC-16 / DSM 4304 / JCM 9628 / NBRC 100126) GN=dtdA PE=1 SV=1	A8MCV2	DTDA_CALMQ	269	111	651
Cluster-17951.0	novel_69	384	Q3SZ59	RL36A_BOVIN	106	51	369	1	106	106	106	104	100	572	4.8e-58	60S ribosomal protein L36a OS=Bos taurus GN=RPL36A PE=3 SV=3	D0VWQ4	RL36A_CANFA	106	51	369	1	106	106	106	104	100	572	4.8e-58	60S ribosomal protein L36a OS=Canis familiaris GN=Rpl36a PE=1 SV=1	P83881	RL36A_HUMAN	106	51	369	1	106	106	106	104	100	572	4.8e-58	60S ribosomal protein L36a OS=Homo sapiens GN=RPL36A PE=1 SV=2	P83882	RL36A_MOUSE	106	51	369
Cluster-13582.4	novel_69	322	Q9FV02	SKIP3_ARATH	294	28	322	23	113	98	50	68	51.0204	247	2e-20	F-box protein SKIP3 OS=Arabidopsis thaliana GN=SKIP3 PE=1 SV=2	Q3E6P4	FB95_ARATH	320	40	322	64	150	94	49	64	52.1277	237	2.8e-19	F-box protein At2g02240 OS=Arabidopsis thaliana GN=At2g02240 PE=2 SV=1	Q9ZVR5	PP2B2_ARATH	310	13	322	41	136	103	49	66	47.5728	227	4.1e-18	Putative F-box protein PP2-B2 OS=Arabidopsis thaliana GN=PP2B2 PE=3 SV=2	Q949S5	P2B11_ARATH	257	31	322
Cluster-16493.34355	novel_69	2476	Q9M891	PP208_ARATH	665	86	2036	1	650	660	320	436	48.4848	1522	2.2e-167	Pentatricopeptide repeat-containing protein At3g02490, mitochondrial OS=Arabidopsis thaliana GN=At3g02490 PE=2 SV=1	Q8LPF1	PP387_ARATH	668	98	2036	6	657	655	306	414	46.7176	1427	2.2e-156	Pentatricopeptide repeat-containing protein At5g15980, mitochondrial OS=Arabidopsis thaliana GN=At5g15980 PE=2 SV=1	Q9STK5	PP269_ARATH	621	380	2015	71	617	548	167	277	30.4745	722	1.3e-74	Pentatricopeptide repeat-containing protein At3g48250, chloroplastic OS=Arabidopsis thaliana GN=At3g48250 PE=2 SV=1	Q9FMF6	PP444_ARATH	730	953	1796
Cluster-3935.0	novel_69	1390	O14964	HGS_HUMAN	777	1	910	475	777	303	228	226	75.2475	1097	2.3e-118	Hepatocyte growth factor-regulated tyrosine kinase substrate OS=Homo sapiens GN=HGS PE=1 SV=1	Q9JJ50	HGS_RAT	776	1	910	474	776	303	210	213	69.3069	1022	1.2e-109	Hepatocyte growth factor-regulated tyrosine kinase substrate OS=Rattus norvegicus GN=Hgs PE=1 SV=1	Q99LI8	HGS_MOUSE	775	1	910	473	775	303	210	214	69.3069	1019	2.6e-109	Hepatocyte growth factor-regulated tyrosine kinase substrate OS=Mus musculus GN=Hgs PE=1 SV=2	Q0V8S0	HGS_BOVIN	777	1	910
Cluster-16493.44397	novel_76	2230	Q9M0M5	SCL13_ARATH	529	264	1914	1	529	552	321	395	58.1522	1616	2.4e-178	Scarecrow-like protein 13 OS=Arabidopsis thaliana GN=SCL13 PE=2 SV=2	Q8H125	SCL5_ARATH	597	276	1914	72	597	555	281	354	50.6306	1320	5.2e-144	Scarecrow-like protein 5 OS=Arabidopsis thaliana GN=SCL5 PE=2 SV=1	Q9LDL7	PAT1_ARATH	490	276	1578	59	490	440	254	316	57.7273	1271	2.5e-138	Scarecrow-like transcription factor PAT1 OS=Arabidopsis thaliana GN=PAT1 PE=2 SV=1	Q8GVE1	CIGR2_ORYSJ	544	279	1740
Cluster-443.0	novel_76	1264	Q9LE33	HPR3_ARATH	323	94	1048	3	318	319	170	224	53.2915	869	5.8e-92	Glyoxylate/hydroxypyruvate reductase HPR3 OS=Arabidopsis thaliana GN=HPR3 PE=2 SV=1	Q65CJ7	HPPR_PLESU	313	199	1048	29	310	283	134	196	47.3498	706	4.6e-73	Hydroxyphenylpyruvate reductase OS=Plectranthus scutellarioides GN=HPPR PE=1 SV=2	Q9CA90	HPR2_ARATH	313	160	1048	17	310	296	131	198	44.2568	682	2.8e-70	Glyoxylate/hydroxypyruvate reductase A HPR2 OS=Arabidopsis thaliana GN=HPR2 PE=1 SV=1	B6YWH0	GYAR_THEON	334	109	1024
Cluster-9719.0	novel_76	1879	Q949Y3	PPA26_ARATH	475	329	980	20	236	217	164	190	75.576	961	1.8e-102	Bifunctional purple acid phosphatase 26 OS=Arabidopsis thaliana GN=PAP26 PE=1 SV=1	Q93WP4	PEPP_ALLCE	481	344	980	31	241	212	155	179	73.1132	875	1.7e-92	Phosphoenolpyruvate phosphatase OS=Allium cepa GN=ACPEPP PE=1 SV=1	Q9SDZ9	PPAF2_IPOBA	465	335	989	24	242	220	127	165	57.7273	728	1.9e-75	Purple acid phosphatase 2 OS=Ipomoea batatas GN=PAP2 PE=1 SV=1	Q38924	PPA12_ARATH	469	320	980
Cluster-19464.0	novel_76	1992	Q949Y3	PPA26_ARATH	475	329	1694	20	473	455	344	391	75.6044	1955	1.1e-217	Bifunctional purple acid phosphatase 26 OS=Arabidopsis thaliana GN=PAP26 PE=1 SV=1	Q93WP4	PEPP_ALLCE	481	344	1664	31	469	440	331	378	75.2273	1865	2.9e-207	Phosphoenolpyruvate phosphatase OS=Allium cepa GN=ACPEPP PE=1 SV=1	Q9SDZ9	PPAF2_IPOBA	465	335	1625	24	454	432	257	326	59.4907	1461	2.1e-160	Purple acid phosphatase 2 OS=Ipomoea batatas GN=PAP2 PE=1 SV=1	Q38924	PPA12_ARATH	469	320	1625
Cluster-9719.1	novel_76	1931	Q949Y3	PPA26_ARATH	475	329	1286	20	338	319	242	279	75.8621	1391	2.6e-152	Bifunctional purple acid phosphatase 26 OS=Arabidopsis thaliana GN=PAP26 PE=1 SV=1	Q93WP4	PEPP_ALLCE	481	344	1286	31	343	314	232	268	73.8854	1306	1.9e-142	Phosphoenolpyruvate phosphatase OS=Allium cepa GN=ACPEPP PE=1 SV=1	Q9SDZ9	PPAF2_IPOBA	465	335	1286	24	341	319	187	237	58.6207	1047	2e-112	Purple acid phosphatase 2 OS=Ipomoea batatas GN=PAP2 PE=1 SV=1	Q09131	PPAF_SOYBN	464	332	1286
Cluster-15212.0	novel_76	2018	Q949Y3	PPA26_ARATH	475	329	1694	20	473	455	343	390	75.3846	1947	9.2e-217	Bifunctional purple acid phosphatase 26 OS=Arabidopsis thaliana GN=PAP26 PE=1 SV=1	Q93WP4	PEPP_ALLCE	481	344	1664	31	469	440	330	377	75	1859	1.5e-206	Phosphoenolpyruvate phosphatase OS=Allium cepa GN=ACPEPP PE=1 SV=1	Q9SDZ9	PPAF2_IPOBA	465	335	1625	24	454	432	257	326	59.4907	1459	3.6e-160	Purple acid phosphatase 2 OS=Ipomoea batatas GN=PAP2 PE=1 SV=1	Q38924	PPA12_ARATH	469	320	1625
Cluster-16493.8112	novel_76	2487	Q949Y3	PPA26_ARATH	475	329	1340	20	356	337	259	297	76.8546	1489	1.5e-163	Bifunctional purple acid phosphatase 26 OS=Arabidopsis thaliana GN=PAP26 PE=1 SV=1	Q93WP4	PEPP_ALLCE	481	344	1340	31	361	332	248	286	74.6988	1403	1.4e-153	Phosphoenolpyruvate phosphatase OS=Allium cepa GN=ACPEPP PE=1 SV=1	Q9SDZ9	PPAF2_IPOBA	465	335	1340	24	359	337	203	255	60.2374	1145	1.1e-123	Purple acid phosphatase 2 OS=Ipomoea batatas GN=PAP2 PE=1 SV=1	Q09131	PPAF_SOYBN	464	332	1340
Cluster-16493.42434	novel_76	1800	O23522	PLA14_ARATH	517	80	1586	7	515	531	310	375	58.3804	1467	3.7e-161	Phospholipase A1-Ibeta2, chloroplastic OS=Arabidopsis thaliana GN=At4g16820 PE=1 SV=2	Q948R1	PLA11_ARATH	447	428	1469	74	447	381	183	238	48.0315	856	2.6e-90	Phospholipase A(1) DAD1, chloroplastic OS=Arabidopsis thaliana GN=DAD1 PE=1 SV=1	Q9C8J6	PLA17_ARATH	527	353	1418	54	435	387	160	212	41.3437	636	8.6e-65	Phospholipase A1-Igamma3, chloroplastic OS=Arabidopsis thaliana GN=At1g51440 PE=1 SV=1	Q941F1	PLA15_ARATH	515	341	1418
Cluster-16493.58013	novel_76	2004	Q949Y3	PPA26_ARATH	475	315	1680	20	473	455	343	390	75.3846	1947	9.1e-217	Bifunctional purple acid phosphatase 26 OS=Arabidopsis thaliana GN=PAP26 PE=1 SV=1	Q93WP4	PEPP_ALLCE	481	330	1650	31	469	440	330	377	75	1859	1.5e-206	Phosphoenolpyruvate phosphatase OS=Allium cepa GN=ACPEPP PE=1 SV=1	Q9SDZ9	PPAF2_IPOBA	465	321	1611	24	454	432	257	326	59.4907	1459	3.5e-160	Purple acid phosphatase 2 OS=Ipomoea batatas GN=PAP2 PE=1 SV=1	Q38924	PPA12_ARATH	469	306	1611
Cluster-16493.59353	novel_76	2191	Q8LG03	FB345_ARATH	377	844	1912	1	369	369	172	227	46.6125	814	2.4e-85	F-box protein At4g00755 OS=Arabidopsis thaliana GN=At4g00755 PE=2 SV=1
Cluster-16493.38359	novel_76	2024	Q9M0M5	SCL13_ARATH	529	52	1702	1	529	552	333	404	60.3261	1707	6.2e-189	Scarecrow-like protein 13 OS=Arabidopsis thaliana GN=SCL13 PE=2 SV=2	Q8H125	SCL5_ARATH	597	64	1702	72	597	553	283	361	51.1754	1341	1.7e-146	Scarecrow-like protein 5 OS=Arabidopsis thaliana GN=SCL5 PE=2 SV=1	Q9LDL7	PAT1_ARATH	490	64	1414	43	490	459	264	333	57.5163	1337	5e-146	Scarecrow-like transcription factor PAT1 OS=Arabidopsis thaliana GN=PAT1 PE=2 SV=1	Q8GVE1	CIGR2_ORYSJ	544	67	1528
Cluster-16493.60974	novel_76	2461	Q949Y3	PPA26_ARATH	475	329	1340	20	356	337	259	297	76.8546	1489	1.4e-163	Bifunctional purple acid phosphatase 26 OS=Arabidopsis thaliana GN=PAP26 PE=1 SV=1	Q93WP4	PEPP_ALLCE	481	344	1340	31	361	332	248	286	74.6988	1403	1.4e-153	Phosphoenolpyruvate phosphatase OS=Allium cepa GN=ACPEPP PE=1 SV=1	Q9SDZ9	PPAF2_IPOBA	465	335	1340	24	359	337	203	255	60.2374	1145	1.1e-123	Purple acid phosphatase 2 OS=Ipomoea batatas GN=PAP2 PE=1 SV=1	Q09131	PPAF_SOYBN	464	332	1340
Cluster-16493.59587	novel_79	1723	Q7XA65	PUS1_ARATH	322	1058	1265	250	318	69	42	49	60.8696	240	6.8e-19	RNA pseudouridine synthase 1 OS=Arabidopsis thaliana GN=At1g56345 PE=2 SV=1	Q2QNM3	PUS1_ORYSJ	345	1076	1265	274	336	63	38	40	60.3175	210	2.1e-15	RNA pseudouridine synthase 1 OS=Oryza sativa subsp. japonica GN=Os12g0560500 PE=2 SV=1	O64477	Y2913_ARATH	828	492	855	137	264	128	43	59	33.5938	133	1.7e-06	G-type lectin S-receptor-like serine/threonine-protein kinase At2g19130 OS=Arabidopsis thaliana GN=At2g19130 PE=2 SV=1
Cluster-11419.0	novel_79	1390	Q680C0	GDL62_ARATH	350	166	1198	1	350	354	223	281	62.9944	1187	8.5e-129	GDSL esterase/lipase At4g10955 OS=Arabidopsis thaliana GN=At4g10955 PE=2 SV=1
Cluster-11419.1	novel_79	1956	Q680C0	GDL62_ARATH	350	732	1764	1	350	354	223	281	62.9944	1187	1.2e-128	GDSL esterase/lipase At4g10955 OS=Arabidopsis thaliana GN=At4g10955 PE=2 SV=1
Cluster-11419.2	novel_79	2206	Q680C0	GDL62_ARATH	350	1051	2014	24	350	331	209	262	63.142	1101	1.3e-118	GDSL esterase/lipase At4g10955 OS=Arabidopsis thaliana GN=At4g10955 PE=2 SV=1
Cluster-16493.56479	novel_79	2000	Q7XA65	PUS1_ARATH	322	1335	1542	250	318	69	42	49	60.8696	240	7.9e-19	RNA pseudouridine synthase 1 OS=Arabidopsis thaliana GN=At1g56345 PE=2 SV=1	Q2QNM3	PUS1_ORYSJ	345	1239	1542	239	336	101	44	55	43.5644	216	4.8e-16	RNA pseudouridine synthase 1 OS=Oryza sativa subsp. japonica GN=Os12g0560500 PE=2 SV=1	O64477	Y2913_ARATH	828	492	855	137	264	128	43	59	33.5938	133	2e-06	G-type lectin S-receptor-like serine/threonine-protein kinase At2g19130 OS=Arabidopsis thaliana GN=At2g19130 PE=2 SV=1
Cluster-16493.56478	novel_79	1921	Q7XA65	PUS1_ARATH	322	1256	1463	250	318	69	42	49	60.8696	240	7.6e-19	RNA pseudouridine synthase 1 OS=Arabidopsis thaliana GN=At1g56345 PE=2 SV=1	Q2QNM3	PUS1_ORYSJ	345	1274	1463	274	336	63	38	40	60.3175	210	2.3e-15	RNA pseudouridine synthase 1 OS=Oryza sativa subsp. japonica GN=Os12g0560500 PE=2 SV=1	O64477	Y2913_ARATH	828	492	855	137	264	128	43	59	33.5938	133	1.9e-06	G-type lectin S-receptor-like serine/threonine-protein kinase At2g19130 OS=Arabidopsis thaliana GN=At2g19130 PE=2 SV=1
Cluster-21617.0	ptc-miR1444a	1060	P08575	PTPRC_HUMAN	1304	435	1059	1097	1304	208	208	206	100	1085	4.3e-117	Receptor-type tyrosine-protein phosphatase C OS=Homo sapiens GN=PTPRC PE=1 SV=2	P04157	PTPRC_RAT	1273	435	1059	1068	1273	208	143	162	68.75	741	3.4e-77	Receptor-type tyrosine-protein phosphatase C OS=Rattus norvegicus GN=Ptprc PE=2 SV=2	P06800	PTPRC_MOUSE	1291	435	1059	1086	1291	208	144	160	69.2308	725	2.4e-75	Receptor-type tyrosine-protein phosphatase C OS=Mus musculus GN=Ptprc PE=1 SV=3	Q9IBD8	PTPRC_CYPCA	1216	438	1059
Cluster-16493.3751	ptc-miR1444a	2290	P0C8Q3	PP326_ARATH	701	1	1495	204	701	498	343	397	68.8755	1821	4.3e-202	Pentatricopeptide repeat-containing protein At4g19890 OS=Arabidopsis thaliana GN=At4g19890 PE=2 SV=1	Q9FIX3	PP407_ARATH	747	1	1399	192	639	466	150	234	32.1888	617	1.7e-62	Pentatricopeptide repeat-containing protein At5g39710 OS=Arabidopsis thaliana GN=EMB2745 PE=2 SV=1	Q9CA58	PP120_ARATH	763	25	1288	316	732	424	144	214	33.9623	591	1.8e-59	Putative pentatricopeptide repeat-containing protein At1g74580 OS=Arabidopsis thaliana GN=At1g74580 PE=3 SV=1	Q0WVK7	PPR12_ARATH	741	13	1288
Cluster-15379.0	ptc-miR1444a	648	Q9SHJ3	CALS7_ARATH	1958	3	648	388	603	216	149	182	68.9815	841	5.2e-89	Callose synthase 7 OS=Arabidopsis thaliana GN=CALS7 PE=3 SV=3	Q9LYS6	CALS6_ARATH	1921	3	648	379	594	216	149	177	68.9815	812	1.2e-85	Putative callose synthase 6 OS=Arabidopsis thaliana GN=CALS6 PE=3 SV=2	Q9SL03	CALS2_ARATH	1950	27	648	376	583	208	110	142	52.8846	581	7.3e-59	Callose synthase 2 OS=Arabidopsis thaliana GN=CALS2 PE=2 SV=3	Q9AUE0	CALS1_ARATH	1950	27	639
Cluster-16493.61865	ptc-miR1444a	1915	Q6AWW5	Y5262_ARATH	524	899	1622	48	268	242	66	106	27.2727	172	5.8e-11	Ankyrin repeat-containing protein At5g02620 OS=Arabidopsis thaliana GN=At5g02620 PE=1 SV=1	G5E8K5	ANK3_MOUSE	1961	782	1589	254	492	270	76	120	28.1481	166	2.9e-10	Ankyrin-3 OS=Mus musculus GN=Ank3 PE=1 SV=1	O70511	ANK3_RAT	2622	782	1589	279	517	271	78	122	28.7823	164	4.9e-10	Ankyrin-3 OS=Rattus norvegicus GN=Ank3 PE=1 SV=3	Q12955	ANK3_HUMAN	4377	782	1589
Cluster-16493.1784	ptc-miR1444a	1641	Q6AWW5	Y5262_ARATH	524	464	1625	48	378	388	103	162	26.5464	218	2.3e-16	Ankyrin repeat-containing protein At5g02620 OS=Arabidopsis thaliana GN=At5g02620 PE=1 SV=1	G5E8K5	ANK3_MOUSE	1961	785	1592	254	492	270	76	120	28.1481	166	2.5e-10	Ankyrin-3 OS=Mus musculus GN=Ank3 PE=1 SV=1	O70511	ANK3_RAT	2622	785	1592	279	517	271	78	122	28.7823	164	4.2e-10	Ankyrin-3 OS=Rattus norvegicus GN=Ank3 PE=1 SV=3	Q12955	ANK3_HUMAN	4377	785	1592
Cluster-16493.32335	ptc-miR1444a	2034	P43309	PPO_MALDO	593	77	1754	5	590	592	312	391	52.7027	1535	5.5e-169	Polyphenol oxidase, chloroplastic OS=Malus domestica PE=2 SV=1	Q06215	PPO_VICFA	606	32	1751	2	602	610	302	390	49.5082	1472	1.1e-161	Polyphenol oxidase A1, chloroplastic OS=Vicia faba PE=1 SV=1	P43311	PPO_VITVI	607	68	1766	8	607	602	290	371	48.1728	1427	1.8e-156	Polyphenol oxidase, chloroplastic OS=Vitis vinifera PE=1 SV=1	Q6UIL3	LAHY_LARTR	584	155	1766
Cluster-21288.5	ptc-miR1444a	2089	Q6AWW5	Y5262_ARATH	524	899	1625	47	268	243	66	106	27.1605	170	1.1e-10	Ankyrin repeat-containing protein At5g02620 OS=Arabidopsis thaliana GN=At5g02620 PE=1 SV=1	G5E8K5	ANK3_MOUSE	1961	788	1607	446	688	273	76	119	27.8388	160	1.6e-09	Ankyrin-3 OS=Mus musculus GN=Ank3 PE=1 SV=1	O70511	ANK3_RAT	2622	788	1607	471	713	273	75	119	27.4725	157	3.5e-09	Ankyrin-3 OS=Rattus norvegicus GN=Ank3 PE=1 SV=3	Q12955	ANK3_HUMAN	4377	788	1607
Cluster-16493.55657	ptc-miR1444a,ptc-miR1444b	2096	P43309	PPO_MALDO	593	122	1808	31	591	571	339	403	59.3695	1760	4.6e-195	Polyphenol oxidase, chloroplastic OS=Malus domestica PE=2 SV=1	Q06215	PPO_VICFA	606	212	1811	70	605	540	293	353	54.2593	1464	9.7e-161	Polyphenol oxidase A1, chloroplastic OS=Vicia faba PE=1 SV=1	P43311	PPO_VITVI	607	137	1817	39	607	577	287	357	49.74	1450	4.1e-159	Polyphenol oxidase, chloroplastic OS=Vitis vinifera PE=1 SV=1	Q9FRX6	AS1_ANTMA	562	131	1811
Cluster-16493.20236	ptc-miR1444b,ptc-miR1444a	1170	P43309	PPO_MALDO	593	62	1169	18	389	375	215	268	57.3333	1172	3.9e-127	Polyphenol oxidase, chloroplastic OS=Malus domestica PE=2 SV=1	P43311	PPO_VITVI	607	53	1169	18	404	389	200	258	51.4139	1068	4.5e-115	Polyphenol oxidase, chloroplastic OS=Vitis vinifera PE=1 SV=1	Q06215	PPO_VICFA	606	20	1169	5	395	396	204	264	51.5152	1052	3.2e-113	Polyphenol oxidase A1, chloroplastic OS=Vicia faba PE=1 SV=1	Q9FRX6	AS1_ANTMA	562	143	1169
Cluster-16493.41325	ptc-miR1444d	1226	P43309	PPO_MALDO	593	3	1080	31	388	363	220	261	60.6061	1183	2.2e-128	Polyphenol oxidase, chloroplastic OS=Malus domestica PE=2 SV=1	Q06215	PPO_VICFA	606	6	1089	32	393	374	206	257	55.0802	1053	2.6e-113	Polyphenol oxidase A1, chloroplastic OS=Vicia faba PE=1 SV=1	Q9FRX6	AS1_ANTMA	562	3	1068	2	363	368	201	241	54.6196	1020	1.7e-109	Aureusidin synthase OS=Antirrhinum majus GN=AS1 PE=1 SV=1	P43311	PPO_VITVI	607	3	1035
Cluster-16493.48006	ptc-miR1446a	2828	Q6S001	KIF11_DICDI	685	1398	2826	232	678	484	175	255	36.157	644	1.6e-65	Kinesin-related protein 11 OS=Dictyostelium discoideum GN=kif11 PE=3 SV=1	Q54NP8	KIF4_DICDI	1922	2169	2829	177	399	226	104	147	46.0177	455	1.3e-43	Kinesin-related protein 4 OS=Dictyostelium discoideum GN=kif4 PE=2 SV=1	Q8LNZ2	NACK2_ARATH	938	1356	2829	179	720	544	148	238	27.2059	423	6.7e-40	Kinesin-like protein NACK2 OS=Arabidopsis thaliana GN=NACK2 PE=1 SV=1	Q8S949	NACK2_TOBAC	955	2238	2829
Cluster-16493.42310	ptc-miR1446a	5401	Q9SB63	MOS1_ARATH	1412	362	4796	1	1372	1536	500	673	32.5521	1556	5.4e-171	Protein MODIFIER OF SNC1 1 OS=Arabidopsis thaliana GN=MOS1 PE=1 SV=2	P48634	PRC2A_HUMAN	2157	398	593	37	105	69	31	38	44.9275	146	1.7e-07	Protein PRRC2A OS=Homo sapiens GN=PRRC2A PE=1 SV=3	Q5TM26	PRC2A_MACMU	2160	398	593	37	105	69	31	38	44.9275	146	1.7e-07	Protein PRRC2A OS=Macaca mulatta GN=PRRC2A PE=3 SV=1	Q7TSC1	PRC2A_MOUSE	2158	398	593
Cluster-16493.35369	ptc-miR1446a	5106	Q9SB63	MOS1_ARATH	1412	362	4796	1	1372	1536	500	673	32.5521	1556	5.1e-171	Protein MODIFIER OF SNC1 1 OS=Arabidopsis thaliana GN=MOS1 PE=1 SV=2	P48634	PRC2A_HUMAN	2157	398	593	37	105	69	31	38	44.9275	146	1.6e-07	Protein PRRC2A OS=Homo sapiens GN=PRRC2A PE=1 SV=3	Q5TM26	PRC2A_MACMU	2160	398	593	37	105	69	31	38	44.9275	146	1.6e-07	Protein PRRC2A OS=Macaca mulatta GN=PRRC2A PE=3 SV=1	Q7TSC1	PRC2A_MOUSE	2158	398	593
Cluster-19897.1	ptc-miR1446a	1797	Q9SZL8	FRS5_ARATH	788	826	1249	40	185	146	57	82	39.0411	271	1.8e-22	Protein FAR1-RELATED SEQUENCE 5 OS=Arabidopsis thaliana GN=FRS5 PE=2 SV=1	Q9M8J3	FRS7_ARATH	764	871	1246	9	119	126	52	69	41.2698	239	9.3e-19	Protein FAR1-RELATED SEQUENCE 7 OS=Arabidopsis thaliana GN=FRS7 PE=2 SV=1	Q3E7I5	FRS12_ARATH	788	916	1237	40	131	107	45	61	42.0561	223	6.7e-17	Protein FAR1-RELATED SEQUENCE 12 OS=Arabidopsis thaliana GN=FRS12 PE=2 SV=1	Q9ZVC9	FRS3_ARATH	851	799	1249
Cluster-16493.27555	ptc-miR1446a	1737	P46606	HD1_BRANA	294	639	1446	26	293	272	222	244	81.6176	1172	5.8e-127	Homeobox protein HD1 OS=Brassica napus GN=HD1 PE=2 SV=1	Q9FPQ8	KNAT7_ARATH	291	639	1446	24	290	272	222	243	81.6176	1163	6.4e-126	Homeobox protein knotted-1-like 7 OS=Arabidopsis thaliana GN=KNAT7 PE=1 SV=1	Q94LW3	KNOS3_ORYSJ	314	639	1449	48	314	272	209	237	76.8382	1077	6e-116	Homeobox protein knotted-1-like 3 OS=Oryza sativa subsp. japonica GN=HOS66 PE=2 SV=1	O04136	KNAP3_MALDO	427	642	1449
Cluster-16493.32955	ptc-miR1446a	1694	Q9LYC2	NPL41_ARATH	413	338	1568	3	413	411	293	335	71.2895	1504	1.8e-165	NPL4-like protein 1 OS=Arabidopsis thaliana GN=At3g63000 PE=1 SV=1	O82264	NPL42_ARATH	413	341	1571	2	412	411	287	329	69.8297	1446	9.6e-159	NPL4-like protein 2 OS=Arabidopsis thaliana GN=At2g47970 PE=1 SV=1	Q9AS33	NPL4_ORYSJ	415	347	1571	1	413	417	218	275	52.2782	1018	4.1e-109	NPL4-like protein OS=Oryza sativa subsp. japonica GN=Os01g0377700 PE=2 SV=1	Q54GD3	NPL4_DICDI	576	473	1226
Cluster-21153.0	ptc-miR1446a	818	Q9UJK0	TSR3_HUMAN	312	74	818	19	266	248	232	230	93.5484	1207	2.4e-131	Ribosome biogenesis protein TSR3 homolog OS=Homo sapiens GN=TSR3 PE=1 SV=1	Q5HZH2	TSR3_MOUSE	323	86	815	23	264	243	193	207	79.4239	1000	2.4e-107	Ribosome biogenesis protein TSR3 homolog OS=Mus musculus GN=Tsr3 PE=2 SV=1	Q12094	TSR3_YEAST	313	197	815	48	250	206	105	138	50.9709	529	1e-52	Ribosome biogenesis protein TSR3 OS=Saccharomyces cerevisiae (strain ATCC 204508 / S288c) GN=TSR3 PE=1 SV=1	Q10409	TSR3_SCHPO	288	197	716
Cluster-12148.1	ptc-miR1446a	1493	Q15773	MLF2_HUMAN	248	559	1303	1	248	248	211	209	85.0806	1079	3e-116	Myeloid leukemia factor 2 OS=Homo sapiens GN=MLF2 PE=1 SV=1	Q99KX1	MLF2_MOUSE	247	559	1303	1	247	248	206	205	83.0645	1041	7.8e-112	Myeloid leukemia factor 2 OS=Mus musculus GN=Mlf2 PE=1 SV=1	Q9QWV4	MLF1_MOUSE	267	691	1303	1	207	214	83	122	38.785	367	1.1e-33	Myeloid leukemia factor 1 OS=Mus musculus GN=Mlf1 PE=1 SV=1	Q32KY3	MLF1_BOVIN	270	661	1273
Cluster-16493.12992	ptc-miR1446a	699	Q9LYC2	NPL41_ARATH	413	3	573	3	193	191	128	145	67.0157	633	7.4e-65	NPL4-like protein 1 OS=Arabidopsis thaliana GN=At3g63000 PE=1 SV=1	O82264	NPL42_ARATH	413	3	576	2	193	192	126	146	65.625	625	6.3e-64	NPL4-like protein 2 OS=Arabidopsis thaliana GN=At2g47970 PE=1 SV=1	Q9AS33	NPL4_ORYSJ	415	3	576	1	193	197	83	114	42.132	344	2.4e-31	NPL4-like protein OS=Oryza sativa subsp. japonica GN=Os01g0377700 PE=2 SV=1
Cluster-16493.42197	ptc-miR1446a	5365	Q9SB63	MOS1_ARATH	1412	362	4805	1	1372	1539	499	673	32.4237	1526	1.6e-167	Protein MODIFIER OF SNC1 1 OS=Arabidopsis thaliana GN=MOS1 PE=1 SV=2	P48634	PRC2A_HUMAN	2157	398	593	37	105	69	31	38	44.9275	146	1.7e-07	Protein PRRC2A OS=Homo sapiens GN=PRRC2A PE=1 SV=3	Q5TM26	PRC2A_MACMU	2160	398	593	37	105	69	31	38	44.9275	146	1.7e-07	Protein PRRC2A OS=Macaca mulatta GN=PRRC2A PE=3 SV=1	Q7TSC1	PRC2A_MOUSE	2158	398	593
Cluster-16493.4352	ptc-miR1446a,ptc-miR396e-3p	3602	Q8BWZ3	NAA25_MOUSE	972	122	2330	12	727	760	186	326	24.4737	478	3.6e-46	N-alpha-acetyltransferase 25, NatB auxiliary subunit OS=Mus musculus GN=Naa25 PE=2 SV=1	Q6QI44	NAA25_RAT	970	122	2291	12	712	745	182	319	24.4295	471	2.3e-45	N-alpha-acetyltransferase 25, NatB auxiliary subunit OS=Rattus norvegicus GN=Naa25 PE=2 SV=1	Q14CX7	NAA25_HUMAN	972	122	2291	12	712	745	183	318	24.5638	468	5.2e-45	N-alpha-acetyltransferase 25, NatB auxiliary subunit OS=Homo sapiens GN=NAA25 PE=1 SV=1	Q9VDQ7	NAA25_DROME	948	86	1973
Cluster-16493.33621	ptc-miR1447	3716	Q9LM76	PUB44_ARATH	801	1159	3292	27	766	756	204	361	26.9841	500	1e-48	U-box domain-containing protein 44 OS=Arabidopsis thaliana GN=PUB44 PE=1 SV=1	Q9SFX2	PUB43_ARATH	811	1159	3292	29	776	758	200	355	26.3852	487	3.4e-47	U-box domain-containing protein 43 OS=Arabidopsis thaliana GN=PUB43 PE=2 SV=1	Q9CAA7	PUB42_ARATH	1033	1045	3247	218	980	779	182	354	23.3633	413	1.3e-38	Putative U-box domain-containing protein 42 OS=Arabidopsis thaliana GN=PUB42 PE=2 SV=1	Q9ZV31	PUB12_ARATH	654	1123	2182
Cluster-16493.47305	ptc-miR1447	2400	Q8W4S6	INV6_ARATH	550	212	1307	9	378	370	226	265	61.0811	1196	1.3e-129	Beta-fructofuranosidase, insoluble isoenzyme CWINV6 OS=Arabidopsis thaliana GN=CWINV6 PE=2 SV=1	Q67XZ3	INV3_ARATH	594	227	1307	36	401	366	214	267	58.4699	1181	7.3e-128	Beta-fructofuranosidase, insoluble isoenzyme CWINV3 OS=Arabidopsis thaliana GN=CWINV3 PE=1 SV=2	Q43866	INV1_ARATH	584	227	1307	49	415	368	217	270	58.9674	1172	8e-127	Beta-fructofuranosidase, insoluble isoenzyme CWINV1 OS=Arabidopsis thaliana GN=CWINV1 PE=1 SV=1	P26792	INV1_DAUCA	592	104	1307
Cluster-16493.10704	ptc-miR1447	2124	A9LNK9	CPSF_ARATH	631	669	2124	132	615	503	254	292	50.497	1101	1.2e-118	30-kDa cleavage and polyadenylation specificity factor 30 OS=Arabidopsis thaliana GN=CPSF30 PE=1 SV=1	Q0DA50	C3H45_ORYSJ	665	705	1842	250	616	386	220	245	56.9948	1028	3.6e-110	Zinc finger CCCH domain-containing protein 45 OS=Oryza sativa subsp. japonica GN=Os06g0677700 PE=3 SV=1	Q5R746	YTDC2_PONAB	671	1407	1833	522	658	142	67	87	47.1831	305	2.4e-26	YTH domain-containing protein 2 OS=Pongo abelii GN=YTHDC2 PE=2 SV=1	B2RR83	YTDC2_MOUSE	1445	1407	1833
Cluster-16493.37808	ptc-miR1447	1989	A9LNK9	CPSF_ARATH	631	396	1989	132	631	540	280	321	51.8519	1205	9.9e-131	30-kDa cleavage and polyadenylation specificity factor 30 OS=Arabidopsis thaliana GN=CPSF30 PE=1 SV=1	Q0DA50	C3H45_ORYSJ	665	420	1707	250	663	437	238	276	54.4622	1078	5.3e-116	Zinc finger CCCH domain-containing protein 45 OS=Oryza sativa subsp. japonica GN=Os06g0677700 PE=3 SV=1	Q5R746	YTDC2_PONAB	671	1272	1698	522	658	142	67	87	47.1831	305	2.3e-26	YTH domain-containing protein 2 OS=Pongo abelii GN=YTHDC2 PE=2 SV=1	B2RR83	YTDC2_MOUSE	1445	1272	1698
Cluster-16493.6656	ptc-miR1447	2144	Q8W4S6	INV6_ARATH	550	22	1051	31	378	348	211	249	60.6322	1115	2.9e-120	Beta-fructofuranosidase, insoluble isoenzyme CWINV6 OS=Arabidopsis thaliana GN=CWINV6 PE=2 SV=1	Q67XZ3	INV3_ARATH	594	22	1051	53	401	349	203	253	58.1662	1106	3.2e-119	Beta-fructofuranosidase, insoluble isoenzyme CWINV3 OS=Arabidopsis thaliana GN=CWINV3 PE=1 SV=2	Q43866	INV1_ARATH	584	22	1051	66	415	351	205	256	58.4046	1093	1e-117	Beta-fructofuranosidase, insoluble isoenzyme CWINV1 OS=Arabidopsis thaliana GN=CWINV1 PE=1 SV=1	P26792	INV1_DAUCA	592	22	1051
Cluster-8378.0	ptc-miR1447	1829	Q9SD53	Y3720_ARATH	476	158	1319	44	456	421	106	203	25.1781	331	2e-29	UPF0481 protein At3g47200 OS=Arabidopsis thaliana GN=At3g47200 PE=2 SV=1
Cluster-16493.41484	ptc-miR1447	3168	Q9SCV3	BGAL9_ARATH	887	399	3003	21	882	871	635	723	72.9047	3511	0	Beta-galactosidase 9 OS=Arabidopsis thaliana GN=BGAL9 PE=2 SV=1	Q0INM3	BGA15_ORYSJ	919	417	2973	57	906	855	563	662	65.848	3141	0	Beta-galactosidase 15 OS=Oryza sativa subsp. japonica GN=Os12g0429200 PE=2 SV=1	Q9SCV4	BGAL8_ARATH	852	417	2955	31	851	854	462	577	54.0984	2376	2.6e-266	Beta-galactosidase 8 OS=Arabidopsis thaliana GN=BGAL8 PE=2 SV=2	Q10NX8	BGAL6_ORYSJ	858	417	2955
Cluster-16493.47304	ptc-miR1447	2225	Q43866	INV1_ARATH	584	227	1808	49	584	538	319	406	59.2937	1692	3.8e-187	Beta-fructofuranosidase, insoluble isoenzyme CWINV1 OS=Arabidopsis thaliana GN=CWINV1 PE=1 SV=1	Q67XZ3	INV3_ARATH	594	227	1808	36	574	539	314	395	58.256	1690	6.4e-187	Beta-fructofuranosidase, insoluble isoenzyme CWINV3 OS=Arabidopsis thaliana GN=CWINV3 PE=1 SV=2	Q8W4S6	INV6_ARATH	550	212	1823	9	550	543	322	388	59.3002	1656	5.6e-183	Beta-fructofuranosidase, insoluble isoenzyme CWINV6 OS=Arabidopsis thaliana GN=CWINV6 PE=2 SV=1	Q70XE6	6FEH_BETVU	606	212	1808
Cluster-16493.36572	ptc-miR1447	1514	Q3EAF9	P2C49_ARATH	384	170	1100	67	383	317	202	247	63.7224	1056	1.4e-113	Probable protein phosphatase 2C 49 OS=Arabidopsis thaliana GN=At3g62260 PE=2 SV=1	Q6AUQ4	P2C47_ORYSJ	389	170	1244	24	386	371	210	263	56.6038	1014	1.1e-108	Probable protein phosphatase 2C 47 OS=Oryza sativa subsp. japonica GN=Os05g0134200 PE=2 SV=1	Q9FYN7	P2C02_ORYSJ	380	170	1241	17	377	371	204	259	54.9865	1002	2.6e-107	Probable protein phosphatase 2C 2 OS=Oryza sativa subsp. japonica GN=Os01g0295700 PE=2 SV=1	Q9LUU7	P2C43_ARATH	422	170	1214
Cluster-16493.24836	ptc-miR1448	2178	Q0JJS8	HF101_ORYSJ	531	642	1665	182	522	341	309	329	90.6158	1644	1.4e-181	Fe-S cluster assembly factor HCF101, chloroplastic OS=Oryza sativa subsp. japonica GN=HCF101 PE=3 SV=3	Q6STH5	HF101_ARATH	532	642	1680	185	530	346	305	329	88.1503	1624	2.8e-179	Fe-S cluster assembly factor HCF101, chloroplastic OS=Arabidopsis thaliana GN=HCF101 PE=1 SV=1	P72190	YCAB_PSEFR	287	642	1329	48	280	233	111	139	47.6395	517	6.5e-51	Uncharacterized ATP-binding protein in capB 3'region OS=Pseudomonas fragi PE=3 SV=1	O66946	MRP_AQUAE	364	642	1323
Cluster-20107.0	ptc-miR1448	1003	O32044	RECJ_BACSU	786	2	968	240	559	326	103	173	31.5951	418	9.1e-40	Single-stranded-DNA-specific exonuclease RecJ OS=Bacillus subtilis (strain 168) GN=recJ PE=3 SV=1	P45112	RECJ_HAEIN	575	47	974	257	571	321	98	164	30.5296	325	5.5e-29	Single-stranded-DNA-specific exonuclease RecJ OS=Haemophilus influenzae (strain ATCC 51907 / DSM 11121 / KW20 / Rd) GN=recJ PE=3 SV=1	P39693	RECJ_DICD3	576	44	962	261	551	313	100	147	31.9489	317	4.7e-28	Single-stranded-DNA-specific exonuclease RecJ OS=Dickeya dadantii (strain 3937) GN=recJ PE=3 SV=3	Q5SJ47	RECJ_THET8	666	2	953
Cluster-16493.10860	ptc-miR1448	2852	O64792	PIGP_ARATH	137	2150	2519	9	132	124	81	104	65.3226	463	1.6e-44	Phosphatidylinositol N-acetylglucosaminyltransferase subunit P OS=Arabidopsis thaliana GN=At1g61280 PE=2 SV=1	Q8SVJ8	NOG1_ENCCU	528	339	1110	6	257	261	74	117	28.3525	237	2.5e-18	Nucleolar GTP-binding protein 1 OS=Encephalitozoon cuniculi (strain GB-M1) GN=NOG1 PE=3 SV=1	Q5R946	PIGP_PONAB	134	2153	2498	14	124	115	39	71	33.913	233	7.3e-18	Phosphatidylinositol N-acetylglucosaminyltransferase subunit P OS=Pongo abelii GN=PIGP PE=2 SV=1	P57054	PIGP_HUMAN	158	2153	2498
Cluster-16493.10862	ptc-miR1448	2707	O64792	PIGP_ARATH	137	1912	2374	9	132	155	81	104	52.2581	421	1.1e-39	Phosphatidylinositol N-acetylglucosaminyltransferase subunit P OS=Arabidopsis thaliana GN=At1g61280 PE=2 SV=1	Q99P77	NOG1_RAT	637	345	1206	6	293	288	80	144	27.7778	340	2.7e-30	Nucleolar GTP-binding protein 1 OS=Rattus norvegicus GN=Gtpbp4 PE=2 SV=3	Q99ME9	NOG1_MOUSE	634	345	1206	6	293	288	80	144	27.7778	340	2.7e-30	Nucleolar GTP-binding protein 1 OS=Mus musculus GN=Gtpbp4 PE=2 SV=3	Q9BZE4	NOG1_HUMAN	634	345	1206
Cluster-16493.43798	ptc-miR1448	5454	Q42093	AB2C_ARATH	1623	178	3076	1	971	972	693	805	71.2963	3644	0	ABC transporter C family member 2 OS=Arabidopsis thaliana GN=ABCC2 PE=1 SV=2	Q9C8G9	AB1C_ARATH	1622	178	3076	1	966	967	688	792	71.1479	3621	0	ABC transporter C family member 1 OS=Arabidopsis thaliana GN=ABCC1 PE=1 SV=1	Q9C8H0	AB12C_ARATH	1495	178	3076	1	964	967	641	770	66.2875	3400	0	ABC transporter C family member 12 OS=Arabidopsis thaliana GN=ABCC12 PE=2 SV=1	Q9C8H1	AB11C_ARATH	1495	178	3076
Cluster-16493.54778	ptc-miR1448	2616	O64792	PIGP_ARATH	137	1914	2283	9	132	124	81	104	65.3226	463	1.4e-44	Phosphatidylinositol N-acetylglucosaminyltransferase subunit P OS=Arabidopsis thaliana GN=At1g61280 PE=2 SV=1	Q99P77	NOG1_RAT	637	345	1206	6	293	288	80	144	27.7778	340	2.6e-30	Nucleolar GTP-binding protein 1 OS=Rattus norvegicus GN=Gtpbp4 PE=2 SV=3	Q99ME9	NOG1_MOUSE	634	345	1206	6	293	288	80	144	27.7778	340	2.6e-30	Nucleolar GTP-binding protein 1 OS=Mus musculus GN=Gtpbp4 PE=2 SV=3	Q9BZE4	NOG1_HUMAN	634	345	1206
Cluster-16493.44102	ptc-miR1448	3818	Q9FLH0	CRWN4_ARATH	1010	202	2662	11	828	821	463	603	56.3946	2260	8.8e-253	Protein CROWDED NUCLEI 4 OS=Arabidopsis thaliana GN=CRWN4 PE=1 SV=2	F4HRT5	CRWN1_ARATH	1132	214	2662	22	801	816	234	412	28.6765	957	1.1e-101	Protein CROWDED NUCLEI 1 OS=Arabidopsis thaliana GN=CRWN1 PE=1 SV=1	Q9SAF6	CRWN2_ARATH	1128	244	2659	44	841	825	225	413	27.2727	864	6.6e-91	Protein CROWDED NUCLEI 2 OS=Arabidopsis thaliana GN=CRWN2 PE=1 SV=1	Q9CA42	CRWN3_ARATH	1085	274	2542
Cluster-16493.44101	ptc-miR1448	4075	Q9FLH0	CRWN4_ARATH	1010	202	2662	11	828	821	463	603	56.3946	2260	9.4e-253	Protein CROWDED NUCLEI 4 OS=Arabidopsis thaliana GN=CRWN4 PE=1 SV=2	F4HRT5	CRWN1_ARATH	1132	214	2662	22	801	816	234	412	28.6765	957	1.2e-101	Protein CROWDED NUCLEI 1 OS=Arabidopsis thaliana GN=CRWN1 PE=1 SV=1	Q9SAF6	CRWN2_ARATH	1128	244	2659	44	841	825	225	413	27.2727	864	7.1e-91	Protein CROWDED NUCLEI 2 OS=Arabidopsis thaliana GN=CRWN2 PE=1 SV=1	Q9CA42	CRWN3_ARATH	1085	274	2542
Cluster-16493.38757	ptc-miR1448,ptc-miR171a-3p	5455	Q42093	AB2C_ARATH	1623	178	5023	1	1623	1625	1141	1333	70.2154	5940	0	ABC transporter C family member 2 OS=Arabidopsis thaliana GN=ABCC2 PE=1 SV=2	Q9C8G9	AB1C_ARATH	1622	178	5023	1	1622	1624	1124	1313	69.2118	5858	0	ABC transporter C family member 1 OS=Arabidopsis thaliana GN=ABCC1 PE=1 SV=1	Q9C8H0	AB12C_ARATH	1495	178	4663	1	1492	1496	1063	1230	71.0561	5551	0	ABC transporter C family member 12 OS=Arabidopsis thaliana GN=ABCC12 PE=2 SV=1	Q9C8H1	AB11C_ARATH	1495	178	4666
Cluster-16493.53627	ptc-miR1450	3812	Q9USZ2	YNR7_SCHPO	955	1423	3562	7	661	749	177	282	23.6315	292	1.4e-24	Uncharacterized protein C11G11.07 OS=Schizosaccharomyces pombe (strain 972 / ATCC 24843) GN=SPBC11G11.07 PE=3 SV=2
Cluster-16493.53626	ptc-miR1450	3740	Q9USZ2	YNR7_SCHPO	955	1423	3490	7	661	725	174	277	24	313	5.1e-27	Uncharacterized protein C11G11.07 OS=Schizosaccharomyces pombe (strain 972 / ATCC 24843) GN=SPBC11G11.07 PE=3 SV=2
Cluster-16493.53624	ptc-miR1450	3735	Q9USZ2	YNR7_SCHPO	955	1423	3490	7	661	725	174	277	24	313	5.1e-27	Uncharacterized protein C11G11.07 OS=Schizosaccharomyces pombe (strain 972 / ATCC 24843) GN=SPBC11G11.07 PE=3 SV=2
Cluster-16493.30356	ptc-miR156a	1516	P42055	VDAC1_SOLTU	276	151	973	1	276	276	215	245	77.8986	1140	2.6e-123	Mitochondrial outer membrane protein porin of 34 kDa OS=Solanum tuberosum PE=1 SV=2	P42056	VDAC2_SOLTU	276	151	973	1	276	276	206	244	74.6377	1105	3e-119	Mitochondrial outer membrane protein porin of 36 kDa OS=Solanum tuberosum PE=1 SV=2	P42054	VDAC_PEA	276	151	973	1	276	276	202	232	73.1884	1062	2.9e-114	Outer plastidial membrane protein porin OS=Pisum sativum GN=POR1 PE=1 SV=2	Q9SRH5	VDAC1_ARATH	276	151	973
Cluster-16493.25265	ptc-miR156a	3515	Q37145	ACA1_ARATH	1020	879	3225	1	782	782	613	674	78.3887	3128	0	Calcium-transporting ATPase 1, chloroplastic OS=Arabidopsis thaliana GN=ACA1 PE=1 SV=3	Q2QMX9	ACA1_ORYSJ	1020	879	3225	1	782	782	589	661	75.3197	2990	0	Calcium-transporting ATPase 1, plasma membrane-type OS=Oryza sativa subsp. japonica GN=Os12g0586600 PE=2 SV=1	O81108	ACA2_ARATH	1014	879	3225	1	779	783	585	664	74.7126	2968	0	Calcium-transporting ATPase 2, plasma membrane-type OS=Arabidopsis thaliana GN=ACA2 PE=1 SV=1	O64806	ACA7_ARATH	1015	852	3225
Cluster-16493.43074	ptc-miR156a	1847	Q9FHQ3	HS157_ARATH	137	310	733	1	137	145	92	109	63.4483	439	6.1e-42	15.7 kDa heat shock protein, peroxisomal OS=Arabidopsis thaliana GN=HSP15.7 PE=2 SV=1	Q652V8	HSP16_ORYSJ	146	310	733	1	146	148	73	102	49.3243	375	1.6e-34	16.0 kDa heat shock protein, peroxisomal OS=Oryza sativa subsp. japonica GN=HSP16.0 PE=2 SV=1	P30693	HSP11_HELAN	153	334	724	26	152	130	56	82	43.0769	284	5.8e-24	17.6 kDa class I heat shock protein OS=Helianthus annuus GN=HSP17.6 PE=2 SV=1	Q84Q72	HS181_ORYSJ	161	391	724
Cluster-16493.49171	ptc-miR156a	451	Q9LIK7	ACA13_ARATH	1017	1	451	274	423	150	89	102	59.3333	446	2.3e-43	Putative calcium-transporting ATPase 13, plasma membrane-type OS=Arabidopsis thaliana GN=ACA13 PE=3 SV=1	Q9LY77	ACA12_ARATH	1033	1	451	279	427	150	83	99	55.3333	410	3.5e-39	Calcium-transporting ATPase 12, plasma membrane-type OS=Arabidopsis thaliana GN=ACA12 PE=2 SV=1	Q9LF79	ACA8_ARATH	1074	1	451	307	456	150	72	83	48	326	1.9e-29	Calcium-transporting ATPase 8, plasma membrane-type OS=Arabidopsis thaliana GN=ACA8 PE=1 SV=1	Q9SZR1	ACA10_ARATH	1069	1	451
Cluster-16493.46051	ptc-miR156a	2664	Q37145	ACA1_ARATH	1020	1	2374	1	791	791	622	683	78.6346	3168	0	Calcium-transporting ATPase 1, chloroplastic OS=Arabidopsis thaliana GN=ACA1 PE=1 SV=3	Q2QMX9	ACA1_ORYSJ	1020	1	2374	1	791	791	598	670	75.6005	3030	0	Calcium-transporting ATPase 1, plasma membrane-type OS=Oryza sativa subsp. japonica GN=Os12g0586600 PE=2 SV=1	O81108	ACA2_ARATH	1014	1	2374	1	788	792	594	673	75	3008	0	Calcium-transporting ATPase 2, plasma membrane-type OS=Arabidopsis thaliana GN=ACA2 PE=1 SV=1	O64806	ACA7_ARATH	1015	1	2374
Cluster-16493.47079	ptc-miR156a	1394	C0LGI2	Y1677_ARATH	929	3	1395	25	488	465	346	396	74.4086	1848	1.9e-205	Probable LRR receptor-like serine/threonine-protein kinase At1g67720 OS=Arabidopsis thaliana GN=At1g67720 PE=2 SV=1	C0LGD6	Y1570_ARATH	852	6	1374	31	477	472	163	239	34.5339	542	5.3e-54	Probable LRR receptor-like serine/threonine-protein kinase At1g05700 OS=Arabidopsis thaliana GN=At1g05700 PE=2 SV=1	Q9ZQR3	Y2451_ARATH	868	6	1374	29	479	477	161	241	33.7526	538	1.5e-53	Leucine-rich repeat receptor-like serine/threonine-protein kinase At2g14510 OS=Arabidopsis thaliana GN=At2g14510 PE=2 SV=1	C0LGG6	Y5189_ARATH	876	6	1374
Cluster-16493.23256	ptc-miR156a	679	Q8LPS5	SERK5_ARATH	601	2	680	121	330	226	127	143	56.1947	578	1.7e-58	Somatic embryogenesis receptor kinase 5 OS=Arabidopsis thaliana GN=SERK5 PE=1 SV=2	Q94F62	BAK1_ARATH	615	377	680	244	344	101	92	97	91.0891	487	6.1e-48	BRASSINOSTEROID INSENSITIVE 1-associated receptor kinase 1 OS=Arabidopsis thaliana GN=BAK1 PE=1 SV=2	Q9SKG5	SERK4_ARATH	620	377	680	249	349	101	88	94	87.1287	468	9.8e-46	Somatic embryogenesis receptor kinase 4 OS=Arabidopsis thaliana GN=SERK4 PE=1 SV=2	Q9XIC7	SERK2_ARATH	628	377	680
Cluster-16493.39159	ptc-miR156a	1412	Q9ZQ19	RFA2A_ARATH	279	1254	1386	232	275	44	25	35	56.8182	144	7.6e-08	Replication protein A 32 kDa subunit A OS=Arabidopsis thaliana GN=RPA2A PE=1 SV=2
Cluster-16493.39158	ptc-miR156a	1486	Q9ZQ19	RFA2A_ARATH	279	1328	1460	232	275	44	25	35	56.8182	144	8e-08	Replication protein A 32 kDa subunit A OS=Arabidopsis thaliana GN=RPA2A PE=1 SV=2
Cluster-16493.61687	ptc-miR156a	1790	A5GI62	RIMM_SYNPW	175	14	569	15	175	185	77	111	41.6216	343	8.1e-31	Ribosome maturation factor RimM OS=Synechococcus sp. (strain WH7803) GN=rimM PE=3 SV=1	Q7V4K0	RIMM_PROMM	176	20	569	18	176	183	76	110	41.5301	336	5.2e-30	Ribosome maturation factor RimM OS=Prochlorococcus marinus (strain MIT 9313) GN=rimM PE=3 SV=2	A2CCX2	RIMM_PROM3	176	20	569	18	176	183	75	111	40.9836	335	6.8e-30	Ribosome maturation factor RimM OS=Prochlorococcus marinus (strain MIT 9303) GN=rimM PE=3 SV=2	Q0IDP0	RIMM_SYNS3	187	20	569
Cluster-1446.0	ptc-miR156a	1164	Q6UB99	ANR11_HUMAN	2663	118	1165	826	1174	349	256	254	73.3524	1281	9e-140	Ankyrin repeat domain-containing protein 11 OS=Homo sapiens GN=ANKRD11 PE=1 SV=3
Cluster-16493.3597	ptc-miR156a	1794	Q9FHQ3	HS157_ARATH	137	310	733	1	137	145	89	103	61.3793	414	4.7e-39	15.7 kDa heat shock protein, peroxisomal OS=Arabidopsis thaliana GN=HSP15.7 PE=2 SV=1	Q652V8	HSP16_ORYSJ	146	310	733	1	146	148	68	95	45.9459	338	3.1e-30	16.0 kDa heat shock protein, peroxisomal OS=Oryza sativa subsp. japonica GN=HSP16.0 PE=2 SV=1	Q9XIE3	HS17A_ARATH	155	334	724	29	154	131	53	83	40.458	252	2.9e-20	17.6 kDa class I heat shock protein 1 OS=Arabidopsis thaliana GN=HSP17.6A PE=1 SV=1	P30693	HSP11_HELAN	153	334	724
Cluster-16493.39161	ptc-miR156a	1432	Q9ZQ19	RFA2A_ARATH	279	1274	1406	232	275	44	25	35	56.8182	144	7.7e-08	Replication protein A 32 kDa subunit A OS=Arabidopsis thaliana GN=RPA2A PE=1 SV=2
Cluster-16493.16823	ptc-miR156a	1510	Q9ZQ19	RFA2A_ARATH	279	1352	1484	232	275	44	25	35	56.8182	144	8.1e-08	Replication protein A 32 kDa subunit A OS=Arabidopsis thaliana GN=RPA2A PE=1 SV=2
Cluster-16493.27367	ptc-miR156a	1516	Q9SUC9	UGPI7_ARATH	304	319	1195	28	304	301	119	168	39.5349	508	5e-50	Uncharacterized GPI-anchored protein At4g28100 OS=Arabidopsis thaliana GN=At4g28100 PE=1 SV=1
Cluster-16493.36822	ptc-miR156a	1207	P24068	OCS1_MAIZE	151	467	803	26	136	112	46	68	41.0714	217	2.2e-16	Ocs element-binding factor 1 OS=Zea mays GN=OBF1 PE=2 SV=2	Q9FMC2	BZP43_ARATH	165	584	833	62	144	83	37	55	44.5783	185	1.1e-12	Basic leucine zipper 43 OS=Arabidopsis thaliana GN=BZIP43 PE=1 SV=1	B9DGI8	BZP63_ARATH	314	533	803	153	242	90	34	53	37.7778	172	3.7e-11	Basic leucine zipper 63 OS=Arabidopsis thaliana GN=BZIP63 PE=1 SV=1	Q99090	CPRF2_PETCR	401	428	809
Cluster-16493.38228	ptc-miR156a	1239	O22797	GLTP1_ARATH	202	236	839	2	202	201	152	173	75.6219	831	1.4e-87	Glycolipid transfer protein 1 OS=Arabidopsis thaliana GN=GLTP1 PE=2 SV=1	Q9LU33	GLTP3_ARATH	233	308	836	53	232	180	61	97	33.8889	305	1.4e-26	Glycolipid transfer protein 3 OS=Arabidopsis thaliana GN=GLTP3 PE=2 SV=1	Q6NLQ3	GLTP2_ARATH	223	281	836	34	222	189	65	98	34.3915	304	1.9e-26	Glycolipid transfer protein 2 OS=Arabidopsis thaliana GN=GLTP2 PE=2 SV=1	Q5U3N0	PKHA8_DANRE	549	278	722
Cluster-17492.0	ptc-miR156a	2283	Q9M302	PP270_ARATH	659	1	1405	172	642	471	254	331	53.9278	1313	3.4e-143	Pentatricopeptide repeat-containing protein At3g48810 OS=Arabidopsis thaliana GN=At3g48810 PE=2 SV=1	Q9LQ14	PPR96_ARATH	629	16	1408	111	578	469	149	247	31.7697	680	8.6e-70	Pentatricopeptide repeat-containing protein At1g62930, chloroplastic OS=Arabidopsis thaliana GN=At1g62930 PE=2 SV=2	Q9SXD1	PPR91_ARATH	630	1	1408	107	579	474	148	244	31.2236	666	3.6e-68	Pentatricopeptide repeat-containing protein At1g62670, mitochondrial OS=Arabidopsis thaliana GN=At1g62670 PE=3 SV=2	Q9LFF1	PP281_ARATH	754	13	1414
Cluster-16493.39877	ptc-miR156a	1420	Q9ZQ19	RFA2A_ARATH	279	1262	1394	232	275	44	25	35	56.8182	144	7.6e-08	Replication protein A 32 kDa subunit A OS=Arabidopsis thaliana GN=RPA2A PE=1 SV=2
Cluster-16493.20089	ptc-miR156a,novel_51,ptc-miR156g	2878	Q9C688	RAVL3_ARATH	352	484	1192	43	297	255	146	181	57.2549	709	4.7e-73	AP2/ERF and B3 domain-containing transcription factor At1g51120 OS=Arabidopsis thaliana GN=At1g51120 PE=2 SV=1	Q9C6P5	RAVL2_ARATH	337	295	1183	27	334	323	158	201	48.9164	701	4e-72	AP2/ERF and B3 domain-containing transcription factor At1g50680 OS=Arabidopsis thaliana GN=At1g50680 PE=2 SV=1	Q9ZWM9	RAV1_ARATH	344	550	1195	57	275	221	102	137	46.1538	485	4.4e-47	AP2/ERF and B3 domain-containing transcription factor RAV1 OS=Arabidopsis thaliana GN=RAV1 PE=1 SV=1	Q8RZX9	Y1934_ORYSJ	393	553	1207
Cluster-16493.9597	ptc-miR156a,ptc-miR156g	918	Q9S7A9	SPL4_ARATH	174	174	627	28	174	152	87	110	57.2368	437	5.2e-42	Squamosa promoter-binding-like protein 4 OS=Arabidopsis thaliana GN=SPL4 PE=1 SV=1	Q9S758	SPL5_ARATH	181	174	627	40	181	151	86	105	56.9536	421	3.7e-40	Squamosa promoter-binding-like protein 5 OS=Arabidopsis thaliana GN=SPL5 PE=2 SV=1	Q6Z461	SPL13_ORYSJ	216	186	498	90	192	105	71	83	67.619	379	2.8e-35	Squamosa promoter-binding-like protein 13 OS=Oryza sativa subsp. japonica GN=SPL13 PE=2 SV=1	Q38740	SBP2_ANTMA	171	162	501
Cluster-16493.43099	ptc-miR156a,ptc-miR156g	2149	A2YGR5	SPL12_ORYSI	475	1024	2032	108	448	352	152	206	43.1818	646	7.1e-66	Squamosa promoter-binding-like protein 12 OS=Oryza sativa subsp. indica GN=SPL12 PE=2 SV=1	Q9S840	SPL2_ARATH	419	706	2014	1	389	442	176	219	39.819	645	9.3e-66	Squamosa promoter-binding-like protein 2 OS=Arabidopsis thaliana GN=SPL2 PE=2 SV=1	Q5Z818	SPL12_ORYSJ	475	1024	2032	108	448	352	151	205	42.8977	640	3.5e-65	Squamosa promoter-binding-like protein 12 OS=Oryza sativa subsp. japonica GN=SPL12 PE=2 SV=1	A2X0Q6	SPL3_ORYSI	469	706	1900
Cluster-16493.48808	ptc-miR156a,ptc-miR156g	2852	Q6YZE8	SPL16_ORYSJ	455	1870	2605	163	455	304	99	136	32.5658	275	9.9e-23	Squamosa promoter-binding-like protein 16 OS=Oryza sativa subsp. japonica GN=SPL16 PE=2 SV=1	Q0J0K1	SPL18_ORYSJ	472	1870	2605	160	472	322	102	135	31.677	249	1e-19	Squamosa promoter-binding-like protein 18 OS=Oryza sativa subsp. japonica GN=SPL18 PE=2 SV=1	P0DI11	SP13B_ARATH	359	1870	2515	146	345	228	84	109	36.8421	226	4.7e-17	Squamosa promoter-binding-like protein 13B OS=Arabidopsis thaliana GN=SPL13B PE=3 SV=1	B9DI20	SP13A_ARATH	359	1870	2515
Cluster-16493.51358	ptc-miR156a,ptc-miR156g	1699	P0DI11	SP13B_ARATH	359	304	1447	1	359	411	179	230	43.5523	675	2.4e-69	Squamosa promoter-binding-like protein 13B OS=Arabidopsis thaliana GN=SPL13B PE=3 SV=1	B9DI20	SP13A_ARATH	359	304	1447	1	359	411	179	230	43.5523	675	2.4e-69	Squamosa promoter-binding-like protein 13A OS=Arabidopsis thaliana GN=SPL13A PE=2 SV=1	Q6YZE8	SPL16_ORYSJ	455	304	1345	1	374	397	164	203	41.3098	585	6.6e-59	Squamosa promoter-binding-like protein 16 OS=Oryza sativa subsp. japonica GN=SPL16 PE=2 SV=1	Q0J0K1	SPL18_ORYSJ	472	304	1408
Cluster-16493.27825	ptc-miR156a,ptc-miR156g	874	Q38741	SBP1_ANTMA	131	312	543	51	127	77	62	69	80.5195	352	3.5e-32	Squamosa promoter-binding protein 1 OS=Antirrhinum majus GN=SBP1 PE=2 SV=1	Q9S7A9	SPL4_ARATH	174	315	567	54	138	85	64	70	75.2941	343	3.9e-31	Squamosa promoter-binding-like protein 4 OS=Arabidopsis thaliana GN=SPL4 PE=1 SV=1	P93015	SPL3_ARATH	131	135	549	2	131	138	68	84	49.2754	341	6.7e-31	Squamosa promoter-binding-like protein 3 OS=Arabidopsis thaliana GN=SPL3 PE=1 SV=2	Q38740	SBP2_ANTMA	171	315	564
Cluster-16493.48941	ptc-miR156a,ptc-miR156g	1755	P0DI11	SP13B_ARATH	359	360	1503	1	359	411	179	230	43.5523	675	2.5e-69	Squamosa promoter-binding-like protein 13B OS=Arabidopsis thaliana GN=SPL13B PE=3 SV=1	B9DI20	SP13A_ARATH	359	360	1503	1	359	411	179	230	43.5523	675	2.5e-69	Squamosa promoter-binding-like protein 13A OS=Arabidopsis thaliana GN=SPL13A PE=2 SV=1	Q6YZE8	SPL16_ORYSJ	455	360	1401	1	374	397	164	203	41.3098	585	6.9e-59	Squamosa promoter-binding-like protein 16 OS=Oryza sativa subsp. japonica GN=SPL16 PE=2 SV=1	Q0J0K1	SPL18_ORYSJ	472	360	1464
Cluster-16493.36623	ptc-miR156a,ptc-miR156g	2047	Q6YZE8	SPL16_ORYSJ	455	579	1566	1	379	389	157	190	40.3599	542	7.7e-54	Squamosa promoter-binding-like protein 16 OS=Oryza sativa subsp. japonica GN=SPL16 PE=2 SV=1	Q0J0K1	SPL18_ORYSJ	472	579	1707	1	472	483	162	208	33.5404	482	7e-47	Squamosa promoter-binding-like protein 18 OS=Oryza sativa subsp. japonica GN=SPL18 PE=2 SV=1	B9DI20	SP13A_ARATH	359	615	1656	16	355	372	140	179	37.6344	446	1e-42	Squamosa promoter-binding-like protein 13A OS=Arabidopsis thaliana GN=SPL13A PE=2 SV=1	P0DI11	SP13B_ARATH	359	615	1656
Cluster-16493.30917	ptc-miR156a,ptc-miR156g	960	Q9S758	SPL5_ARATH	181	491	872	61	180	128	75	87	58.5938	360	4.6e-33	Squamosa promoter-binding-like protein 5 OS=Arabidopsis thaliana GN=SPL5 PE=2 SV=1	Q9S7A9	SPL4_ARATH	174	488	872	51	173	131	74	93	56.4885	358	7.9e-33	Squamosa promoter-binding-like protein 4 OS=Arabidopsis thaliana GN=SPL4 PE=1 SV=1	Q38741	SBP1_ANTMA	131	491	737	50	131	82	62	68	75.6098	343	4.3e-31	Squamosa promoter-binding protein 1 OS=Antirrhinum majus GN=SBP1 PE=2 SV=1	Q38740	SBP2_ANTMA	171	494	752
Cluster-16493.54147	ptc-miR156a,ptc-miR156g	2064	Q6YZE8	SPL16_ORYSJ	455	791	1589	95	381	297	128	160	43.0976	488	1.4e-47	Squamosa promoter-binding-like protein 16 OS=Oryza sativa subsp. japonica GN=SPL16 PE=2 SV=1	Q0J0K1	SPL18_ORYSJ	472	797	1724	94	472	388	141	181	36.3402	445	1.4e-42	Squamosa promoter-binding-like protein 18 OS=Oryza sativa subsp. japonica GN=SPL18 PE=2 SV=1	B9DI20	SP13A_ARATH	359	758	1634	68	345	306	126	162	41.1765	436	1.5e-41	Squamosa promoter-binding-like protein 13A OS=Arabidopsis thaliana GN=SPL13A PE=2 SV=1	P0DI11	SP13B_ARATH	359	758	1634
Cluster-16493.13537	ptc-miR156a,ptc-miR156g	1464	Q94JW8	SPL6_ARATH	405	1	187	165	226	62	36	41	58.0645	191	2.8e-13	Squamosa promoter-binding-like protein 6 OS=Arabidopsis thaliana GN=SPL6 PE=2 SV=2	Q7EXZ2	SPL14_ORYSJ	417	1	139	145	189	46	37	37	80.4348	189	4.8e-13	Squamosa promoter-binding-like protein 14 OS=Oryza sativa subsp. japonica GN=SPL14 PE=2 SV=1	B9DI20	SP13A_ARATH	359	1	208	142	211	74	41	46	55.4054	184	1.8e-12	Squamosa promoter-binding-like protein 13A OS=Arabidopsis thaliana GN=SPL13A PE=2 SV=1	P0DI11	SP13B_ARATH	359	1	208
Cluster-16493.20288	ptc-miR156a,ptc-miR156g,novel_51	3084	Q9C688	RAVL3_ARATH	352	484	1192	43	297	255	146	181	57.2549	709	5e-73	AP2/ERF and B3 domain-containing transcription factor At1g51120 OS=Arabidopsis thaliana GN=At1g51120 PE=2 SV=1	Q9C6P5	RAVL2_ARATH	337	295	1183	27	334	323	158	201	48.9164	701	4.3e-72	AP2/ERF and B3 domain-containing transcription factor At1g50680 OS=Arabidopsis thaliana GN=At1g50680 PE=2 SV=1	Q9ZWM9	RAV1_ARATH	344	550	1195	57	275	221	102	137	46.1538	485	4.8e-47	AP2/ERF and B3 domain-containing transcription factor RAV1 OS=Arabidopsis thaliana GN=RAV1 PE=1 SV=1	Q8RZX9	Y1934_ORYSJ	393	553	1207
Cluster-16493.20287	ptc-miR156a,ptc-miR156g,novel_51	3073	Q9C688	RAVL3_ARATH	352	295	1180	43	351	315	156	199	49.5238	709	5e-73	AP2/ERF and B3 domain-containing transcription factor At1g51120 OS=Arabidopsis thaliana GN=At1g51120 PE=2 SV=1	Q9C6P5	RAVL2_ARATH	337	295	1171	27	334	319	156	199	48.9028	694	2.8e-71	AP2/ERF and B3 domain-containing transcription factor At1g50680 OS=Arabidopsis thaliana GN=At1g50680 PE=2 SV=1	Q9ZWM9	RAV1_ARATH	344	538	1183	57	275	221	104	138	47.0588	492	7.3e-48	AP2/ERF and B3 domain-containing transcription factor RAV1 OS=Arabidopsis thaliana GN=RAV1 PE=1 SV=1	Q8RZX9	Y1934_ORYSJ	393	541	1195
Cluster-16493.11877	ptc-miR156g	2075	Q9M1W7	SKI30_ARATH	352	601	1639	7	352	346	241	279	69.6532	1325	1.3e-144	F-box/kelch-repeat protein SKIP30 OS=Arabidopsis thaliana GN=SKIP30 PE=1 SV=2	Q0WW40	FBK5_ARATH	383	613	1246	8	219	214	77	103	35.9813	289	1.7e-24	F-box/kelch-repeat protein At1g16250 OS=Arabidopsis thaliana GN=At1g16250 PE=2 SV=1	Q9CAG8	FBK28_ARATH	376	613	1246	39	242	214	74	97	34.5794	264	1.4e-21	F-box/kelch-repeat protein At1g67480 OS=Arabidopsis thaliana GN=At1g67480 PE=2 SV=1	Q9FKJ0	FK132_ARATH	393	601	1318
Cluster-16493.46225	ptc-miR156g	1585	Q9SZN7	HIP26_ARATH	153	646	1090	2	153	152	68	91	44.7368	330	2.3e-29	Heavy metal-associated isoprenylated plant protein 26 OS=Arabidopsis thaliana GN=HIPP26 PE=1 SV=1	O82089	CCH_ARATH	121	715	913	3	68	66	28	36	42.4242	145	6.5e-08	Copper transport protein CCH OS=Arabidopsis thaliana GN=CCH PE=1 SV=1	Q94BT9	ATOX1_ARATH	106	715	910	33	97	65	27	37	41.5385	142	1.4e-07	Copper transport protein ATX1 OS=Arabidopsis thaliana GN=ATX1 PE=1 SV=1
Cluster-16493.21190	ptc-miR156g	2710	Q69U49	RMR2_ORYSJ	461	2003	2345	212	325	115	40	64	34.7826	208	5.5e-15	Receptor homology region, transmembrane domain- and RING domain-containing protein 2 OS=Oryza sativa subsp. japonica GN=RMR1 PE=2 SV=2	Q0WPW5	RMR4_ARATH	448	2078	2366	234	317	98	38	50	38.7755	176	2.8e-11	Receptor homology region, transmembrane domain- and RING domain-containing protein 4 OS=Arabidopsis thaliana GN=RMR4 PE=2 SV=1	Q9H0F5	RNF38_HUMAN	515	2012	2213	443	506	67	32	42	47.7612	175	3.7e-11	E3 ubiquitin-protein ligase RNF38 OS=Homo sapiens GN=RNF38 PE=1 SV=4	Q8BI21	RNF38_MOUSE	518	2012	2213
Cluster-16493.7867	ptc-miR156g	2233	Q84MA5	CAAT1_ARATH	594	121	1897	4	589	592	412	473	69.5946	2139	5.6e-239	Cationic amino acid transporter 1 OS=Arabidopsis thaliana GN=CAT1 PE=1 SV=1	O64759	CAAT5_ARATH	569	172	1825	12	561	551	306	389	55.5354	1572	3.1e-173	Cationic amino acid transporter 5 OS=Arabidopsis thaliana GN=CAT5 PE=1 SV=1	Q9SHH0	CAAT8_ARATH	590	175	1825	30	577	550	272	361	49.4545	1364	4.1e-149	Cationic amino acid transporter 8, vacuolar OS=Arabidopsis thaliana GN=CAT8 PE=2 SV=1	Q9LZ20	CAAT6_ARATH	583	199	1858
Cluster-16493.57428	ptc-miR156g	1417	Q93VG8	PPDEX_ARATH	224	87	513	27	168	142	79	111	55.6338	512	1.6e-50	DeSI-like protein At4g17486 OS=Arabidopsis thaliana GN=At4g17486 PE=2 SV=1	Q5PQ09	DESI2_XENLA	192	87	555	5	168	164	64	95	39.0244	317	6.6e-28	Desumoylating isopeptidase 2 OS=Xenopus laevis GN=desi2 PE=2 SV=1	Q5ZIV7	DESI2_CHICK	193	90	612	6	187	182	67	104	36.8132	315	1.1e-27	Desumoylating isopeptidase 2 OS=Gallus gallus GN=DESI2 PE=2 SV=1	Q5XIT6	DESI2_RAT	194	90	597
Cluster-16493.37676	ptc-miR156g	2717	Q69U49	RMR2_ORYSJ	461	2009	2321	212	315	105	36	59	34.2857	191	5.2e-13	Receptor homology region, transmembrane domain- and RING domain-containing protein 2 OS=Oryza sativa subsp. japonica GN=RMR1 PE=2 SV=2	Q9H6Y7	RN167_HUMAN	350	2012	2366	211	331	126	38	59	30.1587	176	2.8e-11	E3 ubiquitin-protein ligase RNF167 OS=Homo sapiens GN=RNF167 PE=1 SV=1	Q66HG0	RNF13_RAT	380	2018	2351	223	335	119	40	58	33.6134	176	2.8e-11	E3 ubiquitin-protein ligase RNF13 OS=Rattus norvegicus GN=Rnf13 PE=2 SV=1	Q5RCV8	RNF13_PONAB	381	2018	2327
Cluster-16493.16891	ptc-miR156g	5676	H3K2Y6	MED12_ARATH	2235	1	5677	50	1915	1921	1081	1339	56.2728	5223	0	Mediator of RNA polymerase II transcription subunit 12 OS=Arabidopsis thaliana GN=MED12 PE=1 SV=1	Q54U49	MED12_DICDI	2731	4813	5662	356	603	283	76	133	26.8551	257	2.4e-20	Putative mediator of RNA polymerase II transcription subunit 12 OS=Dictyostelium discoideum GN=med12 PE=3 SV=2	Q751D2	SRB8_ASHGO	1358	5035	5629	29	227	209	56	89	26.7943	169	3.8e-10	Mediator of RNA polymerase II transcription subunit 12 OS=Ashbya gossypii (strain ATCC 10895 / CBS 109.51 / FGSC 9923 / NRRL Y-1056) GN=SRB8 PE=3 SV=2	Q6FVM9	SRB8_CANGA	1358	5017	5629
Cluster-16493.60301	ptc-miR156g	2695	Q69U49	RMR2_ORYSJ	461	1988	2330	212	325	115	40	64	34.7826	208	5.5e-15	Receptor homology region, transmembrane domain- and RING domain-containing protein 2 OS=Oryza sativa subsp. japonica GN=RMR1 PE=2 SV=2	Q0WPW5	RMR4_ARATH	448	2063	2351	234	317	98	38	50	38.7755	176	2.8e-11	Receptor homology region, transmembrane domain- and RING domain-containing protein 4 OS=Arabidopsis thaliana GN=RMR4 PE=2 SV=1	Q9H0F5	RNF38_HUMAN	515	1997	2198	443	506	67	32	42	47.7612	175	3.7e-11	E3 ubiquitin-protein ligase RNF38 OS=Homo sapiens GN=RNF38 PE=1 SV=4	Q8BI21	RNF38_MOUSE	518	1997	2198
Cluster-16493.10150	ptc-miR156g,novel_51,ptc-miR156a	2867	Q9C688	RAVL3_ARATH	352	295	1180	43	351	315	156	199	49.5238	709	4.7e-73	AP2/ERF and B3 domain-containing transcription factor At1g51120 OS=Arabidopsis thaliana GN=At1g51120 PE=2 SV=1	Q9C6P5	RAVL2_ARATH	337	295	1171	27	334	319	156	199	48.9028	694	2.6e-71	AP2/ERF and B3 domain-containing transcription factor At1g50680 OS=Arabidopsis thaliana GN=At1g50680 PE=2 SV=1	Q9ZWM9	RAV1_ARATH	344	538	1183	57	275	221	104	138	47.0588	492	6.8e-48	AP2/ERF and B3 domain-containing transcription factor RAV1 OS=Arabidopsis thaliana GN=RAV1 PE=1 SV=1	Q8RZX9	Y1934_ORYSJ	393	541	1195
Cluster-16493.39189	ptc-miR156g,ptc-miR156a	2128	Q9S840	SPL2_ARATH	419	706	1993	1	389	438	172	214	39.2694	646	7e-66	Squamosa promoter-binding-like protein 2 OS=Arabidopsis thaliana GN=SPL2 PE=2 SV=1	A2YGR5	SPL12_ORYSI	475	1024	2011	108	448	351	152	203	43.3048	645	9.2e-66	Squamosa promoter-binding-like protein 12 OS=Oryza sativa subsp. indica GN=SPL12 PE=2 SV=1	Q5Z818	SPL12_ORYSJ	475	1024	2011	108	448	351	152	203	43.3048	639	4.6e-65	Squamosa promoter-binding-like protein 12 OS=Oryza sativa subsp. japonica GN=SPL12 PE=2 SV=1	A3A2Z8	SPL3_ORYSJ	469	706	1879
Cluster-16493.9598	ptc-miR156g,ptc-miR156a	897	Q9S7A9	SPL4_ARATH	174	174	627	28	174	152	87	110	57.2368	436	6.6e-42	Squamosa promoter-binding-like protein 4 OS=Arabidopsis thaliana GN=SPL4 PE=1 SV=1	Q9S758	SPL5_ARATH	181	174	627	40	181	151	86	104	56.9536	420	4.8e-40	Squamosa promoter-binding-like protein 5 OS=Arabidopsis thaliana GN=SPL5 PE=2 SV=1	Q6Z461	SPL13_ORYSJ	216	186	561	90	199	125	75	87	60	381	1.6e-35	Squamosa promoter-binding-like protein 13 OS=Oryza sativa subsp. japonica GN=SPL13 PE=2 SV=1	Q38740	SBP2_ANTMA	171	162	501
Cluster-16493.16872	ptc-miR156g,ptc-miR156a	2291	P0DI11	SP13B_ARATH	359	896	2039	1	359	411	179	230	43.5523	675	3.3e-69	Squamosa promoter-binding-like protein 13B OS=Arabidopsis thaliana GN=SPL13B PE=3 SV=1	B9DI20	SP13A_ARATH	359	896	2039	1	359	411	179	230	43.5523	675	3.3e-69	Squamosa promoter-binding-like protein 13A OS=Arabidopsis thaliana GN=SPL13A PE=2 SV=1	Q6YZE8	SPL16_ORYSJ	455	896	1937	1	374	397	164	203	41.3098	585	9e-59	Squamosa promoter-binding-like protein 16 OS=Oryza sativa subsp. japonica GN=SPL16 PE=2 SV=1	Q0J0K1	SPL18_ORYSJ	472	896	2000
Cluster-16493.33896	ptc-miR156g,ptc-miR156a	2014	Q6YZE8	SPL16_ORYSJ	455	546	1533	1	379	389	157	190	40.3599	542	7.6e-54	Squamosa promoter-binding-like protein 16 OS=Oryza sativa subsp. japonica GN=SPL16 PE=2 SV=1	Q0J0K1	SPL18_ORYSJ	472	546	1674	1	472	483	162	208	33.5404	482	6.9e-47	Squamosa promoter-binding-like protein 18 OS=Oryza sativa subsp. japonica GN=SPL18 PE=2 SV=1	B9DI20	SP13A_ARATH	359	582	1623	16	355	372	140	179	37.6344	446	1e-42	Squamosa promoter-binding-like protein 13A OS=Arabidopsis thaliana GN=SPL13A PE=2 SV=1	P0DI11	SP13B_ARATH	359	582	1623
Cluster-16493.48942	ptc-miR156g,ptc-miR156a	1664	P0DI11	SP13B_ARATH	359	269	1412	1	359	411	179	230	43.5523	675	2.4e-69	Squamosa promoter-binding-like protein 13B OS=Arabidopsis thaliana GN=SPL13B PE=3 SV=1	B9DI20	SP13A_ARATH	359	269	1412	1	359	411	179	230	43.5523	675	2.4e-69	Squamosa promoter-binding-like protein 13A OS=Arabidopsis thaliana GN=SPL13A PE=2 SV=1	Q6YZE8	SPL16_ORYSJ	455	269	1310	1	374	397	164	203	41.3098	585	6.5e-59	Squamosa promoter-binding-like protein 16 OS=Oryza sativa subsp. japonica GN=SPL16 PE=2 SV=1	Q0J0K1	SPL18_ORYSJ	472	269	1373
Cluster-16493.27000	ptc-miR156g,ptc-miR156a	1334	Q9S7A9	SPL4_ARATH	174	1054	1291	100	173	82	43	53	52.439	174	2.4e-11	Squamosa promoter-binding-like protein 4 OS=Arabidopsis thaliana GN=SPL4 PE=1 SV=1	Q38740	SBP2_ANTMA	171	1054	1171	131	169	39	32	34	82.0513	173	3.1e-11	Squamosa promoter-binding protein 2 OS=Antirrhinum majus GN=SBP2 PE=2 SV=1	Q9S758	SPL5_ARATH	181	1054	1291	109	180	80	41	47	51.25	162	5.8e-10	Squamosa promoter-binding-like protein 5 OS=Arabidopsis thaliana GN=SPL5 PE=2 SV=1	Q38741	SBP1_ANTMA	131	1054	1156
Cluster-16493.54149	ptc-miR156g,ptc-miR156a	1971	Q6YZE8	SPL16_ORYSJ	455	791	1724	95	455	372	141	183	37.9032	492	4.7e-48	Squamosa promoter-binding-like protein 16 OS=Oryza sativa subsp. japonica GN=SPL16 PE=2 SV=1	Q0J0K1	SPL18_ORYSJ	472	797	1724	94	472	388	141	181	36.3402	446	1e-42	Squamosa promoter-binding-like protein 18 OS=Oryza sativa subsp. japonica GN=SPL18 PE=2 SV=1	B9DI20	SP13A_ARATH	359	758	1634	68	345	306	126	162	41.1765	436	1.5e-41	Squamosa promoter-binding-like protein 13A OS=Arabidopsis thaliana GN=SPL13A PE=2 SV=1	P0DI11	SP13B_ARATH	359	758	1634
Cluster-16493.7137	ptc-miR156g,ptc-miR156a	1720	P0DI11	SP13B_ARATH	359	325	1468	1	359	411	179	230	43.5523	675	2.5e-69	Squamosa promoter-binding-like protein 13B OS=Arabidopsis thaliana GN=SPL13B PE=3 SV=1	B9DI20	SP13A_ARATH	359	325	1468	1	359	411	179	230	43.5523	675	2.5e-69	Squamosa promoter-binding-like protein 13A OS=Arabidopsis thaliana GN=SPL13A PE=2 SV=1	Q6YZE8	SPL16_ORYSJ	455	325	1366	1	374	397	164	203	41.3098	585	6.7e-59	Squamosa promoter-binding-like protein 16 OS=Oryza sativa subsp. japonica GN=SPL16 PE=2 SV=1	Q0J0K1	SPL18_ORYSJ	472	325	1429
Cluster-16493.53999	ptc-miR156g,ptc-miR156a	1996	Q6YZE8	SPL16_ORYSJ	455	528	1515	1	379	389	157	190	40.3599	542	7.6e-54	Squamosa promoter-binding-like protein 16 OS=Oryza sativa subsp. japonica GN=SPL16 PE=2 SV=1	Q0J0K1	SPL18_ORYSJ	472	528	1656	1	472	483	162	208	33.5404	482	6.8e-47	Squamosa promoter-binding-like protein 18 OS=Oryza sativa subsp. japonica GN=SPL18 PE=2 SV=1	B9DI20	SP13A_ARATH	359	564	1605	16	355	372	140	179	37.6344	446	1e-42	Squamosa promoter-binding-like protein 13A OS=Arabidopsis thaliana GN=SPL13A PE=2 SV=1	P0DI11	SP13B_ARATH	359	564	1605
Cluster-16493.34966	ptc-miR156g,ptc-miR156a	1076	Q9S758	SPL5_ARATH	181	413	788	63	181	125	80	93	64	410	8.2e-39	Squamosa promoter-binding-like protein 5 OS=Arabidopsis thaliana GN=SPL5 PE=2 SV=1	Q9S7A9	SPL4_ARATH	174	413	788	54	174	126	79	97	62.6984	406	2.4e-38	Squamosa promoter-binding-like protein 4 OS=Arabidopsis thaliana GN=SPL4 PE=1 SV=1	Q6Z461	SPL13_ORYSJ	216	407	683	108	209	102	66	78	64.7059	352	4.4e-32	Squamosa promoter-binding-like protein 13 OS=Oryza sativa subsp. japonica GN=SPL13 PE=2 SV=1	Q38740	SBP2_ANTMA	171	407	668
Cluster-16493.25669	ptc-miR159a	1263	P53163	MNP1_YEAST	194	479	911	49	194	146	62	77	42.4658	236	1.5e-18	54S ribosomal protein L12, mitochondrial OS=Saccharomyces cerevisiae (strain ATCC 204508 / S288c) GN=MNP1 PE=1 SV=1	P41189	RL7_LIBAF	125	482	896	4	124	138	56	74	40.5797	226	2.1e-17	50S ribosomal protein L7/L12 OS=Liberibacter africanus GN=rplL PE=3 SV=1	Q9USJ9	MNP1_SCHPO	173	479	899	43	173	140	50	74	35.7143	209	2e-15	54S ribosomal protein L12, mitochondrial OS=Schizosaccharomyces pombe (strain 972 / ATCC 24843) GN=mrpl12 PE=3 SV=2	A9BDG4	RL7_PROM4	132	479	899
Cluster-16493.33737	ptc-miR159a	2675	P53683	CDPK2_ORYSJ	533	1004	2528	24	524	509	373	426	73.2809	1936	2.3e-215	Calcium-dependent protein kinase isoform 2 OS=Oryza sativa subsp. japonica GN=CPK2 PE=2 SV=2	Q9ZSA2	CDPKL_ARATH	531	974	2357	68	530	463	372	413	80.3456	1930	1.1e-214	Calcium-dependent protein kinase 21 OS=Arabidopsis thaliana GN=CPK21 PE=1 SV=1	Q9C6P3	CDPKX_ARATH	521	980	2444	38	521	490	361	418	73.6735	1902	2e-211	Calcium-dependent protein kinase 33 OS=Arabidopsis thaliana GN=CPK33 PE=2 SV=1	P49101	CDPK2_MAIZE	513	983	2465
Cluster-16493.26747	ptc-miR159a	1003	P53163	MNP1_YEAST	194	234	654	53	194	142	60	75	42.2535	228	9.7e-18	54S ribosomal protein L12, mitochondrial OS=Saccharomyces cerevisiae (strain ATCC 204508 / S288c) GN=MNP1 PE=1 SV=1	P41189	RL7_LIBAF	125	237	651	4	124	138	56	74	40.5797	225	2.2e-17	50S ribosomal protein L7/L12 OS=Liberibacter africanus GN=rplL PE=3 SV=1	Q9USJ9	MNP1_SCHPO	173	234	654	43	173	140	50	73	35.7143	206	3.5e-15	54S ribosomal protein L12, mitochondrial OS=Schizosaccharomyces pombe (strain 972 / ATCC 24843) GN=mrpl12 PE=3 SV=2	A9BDG4	RL7_PROM4	132	234	654
Cluster-16493.33331	ptc-miR159a	2676	Q4R5D9	YTHD2_MACFA	579	1181	1907	354	565	242	114	142	47.1074	513	2.3e-50	YTH domain-containing family protein 2 OS=Macaca fascicularis GN=YTHDF2 PE=2 SV=1	Q9Y5A9	YTHD2_HUMAN	579	1181	1907	354	565	242	114	142	47.1074	513	2.3e-50	YTH domain-containing family protein 2 OS=Homo sapiens GN=YTHDF2 PE=1 SV=2	Q0VCZ3	YTHD2_BOVIN	580	1181	1907	355	566	242	111	139	45.8678	513	2.3e-50	YTH domain-containing family protein 2 OS=Bos taurus GN=YTHDF2 PE=2 SV=1	Q91YT7	YTHD2_MOUSE	579	1181	1907
Cluster-2621.0	ptc-miR159a	726	Q9FLN8	IAMT1_ARATH	386	1	400	253	385	133	93	105	69.9248	464	3e-45	Indole-3-acetate O-methyltransferase 1 OS=Arabidopsis thaliana GN=IAMT1 PE=1 SV=1	Q0J998	IAMT1_ORYSJ	404	1	403	270	403	134	80	102	59.7015	420	3.9e-40	Indole-3-acetate O-methyltransferase 1 OS=Oryza sativa subsp. japonica GN=IAMT1 PE=1 SV=1	Q6XMI3	BSMT1_ARATH	379	52	346	267	362	98	34	56	34.6939	157	1.2e-09	Salicylate/benzoate carboxyl methyltransferase OS=Arabidopsis thaliana GN=BSMT1 PE=1 SV=1	Q68CM3	TCS2_CAMSI	365	52	391
Cluster-16493.31465	ptc-miR159a	2664	Q4R5D9	YTHD2_MACFA	579	1169	1895	354	565	242	114	142	47.1074	513	2.3e-50	YTH domain-containing family protein 2 OS=Macaca fascicularis GN=YTHDF2 PE=2 SV=1	Q9Y5A9	YTHD2_HUMAN	579	1169	1895	354	565	242	114	142	47.1074	513	2.3e-50	YTH domain-containing family protein 2 OS=Homo sapiens GN=YTHDF2 PE=1 SV=2	Q0VCZ3	YTHD2_BOVIN	580	1169	1895	355	566	242	111	139	45.8678	513	2.3e-50	YTH domain-containing family protein 2 OS=Bos taurus GN=YTHDF2 PE=2 SV=1	Q91YT7	YTHD2_MOUSE	579	1169	1895
Cluster-5487.0	ptc-miR159a	1409	Q9FLN8	IAMT1_ARATH	386	3	1083	25	385	362	268	300	74.0331	1382	2.1e-151	Indole-3-acetate O-methyltransferase 1 OS=Arabidopsis thaliana GN=IAMT1 PE=1 SV=1	Q0J998	IAMT1_ORYSJ	404	6	1086	37	403	367	235	278	64.0327	1188	6.6e-129	Indole-3-acetate O-methyltransferase 1 OS=Oryza sativa subsp. japonica GN=IAMT1 PE=1 SV=1	Q5XF78	GAMT2_ARATH	387	9	1068	30	380	367	137	188	37.3297	561	3.3e-56	Gibberellic acid methyltransferase 2 OS=Arabidopsis thaliana GN=GAMT2 PE=1 SV=1	F4JUY5	GAMT1_ARATH	376	9	1071
Cluster-16493.55140	ptc-miR159a	1249	P53163	MNP1_YEAST	194	480	900	53	194	142	60	75	42.2535	228	1.2e-17	54S ribosomal protein L12, mitochondrial OS=Saccharomyces cerevisiae (strain ATCC 204508 / S288c) GN=MNP1 PE=1 SV=1	P41189	RL7_LIBAF	125	483	897	4	124	138	56	74	40.5797	225	2.7e-17	50S ribosomal protein L7/L12 OS=Liberibacter africanus GN=rplL PE=3 SV=1	Q9USJ9	MNP1_SCHPO	173	480	900	43	173	140	50	73	35.7143	206	4.3e-15	54S ribosomal protein L12, mitochondrial OS=Schizosaccharomyces pombe (strain 972 / ATCC 24843) GN=mrpl12 PE=3 SV=2	A9BDG4	RL7_PROM4	132	480	900
Cluster-16493.36123	ptc-miR159a,ptc-miR159d	1744	Q9X1C1	HPR_THEMA	306	373	760	42	170	132	50	80	37.8788	210	2.1e-15	Hydroxypyruvate reductase OS=Thermotoga maritima (strain ATCC 43589 / MSB8 / DSM 3109 / JCM 10099) GN=TM_1401 PE=1 SV=1	P35136	SERA_BACSU	525	409	754	51	164	117	41	68	35.0427	194	1.5e-13	D-3-phosphoglycerate dehydrogenase OS=Bacillus subtilis (strain 168) GN=serA PE=3 SV=3	O29445	SERA_ARCFU	527	373	760	39	167	132	45	72	34.0909	182	3.7e-12	D-3-phosphoglycerate dehydrogenase OS=Archaeoglobus fulgidus (strain ATCC 49558 / VC-16 / DSM 4304 / JCM 9628 / NBRC 100126) GN=serA PE=3 SV=1	O33116	SERA_MYCLE	528	418	760
Cluster-16493.43441	ptc-miR159a,ptc-miR159d	1291	Q9LW20	SKL1_ARATH	280	404	1130	43	280	242	144	186	59.5041	704	8e-73	Probable inactive shikimate kinase like 1, chloroplastic OS=Arabidopsis thaliana GN=SKL1 PE=2 SV=1	Q7X7H9	SK3_ORYSJ	287	425	1049	72	285	214	80	125	37.3832	362	3.6e-33	Shikimate kinase 3, chloroplastic OS=Oryza sativa subsp. japonica GN=SK3 PE=1 SV=2	Q5NTH3	SK2_ORYSJ	307	452	1046	76	279	204	77	121	37.7451	353	4e-32	Shikimate kinase 2, chloroplastic OS=Oryza sativa subsp. japonica GN=SK2 PE=1 SV=1	Q5NTH4	SK1_ORYSJ	308	452	1046
Cluster-16493.31536	ptc-miR159a,ptc-miR159d	1476	O29445	SERA_ARCFU	527	227	1088	39	307	290	84	141	28.9655	324	1.1e-28	D-3-phosphoglycerate dehydrogenase OS=Archaeoglobus fulgidus (strain ATCC 49558 / VC-16 / DSM 4304 / JCM 9628 / NBRC 100126) GN=serA PE=3 SV=1	P35136	SERA_BACSU	525	263	1088	51	305	277	82	139	29.6029	305	1.7e-26	D-3-phosphoglycerate dehydrogenase OS=Bacillus subtilis (strain 168) GN=serA PE=3 SV=3	Q9X1C1	HPR_THEMA	306	227	1031	42	290	275	84	135	30.5455	296	1.9e-25	Hydroxypyruvate reductase OS=Thermotoga maritima (strain ATCC 43589 / MSB8 / DSM 3109 / JCM 10099) GN=TM_1401 PE=1 SV=1	A1RYE4	GYAR_THEPD	339	242	1046
Cluster-16493.29829	ptc-miR159a,ptc-miR159d	1622	O29445	SERA_ARCFU	527	373	1234	39	307	290	84	141	28.9655	324	1.2e-28	D-3-phosphoglycerate dehydrogenase OS=Archaeoglobus fulgidus (strain ATCC 49558 / VC-16 / DSM 4304 / JCM 9628 / NBRC 100126) GN=serA PE=3 SV=1	P35136	SERA_BACSU	525	409	1234	51	305	277	82	139	29.6029	305	1.9e-26	D-3-phosphoglycerate dehydrogenase OS=Bacillus subtilis (strain 168) GN=serA PE=3 SV=3	Q9X1C1	HPR_THEMA	306	373	1177	42	290	275	84	135	30.5455	296	2.1e-25	Hydroxypyruvate reductase OS=Thermotoga maritima (strain ATCC 43589 / MSB8 / DSM 3109 / JCM 10099) GN=TM_1401 PE=1 SV=1	A1RYE4	GYAR_THEPD	339	388	1192
Cluster-16493.30380	ptc-miR159d	954	Q04960	DNJH_CUCSA	413	3	891	117	409	296	216	225	72.973	1098	1.2e-118	DnaJ protein homolog OS=Cucumis sativus GN=DNAJ1 PE=2 SV=1	P42824	DNJH2_ALLPO	418	3	891	119	414	296	209	222	70.6081	1081	1.1e-116	DnaJ protein homolog 2 OS=Allium porrum GN=LDJ2 PE=2 SV=1	Q03363	DNJH1_ALLPO	397	3	891	98	393	296	210	219	70.9459	1073	9.6e-116	DnaJ protein homolog 1 (Fragment) OS=Allium porrum GN=DNAJ1 PE=2 SV=1	P43644	DNJH_ATRNU	417	93	891
Cluster-16493.6363	ptc-miR159d	1417	Q8LGI3	ARC2A_ARATH	318	386	986	114	311	200	151	171	75.5	786	2.7e-82	Actin-related protein 2/3 complex subunit 2A OS=Arabidopsis thaliana GN=ARPC2A PE=1 SV=1	F4IVU1	ARC2B_ARATH	374	413	986	116	306	192	79	122	41.1458	430	5.2e-41	Actin-related protein 2/3 complex subunit 2B OS=Arabidopsis thaliana GN=ARPC2B PE=2 SV=1	O96623	ARPC2_DICDI	293	449	986	102	275	181	73	110	40.3315	327	4.6e-29	Actin-related protein 2/3 complex subunit 2 OS=Dictyostelium discoideum GN=arcB PE=1 SV=1	Q8WTM6	ARPC2_CAEEL	301	404	866
Cluster-16493.6362	ptc-miR159d	1416	Q8LGI3	ARC2A_ARATH	318	386	1148	64	311	254	185	209	72.8346	940	3.8e-100	Actin-related protein 2/3 complex subunit 2A OS=Arabidopsis thaliana GN=ARPC2A PE=1 SV=1	F4IVU1	ARC2B_ARATH	374	413	1145	64	306	245	100	149	40.8163	497	8.8e-49	Actin-related protein 2/3 complex subunit 2B OS=Arabidopsis thaliana GN=ARPC2B PE=2 SV=1	Q8WTM6	ARPC2_CAEEL	301	404	1118	71	299	239	84	133	35.1464	358	1.2e-32	Probable actin-related protein 2/3 complex subunit 2 OS=Caenorhabditis elegans GN=arx-4 PE=3 SV=1	O14241	ARPC2_SCHPO	317	401	1118
Cluster-16493.6365	ptc-miR159d	1394	Q8LGI3	ARC2A_ARATH	318	386	1337	1	311	317	222	251	70.0315	1122	2.9e-121	Actin-related protein 2/3 complex subunit 2A OS=Arabidopsis thaliana GN=ARPC2A PE=1 SV=1	F4IVU1	ARC2B_ARATH	374	413	1337	1	306	309	118	175	38.1877	556	1.3e-55	Actin-related protein 2/3 complex subunit 2B OS=Arabidopsis thaliana GN=ARPC2B PE=2 SV=1	Q8WTM6	ARPC2_CAEEL	301	404	1118	71	299	239	84	133	35.1464	358	1.1e-32	Probable actin-related protein 2/3 complex subunit 2 OS=Caenorhabditis elegans GN=arx-4 PE=3 SV=1	O96623	ARPC2_DICDI	293	449	1337
Cluster-16493.6364	ptc-miR159d	1521	Q8LGI3	ARC2A_ARATH	318	386	986	114	311	200	151	171	75.5	786	2.9e-82	Actin-related protein 2/3 complex subunit 2A OS=Arabidopsis thaliana GN=ARPC2A PE=1 SV=1	F4IVU1	ARC2B_ARATH	374	413	986	116	306	192	79	122	41.1458	430	5.6e-41	Actin-related protein 2/3 complex subunit 2B OS=Arabidopsis thaliana GN=ARPC2B PE=2 SV=1	O96623	ARPC2_DICDI	293	449	986	102	275	181	73	110	40.3315	327	4.9e-29	Actin-related protein 2/3 complex subunit 2 OS=Dictyostelium discoideum GN=arcB PE=1 SV=1	Q8WTM6	ARPC2_CAEEL	301	404	866
Cluster-16493.32235	ptc-miR159d	2243	Q04960	DNJH_CUCSA	413	554	1820	1	413	422	308	318	72.9858	1516	9.7e-167	DnaJ protein homolog OS=Cucumis sativus GN=DNAJ1 PE=2 SV=1	P42824	DNJH2_ALLPO	418	554	1820	1	418	422	290	311	68.7204	1474	7.2e-162	DnaJ protein homolog 2 OS=Allium porrum GN=LDJ2 PE=2 SV=1	P43644	DNJH_ATRNU	417	554	1820	1	417	422	285	307	67.5355	1424	4.5e-156	DnaJ protein homolog ANJ1 OS=Atriplex nummularia PE=2 SV=1	Q94AW8	DNAJ3_ARATH	420	554	1820
Cluster-16493.26022	ptc-miR159d,ptc-miR159a	2451	Q9SYL6	GGH1_ARATH	348	325	859	169	346	178	124	146	69.6629	687	1.4e-70	Gamma-glutamyl hydrolase 1 OS=Arabidopsis thaliana GN=GGH1 PE=2 SV=1	O65355	GGH2_ARATH	347	334	859	168	342	175	123	142	70.2857	673	6e-69	Gamma-glutamyl hydrolase 2 OS=Arabidopsis thaliana GN=GGH2 PE=1 SV=2	Q9ZV85	GGH3_ARATH	352	340	859	179	351	173	121	142	69.9422	667	3e-68	Probable gamma-glutamyl hydrolase 3 OS=Arabidopsis thaliana GN=GGH3 PE=2 SV=1	P93164	GGH_SOYBN	342	340	850
Cluster-16493.34515	ptc-miR159d,ptc-miR159a	3082	Q9SYL6	GGH1_ARATH	348	325	766	200	346	147	109	121	74.1497	602	1.3e-60	Gamma-glutamyl hydrolase 1 OS=Arabidopsis thaliana GN=GGH1 PE=2 SV=1	O65355	GGH2_ARATH	347	334	766	199	342	144	108	118	75	589	4.1e-59	Gamma-glutamyl hydrolase 2 OS=Arabidopsis thaliana GN=GGH2 PE=1 SV=2	Q9ZV85	GGH3_ARATH	352	340	799	199	351	153	107	122	69.9346	583	2.1e-58	Probable gamma-glutamyl hydrolase 3 OS=Arabidopsis thaliana GN=GGH3 PE=2 SV=1	P93164	GGH_SOYBN	342	340	766
Cluster-16493.43442	ptc-miR159d,ptc-miR159a	1318	Q9LW20	SKL1_ARATH	280	404	1157	43	280	251	141	182	56.1753	672	4.2e-69	Probable inactive shikimate kinase like 1, chloroplastic OS=Arabidopsis thaliana GN=SKL1 PE=2 SV=1	Q7X7H9	SK3_ORYSJ	287	425	1076	72	285	223	80	126	35.8744	353	4.1e-32	Shikimate kinase 3, chloroplastic OS=Oryza sativa subsp. japonica GN=SK3 PE=1 SV=2	Q5NTH3	SK2_ORYSJ	307	452	1073	76	279	213	77	122	36.1502	344	4.5e-31	Shikimate kinase 2, chloroplastic OS=Oryza sativa subsp. japonica GN=SK2 PE=1 SV=1	Q9SJ05	SK1_ARATH	303	422	1148
Cluster-16493.38442	ptc-miR160a,ptc-miR160g,ptc-miR160e-5p	1327	Q653H7	ARFR_ORYSJ	700	2	974	376	700	333	165	208	49.5495	723	5.2e-75	Auxin response factor 18 OS=Oryza sativa subsp. japonica GN=ARF18 PE=2 SV=1	Q9SKN5	ARFJ_ARATH	693	2	1055	361	693	374	179	218	47.861	693	1.6e-71	Auxin response factor 10 OS=Arabidopsis thaliana GN=ARF10 PE=2 SV=1	Q9AV47	ARFV_ORYSJ	698	2	941	372	679	320	149	192	46.5625	650	1.5e-66	Auxin response factor 22 OS=Oryza sativa subsp. japonica GN=ARF22 PE=2 SV=1	Q93YR9	ARFP_ARATH	670	2	968
Cluster-16493.40482	ptc-miR160a,ptc-miR160g,ptc-miR160e-5p	1439	Q653H7	ARFR_ORYSJ	700	2	902	376	677	309	153	191	49.5146	677	1.2e-69	Auxin response factor 18 OS=Oryza sativa subsp. japonica GN=ARF18 PE=2 SV=1	Q9AV47	ARFV_ORYSJ	698	2	902	372	666	307	140	181	45.6026	607	1.6e-61	Auxin response factor 22 OS=Oryza sativa subsp. japonica GN=ARF22 PE=2 SV=1	Q9SKN5	ARFJ_ARATH	693	2	902	361	644	323	147	179	45.5108	549	8.4e-55	Auxin response factor 10 OS=Arabidopsis thaliana GN=ARF10 PE=2 SV=1	Q93YR9	ARFP_ARATH	670	2	914
Cluster-19336.2	ptc-miR160a,ptc-miR160g,ptc-miR160e-5p	1294	Q9AV47	ARFV_ORYSJ	698	2	683	452	666	228	97	131	42.5439	414	3.4e-39	Auxin response factor 22 OS=Oryza sativa subsp. japonica GN=ARF22 PE=2 SV=1	Q653H7	ARFR_ORYSJ	700	2	683	456	677	230	98	133	42.6087	388	3.5e-36	Auxin response factor 18 OS=Oryza sativa subsp. japonica GN=ARF18 PE=2 SV=1	Q6K223	ARFH_ORYSJ	681	2	683	443	658	233	92	126	39.485	349	1.2e-31	Auxin response factor 8 OS=Oryza sativa subsp. japonica GN=ARF8 PE=2 SV=1	Q9SKN5	ARFJ_ARATH	693	2	683
Cluster-16493.40501	ptc-miR160b-3p	2834	Q7ZXB8	PAB2B_XENLA	295	1625	2207	102	291	201	65	101	32.3383	210	3.4e-15	Polyadenylate-binding protein 2-B OS=Xenopus laevis GN=pabpn1-b PE=2 SV=1	Q9DDY9	PAB2A_XENLA	296	1625	2207	103	292	201	65	101	32.3383	210	3.4e-15	Polyadenylate-binding protein 2-A OS=Xenopus laevis GN=pabpn1-a PE=2 SV=1	Q6NVP7	PABP2_XENTR	296	1625	2180	103	289	192	63	98	32.8125	207	7.5e-15	Polyadenylate-binding protein 2 OS=Xenopus tropicalis GN=pabpn1 PE=2 SV=1	A6NDY0	EPAB2_HUMAN	278	1706	2174
Cluster-16493.51373	ptc-miR160e-3p	1666	Q7M3S9	RNGB_DICDI	943	174	312	897	942	46	23	29	50	150	1.8e-08	RING finger protein B OS=Dictyostelium discoideum GN=rngB PE=2 SV=2	P41454	IAP2_NPVAC	249	183	360	186	244	59	24	33	40.678	142	1.5e-07	Probable apoptosis inhibitor 2 OS=Autographa californica nuclear polyhedrosis virus GN=IAP2 PE=3 SV=1	Q5BKL8	XIAP_XENTR	492	174	393	419	490	73	25	39	34.2466	140	2.6e-07	E3 ubiquitin-protein ligase XIAP OS=Xenopus tropicalis GN=xiap PE=2 SV=1	O10324	IAP2_NPVOP	236	180	312
Cluster-16493.16101	ptc-miR160e-3p	1487	Q40316	VESTR_MEDSA	326	118	958	1	278	280	156	207	55.7143	810	4.7e-85	Vestitone reductase OS=Medicago sativa PE=1 SV=1	P51108	DFRA_MAIZE	357	130	961	10	284	277	125	178	45.1264	636	7.1e-65	Dihydroflavonol-4-reductase OS=Zea mays GN=A1 PE=3 SV=1	P51103	DFRA_CALCH	364	121	961	3	280	280	122	179	43.5714	635	9.3e-65	Dihydroflavonol-4-reductase OS=Callistephus chinensis GN=F PE=2 SV=1	Q9XES5	DFRA_MALDO	348	139	961
Cluster-15777.1	ptc-miR160e-3p	1774	O82484	DRL23_ARATH	892	43	919	165	462	300	96	155	32	404	6.8e-38	Putative disease resistance protein At4g10780 OS=Arabidopsis thaliana GN=At4g10780 PE=3 SV=1	O81825	DRL28_ARATH	919	40	928	123	421	304	98	163	32.2368	384	1.4e-35	Probable disease resistance protein At4g27220 OS=Arabidopsis thaliana GN=At4g27220 PE=2 SV=1	Q9T048	DRL27_ARATH	985	40	802	197	452	258	91	146	35.2713	383	1.8e-35	Disease resistance protein At4g27190 OS=Arabidopsis thaliana GN=At4g27190 PE=2 SV=1	Q9LMP6	DRL3_ARATH	851	43	1012
Cluster-16493.19002	ptc-miR160e-3p	3389	Q498F0	WDR44_XENLA	912	1156	2164	498	836	348	128	200	36.7816	541	1.7e-53	WD repeat-containing protein 44 OS=Xenopus laevis GN=wdr44 PE=2 SV=1	Q6NVE8	WDR44_MOUSE	915	1156	2164	498	835	347	124	197	35.7349	540	2.2e-53	WD repeat-containing protein 44 OS=Mus musculus GN=Wdr44 PE=1 SV=1	Q9R037	WDR44_RAT	908	1156	2164	491	828	347	124	197	35.7349	540	2.2e-53	WD repeat-containing protein 44 OS=Rattus norvegicus GN=Wdr44 PE=1 SV=1	Q5JSH3	WDR44_HUMAN	913	1156	2164
Cluster-9647.0	ptc-miR160e-3p	1261	Q40316	VESTR_MEDSA	326	118	1102	1	326	328	184	244	56.0976	960	1.6e-102	Vestitone reductase OS=Medicago sativa PE=1 SV=1	P51103	DFRA_CALCH	364	121	1102	3	326	327	148	210	45.2599	746	1.1e-77	Dihydroflavonol-4-reductase OS=Callistephus chinensis GN=F PE=2 SV=1	P51108	DFRA_MAIZE	357	130	1102	10	331	330	147	208	44.5455	713	7.1e-74	Dihydroflavonol-4-reductase OS=Zea mays GN=A1 PE=3 SV=1	P51105	DFRA_GERHY	366	121	1102
Cluster-16493.19001	ptc-miR160e-3p	3488	Q498F0	WDR44_XENLA	912	1156	2164	498	836	348	128	200	36.7816	541	1.7e-53	WD repeat-containing protein 44 OS=Xenopus laevis GN=wdr44 PE=2 SV=1	Q6NVE8	WDR44_MOUSE	915	1156	2164	498	835	347	124	197	35.7349	540	2.3e-53	WD repeat-containing protein 44 OS=Mus musculus GN=Wdr44 PE=1 SV=1	Q9R037	WDR44_RAT	908	1156	2164	491	828	347	124	197	35.7349	540	2.3e-53	WD repeat-containing protein 44 OS=Rattus norvegicus GN=Wdr44 PE=1 SV=1	Q5JSH3	WDR44_HUMAN	913	1156	2164
Cluster-16493.40481	ptc-miR160e-5p,ptc-miR160a,ptc-miR160g	1396	Q653H7	ARFR_ORYSJ	700	2	974	376	700	333	165	208	49.5495	723	5.4e-75	Auxin response factor 18 OS=Oryza sativa subsp. japonica GN=ARF18 PE=2 SV=1	Q9AV47	ARFV_ORYSJ	698	2	941	372	679	320	149	192	46.5625	650	1.6e-66	Auxin response factor 22 OS=Oryza sativa subsp. japonica GN=ARF22 PE=2 SV=1	Q9SKN5	ARFJ_ARATH	693	2	962	361	664	343	158	191	46.0641	595	3.8e-60	Auxin response factor 10 OS=Arabidopsis thaliana GN=ARF10 PE=2 SV=1	Q93YR9	ARFP_ARATH	670	2	968
Cluster-19336.1	ptc-miR160e-5p,ptc-miR160a,ptc-miR160g	723	Q9AV47	ARFV_ORYSJ	698	2	722	452	679	241	113	149	46.888	510	1.4e-50	Auxin response factor 22 OS=Oryza sativa subsp. japonica GN=ARF22 PE=2 SV=1	Q653H7	ARFR_ORYSJ	700	2	722	456	690	243	123	157	50.6173	500	2e-49	Auxin response factor 18 OS=Oryza sativa subsp. japonica GN=ARF18 PE=2 SV=1	Q6K223	ARFH_ORYSJ	681	2	722	443	671	246	106	143	43.0894	426	7.7e-41	Auxin response factor 8 OS=Oryza sativa subsp. japonica GN=ARF8 PE=2 SV=1	Q9SKN5	ARFJ_ARATH	693	2	719
Cluster-16493.44162	ptc-miR160e-5p,ptc-miR160a,ptc-miR160g	1699	Q653H7	ARFR_ORYSJ	700	2	908	376	677	306	143	177	46.732	616	1.7e-62	Auxin response factor 18 OS=Oryza sativa subsp. japonica GN=ARF18 PE=2 SV=1	Q9AV47	ARFV_ORYSJ	698	2	908	372	666	315	141	177	44.7619	587	3.9e-59	Auxin response factor 22 OS=Oryza sativa subsp. japonica GN=ARF22 PE=2 SV=1	Q9SKN5	ARFJ_ARATH	693	2	908	361	644	324	144	172	44.4444	519	3e-51	Auxin response factor 10 OS=Arabidopsis thaliana GN=ARF10 PE=2 SV=1	Q93YR9	ARFP_ARATH	670	2	920
Cluster-16493.38443	ptc-miR160e-5p,ptc-miR160g,ptc-miR160a	1627	Q653H7	ARFR_ORYSJ	700	2	902	376	677	309	153	191	49.5146	677	1.4e-69	Auxin response factor 18 OS=Oryza sativa subsp. japonica GN=ARF18 PE=2 SV=1	Q9AV47	ARFV_ORYSJ	698	2	902	372	666	307	140	181	45.6026	607	1.8e-61	Auxin response factor 22 OS=Oryza sativa subsp. japonica GN=ARF22 PE=2 SV=1	Q9SKN5	ARFJ_ARATH	693	2	902	361	644	323	147	179	45.5108	549	9.5e-55	Auxin response factor 10 OS=Arabidopsis thaliana GN=ARF10 PE=2 SV=1	Q93YR9	ARFP_ARATH	670	2	914
Cluster-16493.44157	ptc-miR160e-5p,ptc-miR160g,ptc-miR160a	1161	Q653H7	ARFR_ORYSJ	700	41	860	423	700	279	138	177	49.4624	637	4.2e-65	Auxin response factor 18 OS=Oryza sativa subsp. japonica GN=ARF18 PE=2 SV=1	Q9AV47	ARFV_ORYSJ	698	41	833	419	680	273	129	165	47.2527	573	1.1e-57	Auxin response factor 22 OS=Oryza sativa subsp. japonica GN=ARF22 PE=2 SV=1	Q93YR9	ARFP_ARATH	670	50	833	414	661	270	132	160	48.8889	515	5.9e-51	Auxin response factor 16 OS=Arabidopsis thaliana GN=ARF16 PE=2 SV=1	Q6K223	ARFH_ORYSJ	681	41	857
Cluster-13127.0	ptc-miR160g	1418	Q9NY26	S39A1_HUMAN	324	421	1342	1	307	307	261	259	85.0163	1283	6.4e-140	Zinc transporter ZIP1 OS=Homo sapiens GN=SLC39A1 PE=1 SV=1	Q3SYU3	S39A1_BOVIN	324	421	1342	1	307	307	247	249	80.456	1210	1.9e-131	Zinc transporter ZIP1 OS=Bos taurus GN=SLC39A1 PE=2 SV=1	Q9QZ03	S39A1_MOUSE	324	421	1342	1	307	307	245	247	79.8046	1205	7.1e-131	Zinc transporter ZIP1 OS=Mus musculus GN=Slc39a1 PE=2 SV=3	Q6QQT1	S39A1_TAKRU	302	421	1165
Cluster-16493.36042	ptc-miR160g	1674	A7LXU3	BGH3B_BACO1	786	206	1673	146	658	527	162	257	30.74	591	1.3e-59	Beta-glucosidase BoGH3B OS=Bacteroides ovatus (strain ATCC 8483 / DSM 1896 / JCM 5824 / NCTC 11153) GN=BACOVA_02659 PE=1 SV=1	Q23892	GLUA_DICDI	821	206	1673	191	698	519	157	242	30.2505	493	3e-48	Lysosomal beta glucosidase OS=Dictyostelium discoideum GN=gluA PE=1 SV=2	Q56078	BGLX_SALTY	765	206	1673	121	647	553	151	243	27.3056	454	1e-43	Periplasmic beta-glucosidase OS=Salmonella typhimurium (strain LT2 / SGSC1412 / ATCC 700720) GN=bglX PE=3 SV=2	P33363	BGLX_ECOLI	765	206	1673
Cluster-16493.25746	ptc-miR160g,ptc-miR160a,ptc-miR160e-5p	1260	Q653H7	ARFR_ORYSJ	700	2	959	376	700	326	179	214	54.908	843	6e-89	Auxin response factor 18 OS=Oryza sativa subsp. japonica GN=ARF18 PE=2 SV=1	Q9AV47	ARFV_ORYSJ	698	2	932	372	680	320	166	201	51.875	739	6.8e-77	Auxin response factor 22 OS=Oryza sativa subsp. japonica GN=ARF22 PE=2 SV=1	Q6K223	ARFH_ORYSJ	681	2	956	355	680	334	157	200	47.006	670	6.8e-69	Auxin response factor 8 OS=Oryza sativa subsp. japonica GN=ARF8 PE=2 SV=1	Q93YR9	ARFP_ARATH	670	2	932
Cluster-18016.0	ptc-miR160g,ptc-miR160a,ptc-miR160e-5p	1176	Q9AV47	ARFV_ORYSJ	698	2	722	452	679	241	106	142	43.9834	459	1.9e-44	Auxin response factor 22 OS=Oryza sativa subsp. japonica GN=ARF22 PE=2 SV=1	Q653H7	ARFR_ORYSJ	700	2	746	456	698	251	111	150	44.2231	457	3.2e-44	Auxin response factor 18 OS=Oryza sativa subsp. japonica GN=ARF18 PE=2 SV=1	Q6K223	ARFH_ORYSJ	681	2	749	443	680	255	108	145	42.3529	430	4.3e-41	Auxin response factor 8 OS=Oryza sativa subsp. japonica GN=ARF8 PE=2 SV=1	Q93YR9	ARFP_ARATH	670	5	746
Cluster-16493.44161	ptc-miR160g,ptc-miR160a,ptc-miR160e-5p	1265	Q653H7	ARFR_ORYSJ	700	2	947	376	690	319	152	187	47.6489	656	2.9e-67	Auxin response factor 18 OS=Oryza sativa subsp. japonica GN=ARF18 PE=2 SV=1	Q9AV47	ARFV_ORYSJ	698	2	947	372	679	328	150	188	45.7317	630	3e-64	Auxin response factor 22 OS=Oryza sativa subsp. japonica GN=ARF22 PE=2 SV=1	Q93YR9	ARFP_ARATH	670	2	962	363	665	328	150	185	45.7317	563	1.8e-56	Auxin response factor 16 OS=Arabidopsis thaliana GN=ARF16 PE=2 SV=1	Q9SKN5	ARFJ_ARATH	693	2	953
Cluster-16493.45646	ptc-miR162a	2929	Q21CI1	DNAJ_RHOPB	379	326	482	8	59	52	26	37	50	147	7e-08	Chaperone protein DnaJ OS=Rhodopseudomonas palustris (strain BisB18) GN=dnaJ PE=3 SV=1	B2V2I6	DNAJ_CLOBA	373	320	482	4	57	54	27	36	50	146	9.2e-08	Chaperone protein DnaJ OS=Clostridium botulinum (strain Alaska E43 / Type E3) GN=dnaJ PE=3 SV=1	B2TLZ8	DNAJ_CLOBB	373	320	482	4	57	54	27	36	50	146	9.2e-08	Chaperone protein DnaJ OS=Clostridium botulinum (strain Eklund 17B / Type B) GN=dnaJ PE=3 SV=1	Q7NBW0	DNAJ_MYCGA	391	308	482
Cluster-16493.45647	ptc-miR162a	1288	B8CXL0	DNAJ_HALOH	375	308	566	1	88	88	39	53	44.3182	191	2.4e-13	Chaperone protein DnaJ OS=Halothermothrix orenii (strain H 168 / OCM 544 / DSM 9562) GN=dnaJ PE=3 SV=1	Q9HJ83	DNAJ_THEAC	365	320	521	3	70	68	37	48	54.4118	189	4.2e-13	Chaperone protein DnaJ OS=Thermoplasma acidophilum (strain ATCC 25905 / DSM 1728 / JCM 9062 / NBRC 15155 / AMRC-C165) GN=dnaJ PE=3 SV=1	B7J7X8	DNAJ_ACIF2	375	320	521	4	70	67	33	48	49.2537	189	4.2e-13	Chaperone protein DnaJ OS=Acidithiobacillus ferrooxidans (strain ATCC 23270 / DSM 14882 / CIP 104768 / NCIMB 8455) GN=dnaJ PE=3 SV=1	B5ENA2	DNAJ_ACIF5	375	320	521
Cluster-16493.60768	ptc-miR162a	1465	Q67S53	DNAJ_SYMTH	386	576	699	33	73	41	24	29	58.5366	135	8.7e-07	Chaperone protein DnaJ OS=Symbiobacterium thermophilum (strain T / IAM 14863) GN=dnaJ PE=3 SV=1	Q3AF07	DNAJ_CARHZ	381	576	699	29	69	41	23	30	56.0976	132	1.9e-06	Chaperone protein DnaJ OS=Carboxydothermus hydrogenoformans (strain ATCC BAA-161 / DSM 6008 / Z-2901) GN=dnaJ PE=3 SV=1	B8CXL0	DNAJ_HALOH	375	576	744	31	88	58	25	36	43.1034	131	2.5e-06	Chaperone protein DnaJ OS=Halothermothrix orenii (strain H 168 / OCM 544 / DSM 9562) GN=dnaJ PE=3 SV=1	Q24331	TID_DROVI	529	576	699
Cluster-16493.60769	ptc-miR162a	1357	B7J7X8	DNAJ_ACIF2	375	390	591	4	70	67	33	48	49.2537	188	5.7e-13	Chaperone protein DnaJ OS=Acidithiobacillus ferrooxidans (strain ATCC 23270 / DSM 14882 / CIP 104768 / NCIMB 8455) GN=dnaJ PE=3 SV=1	B5ENA2	DNAJ_ACIF5	375	390	591	4	70	67	33	48	49.2537	188	5.7e-13	Chaperone protein DnaJ OS=Acidithiobacillus ferrooxidans (strain ATCC 53993) GN=dnaJ PE=3 SV=1	B8CXL0	DNAJ_HALOH	375	390	636	5	88	84	38	51	45.2381	186	9.8e-13	Chaperone protein DnaJ OS=Halothermothrix orenii (strain H 168 / OCM 544 / DSM 9562) GN=dnaJ PE=3 SV=1	Q9HJ83	DNAJ_THEAC	365	390	591
Cluster-16493.29707	ptc-miR162a	1820	Q9T076	ENL2_ARATH	349	219	852	22	210	213	82	108	38.4977	355	3.3e-32	Early nodulin-like protein 2 OS=Arabidopsis thaliana GN=At4g27520 PE=1 SV=1	Q5JNJ5	ENL1_ORYSJ	237	219	612	22	157	138	69	99	50	349	1.7e-31	Early nodulin-like protein 1 OS=Oryza sativa subsp. japonica GN=ENODL1 PE=1 SV=1	Q9SK27	ENL1_ARATH	182	216	627	21	162	145	66	88	45.5172	301	6.1e-26	Early nodulin-like protein 1 OS=Arabidopsis thaliana GN=At2g25060 PE=1 SV=2	Q8LC95	ENL3_ARATH	186	258	627
Cluster-16493.34361	ptc-miR162a	1802	Q9T076	ENL2_ARATH	349	219	852	22	210	213	82	108	38.4977	355	3.3e-32	Early nodulin-like protein 2 OS=Arabidopsis thaliana GN=At4g27520 PE=1 SV=1	Q5JNJ5	ENL1_ORYSJ	237	219	612	22	157	138	69	99	50	349	1.6e-31	Early nodulin-like protein 1 OS=Oryza sativa subsp. japonica GN=ENODL1 PE=1 SV=1	Q9SK27	ENL1_ARATH	182	216	627	21	162	145	66	88	45.5172	301	6e-26	Early nodulin-like protein 1 OS=Arabidopsis thaliana GN=At2g25060 PE=1 SV=2	Q8LC95	ENL3_ARATH	186	258	627
Cluster-16493.45498	ptc-miR164a	266	Q7X843	ATL48_ARATH	349	1	103	1	34	34	26	28	76.4706	136	1.2e-07	RING-H2 finger protein ATL48 OS=Arabidopsis thaliana GN=ATL48 PE=1 SV=2
Cluster-6693.0	ptc-miR164a	2487	Q9FXF2	RKF1_ARATH	1021	133	2488	24	824	809	479	586	59.2089	2433	5e-273	Probable LRR receptor-like serine/threonine-protein kinase RFK1 OS=Arabidopsis thaliana GN=RKF1 PE=1 SV=1	C0LGE0	Y1765_ARATH	1014	112	2488	1	822	838	405	532	48.3294	1819	7.9e-202	Probable LRR receptor-like serine/threonine-protein kinase At1g07650 OS=Arabidopsis thaliana GN=At1g07650 PE=1 SV=1	C0LGN2	Y3148_ARATH	1020	133	2488	9	815	827	404	520	48.8513	1813	3.9e-201	Probable leucine-rich repeat receptor-like serine/threonine-protein kinase At3g14840 OS=Arabidopsis thaliana GN=LRR-RLK PE=2 SV=1	Q9ASQ6	Y1972_ARATH	1019	130	2488
Cluster-6407.2	ptc-miR164a	2439	Q9FXF2	RKF1_ARATH	1021	133	2440	24	824	808	468	573	57.9208	2367	2.2e-265	Probable LRR receptor-like serine/threonine-protein kinase RFK1 OS=Arabidopsis thaliana GN=RKF1 PE=1 SV=1	C0LGE0	Y1765_ARATH	1014	112	2440	1	822	834	400	523	47.9616	1792	1e-198	Probable LRR receptor-like serine/threonine-protein kinase At1g07650 OS=Arabidopsis thaliana GN=At1g07650 PE=1 SV=1	C0LGN2	Y3148_ARATH	1020	133	2440	9	815	822	399	509	48.5401	1791	1.4e-198	Probable leucine-rich repeat receptor-like serine/threonine-protein kinase At3g14840 OS=Arabidopsis thaliana GN=LRR-RLK PE=2 SV=1	C0LGG7	Y1534_ARATH	953	130	2440
Cluster-6407.0	ptc-miR164a	2752	Q9FXF2	RKF1_ARATH	1021	1232	2753	296	824	531	310	374	58.3804	1561	7.2e-172	Probable LRR receptor-like serine/threonine-protein kinase RFK1 OS=Arabidopsis thaliana GN=RKF1 PE=1 SV=1	C0LGE0	Y1765_ARATH	1014	1223	2753	285	822	554	269	354	48.556	1184	3.8e-128	Probable LRR receptor-like serine/threonine-protein kinase At1g07650 OS=Arabidopsis thaliana GN=At1g07650 PE=1 SV=1	Q9ASQ6	Y1972_ARATH	1019	1232	2753	291	814	536	257	335	47.9478	1176	3.2e-127	Probable LRR receptor-like serine/threonine-protein kinase At1g29720 OS=Arabidopsis thaliana GN=RFK1 PE=2 SV=3	C0LGN2	Y3148_ARATH	1020	1244	2753
Cluster-6407.1	ptc-miR164a	2508	Q9FXF2	RKF1_ARATH	1021	133	2509	24	824	808	483	591	59.7772	2474	8.9e-278	Probable LRR receptor-like serine/threonine-protein kinase RFK1 OS=Arabidopsis thaliana GN=RKF1 PE=1 SV=1	C0LGN2	Y3148_ARATH	1020	133	2509	9	815	822	410	524	49.8783	1874	3.3e-208	Probable leucine-rich repeat receptor-like serine/threonine-protein kinase At3g14840 OS=Arabidopsis thaliana GN=LRR-RLK PE=2 SV=1	C0LGE0	Y1765_ARATH	1014	112	2509	1	822	834	409	540	49.0408	1868	1.7e-207	Probable LRR receptor-like serine/threonine-protein kinase At1g07650 OS=Arabidopsis thaliana GN=At1g07650 PE=1 SV=1	C0LGG7	Y1534_ARATH	953	130	2509
Cluster-16493.58494	ptc-miR164a	1963	Q8VZC0	UXS1_ARATH	435	193	1477	1	435	436	359	376	82.3394	1799	1.3e-199	UDP-glucuronic acid decarboxylase 1 OS=Arabidopsis thaliana GN=UXS1 PE=1 SV=1	Q9LZI2	UXS2_ARATH	445	220	1474	6	432	432	300	342	69.4444	1528	3.5e-168	UDP-glucuronic acid decarboxylase 2 OS=Arabidopsis thaliana GN=UXS2 PE=1 SV=1	Q8S8T4	UXS4_ARATH	443	223	1465	7	431	427	296	338	69.3208	1513	1.9e-166	UDP-glucuronic acid decarboxylase 4 OS=Arabidopsis thaliana GN=UXS4 PE=2 SV=1	Q9SN95	UXS5_ARATH	341	520	1450
Cluster-6693.1	ptc-miR164a	2651	Q9FXF2	RKF1_ARATH	1021	252	2652	15	824	824	481	592	58.3738	2430	1.2e-272	Probable LRR receptor-like serine/threonine-protein kinase RFK1 OS=Arabidopsis thaliana GN=RKF1 PE=1 SV=1	C0LGE0	Y1765_ARATH	1014	360	2652	29	822	810	400	521	49.3827	1814	3.2e-201	Probable LRR receptor-like serine/threonine-protein kinase At1g07650 OS=Arabidopsis thaliana GN=At1g07650 PE=1 SV=1	C0LGN2	Y3148_ARATH	1020	357	2652	27	815	807	399	512	49.4424	1807	2.1e-200	Probable leucine-rich repeat receptor-like serine/threonine-protein kinase At3g14840 OS=Arabidopsis thaliana GN=LRR-RLK PE=2 SV=1	Q9ASQ6	Y1972_ARATH	1019	297	2652
Cluster-19910.0	ptc-miR164a	1630	O04017	NAC98_ARATH	375	425	1265	12	314	310	175	200	56.4516	777	3.5e-81	Protein CUP-SHAPED COTYLEDON 2 OS=Arabidopsis thaliana GN=NAC098 PE=1 SV=1	Q9FRV4	NAC54_ARATH	310	422	899	15	173	159	124	141	77.9874	686	1.2e-70	Protein CUP-SHAPED COTYLEDON 1 OS=Arabidopsis thaliana GN=NAC054 PE=1 SV=1	Q9FLJ2	NC100_ARATH	336	437	965	16	189	176	125	138	71.0227	656	3.7e-67	NAC domain-containing protein 100 OS=Arabidopsis thaliana GN=NAC100 PE=2 SV=1	Q9FKA0	NAC92_ARATH	285	437	908
Cluster-2643.0	ptc-miR164a	895	O04017	NAC98_ARATH	375	17	530	122	314	200	78	97	39	270	1.2e-22	Protein CUP-SHAPED COTYLEDON 2 OS=Arabidopsis thaliana GN=NAC098 PE=1 SV=1	Q9FLJ2	NC100_ARATH	336	17	230	119	189	71	40	47	56.338	212	6.2e-16	NAC domain-containing protein 100 OS=Arabidopsis thaliana GN=NAC100 PE=2 SV=1	Q9FRV4	NAC54_ARATH	310	17	164	125	173	49	33	40	67.3469	193	1e-13	Protein CUP-SHAPED COTYLEDON 1 OS=Arabidopsis thaliana GN=NAC054 PE=1 SV=1	Q9FKA0	NAC92_ARATH	285	17	173
Cluster-12435.0	ptc-miR166a,novel_5	2637	P55061	BI1_HUMAN	237	1877	2561	1	228	228	180	178	78.9474	905	8.1e-96	Bax inhibitor 1 OS=Homo sapiens GN=TMBIM6 PE=1 SV=2	Q5R7R1	BI1_PONAB	237	1877	2561	1	228	228	177	177	77.6316	894	1.5e-94	Bax inhibitor 1 OS=Pongo abelii GN=TMBIM6 PE=2 SV=2	Q9D2C7	BI1_MOUSE	237	1877	2561	1	228	228	168	176	73.6842	865	3.5e-91	Bax inhibitor 1 OS=Mus musculus GN=Tmbim6 PE=2 SV=1	Q0V882	BI1_BOVIN	236	1877	2561
Cluster-12799.0	ptc-miR166a,novel_5	564	O95817	BAG3_HUMAN	575	3	348	1	115	115	115	113	100	650	6.4e-67	BAG family molecular chaperone regulator 3 OS=Homo sapiens GN=BAG3 PE=1 SV=3	Q9JLV1	BAG3_MOUSE	577	6	348	1	116	116	101	104	87.069	561	1.3e-56	BAG family molecular chaperone regulator 3 OS=Mus musculus GN=Bag3 PE=1 SV=2	Q8CFI0	NED4L_MOUSE	1004	105	285	528	584	60	29	36	48.3333	138	1.5e-07	E3 ubiquitin-protein ligase NEDD4-like OS=Mus musculus GN=Nedd4l PE=1 SV=2	Q5RBF2	NED4L_PONAB	959	105	285
Cluster-16493.52332	ptc-miR166a,novel_5	5293	Q93YS4	AB22G_ARATH	751	169	2380	10	749	744	554	632	74.4624	2829	0	ABC transporter G family member 22 OS=Arabidopsis thaliana GN=ABCG22 PE=1 SV=1	Q9FT51	AB27G_ARATH	737	205	2380	16	733	727	494	572	67.9505	2432	1.4e-272	ABC transporter G family member 27 OS=Arabidopsis thaliana GN=ABCG27 PE=2 SV=1	Q8S4R4	CRTSO_SOLLC	615	3184	4924	8	599	595	428	471	71.9328	2176	6.7e-243	Prolycopene isomerase, chloroplastic OS=Solanum lycopersicum GN=CRTISO PE=1 SV=1	Q2VEX9	CRTSO_DAUCA	615	3184	4918
Cluster-16493.37410	ptc-miR166a,novel_5	5332	Q93YS4	AB22G_ARATH	751	169	2380	10	749	744	554	632	74.4624	2829	0	ABC transporter G family member 22 OS=Arabidopsis thaliana GN=ABCG22 PE=1 SV=1	Q9FT51	AB27G_ARATH	737	205	2380	16	733	727	494	572	67.9505	2432	1.4e-272	ABC transporter G family member 27 OS=Arabidopsis thaliana GN=ABCG27 PE=2 SV=1	Q8S4R4	CRTSO_SOLLC	615	3184	4963	8	599	595	438	482	73.6134	2239	3.4e-250	Prolycopene isomerase, chloroplastic OS=Solanum lycopersicum GN=CRTISO PE=1 SV=1	Q2VEX9	CRTSO_DAUCA	615	3184	4957
Cluster-16493.29998	ptc-miR166a,novel_5,ptc-miR166n	3089	Q9ZU11	ATB15_ARATH	836	13	2530	1	836	842	703	753	83.4917	3622	0	Homeobox-leucine zipper protein ATHB-15 OS=Arabidopsis thaliana GN=ATHB-15 PE=1 SV=1	Q39123	ATHB8_ARATH	833	52	2530	11	833	829	634	716	76.4777	3327	0	Homeobox-leucine zipper protein ATHB-8 OS=Arabidopsis thaliana GN=ATHB-8 PE=1 SV=1	Q6AST1	HOX32_ORYSJ	859	52	2530	28	859	834	565	678	67.7458	2961	0	Homeobox-leucine zipper protein HOX32 OS=Oryza sativa subsp. japonica GN=HOX32 PE=2 SV=1	A2XK30	HOX32_ORYSI	859	52	2530
Cluster-16493.16302	ptc-miR166a,ptc-miR166n,novel_5	2307	Q9SE43	REV_ARATH	842	2	1967	185	841	660	514	583	77.8788	2660	2.2e-299	Homeobox-leucine zipper protein REVOLUTA OS=Arabidopsis thaliana GN=REV PE=1 SV=2	A2Z8L4	HOX9_ORYSI	840	2	1967	191	839	655	446	524	68.0916	2326	1.2e-260	Homeobox-leucine zipper protein HOX9 OS=Oryza sativa subsp. indica GN=HOX9 PE=2 SV=2	Q9AV49	HOX9_ORYSJ	840	2	1967	191	839	655	446	523	68.0916	2321	4.5e-260	Homeobox-leucine zipper protein HOX9 OS=Oryza sativa subsp. japonica GN=HOX9 PE=2 SV=1	A2XBL9	HOX10_ORYSI	839	2	1967
Cluster-16493.44051	ptc-miR166a,ptc-miR166n,novel_5	783	Q39123	ATHB8_ARATH	833	1	784	67	327	261	219	235	83.908	1176	9e-128	Homeobox-leucine zipper protein ATHB-8 OS=Arabidopsis thaliana GN=ATHB-8 PE=1 SV=1	Q9ZU11	ATB15_ARATH	836	1	784	69	328	261	220	231	84.2912	1126	5.7e-122	Homeobox-leucine zipper protein ATHB-15 OS=Arabidopsis thaliana GN=ATHB-15 PE=1 SV=1	A2WLR5	HOX29_ORYSI	861	1	784	57	339	283	200	219	70.6714	1012	9.4e-109	Homeobox-leucine zipper protein HOX29 OS=Oryza sativa subsp. indica GN=HOX29 PE=2 SV=2	Q5QMZ9	HOX29_ORYSJ	868	1	784
Cluster-16493.28585	ptc-miR166a,ptc-miR166n,novel_5	3102	Q9ZU11	ATB15_ARATH	836	13	2530	1	836	842	703	753	83.4917	3620	0	Homeobox-leucine zipper protein ATHB-15 OS=Arabidopsis thaliana GN=ATHB-15 PE=1 SV=1	Q39123	ATHB8_ARATH	833	52	2530	11	833	829	633	716	76.3571	3324	0	Homeobox-leucine zipper protein ATHB-8 OS=Arabidopsis thaliana GN=ATHB-8 PE=1 SV=1	Q6AST1	HOX32_ORYSJ	859	52	2530	28	859	834	565	678	67.7458	2961	0	Homeobox-leucine zipper protein HOX32 OS=Oryza sativa subsp. japonica GN=HOX32 PE=2 SV=1	A2XK30	HOX32_ORYSI	859	52	2530
Cluster-16493.7751	ptc-miR166a,ptc-miR166n,novel_5	3017	Q9ZU11	ATB15_ARATH	836	13	2530	1	836	842	692	740	82.1853	3550	0	Homeobox-leucine zipper protein ATHB-15 OS=Arabidopsis thaliana GN=ATHB-15 PE=1 SV=1	Q39123	ATHB8_ARATH	833	52	2530	11	833	829	629	708	75.8745	3286	0	Homeobox-leucine zipper protein ATHB-8 OS=Arabidopsis thaliana GN=ATHB-8 PE=1 SV=1	A2XK30	HOX32_ORYSI	859	52	2530	28	859	834	561	667	67.2662	2919	0	Homeobox-leucine zipper protein HOX32 OS=Oryza sativa subsp. indica GN=HOX32 PE=2 SV=1	Q6AST1	HOX32_ORYSJ	859	52	2530
Cluster-16493.16304	ptc-miR166n,novel_5,ptc-miR166a	2257	Q9SE43	REV_ARATH	842	2	1967	185	842	661	518	583	78.3661	2671	1.1e-300	Homeobox-leucine zipper protein REVOLUTA OS=Arabidopsis thaliana GN=REV PE=1 SV=2	A2Z8L4	HOX9_ORYSI	840	2	1967	191	840	658	450	532	68.3891	2341	2.1e-262	Homeobox-leucine zipper protein HOX9 OS=Oryza sativa subsp. indica GN=HOX9 PE=2 SV=2	Q9AV49	HOX9_ORYSJ	840	2	1967	191	840	658	450	531	68.3891	2336	8.1e-262	Homeobox-leucine zipper protein HOX9 OS=Oryza sativa subsp. japonica GN=HOX9 PE=2 SV=1	A2XBL9	HOX10_ORYSI	839	2	1967
Cluster-16493.35040	ptc-miR166n,ptc-miR166p,novel_5,ptc-miR166a	2822	Q9ZU11	ATB15_ARATH	836	1	2335	60	836	781	660	701	84.507	3400	0	Homeobox-leucine zipper protein ATHB-15 OS=Arabidopsis thaliana GN=ATHB-15 PE=1 SV=1	Q39123	ATHB8_ARATH	833	1	2335	58	833	783	598	675	76.3729	3096	0	Homeobox-leucine zipper protein ATHB-8 OS=Arabidopsis thaliana GN=ATHB-8 PE=1 SV=1	Q6AST1	HOX32_ORYSJ	859	1	2335	75	859	788	534	634	67.7665	2783	0	Homeobox-leucine zipper protein HOX32 OS=Oryza sativa subsp. japonica GN=HOX32 PE=2 SV=1	A2XK30	HOX32_ORYSI	859	1	2335
Cluster-16493.29175	ptc-miR167a	2499	Q9S7P5	SPL12_ARATH	927	629	2471	1	561	624	325	390	52.0833	1447	1.1e-158	Squamosa promoter-binding-like protein 12 OS=Arabidopsis thaliana GN=SPL12 PE=1 SV=1	Q75LH6	SPL6_ORYSJ	969	635	2489	4	606	634	250	337	39.4322	1087	6e-117	Squamosa promoter-binding-like protein 6 OS=Oryza sativa subsp. japonica GN=SPL6 PE=2 SV=1	Q9SMX9	SPL1_ARATH	881	1754	2474	290	523	240	153	178	63.75	791	1.3e-82	Squamosa promoter-binding-like protein 1 OS=Arabidopsis thaliana GN=SPL1 PE=1 SV=2	Q9LGU7	SPL1_ORYSJ	862	1982	2486
Cluster-16493.47705	ptc-miR167a	658	Q04980	LTI65_ARATH	619	222	591	380	493	123	54	69	43.9024	204	3.9e-15	Low-temperature-induced 65 kDa protein OS=Arabidopsis thaliana GN=LTI65 PE=2 SV=2
Cluster-16493.35110	ptc-miR167a	1939	Q9FGV1	ARFH_ARATH	811	707	1511	552	801	269	160	194	59.4796	757	8.6e-79	Auxin response factor 8 OS=Arabidopsis thaliana GN=ARF8 PE=2 SV=2	Q258Y5	ARFL_ORYSI	816	707	1505	550	812	268	139	179	51.8657	643	1.4e-65	Auxin response factor 12 OS=Oryza sativa subsp. indica GN=ARF12 PE=3 SV=1	Q0J951	ARFL_ORYSJ	818	707	1505	550	814	270	139	179	51.4815	630	4.6e-64	Auxin response factor 12 OS=Oryza sativa subsp. japonica GN=ARF12 PE=2 SV=1	Q9ZTX8	ARFF_ARATH	935	920	1541
Cluster-16493.17639	ptc-miR167a	953	Q04980	LTI65_ARATH	619	517	886	380	493	123	54	69	43.9024	204	5.6e-15	Low-temperature-induced 65 kDa protein OS=Arabidopsis thaliana GN=LTI65 PE=2 SV=2
Cluster-16493.33821	ptc-miR167a	1607	Q9FGV1	ARFH_ARATH	811	2	1484	313	801	509	277	328	54.4204	1286	3.3e-140	Auxin response factor 8 OS=Arabidopsis thaliana GN=ARF8 PE=2 SV=2	Q258Y5	ARFL_ORYSI	816	671	1478	540	812	277	134	175	48.3755	605	3e-61	Auxin response factor 12 OS=Oryza sativa subsp. indica GN=ARF12 PE=3 SV=1	Q0J951	ARFL_ORYSJ	818	671	1478	540	814	279	134	175	48.0287	592	9.7e-60	Auxin response factor 12 OS=Oryza sativa subsp. japonica GN=ARF12 PE=2 SV=1	Q9ZTX8	ARFF_ARATH	935	905	1514
Cluster-16493.31876	ptc-miR167a	2290	Q04980	LTI65_ARATH	619	182	1154	328	619	334	117	165	35.0299	325	1.3e-28	Low-temperature-induced 65 kDa protein OS=Arabidopsis thaliana GN=LTI65 PE=2 SV=2	Q06738	LTI78_ARATH	710	266	749	527	673	165	53	80	32.1212	140	3.6e-07	Low-temperature-induced 78 kDa protein OS=Arabidopsis thaliana GN=LTI78 PE=1 SV=2
Cluster-16493.31875	ptc-miR167a	1965	Q04980	LTI65_ARATH	619	25	829	328	569	273	103	144	37.7289	320	4.1e-28	Low-temperature-induced 65 kDa protein OS=Arabidopsis thaliana GN=LTI65 PE=2 SV=2	Q06738	LTI78_ARATH	710	28	424	527	651	133	43	68	32.3308	138	5.2e-07	Low-temperature-induced 78 kDa protein OS=Arabidopsis thaliana GN=LTI78 PE=1 SV=2
Cluster-19097.0	ptc-miR167a	1113	Q9FVQ0	YUC10_ARATH	383	636	903	289	377	89	38	55	42.6966	234	2.2e-18	Probable indole-3-pyruvate monooxygenase YUCCA10 OS=Arabidopsis thaliana GN=YUC10 PE=2 SV=1	Q9LPL3	YUC11_ARATH	391	615	903	284	380	97	42	64	43.299	230	6.3e-18	Probable indole-3-pyruvate monooxygenase YUCCA11 OS=Arabidopsis thaliana GN=YUC11 PE=2 SV=1	Q8VZ59	YUC6_ARATH	417	615	891	313	404	92	35	55	38.0435	211	1e-15	Indole-3-pyruvate monooxygenase YUCCA6 OS=Arabidopsis thaliana GN=YUC6 PE=1 SV=1	O23024	YUC3_ARATH	437	615	891
Cluster-20117.0	ptc-miR167a,ptc-miR167e	600	P35520	CBS_HUMAN	551	2	599	97	295	199	199	197	100	1030	5.9e-111	Cystathionine beta-synthase OS=Homo sapiens GN=CBS PE=1 SV=2	Q58H57	CBS_MACFA	551	2	599	97	295	199	196	195	98.4925	1014	4.2e-109	Cystathionine beta-synthase OS=Macaca fascicularis GN=CBS PE=2 SV=3	Q9N0V7	CBS_RABIT	551	2	599	97	295	199	190	193	95.4774	987	5.7e-106	Cystathionine beta-synthase OS=Oryctolagus cuniculus GN=CBS PE=2 SV=3	P32232	CBS_RAT	561	2	599
Cluster-16493.5295	ptc-miR167e	1982	Q4TU14	RHF1A_ARATH	371	387	1377	35	350	341	169	211	49.5601	696	1e-71	E3 ubiquitin-protein ligase RHF1A OS=Arabidopsis thaliana GN=RHF1A PE=1 SV=1	Q9ZT42	RHF2A_ARATH	375	390	1308	24	329	311	127	178	40.836	516	7.8e-51	E3 ubiquitin-protein ligase RHF2A OS=Arabidopsis thaliana GN=RHF2A PE=2 SV=1	Q8LE94	RING3_ARATH	231	408	555	177	225	49	20	31	40.8163	146	6.2e-08	E3 ubiquitin-protein ligase At3g02290 OS=Arabidopsis thaliana GN=At3g02290 PE=2 SV=1
Cluster-16493.50426	ptc-miR167e	1989	Q4TU14	RHF1A_ARATH	371	387	684	35	134	100	68	78	68	366	1.9e-33	E3 ubiquitin-protein ligase RHF1A OS=Arabidopsis thaliana GN=RHF1A PE=1 SV=1	Q9ZT42	RHF2A_ARATH	375	390	687	24	121	99	55	69	55.5556	297	1.9e-25	E3 ubiquitin-protein ligase RHF2A OS=Arabidopsis thaliana GN=RHF2A PE=2 SV=1	Q8LE94	RING3_ARATH	231	408	555	177	225	49	20	31	40.8163	146	6.2e-08	E3 ubiquitin-protein ligase At3g02290 OS=Arabidopsis thaliana GN=At3g02290 PE=2 SV=1
Cluster-16493.50427	ptc-miR167e	2002	Q4TU14	RHF1A_ARATH	371	387	1377	35	350	333	163	201	48.9489	655	6e-67	E3 ubiquitin-protein ligase RHF1A OS=Arabidopsis thaliana GN=RHF1A PE=1 SV=1	Q9ZT42	RHF2A_ARATH	375	390	1323	24	335	318	132	184	41.5094	531	1.4e-52	E3 ubiquitin-protein ligase RHF2A OS=Arabidopsis thaliana GN=RHF2A PE=2 SV=1	Q8LE94	RING3_ARATH	231	408	555	177	225	49	20	31	40.8163	146	6.3e-08	E3 ubiquitin-protein ligase At3g02290 OS=Arabidopsis thaliana GN=At3g02290 PE=2 SV=1
Cluster-16493.8995	ptc-miR167e	1754	Q4TU14	RHF1A_ARATH	371	387	1332	35	350	339	164	205	48.3776	654	6.8e-67	E3 ubiquitin-protein ligase RHF1A OS=Arabidopsis thaliana GN=RHF1A PE=1 SV=1	Q9ZT42	RHF2A_ARATH	375	390	1278	24	335	318	132	182	41.5094	523	1.1e-51	E3 ubiquitin-protein ligase RHF2A OS=Arabidopsis thaliana GN=RHF2A PE=2 SV=1	Q8LE94	RING3_ARATH	231	408	555	177	225	49	20	31	40.8163	146	5.5e-08	E3 ubiquitin-protein ligase At3g02290 OS=Arabidopsis thaliana GN=At3g02290 PE=2 SV=1
Cluster-16493.43739	ptc-miR167e	1685	Q4TU14	RHF1A_ARATH	371	387	1377	35	350	341	169	211	49.5601	696	8.9e-72	E3 ubiquitin-protein ligase RHF1A OS=Arabidopsis thaliana GN=RHF1A PE=1 SV=1	Q9ZT42	RHF2A_ARATH	375	390	1308	24	329	311	127	178	40.836	516	6.6e-51	E3 ubiquitin-protein ligase RHF2A OS=Arabidopsis thaliana GN=RHF2A PE=2 SV=1	Q8LE94	RING3_ARATH	231	408	555	177	225	49	20	31	40.8163	146	5.3e-08	E3 ubiquitin-protein ligase At3g02290 OS=Arabidopsis thaliana GN=At3g02290 PE=2 SV=1
Cluster-16493.29161	ptc-miR167e,ptc-miR167a	2805	Q9S7P5	SPL12_ARATH	927	546	1836	1	378	432	212	250	49.0741	850	2e-89	Squamosa promoter-binding-like protein 12 OS=Arabidopsis thaliana GN=SPL12 PE=1 SV=1	Q75LH6	SPL6_ORYSJ	969	552	1896	4	436	465	163	219	35.0538	635	1.7e-64	Squamosa promoter-binding-like protein 6 OS=Oryza sativa subsp. japonica GN=SPL6 PE=2 SV=1	Q9SMX9	SPL1_ARATH	881	546	1521	1	273	329	156	177	47.4164	590	2.9e-59	Squamosa promoter-binding-like protein 1 OS=Arabidopsis thaliana GN=SPL1 PE=1 SV=2	Q9LGU7	SPL1_ORYSJ	862	618	1323
Cluster-16493.38601	ptc-miR167f-5p,ptc-miR167e,ptc-miR167a	776	Q9ZP41	EGC_CITJA	131	288	597	28	130	104	66	79	63.4615	343	3.5e-31	EG45-like domain containing protein OS=Citrus jambhiri GN=CjBAp12 PE=1 SV=1	Q9M0C2	EGC1_ARATH	123	294	594	26	121	100	62	71	62	300	3.4e-26	Putative EG45-like domain containing protein 1 OS=Arabidopsis thaliana GN=EGC1 PE=3 SV=1	Q9ZV52	EGC2_ARATH	130	285	594	30	130	104	44	58	42.3077	196	3.9e-14	EG45-like domain containing protein 2 OS=Arabidopsis thaliana GN=EGC2 PE=2 SV=2
Cluster-5399.2	ptc-miR168a-3p	1279	Q9C8T1	AB1I_ARATH	229	232	919	1	229	229	186	204	81.2227	980	7.9e-105	ABC transporter I family member 1 OS=Arabidopsis thaliana GN=ABCI1 PE=2 SV=1	Q2VZJ1	CCMA_MAGSA	217	274	859	10	207	200	75	110	37.5	326	5.4e-29	Cytochrome c biogenesis ATP-binding export protein CcmA OS=Magnetospirillum magneticum (strain AMB-1 / ATCC 700264) GN=ccmA PE=3 SV=1	Q0TFP1	CCMA_ECOL5	207	283	859	11	199	195	64	102	32.8205	282	6.8e-24	Cytochrome c biogenesis ATP-binding export protein CcmA OS=Escherichia coli O6:K15:H31 (strain 536 / UPEC) GN=ccmA PE=3 SV=2	Q8XE58	CCMA_ECO57	207	283	859
Cluster-12567.1	ptc-miR168a-3p	896	Q8GXX0	ERV1_ARATH	191	92	659	8	188	191	128	142	67.0157	656	2e-67	FAD-linked sulfhydryl oxidase ERV1 OS=Arabidopsis thaliana GN=ERV1 PE=1 SV=1	P56213	ALR_MOUSE	198	272	611	78	188	113	54	71	47.7876	300	3.9e-26	FAD-linked sulfhydryl oxidase ALR OS=Mus musculus GN=Gfer PE=2 SV=2	Q63042	ALR_RAT	198	272	611	78	188	113	53	71	46.9027	293	2.5e-25	FAD-linked sulfhydryl oxidase ALR OS=Rattus norvegicus GN=Gfer PE=1 SV=2	P55789	ALR_HUMAN	205	293	611
Cluster-12567.0	ptc-miR168a-3p	458	Q8GXX0	ERV1_ARATH	191	47	221	131	188	58	49	50	84.4828	281	3.2e-24	FAD-linked sulfhydryl oxidase ERV1 OS=Arabidopsis thaliana GN=ERV1 PE=1 SV=1	P56213	ALR_MOUSE	198	53	173	149	188	40	22	22	55	124	5.1e-06	FAD-linked sulfhydryl oxidase ALR OS=Mus musculus GN=Gfer PE=2 SV=2	P55789	ALR_HUMAN	205	71	173	162	195	34	21	23	61.7647	123	6.7e-06	FAD-linked sulfhydryl oxidase ALR OS=Homo sapiens GN=GFER PE=1 SV=2
Cluster-16493.59434	ptc-miR168a-3p	2170	Q9C8T1	AB1I_ARATH	229	1123	1810	1	229	229	186	204	81.2227	980	1.3e-104	ABC transporter I family member 1 OS=Arabidopsis thaliana GN=ABCI1 PE=2 SV=1	Q2VZJ1	CCMA_MAGSA	217	1165	1750	10	207	200	75	110	37.5	326	9.2e-29	Cytochrome c biogenesis ATP-binding export protein CcmA OS=Magnetospirillum magneticum (strain AMB-1 / ATCC 700264) GN=ccmA PE=3 SV=1	Q31Z24	CCMA_SHIBS	207	1174	1750	11	199	195	64	102	32.8205	282	1.2e-23	Cytochrome c biogenesis ATP-binding export protein CcmA OS=Shigella boydii serotype 4 (strain Sb227) GN=ccmA PE=3 SV=2	Q8XE58	CCMA_ECO57	207	1174	1750
Cluster-16493.59436	ptc-miR168a-3p	2242	Q9C8T1	AB1I_ARATH	229	1195	1882	1	229	229	186	204	81.2227	980	1.4e-104	ABC transporter I family member 1 OS=Arabidopsis thaliana GN=ABCI1 PE=2 SV=1	Q2VZJ1	CCMA_MAGSA	217	1237	1822	10	207	200	75	110	37.5	326	9.5e-29	Cytochrome c biogenesis ATP-binding export protein CcmA OS=Magnetospirillum magneticum (strain AMB-1 / ATCC 700264) GN=ccmA PE=3 SV=1	Q0TFP1	CCMA_ECOL5	207	1246	1822	11	199	195	64	102	32.8205	282	1.2e-23	Cytochrome c biogenesis ATP-binding export protein CcmA OS=Escherichia coli O6:K15:H31 (strain 536 / UPEC) GN=ccmA PE=3 SV=2	Q8XE58	CCMA_ECO57	207	1246	1822
Cluster-16493.59433	ptc-miR168a-3p	2217	Q9C8T1	AB1I_ARATH	229	1170	1857	1	229	229	186	204	81.2227	980	1.4e-104	ABC transporter I family member 1 OS=Arabidopsis thaliana GN=ABCI1 PE=2 SV=1	Q2VZJ1	CCMA_MAGSA	217	1212	1797	10	207	200	75	110	37.5	326	9.3e-29	Cytochrome c biogenesis ATP-binding export protein CcmA OS=Magnetospirillum magneticum (strain AMB-1 / ATCC 700264) GN=ccmA PE=3 SV=1	Q0TFP1	CCMA_ECOL5	207	1221	1797	11	199	195	64	102	32.8205	282	1.2e-23	Cytochrome c biogenesis ATP-binding export protein CcmA OS=Escherichia coli O6:K15:H31 (strain 536 / UPEC) GN=ccmA PE=3 SV=2	Q8XE58	CCMA_ECO57	207	1221	1797
Cluster-16493.59435	ptc-miR168a-3p	1367	Q9C8T1	AB1I_ARATH	229	320	1007	1	229	229	186	204	81.2227	980	8.4e-105	ABC transporter I family member 1 OS=Arabidopsis thaliana GN=ABCI1 PE=2 SV=1	Q2VZJ1	CCMA_MAGSA	217	362	947	10	207	200	75	110	37.5	326	5.8e-29	Cytochrome c biogenesis ATP-binding export protein CcmA OS=Magnetospirillum magneticum (strain AMB-1 / ATCC 700264) GN=ccmA PE=3 SV=1	Q0TFP1	CCMA_ECOL5	207	371	947	11	199	195	64	102	32.8205	282	7.3e-24	Cytochrome c biogenesis ATP-binding export protein CcmA OS=Escherichia coli O6:K15:H31 (strain 536 / UPEC) GN=ccmA PE=3 SV=2	Q8XE58	CCMA_ECO57	207	371	947
Cluster-16493.40738	ptc-miR171a-3p,ptc-miR1448	5770	Q42093	AB2C_ARATH	1623	178	3160	1	971	1003	704	816	70.1894	3668	0	ABC transporter C family member 2 OS=Arabidopsis thaliana GN=ABCC2 PE=1 SV=2	Q9C8G9	AB1C_ARATH	1622	178	3160	1	966	995	697	800	70.0503	3630	0	ABC transporter C family member 1 OS=Arabidopsis thaliana GN=ABCC1 PE=1 SV=1	Q9C8H0	AB12C_ARATH	1495	178	3160	1	964	996	648	781	65.0602	3396	0	ABC transporter C family member 12 OS=Arabidopsis thaliana GN=ABCC12 PE=2 SV=1	Q9C8H1	AB11C_ARATH	1495	178	3160
Cluster-16493.46070	ptc-miR171a-3p,ptc-miR1448	5688	Q42093	AB2C_ARATH	1623	179	3077	1	971	972	693	804	71.2963	3643	0	ABC transporter C family member 2 OS=Arabidopsis thaliana GN=ABCC2 PE=1 SV=2	Q9C8G9	AB1C_ARATH	1622	179	3077	1	966	967	688	791	71.1479	3620	0	ABC transporter C family member 1 OS=Arabidopsis thaliana GN=ABCC1 PE=1 SV=1	Q9C8H0	AB12C_ARATH	1495	179	3077	1	964	967	641	769	66.2875	3399	0	ABC transporter C family member 12 OS=Arabidopsis thaliana GN=ABCC12 PE=2 SV=1	Q9C8H1	AB11C_ARATH	1495	179	3077
Cluster-16493.12507	ptc-miR171a-5p	3146	Q9CAA9	BH049_ARATH	486	1020	2709	1	485	568	244	295	42.9577	925	4.6e-98	Transcription factor bHLH49 OS=Arabidopsis thaliana GN=BHLH49 PE=1 SV=1	Q9C670	BH076_ARATH	390	1860	2670	155	381	271	120	147	44.2804	462	2.3e-44	Transcription factor bHLH76 OS=Arabidopsis thaliana GN=BHLH76 PE=1 SV=1	Q9SRT2	BH062_ARATH	456	1983	2712	213	456	253	107	136	42.2925	426	3.4e-40	Transcription factor bHLH62 OS=Arabidopsis thaliana GN=BHLH62 PE=2 SV=1	Q9LK48	BH077_ARATH	371	2115	2712
Cluster-16493.30471	ptc-miR171a-5p	2019	O23210	SCL15_ARATH	486	288	1707	26	485	484	236	309	48.7603	1042	8e-112	Scarecrow-like protein 15 OS=Arabidopsis thaliana GN=SCL15 PE=2 SV=3	O81316	SCL6_ARATH	558	285	1785	51	555	530	166	243	31.3208	457	5.5e-44	Scarecrow-like protein 6 OS=Arabidopsis thaliana GN=SCL6 PE=1 SV=1	Q9M000	SCL22_ARATH	623	285	1395	244	623	391	125	182	31.9693	401	1.7e-37	Scarecrow-like protein 22 OS=Arabidopsis thaliana GN=SCL22 PE=2 SV=1	Q7XJM8	SCL27_ARATH	640	285	1410
Cluster-16493.12509	ptc-miR171a-5p	2600	Q9CAA9	BH049_ARATH	486	1020	2592	1	441	528	240	287	45.4545	921	1.1e-97	Transcription factor bHLH49 OS=Arabidopsis thaliana GN=BHLH49 PE=1 SV=1	Q9C670	BH076_ARATH	390	1860	2550	155	353	231	114	134	49.3506	461	2.4e-44	Transcription factor bHLH76 OS=Arabidopsis thaliana GN=BHLH76 PE=1 SV=1	Q9SRT2	BH062_ARATH	456	1983	2394	213	345	138	89	106	64.4928	426	2.8e-40	Transcription factor bHLH62 OS=Arabidopsis thaliana GN=BHLH62 PE=2 SV=1	Q6NKN9	BH074_ARATH	366	2016	2403
Cluster-16493.12508	ptc-miR171a-5p	3124	Q9CAA9	BH049_ARATH	486	2186	2774	300	485	198	124	135	62.6263	555	3.7e-55	Transcription factor bHLH49 OS=Arabidopsis thaliana GN=BHLH49 PE=1 SV=1	Q9C670	BH076_ARATH	390	2081	2735	190	381	219	110	132	50.2283	453	2.5e-43	Transcription factor bHLH76 OS=Arabidopsis thaliana GN=BHLH76 PE=1 SV=1	Q9SRT2	BH062_ARATH	456	2048	2777	213	456	253	107	136	42.2925	426	3.3e-40	Transcription factor bHLH62 OS=Arabidopsis thaliana GN=BHLH62 PE=2 SV=1	Q9LK48	BH077_ARATH	371	2180	2777
Cluster-16493.12504	ptc-miR171a-5p	3162	Q9CAA9	BH049_ARATH	486	1020	2709	1	485	568	245	299	43.1338	920	1.8e-97	Transcription factor bHLH49 OS=Arabidopsis thaliana GN=BHLH49 PE=1 SV=1	Q9C670	BH076_ARATH	390	1860	2670	155	381	271	119	148	43.9114	456	1.1e-43	Transcription factor bHLH76 OS=Arabidopsis thaliana GN=BHLH76 PE=1 SV=1	Q9LK48	BH077_ARATH	371	2115	2712	186	369	204	97	124	47.549	423	7.5e-40	Transcription factor bHLH77 OS=Arabidopsis thaliana GN=BHLH77 PE=1 SV=1	Q6NKN9	BH074_ARATH	366	2115	2712
Cluster-16493.18380	ptc-miR171a-5p	1998	O23210	SCL15_ARATH	486	267	1686	26	485	484	239	312	49.3802	1068	7.7e-115	Scarecrow-like protein 15 OS=Arabidopsis thaliana GN=SCL15 PE=2 SV=3	O81316	SCL6_ARATH	558	264	1764	51	555	530	167	244	31.5094	469	2.2e-45	Scarecrow-like protein 6 OS=Arabidopsis thaliana GN=SCL6 PE=1 SV=1	Q9M000	SCL22_ARATH	623	264	1374	244	623	391	126	182	32.2251	407	3.4e-38	Scarecrow-like protein 22 OS=Arabidopsis thaliana GN=SCL22 PE=2 SV=1	Q7XJM8	SCL27_ARATH	640	264	1389
Cluster-16493.43793	ptc-miR171a-5p	3162	Q9CAA9	BH049_ARATH	486	1036	2725	1	485	568	244	295	42.9577	925	4.6e-98	Transcription factor bHLH49 OS=Arabidopsis thaliana GN=BHLH49 PE=1 SV=1	Q9C670	BH076_ARATH	390	1876	2686	155	381	271	120	147	44.2804	462	2.3e-44	Transcription factor bHLH76 OS=Arabidopsis thaliana GN=BHLH76 PE=1 SV=1	Q9SRT2	BH062_ARATH	456	1999	2728	213	456	253	107	136	42.2925	426	3.4e-40	Transcription factor bHLH62 OS=Arabidopsis thaliana GN=BHLH62 PE=2 SV=1	Q9LK48	BH077_ARATH	371	2131	2728
Cluster-16493.33548	ptc-miR171a-5p	1648	O81316	SCL6_ARATH	558	477	1542	209	555	357	214	260	59.944	1051	5.9e-113	Scarecrow-like protein 6 OS=Arabidopsis thaliana GN=SCL6 PE=1 SV=1	Q7XJM8	SCL27_ARATH	640	477	1533	275	640	370	196	243	52.973	886	8e-94	Scarecrow-like protein 27 OS=Arabidopsis thaliana GN=SCL27 PE=2 SV=1	Q9M000	SCL22_ARATH	623	477	1533	251	623	375	200	244	53.3333	870	5.8e-92	Scarecrow-like protein 22 OS=Arabidopsis thaliana GN=SCL22 PE=2 SV=1	O23210	SCL15_ARATH	486	483	1542
Cluster-16493.25334	ptc-miR171a-5p	1659	O81316	SCL6_ARATH	558	475	1540	209	555	360	213	263	59.1667	1044	3.9e-112	Scarecrow-like protein 6 OS=Arabidopsis thaliana GN=SCL6 PE=1 SV=1	Q7XJM8	SCL27_ARATH	640	475	1531	275	640	371	196	245	52.8302	875	1.5e-92	Scarecrow-like protein 27 OS=Arabidopsis thaliana GN=SCL27 PE=2 SV=1	Q9M000	SCL22_ARATH	623	475	1612	224	623	402	201	252	50	863	3.8e-91	Scarecrow-like protein 22 OS=Arabidopsis thaliana GN=SCL22 PE=2 SV=1	O23210	SCL15_ARATH	486	481	1540
Cluster-16493.46744	ptc-miR171a-5p	1524	O81316	SCL6_ARATH	558	495	1524	225	555	347	193	238	55.6196	905	4.7e-96	Scarecrow-like protein 6 OS=Arabidopsis thaliana GN=SCL6 PE=1 SV=1	Q9M000	SCL22_ARATH	623	495	1524	268	623	362	177	229	48.895	797	1.6e-83	Scarecrow-like protein 22 OS=Arabidopsis thaliana GN=SCL22 PE=2 SV=1	Q7XJM8	SCL27_ARATH	640	495	1524	295	640	356	166	226	46.6292	756	8.8e-79	Scarecrow-like protein 27 OS=Arabidopsis thaliana GN=SCL27 PE=2 SV=1	O23210	SCL15_ARATH	486	498	1521
Cluster-16493.46745	ptc-miR171a-5p	1448	O81316	SCL6_ARATH	558	419	1448	225	555	347	193	238	55.6196	907	2.6e-96	Scarecrow-like protein 6 OS=Arabidopsis thaliana GN=SCL6 PE=1 SV=1	Q9M000	SCL22_ARATH	623	419	1448	268	623	362	178	231	49.1713	807	1e-84	Scarecrow-like protein 22 OS=Arabidopsis thaliana GN=SCL22 PE=2 SV=1	Q7XJM8	SCL27_ARATH	640	419	1448	295	640	356	167	228	46.9101	766	5.8e-80	Scarecrow-like protein 27 OS=Arabidopsis thaliana GN=SCL27 PE=2 SV=1	O23210	SCL15_ARATH	486	422	1445
Cluster-16493.53154	ptc-miR171a-5p	2927	Q49KZ6	RR4_EUCGG	201	386	989	1	201	201	186	190	92.5373	961	2.9e-102	30S ribosomal protein S4, chloroplastic OS=Eucalyptus globulus subsp. globulus GN=rps4 PE=3 SV=1	A6MM38	RR4_BUXMI	201	386	989	1	201	201	188	190	93.5323	961	2.9e-102	30S ribosomal protein S4, chloroplastic OS=Buxus microphylla GN=rps4 PE=3 SV=1	A4QK20	RR4_ARAHI	201	386	989	1	201	201	188	189	93.5323	953	2.4e-101	30S ribosomal protein S4, chloroplastic OS=Arabis hirsuta GN=rps4 PE=3 SV=1	A4QLJ6	RR4_LOBMA	201	386	989
Cluster-20566.1	ptc-miR171a-5p	1234	P93297	M400_ARATH	157	189	399	70	140	73	43	45	58.9041	167	1.4e-10	Uncharacterized mitochondrial protein AtMg00400 OS=Arabidopsis thaliana GN=AtMg00400 PE=4 SV=1
Cluster-16493.34144	ptc-miR171a-5p	3398	Q03194	PMA4_NICPL	952	387	3234	5	952	949	790	858	83.2455	4107	0	Plasma membrane ATPase 4 OS=Nicotiana plumbaginifolia GN=PMA4 PE=2 SV=1	Q7XPY2	PMA1_ORYSJ	951	387	3228	4	951	948	786	849	82.9114	4070	0	Plasma membrane ATPase OS=Oryza sativa subsp. japonica GN=Os04g0656100 PE=2 SV=1	Q9SJB3	PMA5_ARATH	949	387	3228	4	949	947	779	836	82.2598	4027	0	ATPase 5, plasma membrane-type OS=Arabidopsis thaliana GN=AHA5 PE=3 SV=3	P83970	PMA1_WHEAT	951	387	3228
Cluster-12516.0	ptc-miR171e	1044	Q9SX99	OSB1_ARATH	261	440	653	83	155	73	30	40	41.0959	136	4.7e-07	Protein OSB1, mitochondrial OS=Arabidopsis thaliana GN=OSB1 PE=1 SV=1
Cluster-16493.42101	ptc-miR171e	2534	Q8LF20	CAP2_ARATH	653	747	2532	1	597	604	430	471	71.1921	2076	1.3e-231	Putative clathrin assembly protein At2g25430 OS=Arabidopsis thaliana GN=At2g25430 PE=1 SV=2	Q8S9J8	CAP1_ARATH	635	759	2532	4	578	594	411	461	69.1919	1992	7e-222	Probable clathrin assembly protein At4g32285 OS=Arabidopsis thaliana GN=At4g32285 PE=1 SV=2	Q9SA65	CAP4_ARATH	599	1467	2532	194	561	386	167	224	43.2642	714	1.1e-73	Putative clathrin assembly protein At1g03050 OS=Arabidopsis thaliana GN=At1g03050 PE=2 SV=1	Q8GX47	CAP3_ARATH	611	1467	2532
Cluster-16493.42102	ptc-miR171e	3182	Q8LF20	CAP2_ARATH	653	1395	3180	1	597	604	430	471	71.1921	2076	1.6e-231	Putative clathrin assembly protein At2g25430 OS=Arabidopsis thaliana GN=At2g25430 PE=1 SV=2	Q8S9J8	CAP1_ARATH	635	1407	3180	4	578	594	411	461	69.1919	1992	8.8e-222	Probable clathrin assembly protein At4g32285 OS=Arabidopsis thaliana GN=At4g32285 PE=1 SV=2	Q9SA65	CAP4_ARATH	599	2115	3180	194	561	386	167	224	43.2642	714	1.4e-73	Putative clathrin assembly protein At1g03050 OS=Arabidopsis thaliana GN=At1g03050 PE=2 SV=1	Q8GX47	CAP3_ARATH	611	2115	3180
Cluster-16493.48274	ptc-miR171e	1527	Q9ULT6	ZNRF3_HUMAN	936	387	618	254	338	85	32	46	37.6471	171	6e-11	E3 ubiquitin-protein ligase ZNRF3 OS=Homo sapiens GN=ZNRF3 PE=1 SV=3	Q5SSZ7	ZNRF3_MOUSE	913	387	618	251	335	85	32	46	37.6471	169	1e-10	E3 ubiquitin-protein ligase ZNRF3 OS=Mus musculus GN=Znrf3 PE=1 SV=1	Q08D68	ZNRF3_XENTR	853	387	561	254	311	58	26	37	44.8276	165	3e-10	E3 ubiquitin-protein ligase ZNRF3 OS=Xenopus tropicalis GN=znrf3 PE=1 SV=1	Q4KLR8	ZNRF3_XENLA	784	387	561
Cluster-16493.27436	ptc-miR172a	4250	Q94AI4	METL1_ARATH	775	1110	3522	38	775	820	409	491	49.878	1830	7.2e-203	Methyltransferase-like protein 1 OS=Arabidopsis thaliana GN=EMB1691 PE=2 SV=1	Q5ZK35	MET14_CHICK	459	2880	3804	112	400	308	166	209	53.8961	856	6.3e-90	N6-adenosine-methyltransferase subunit METTL14 OS=Gallus gallus GN=METTL14 PE=2 SV=1	Q5R5N4	MET14_PONAB	456	2880	3804	112	400	311	166	211	53.3762	844	1.5e-88	N6-adenosine-methyltransferase subunit METTL14 OS=Pongo abelii GN=METTL14 PE=2 SV=1	A4IFD8	MET14_BOVIN	456	2880	3804
Cluster-11945.0	ptc-miR172a	1232	Q9SSE8	GLYT1_ARATH	470	430	1225	135	383	272	90	142	33.0882	326	5.2e-29	Probable glycosyltransferase At3g07620 OS=Arabidopsis thaliana GN=At3g07620 PE=3 SV=1	Q9FFN2	GLYT3_ARATH	518	430	1225	182	429	273	86	133	31.5018	317	5.7e-28	Probable glycosyltransferase At5g03795 OS=Arabidopsis thaliana GN=At5g03795 PE=3 SV=2	Q9LFP3	GLYT4_ARATH	480	430	1225	141	390	276	85	137	30.7971	306	1.1e-26	Probable glycosyltransferase At5g11130 OS=Arabidopsis thaliana GN=At5g11120/At5g11130 PE=3 SV=2	Q3E9A4	GLYT5_ARATH	466	430	1213
Cluster-16493.23335	ptc-miR172a	2269	Q9FYL3	ALB31_ARATH	499	259	1324	45	400	370	259	298	70	1263	2.1e-137	ALBINO3-like protein 1, chloroplastic OS=Arabidopsis thaliana GN=ALB3L1 PE=2 SV=3	Q8LBP4	ALB3_ARATH	462	328	1210	76	370	297	217	257	73.064	1120	8.2e-121	Inner membrane protein ALBINO3, chloroplastic OS=Arabidopsis thaliana GN=ALB3 PE=1 SV=2	Q9FY06	PPF1_PEA	442	319	1288	53	374	324	210	261	64.8148	1088	4.2e-117	Inner membrane protein PPF-1, chloroplastic OS=Pisum sativum GN=PPF-1 PE=2 SV=2	Q8LKI3	ALB32_CHLRE	422	454	1285
Cluster-19484.1	ptc-miR172a	326	Q52K88	NUD13_ARATH	202	6	201	25	91	67	42	53	62.6866	210	3.9e-16	Nudix hydrolase 13, mitochondrial OS=Arabidopsis thaliana GN=NUDT13 PE=1 SV=1	Q93ZY7	NUD12_ARATH	203	6	201	25	92	68	42	51	61.7647	208	6.6e-16	Nudix hydrolase 12, mitochondrial OS=Arabidopsis thaliana GN=NUDT12 PE=2 SV=1	Q9LHK1	NUD16_ARATH	180	6	201	25	89	65	38	45	58.4615	190	8.1e-14	Nudix hydrolase 16, mitochondrial OS=Arabidopsis thaliana GN=NUDT16 PE=2 SV=1	Q9ZU95	NUD17_ARATH	182	12	201
Cluster-16493.46444	ptc-miR172a	2083	Q9SJX7	RUS2_ARATH	433	162	1440	4	433	430	326	373	75.814	1721	1.5e-190	Protein root UVB sensitive 2, chloroplastic OS=Arabidopsis thaliana GN=RUS2 PE=1 SV=2	Q93YU2	RUS6_ARATH	497	330	1260	104	413	317	110	170	34.7003	420	1.1e-39	Protein root UVB sensitive 6 OS=Arabidopsis thaliana GN=RUS6 PE=2 SV=1	Q7X6P3	RUS1_ARATH	608	321	1074	191	438	252	78	138	30.9524	351	1.1e-31	Protein root UVB sensitive 1, chloroplastic OS=Arabidopsis thaliana GN=RUS1 PE=1 SV=1	Q91W34	RUS1_MOUSE	466	357	1407
Cluster-16493.26605	ptc-miR172a	2688	O81020	NPC2_ARATH	514	1656	2487	9	286	278	197	232	70.8633	1070	6.1e-115	Non-specific phospholipase C2 OS=Arabidopsis thaliana GN=NPC2 PE=2 SV=1	Q8L7Y9	NPC1_ARATH	533	1656	2439	37	294	261	164	206	62.8352	885	1.7e-93	Non-specific phospholipase C1 OS=Arabidopsis thaliana GN=NPC1 PE=2 SV=1	Q9SRQ6	NPC3_ARATH	523	1656	2445	13	279	268	152	196	56.7164	804	4.2e-84	Non-specific phospholipase C3 OS=Arabidopsis thaliana GN=NPC3 PE=2 SV=1	Q8H965	NPC6_ARATH	520	1656	2442
Cluster-16493.45189	ptc-miR172a	3292	Q94AI4	METL1_ARATH	775	717	3222	6	775	852	418	503	49.061	1836	1.1e-203	Methyltransferase-like protein 1 OS=Arabidopsis thaliana GN=EMB1691 PE=2 SV=1	Q5ZK35	MET14_CHICK	459	2580	3288	112	344	236	134	173	56.7797	721	2.2e-74	N6-adenosine-methyltransferase subunit METTL14 OS=Gallus gallus GN=METTL14 PE=2 SV=1	Q6NU56	MET14_XENLA	456	2580	3288	112	344	236	135	171	57.2034	718	4.9e-74	N6-adenosine-methyltransferase subunit METTL14 OS=Xenopus laevis GN=mettl14 PE=2 SV=1	Q66KJ9	MET14_XENTR	456	2580	3288
Cluster-21895.0	ptc-miR172a	567	Q9FJP6	PUB38_ARATH	556	327	567	423	508	86	60	67	69.7674	269	9.7e-23	U-box domain-containing protein 38 OS=Arabidopsis thaliana GN=PUB38 PE=1 SV=1	Q0WUF6	PUB41_ARATH	559	318	564	434	515	82	50	58	60.9756	240	2.2e-19	U-box domain-containing protein 41 OS=Arabidopsis thaliana GN=PUB41 PE=2 SV=1	Q9STT1	PUB39_ARATH	509	312	564	383	469	87	47	56	54.023	197	2.2e-14	U-box domain-containing protein 39 OS=Arabidopsis thaliana GN=PUB39 PE=2 SV=1	Q9FL17	PUB40_ARATH	550	327	564
Cluster-16493.30579	ptc-miR172a	2278	P92934	AAP6_ARATH	481	655	2083	3	480	478	327	375	68.41	1713	1.4e-189	Amino acid permease 6 OS=Arabidopsis thaliana GN=AAP6 PE=1 SV=1	Q42400	AAP1_ARATH	485	658	2026	26	481	456	299	356	65.5702	1606	3.6e-177	Amino acid permease 1 OS=Arabidopsis thaliana GN=AAP1 PE=1 SV=1	O80592	AAP8_ARATH	475	658	2053	7	472	466	282	342	60.515	1506	1.4e-165	Amino acid permease 8 OS=Arabidopsis thaliana GN=AAP8 PE=1 SV=1	Q39134	AAP3_ARATH	476	652	2041
Cluster-473.0	ptc-miR172a	672	Q93ZY7	NUD12_ARATH	203	6	273	1	92	92	58	70	63.0435	286	1.2e-24	Nudix hydrolase 12, mitochondrial OS=Arabidopsis thaliana GN=NUDT12 PE=2 SV=1	Q52K88	NUD13_ARATH	202	6	273	1	91	91	58	71	63.7363	284	2.1e-24	Nudix hydrolase 13, mitochondrial OS=Arabidopsis thaliana GN=NUDT13 PE=1 SV=1	Q9LHK1	NUD16_ARATH	180	6	273	1	89	89	54	63	60.6742	260	1.3e-21	Nudix hydrolase 16, mitochondrial OS=Arabidopsis thaliana GN=NUDT16 PE=2 SV=1	Q9LQU5	NUD18_ARATH	176	12	273
Cluster-16493.29872	ptc-miR172a	1594	P24068	OCS1_MAIZE	151	428	890	3	151	155	54	81	34.8387	222	7.7e-17	Ocs element-binding factor 1 OS=Zea mays GN=OBF1 PE=2 SV=2	B9DGI8	BZP63_ARATH	314	527	845	135	244	110	41	62	37.2727	183	2.6e-12	Basic leucine zipper 63 OS=Arabidopsis thaliana GN=BZIP63 PE=1 SV=1	Q99090	CPRF2_PETCR	401	527	809	198	291	94	32	56	34.0426	167	1.8e-10	Light-inducible protein CPRF2 OS=Petroselinum crispum GN=CPRF2 PE=2 SV=2	Q9FMC2	BZP43_ARATH	165	575	845
Cluster-16493.44125	ptc-miR172a	2814	Q9C5V5	GLR28_ARATH	947	297	2718	7	837	843	268	432	31.7912	1067	1.4e-114	Glutamate receptor 2.8 OS=Arabidopsis thaliana GN=GLR2.8 PE=2 SV=2	Q8LGN0	GLR27_ARATH	952	300	2706	13	841	837	262	424	31.3023	1050	1.3e-112	Glutamate receptor 2.7 OS=Arabidopsis thaliana GN=GLR2.7 PE=2 SV=3	O81078	GLR29_ARATH	940	300	2718	4	828	847	273	439	32.2314	1047	2.9e-112	Glutamate receptor 2.9 OS=Arabidopsis thaliana GN=GLR2.9 PE=2 SV=1	O04660	GLR21_ARATH	901	297	2730
Cluster-16493.40384	ptc-miR172a	1960	O81020	NPC2_ARATH	514	928	1759	9	286	278	197	232	70.8633	1070	4.4e-115	Non-specific phospholipase C2 OS=Arabidopsis thaliana GN=NPC2 PE=2 SV=1	Q8L7Y9	NPC1_ARATH	533	928	1711	37	294	261	164	206	62.8352	885	1.3e-93	Non-specific phospholipase C1 OS=Arabidopsis thaliana GN=NPC1 PE=2 SV=1	Q9SRQ6	NPC3_ARATH	523	928	1717	13	279	268	152	196	56.7164	804	3.1e-84	Non-specific phospholipase C3 OS=Arabidopsis thaliana GN=NPC3 PE=2 SV=1	Q8H965	NPC6_ARATH	520	928	1714
Cluster-16493.37515	ptc-miR172a	2693	Q9M1Y3	SKI35_ARATH	611	324	2022	38	606	572	425	480	74.3007	2128	1.3e-237	Ankyrin repeat protein SKIP35 OS=Arabidopsis thaliana GN=SKIP35 PE=1 SV=1
Cluster-3997.0	ptc-miR172a	1408	Q9SSE8	GLYT1_ARATH	470	354	1401	135	461	356	118	193	33.1461	471	9.1e-46	Probable glycosyltransferase At3g07620 OS=Arabidopsis thaliana GN=At3g07620 PE=3 SV=1	Q9FFN2	GLYT3_ARATH	518	354	1401	182	507	357	114	182	31.9328	452	1.5e-43	Probable glycosyltransferase At5g03795 OS=Arabidopsis thaliana GN=At5g03795 PE=3 SV=2	Q9LFP3	GLYT4_ARATH	480	354	1401	141	468	360	115	187	31.9444	448	4.2e-43	Probable glycosyltransferase At5g11130 OS=Arabidopsis thaliana GN=At5g11120/At5g11130 PE=3 SV=2	Q3E7Q9	GLYT6_ARATH	480	354	1401
Cluster-16493.48892	ptc-miR172a	1847	Q91YT2	RN185_MOUSE	192	889	1219	26	123	110	45	58	40.9091	228	1.8e-17	E3 ubiquitin-protein ligase RNF185 OS=Mus musculus GN=Rnf185 PE=2 SV=1	Q96GF1	RN185_HUMAN	192	889	1228	22	123	113	44	57	38.9381	228	1.8e-17	E3 ubiquitin-protein ligase RNF185 OS=Homo sapiens GN=RNF185 PE=1 SV=1	Q5RFK9	RN185_PONAB	192	889	1228	22	123	113	44	57	38.9381	228	1.8e-17	E3 ubiquitin-protein ligase RNF185 OS=Pongo abelii GN=RNF185 PE=2 SV=1	Q568Y3	RN185_RAT	192	889	1219
Cluster-16493.19695	ptc-miR172a	2624	O82261	DEGP2_ARATH	607	1121	2489	1	443	459	320	360	69.7168	1581	3.3e-174	Protease Do-like 2, chloroplastic OS=Arabidopsis thaliana GN=DEGP2 PE=1 SV=2	Q9FL12	DEGP9_ARATH	592	1181	2105	125	433	309	189	249	61.165	1047	2.7e-112	Protease Do-like 9 OS=Arabidopsis thaliana GN=DEGP9 PE=1 SV=1	Q9FIV6	DGP10_ARATH	586	1160	2105	112	424	316	154	206	48.7342	752	4.4e-78	Protease Do-like 10, mitochondrial OS=Arabidopsis thaliana GN=DEGP10 PE=2 SV=1	Q9SHZ1	DEGP3_ARATH	559	1208	2105
Cluster-16493.19696	ptc-miR172a	2526	O82261	DEGP2_ARATH	607	978	2391	1	457	473	340	382	71.8816	1721	1.9e-190	Protease Do-like 2, chloroplastic OS=Arabidopsis thaliana GN=DEGP2 PE=1 SV=2	Q9FL12	DEGP9_ARATH	592	981	2007	125	467	343	204	269	59.4752	1126	1.8e-121	Protease Do-like 9 OS=Arabidopsis thaliana GN=DEGP9 PE=1 SV=1	Q9FIV6	DGP10_ARATH	586	981	2007	112	451	343	167	222	48.688	819	7.3e-86	Protease Do-like 10, mitochondrial OS=Arabidopsis thaliana GN=DEGP10 PE=2 SV=1	Q9SHZ0	DEGP4_ARATH	518	966	2007
Cluster-16493.19697	ptc-miR172a	2672	O82261	DEGP2_ARATH	607	1298	2537	1	399	415	291	329	70.1205	1462	2.1e-160	Protease Do-like 2, chloroplastic OS=Arabidopsis thaliana GN=DEGP2 PE=1 SV=2	Q9FL12	DEGP9_ARATH	592	1298	2153	125	410	286	184	237	64.3357	1019	4.9e-109	Protease Do-like 9 OS=Arabidopsis thaliana GN=DEGP9 PE=1 SV=1	Q9FIV6	DGP10_ARATH	586	1298	2153	112	394	286	147	193	51.3986	730	1.6e-75	Protease Do-like 10, mitochondrial OS=Arabidopsis thaliana GN=DEGP10 PE=2 SV=1	Q9SHZ1	DEGP3_ARATH	559	1298	2153
Cluster-16493.19693	ptc-miR172a	2515	O82261	DEGP2_ARATH	607	1012	2380	1	443	459	320	360	69.7168	1581	3.2e-174	Protease Do-like 2, chloroplastic OS=Arabidopsis thaliana GN=DEGP2 PE=1 SV=2	Q9FL12	DEGP9_ARATH	592	1072	1996	125	433	309	189	249	61.165	1047	2.6e-112	Protease Do-like 9 OS=Arabidopsis thaliana GN=DEGP9 PE=1 SV=1	Q9FIV6	DGP10_ARATH	586	1051	1996	112	424	316	154	206	48.7342	752	4.2e-78	Protease Do-like 10, mitochondrial OS=Arabidopsis thaliana GN=DEGP10 PE=2 SV=1	Q9SHZ1	DEGP3_ARATH	559	1099	1996
Cluster-16493.58499	ptc-miR172a	2018	Q9S9N8	NRAM6_ARATH	527	212	1799	6	526	529	368	412	69.5652	1855	4.3e-206	Metal transporter Nramp6 OS=Arabidopsis thaliana GN=NRAMP6 PE=2 SV=2	Q9SAH8	NRAM1_ARATH	532	176	1793	1	530	540	370	416	68.5185	1832	2e-203	Metal transporter Nramp1 OS=Arabidopsis thaliana GN=NRAMP1 PE=1 SV=1	Q653V6	NRAM3_ORYSJ	550	191	1799	8	549	543	356	410	65.5617	1790	1.5e-198	Metal transporter Nramp3 OS=Oryza sativa subsp. japonica GN=NRAMP3 PE=2 SV=1	Q8H4H5	NRAM5_ORYSJ	538	263	1775
Cluster-16493.58498	ptc-miR172a	1996	Q9S9N8	NRAM6_ARATH	527	212	1799	6	526	529	368	412	69.5652	1855	4.2e-206	Metal transporter Nramp6 OS=Arabidopsis thaliana GN=NRAMP6 PE=2 SV=2	Q9SAH8	NRAM1_ARATH	532	176	1793	1	530	540	370	416	68.5185	1832	2e-203	Metal transporter Nramp1 OS=Arabidopsis thaliana GN=NRAMP1 PE=1 SV=1	Q653V6	NRAM3_ORYSJ	550	191	1799	8	549	543	356	410	65.5617	1790	1.5e-198	Metal transporter Nramp3 OS=Oryza sativa subsp. japonica GN=NRAMP3 PE=2 SV=1	Q8H4H5	NRAM5_ORYSJ	538	263	1775
Cluster-16493.28531	ptc-miR172a	2768	O81020	NPC2_ARATH	514	1736	2567	9	286	278	197	232	70.8633	1070	6.2e-115	Non-specific phospholipase C2 OS=Arabidopsis thaliana GN=NPC2 PE=2 SV=1	Q8L7Y9	NPC1_ARATH	533	1736	2519	37	294	261	164	206	62.8352	885	1.8e-93	Non-specific phospholipase C1 OS=Arabidopsis thaliana GN=NPC1 PE=2 SV=1	Q9SRQ6	NPC3_ARATH	523	1736	2525	13	279	268	152	196	56.7164	804	4.4e-84	Non-specific phospholipase C3 OS=Arabidopsis thaliana GN=NPC3 PE=2 SV=1	Q8H965	NPC6_ARATH	520	1736	2522
Cluster-16493.28533	ptc-miR172a	2112	O81020	NPC2_ARATH	514	1080	1911	9	286	278	197	232	70.8633	1070	4.8e-115	Non-specific phospholipase C2 OS=Arabidopsis thaliana GN=NPC2 PE=2 SV=1	Q8L7Y9	NPC1_ARATH	533	1080	1863	37	294	261	164	206	62.8352	885	1.3e-93	Non-specific phospholipase C1 OS=Arabidopsis thaliana GN=NPC1 PE=2 SV=1	Q9SRQ6	NPC3_ARATH	523	1080	1869	13	279	268	152	196	56.7164	804	3.3e-84	Non-specific phospholipase C3 OS=Arabidopsis thaliana GN=NPC3 PE=2 SV=1	Q8H965	NPC6_ARATH	520	1080	1866
Cluster-16493.26413	ptc-miR172a	3905	Q94AI4	METL1_ARATH	775	768	3180	38	775	820	409	491	49.878	1830	6.6e-203	Methyltransferase-like protein 1 OS=Arabidopsis thaliana GN=EMB1691 PE=2 SV=1	Q5ZK35	MET14_CHICK	459	2538	3462	112	400	308	166	209	53.8961	856	5.8e-90	N6-adenosine-methyltransferase subunit METTL14 OS=Gallus gallus GN=METTL14 PE=2 SV=1	A4IFD8	MET14_BOVIN	456	2538	3462	112	400	311	166	211	53.3762	844	1.4e-88	N6-adenosine-methyltransferase subunit METTL14 OS=Bos taurus GN=METTL14 PE=2 SV=1	Q5R5N4	MET14_PONAB	456	2538	3462
Cluster-16493.19688	ptc-miR172a	2417	O82261	DEGP2_ARATH	607	422	2282	1	606	622	452	515	72.6688	2325	1.6e-260	Protease Do-like 2, chloroplastic OS=Arabidopsis thaliana GN=DEGP2 PE=1 SV=2	Q9FL12	DEGP9_ARATH	592	527	1898	125	586	462	248	343	53.6797	1332	2.3e-145	Protease Do-like 9 OS=Arabidopsis thaliana GN=DEGP9 PE=1 SV=1	Q9FIV6	DGP10_ARATH	586	527	1898	112	570	462	208	290	45.0216	984	5.1e-105	Protease Do-like 10, mitochondrial OS=Arabidopsis thaliana GN=DEGP10 PE=2 SV=1	Q9SHZ1	DEGP3_ARATH	559	527	1898
Cluster-10965.0	ptc-miR172a	1390	Q9SSE8	GLYT1_ARATH	470	354	1383	135	461	350	117	193	33.4286	486	1.6e-47	Probable glycosyltransferase At3g07620 OS=Arabidopsis thaliana GN=At3g07620 PE=3 SV=1	Q9FFN2	GLYT3_ARATH	518	354	1383	182	507	351	112	183	31.9088	466	3.4e-45	Probable glycosyltransferase At5g03795 OS=Arabidopsis thaliana GN=At5g03795 PE=3 SV=2	Q9LFP3	GLYT4_ARATH	480	354	1383	141	468	354	115	187	32.4859	465	4.5e-45	Probable glycosyltransferase At5g11130 OS=Arabidopsis thaliana GN=At5g11120/At5g11130 PE=3 SV=2	Q3E7Q9	GLYT6_ARATH	480	354	1383
Cluster-16493.15518	ptc-miR172a	1556	Q9S9N8	NRAM6_ARATH	527	153	1359	133	526	402	262	293	65.1741	1275	5.9e-139	Metal transporter Nramp6 OS=Arabidopsis thaliana GN=NRAMP6 PE=2 SV=2	Q9SAH8	NRAM1_ARATH	532	153	1353	141	530	400	257	289	64.25	1239	8.9e-135	Metal transporter Nramp1 OS=Arabidopsis thaliana GN=NRAMP1 PE=1 SV=1	Q653V6	NRAM3_ORYSJ	550	153	1359	145	549	406	252	290	62.069	1235	2.6e-134	Metal transporter Nramp3 OS=Oryza sativa subsp. japonica GN=NRAMP3 PE=2 SV=1	Q8H4H5	NRAM5_ORYSJ	538	153	1335
Cluster-16493.36888	ptc-miR172a	2235	Q9FYL3	ALB31_ARATH	499	225	1290	45	400	370	260	300	70.2703	1261	3.6e-137	ALBINO3-like protein 1, chloroplastic OS=Arabidopsis thaliana GN=ALB3L1 PE=2 SV=3	Q8LBP4	ALB3_ARATH	462	294	1176	76	370	297	216	256	72.7273	1114	4e-120	Inner membrane protein ALBINO3, chloroplastic OS=Arabidopsis thaliana GN=ALB3 PE=1 SV=2	Q9FY06	PPF1_PEA	442	285	1254	53	374	324	209	260	64.5062	1083	1.6e-116	Inner membrane protein PPF-1, chloroplastic OS=Pisum sativum GN=PPF-1 PE=2 SV=2	Q8LKI3	ALB32_CHLRE	422	420	1251
Cluster-16493.36751	ptc-miR172a	1265	O81020	NPC2_ARATH	514	201	1266	157	512	356	262	299	73.5955	1398	2.6e-153	Non-specific phospholipase C2 OS=Arabidopsis thaliana GN=NPC2 PE=2 SV=1	Q8L7Y9	NPC1_ARATH	533	195	1266	165	521	359	232	277	64.624	1218	2e-132	Non-specific phospholipase C1 OS=Arabidopsis thaliana GN=NPC1 PE=2 SV=1	Q8H965	NPC6_ARATH	520	201	1266	163	517	356	230	273	64.6067	1212	9.8e-132	Non-specific phospholipase C6 OS=Arabidopsis thaliana GN=NPC6 PE=2 SV=1	Q9SRQ7	NPC4_ARATH	538	228	1266
Cluster-16493.41106	ptc-miR172a	4860	Q9FNI6	SM3L2_ARATH	1029	2874	4416	565	1028	515	177	271	34.3689	714	2.1e-73	Putative SWI/SNF-related matrix-associated actin-dependent regulator of chromatin subfamily A member 3-like 2 OS=Arabidopsis thaliana GN=At5g22750 PE=2 SV=1	Q08562	ULS1_YEAST	1619	2508	4350	997	1593	652	193	304	29.6012	660	3.8e-67	ATP-dependent helicase ULS1 OS=Saccharomyces cerevisiae (strain ATCC 204508 / S288c) GN=ULS1 PE=1 SV=1	Q6CJM4	RAD5_KLULA	1114	2487	4416	489	1113	684	182	296	26.6082	550	2.2e-54	DNA repair protein RAD5 OS=Kluyveromyces lactis (strain ATCC 8585 / CBS 2359 / DSM 70799 / NBRC 1267 / NRRL Y-1140 / WM37) GN=RAD5 PE=3 SV=1	O60177	YG42_SCHPO	1040	2814	3609
Cluster-16493.56886	ptc-miR172h-5p	2915	Q38796	LUMI_ARATH	953	1038	1944	549	844	317	132	165	41.6404	530	2.7e-52	Homeobox protein LUMINIDEPENDENS OS=Arabidopsis thaliana GN=LD PE=1 SV=2	Q7XM16	C3H30_ORYSJ	469	1161	1587	83	233	154	47	70	30.5195	142	2.7e-07	Zinc finger CCCH domain-containing protein 30 OS=Oryza sativa subsp. japonica GN=Os04g0663200 PE=2 SV=3
Cluster-16493.57184	ptc-miR172h-5p	2556	A9HF18	IF2_GLUDA	907	491	2201	331	901	581	250	338	43.0293	1077	8.9e-116	Translation initiation factor IF-2 OS=Gluconacetobacter diazotrophicus (strain ATCC 49037 / DSM 5601 / PAl5) GN=infB PE=3 SV=1	A7HZ93	IF2_PARL1	887	473	2216	304	884	601	246	349	40.9318	1051	9.2e-113	Translation initiation factor IF-2 OS=Parvibaculum lavamentivorans (strain DS-1 / DSM 13023 / NCIMB 13966) GN=infB PE=3 SV=1	Q5FQM3	IF2_GLUOX	917	491	2210	341	914	585	240	338	41.0256	1050	1.2e-112	Translation initiation factor IF-2 OS=Gluconobacter oxydans (strain 621H) GN=infB PE=3 SV=1	B8EIA7	IF2_METSB	886	455	2213
Cluster-2275.0	ptc-miR172h-5p	1161	Q946J2	SUVR1_ARATH	734	117	327	6	74	70	26	42	37.1429	127	5.8e-06	Histone-lysine N-methyltransferase SUVR1 OS=Arabidopsis thaliana GN=SUVR1 PE=2 SV=2
Cluster-16493.2257	ptc-miR172h-5p	1354	Q946J2	SUVR1_ARATH	734	310	520	6	74	70	26	42	37.1429	127	6.8e-06	Histone-lysine N-methyltransferase SUVR1 OS=Arabidopsis thaliana GN=SUVR1 PE=2 SV=2
Cluster-16493.2258	ptc-miR172h-5p	1093	Q946J2	SUVR1_ARATH	734	49	259	6	74	70	26	42	37.1429	127	5.5e-06	Histone-lysine N-methyltransferase SUVR1 OS=Arabidopsis thaliana GN=SUVR1 PE=2 SV=2
Cluster-16493.57183	ptc-miR172h-5p	2866	A9HF18	IF2_GLUDA	907	491	2201	331	901	581	250	338	43.0293	1077	1e-115	Translation initiation factor IF-2 OS=Gluconacetobacter diazotrophicus (strain ATCC 49037 / DSM 5601 / PAl5) GN=infB PE=3 SV=1	A7HZ93	IF2_PARL1	887	473	2216	304	884	601	246	349	40.9318	1051	1e-112	Translation initiation factor IF-2 OS=Parvibaculum lavamentivorans (strain DS-1 / DSM 13023 / NCIMB 13966) GN=infB PE=3 SV=1	Q5FQM3	IF2_GLUOX	917	491	2210	341	914	585	240	338	41.0256	1050	1.3e-112	Translation initiation factor IF-2 OS=Gluconobacter oxydans (strain 621H) GN=infB PE=3 SV=1	B8EIA7	IF2_METSB	886	455	2213
Cluster-7494.0	ptc-miR172h-5p	2803	Q9SPU7	TERT_ARATH	1123	1758	2082	771	873	108	48	62	44.4444	220	2.3e-16	Telomerase reverse transcriptase OS=Arabidopsis thaliana GN=TERT PE=1 SV=1	Q8LKW0	TERT_ORYSJ	1259	676	814	1106	1151	46	29	35	63.0435	179	1.3e-11	Telomerase reverse transcriptase OS=Oryza sativa subsp. japonica GN=TERT PE=2 SV=2
Cluster-18411.0	ptc-miR172h-5p	2366	Q9SA60	PPR6_ARATH	793	1	2014	120	793	674	475	557	70.4748	2438	1.3e-273	Pentatricopeptide repeat-containing protein At1g03100, mitochondrial OS=Arabidopsis thaliana GN=At1g03100 PE=2 SV=1	P0C7R4	PP110_ARATH	658	1021	2014	327	657	337	124	192	36.7953	567	1.1e-56	Pentatricopeptide repeat-containing protein At1g69290 OS=Arabidopsis thaliana GN=At1g69290 PE=2 SV=1	Q9CAA5	PP109_ARATH	619	1009	2002	295	614	332	108	186	32.5301	498	1.1e-48	Pentatricopeptide repeat-containing protein At1g68980, mitochondrial OS=Arabidopsis thaliana GN=At1g68980 PE=2 SV=1	Q9SF38	PP222_ARATH	778	25	2011
Cluster-19748.0	ptc-miR172h-5p	1374	Q946J2	SUVR1_ARATH	734	330	540	6	74	70	26	42	37.1429	127	6.9e-06	Histone-lysine N-methyltransferase SUVR1 OS=Arabidopsis thaliana GN=SUVR1 PE=2 SV=2
Cluster-1976.0	ptc-miR172h-5p	2874	Q9SPU7	TERT_ARATH	1123	1758	2082	771	873	108	48	62	44.4444	220	2.4e-16	Telomerase reverse transcriptase OS=Arabidopsis thaliana GN=TERT PE=1 SV=1	Q8LKW0	TERT_ORYSJ	1259	676	814	1106	1151	46	29	35	63.0435	179	1.3e-11	Telomerase reverse transcriptase OS=Oryza sativa subsp. japonica GN=TERT PE=2 SV=2
Cluster-16493.46285	ptc-miR172h-5p	2312	P0C897	Y3264_ARATH	529	723	1161	340	484	146	41	76	28.0822	181	6.3e-12	Putative UPF0481 protein At3g02645 OS=Arabidopsis thaliana GN=At3g02645 PE=3 SV=1	Q9SD53	Y3720_ARATH	476	732	1140	281	417	139	44	70	31.6547	162	1e-09	UPF0481 protein At3g47200 OS=Arabidopsis thaliana GN=At3g47200 PE=2 SV=1
Cluster-17199.0	ptc-miR172h-5p	746	A9HF18	IF2_GLUDA	907	459	708	373	466	94	59	67	62.766	278	1.2e-23	Translation initiation factor IF-2 OS=Gluconacetobacter diazotrophicus (strain ATCC 49037 / DSM 5601 / PAl5) GN=infB PE=3 SV=1	Q0BPG2	IF2_GRABC	915	459	708	381	474	94	55	64	58.5106	266	2.8e-22	Translation initiation factor IF-2 OS=Granulibacter bethesdensis (strain ATCC BAA-1260 / CGDNIH1) GN=infB PE=3 SV=1	A5FV21	IF2_ACICJ	887	453	708	363	446	85	51	64	60	262	8.3e-22	Translation initiation factor IF-2 OS=Acidiphilium cryptum (strain JF-5) GN=infB PE=3 SV=1	P46198	IF2M_BOVIN	727	519	708
Cluster-16493.22697	ptc-miR172h-5p	1885	P0C897	Y3264_ARATH	529	203	734	340	515	177	49	91	27.6836	194	1.6e-13	Putative UPF0481 protein At3g02645 OS=Arabidopsis thaliana GN=At3g02645 PE=3 SV=1
Cluster-16493.162	ptc-miR2111a	1614	P44439	PCNB_HAEIN	452	853	1582	20	265	248	75	122	30.2419	291	7.8e-25	Poly(A) polymerase I OS=Haemophilus influenzae (strain ATCC 51907 / DSM 11121 / KW20 / Rd) GN=pcnB PE=3 SV=1	Q8Z9C3	PCNB_SALTI	465	1069	1561	39	205	167	66	86	39.521	260	3.1e-21	Poly(A) polymerase I OS=Salmonella typhi GN=pcnB PE=3 SV=2	Q8ZRQ8	PCNB_SALTY	465	1069	1561	39	205	167	66	86	39.521	260	3.1e-21	Poly(A) polymerase I OS=Salmonella typhimurium (strain LT2 / SGSC1412 / ATCC 700720) GN=pcnB PE=3 SV=2	P0ABF1	PCNB_ECOLI	465	853	1597
Cluster-16493.50244	ptc-miR2111a	1048	Q93VA3	CYC6_ARATH	175	431	770	60	172	113	97	102	85.8407	540	6.8e-54	Cytochrome c6, chloroplastic OS=Arabidopsis thaliana GN=petJ PE=1 SV=1	P00110	CYC6_BUMFI	86	473	761	2	85	97	35	49	36.0825	152	6.6e-09	Cytochrome c6 OS=Bumilleriopsis filiformis GN=petJ PE=1 SV=1	P00112	CYC6_MICAE	81	485	761	2	81	92	34	45	36.9565	149	1.5e-08	Cytochrome c6 OS=Microcystis aeruginosa GN=petJ PE=1 SV=2	P00111	CYC6_PYRTE	85	473	761
Cluster-16493.50245	ptc-miR2111a	1037	Q93VA3	CYC6_ARATH	175	431	638	60	128	69	58	61	84.058	317	4.8e-28	Cytochrome c6, chloroplastic OS=Arabidopsis thaliana GN=petJ PE=1 SV=1
Cluster-16493.25114	ptc-miR2111a	2849	Q9LI89	FBK70_ARATH	422	573	1659	56	422	369	191	246	51.7615	938	1.3e-99	F-box/kelch-repeat protein At3g27150 OS=Arabidopsis thaliana GN=At3g27150 PE=2 SV=1	Q9FKJ0	FK132_ARATH	393	555	1653	28	391	372	135	190	36.2903	555	3.4e-55	F-box/kelch-repeat protein At5g60570 OS=Arabidopsis thaliana GN=At5g60570 PE=2 SV=1	Q84M94	FBK15_ARATH	421	555	1653	62	419	377	136	195	36.0743	551	9.8e-55	F-box/kelch-repeat protein At1g26930 OS=Arabidopsis thaliana GN=At1g26930 PE=2 SV=1	Q9CA63	FBK29_ARATH	451	420	1653
Cluster-16493.25112	ptc-miR2111a	421	Q9LI89	FBK70_ARATH	422	182	422	56	137	82	40	53	48.7805	194	3.6e-14	F-box/kelch-repeat protein At3g27150 OS=Arabidopsis thaliana GN=At3g27150 PE=2 SV=1	Q9LM55	FBK8_ARATH	475	125	416	10	110	101	34	50	33.6634	124	4.7e-06	F-box/kelch-repeat protein At1g22040 OS=Arabidopsis thaliana GN=At1g22040 PE=2 SV=1
Cluster-16493.25113	ptc-miR2111a	3032	Q9LI89	FBK70_ARATH	422	1020	1842	146	422	279	144	186	51.6129	727	4.1e-75	F-box/kelch-repeat protein At3g27150 OS=Arabidopsis thaliana GN=At3g27150 PE=2 SV=1	Q9CA63	FBK29_ARATH	451	1020	1836	170	449	287	106	147	36.9338	476	5.2e-46	F-box/kelch-repeat protein At1g74510 OS=Arabidopsis thaliana GN=At1g74510 PE=2 SV=1	Q84M94	FBK15_ARATH	421	1011	1836	142	419	287	109	153	37.9791	470	2.6e-45	F-box/kelch-repeat protein At1g26930 OS=Arabidopsis thaliana GN=At1g26930 PE=2 SV=1	Q9FKJ0	FK132_ARATH	393	1011	1836
Cluster-16493.62214	ptc-miR2111a	1892	P44439	PCNB_HAEIN	452	1131	1860	20	265	248	75	122	30.2419	291	9.1e-25	Poly(A) polymerase I OS=Haemophilus influenzae (strain ATCC 51907 / DSM 11121 / KW20 / Rd) GN=pcnB PE=3 SV=1	Q8Z9C3	PCNB_SALTI	465	1347	1839	39	205	167	66	86	39.521	260	3.6e-21	Poly(A) polymerase I OS=Salmonella typhi GN=pcnB PE=3 SV=2	Q8ZRQ8	PCNB_SALTY	465	1347	1839	39	205	167	66	86	39.521	260	3.6e-21	Poly(A) polymerase I OS=Salmonella typhimurium (strain LT2 / SGSC1412 / ATCC 700720) GN=pcnB PE=3 SV=2	P0ABF1	PCNB_ECOLI	465	1131	1875
Cluster-16493.31156	ptc-miR2111a	3144	Q9LI89	FBK70_ARATH	422	868	1954	56	422	369	191	246	51.7615	938	1.4e-99	F-box/kelch-repeat protein At3g27150 OS=Arabidopsis thaliana GN=At3g27150 PE=2 SV=1	Q9FKJ0	FK132_ARATH	393	850	1948	28	391	372	135	190	36.2903	555	3.7e-55	F-box/kelch-repeat protein At5g60570 OS=Arabidopsis thaliana GN=At5g60570 PE=2 SV=1	Q84M94	FBK15_ARATH	421	850	1948	62	419	377	136	195	36.0743	551	1.1e-54	F-box/kelch-repeat protein At1g26930 OS=Arabidopsis thaliana GN=At1g26930 PE=2 SV=1	Q9CA63	FBK29_ARATH	451	715	1948
Cluster-16493.19968	ptc-miR2111a	1136	Q93VA3	CYC6_ARATH	175	519	858	60	172	113	97	102	85.8407	540	7.3e-54	Cytochrome c6, chloroplastic OS=Arabidopsis thaliana GN=petJ PE=1 SV=1	P00110	CYC6_BUMFI	86	561	849	2	85	97	35	49	36.0825	152	7.2e-09	Cytochrome c6 OS=Bumilleriopsis filiformis GN=petJ PE=1 SV=1	P00112	CYC6_MICAE	81	573	849	2	81	92	34	45	36.9565	149	1.6e-08	Cytochrome c6 OS=Microcystis aeruginosa GN=petJ PE=1 SV=2	P00111	CYC6_PYRTE	85	561	849
Cluster-9607.0	ptc-miR2111a	1056	Q9BUP3	HTAI2_HUMAN	242	148	874	1	242	242	241	239	99.5868	1239	6e-135	Oxidoreductase HTATIP2 OS=Homo sapiens GN=HTATIP2 PE=1 SV=2	A1YFX9	HTAI2_PANPA	242	148	874	1	242	242	239	237	98.7603	1230	6.7e-134	Oxidoreductase HTATIP2 OS=Pan paniscus GN=HTATIP2 PE=3 SV=1	A1YER2	HTAI2_GORGO	242	148	874	1	242	242	239	238	98.7603	1229	8.7e-134	Oxidoreductase HTATIP2 OS=Gorilla gorilla gorilla GN=HTATIP2 PE=3 SV=1	A2T7G9	HTAI2_PONPY	242	148	874
Cluster-3660.0	ptc-miR2111a	1540	P44439	PCNB_HAEIN	452	680	1508	20	295	281	81	136	28.8256	306	1.4e-26	Poly(A) polymerase I OS=Haemophilus influenzae (strain ATCC 51907 / DSM 11121 / KW20 / Rd) GN=pcnB PE=3 SV=1	Q8ZRQ8	PCNB_SALTY	465	749	1487	39	287	249	77	112	30.9237	273	9.1e-23	Poly(A) polymerase I OS=Salmonella typhimurium (strain LT2 / SGSC1412 / ATCC 700720) GN=pcnB PE=3 SV=2	Q8Z9C3	PCNB_SALTI	465	749	1487	39	287	249	77	112	30.9237	272	1.2e-22	Poly(A) polymerase I OS=Salmonella typhi GN=pcnB PE=3 SV=2	P0ABF3	PCNB_ECO57	465	749	1523
Cluster-18400.0	ptc-miR319a	468	Q9Z0N1	IF2G_MOUSE	472	1	469	112	267	156	156	154	100	796	6.3e-84	Eukaryotic translation initiation factor 2 subunit 3, X-linked OS=Mus musculus GN=Eif2s3x PE=1 SV=2	Q2KHU8	IF2G_BOVIN	472	1	469	112	267	156	156	154	100	796	6.3e-84	Eukaryotic translation initiation factor 2 subunit 3 OS=Bos taurus GN=EIF2S3 PE=2 SV=1	P81795	IF2G_RAT	472	1	469	112	267	156	156	154	100	796	6.3e-84	Eukaryotic translation initiation factor 2 subunit 3 OS=Rattus norvegicus GN=Eif2s3 PE=1 SV=2	P41091	IF2G_HUMAN	472	1	469
Cluster-16493.58961	ptc-miR319a,ptc-miR319e	3819	Q8VYJ1	MENE_ARATH	560	2729	3692	1	322	322	181	234	56.2112	953	3.2e-101	2-succinylbenzoate--CoA ligase, chloroplastic/peroxisomal OS=Arabidopsis thaliana GN=AAE14 PE=1 SV=1	Q0P4F7	ACSF2_DANRE	606	1694	2276	422	604	200	69	97	34.5	267	1.1e-21	Acyl-CoA synthetase family member 2, mitochondrial OS=Danio rerio GN=acsf2 PE=2 SV=1	Q8XDR6	LCFA_ECO57	561	1709	2282	376	552	196	68	96	34.6939	262	4.2e-21	Long-chain-fatty-acid--CoA ligase OS=Escherichia coli O157:H7 GN=fadD PE=3 SV=1	Q8VCW8	ACSF2_MOUSE	615	1691	2270
Cluster-17221.1	ptc-miR319a,ptc-miR319e,novel_63	1334	Q39219	AOX1A_ARATH	354	153	1206	1	354	361	253	286	70.0831	1311	3.4e-143	Ubiquinol oxidase 1a, mitochondrial OS=Arabidopsis thaliana GN=AOX1A PE=1 SV=2	Q40578	AOX2_TOBAC	297	153	1026	8	297	291	233	258	80.0687	1279	1.8e-139	Ubiquinol oxidase 2, mitochondrial OS=Nicotiana tabacum GN=AOX2 PE=1 SV=2	Q07185	AOX1_SOYBN	321	153	1209	2	321	354	247	278	69.774	1260	2.8e-137	Ubiquinol oxidase 1, mitochondrial OS=Glycine max GN=AOX1 PE=1 SV=1	Q41224	AOX1_TOBAC	353	153	1188
Cluster-16493.52310	ptc-miR319e	1647	Q39219	AOX1A_ARATH	354	469	1519	1	354	363	254	289	69.9725	1320	3.8e-144	Ubiquinol oxidase 1a, mitochondrial OS=Arabidopsis thaliana GN=AOX1A PE=1 SV=2	Q40578	AOX2_TOBAC	297	469	1354	2	297	296	229	250	77.3649	1258	5.9e-137	Ubiquinol oxidase 2, mitochondrial OS=Nicotiana tabacum GN=AOX2 PE=1 SV=2	Q07185	AOX1_SOYBN	321	469	1333	38	321	288	233	251	80.9028	1249	6.5e-136	Ubiquinol oxidase 1, mitochondrial OS=Glycine max GN=AOX1 PE=1 SV=1	Q41224	AOX1_TOBAC	353	469	1462
Cluster-16493.20468	ptc-miR319e	3384	Q1G3U6	PCO3_ARATH	282	253	1003	29	282	254	154	186	60.6299	810	1.1e-84	Plant cysteine oxidase 3 OS=Arabidopsis thaliana GN=PCO3 PE=1 SV=1	Q8LGJ5	PCO2_ARATH	276	256	916	72	275	222	101	138	45.4955	497	2.1e-48	Plant cysteine oxidase 2 OS=Arabidopsis thaliana GN=PCO2 PE=1 SV=1	Q9LXG9	PCO1_ARATH	293	313	916	83	270	202	92	122	45.5446	442	5.1e-42	Plant cysteine oxidase 1 OS=Arabidopsis thaliana GN=PCO1 PE=1 SV=1	Q9SJI9	PCO4_ARATH	241	256	919
Cluster-16493.19238	ptc-miR319e	2062	O04034	CCX5_ARATH	546	328	1834	36	545	513	339	375	66.0819	1646	7.5e-182	Cation/calcium exchanger 5 OS=Arabidopsis thaliana GN=CCX5 PE=2 SV=1	Q9FKP2	CCX2_ARATH	559	355	1759	69	545	496	158	235	31.8548	483	5.4e-47	Cation/calcium exchanger 2 OS=Arabidopsis thaliana GN=CCX2 PE=3 SV=1	Q9SYG9	CCX4_ARATH	644	334	1090	389	637	256	87	130	33.9844	332	1.8e-29	Cation/calcium exchanger 4 OS=Arabidopsis thaliana GN=CCX4 PE=2 SV=1	Q9LJI2	CCX3_ARATH	643	334	1129
Cluster-16493.34037	ptc-miR319e	3558	Q1G3U6	PCO3_ARATH	282	553	1177	29	238	210	133	153	63.3333	704	2.2e-72	Plant cysteine oxidase 3 OS=Arabidopsis thaliana GN=PCO3 PE=1 SV=1	Q8LGJ5	PCO2_ARATH	276	553	1090	72	233	179	86	113	48.0447	446	1.8e-42	Plant cysteine oxidase 2 OS=Arabidopsis thaliana GN=PCO2 PE=1 SV=1	Q9LXG9	PCO1_ARATH	293	562	1090	83	244	176	84	110	47.7273	423	8.5e-40	Plant cysteine oxidase 1 OS=Arabidopsis thaliana GN=PCO1 PE=1 SV=1	Q9SJI9	PCO4_ARATH	241	574	1093
Cluster-16493.34036	ptc-miR319e	3429	Q1G3U6	PCO3_ARATH	282	298	1048	29	282	254	159	191	62.5984	857	3.9e-90	Plant cysteine oxidase 3 OS=Arabidopsis thaliana GN=PCO3 PE=1 SV=1	Q8LGJ5	PCO2_ARATH	276	301	961	72	275	221	102	140	46.1538	517	1e-50	Plant cysteine oxidase 2 OS=Arabidopsis thaliana GN=PCO2 PE=1 SV=1	Q9LXG9	PCO1_ARATH	293	301	961	83	292	223	105	137	47.0852	477	4.5e-46	Plant cysteine oxidase 1 OS=Arabidopsis thaliana GN=PCO1 PE=1 SV=1	Q9SJI9	PCO4_ARATH	241	301	964
Cluster-16493.36930	ptc-miR319e	2157	Q93V43	TCP2_ARATH	365	195	531	8	122	115	79	90	68.6957	373	3.2e-34	Transcription factor TCP2 OS=Arabidopsis thaliana GN=TCP2 PE=2 SV=1	Q9C758	TCP24_ARATH	324	153	546	10	135	133	76	92	57.1429	342	1.3e-30	Transcription factor TCP24 OS=Arabidopsis thaliana GN=TCP24 PE=1 SV=1	Q10CE8	PCF6_ORYSJ	357	177	546	13	137	126	69	84	54.7619	306	1.9e-26	Transcription factor PCF6 OS=Oryza sativa subsp. japonica GN=PCF6 PE=2 SV=1	A2XMN1	PCF6_ORYSI	358	177	480
Cluster-16493.32468	ptc-miR319e	1570	Q93V43	TCP2_ARATH	365	195	531	8	122	115	79	90	68.6957	373	2.3e-34	Transcription factor TCP2 OS=Arabidopsis thaliana GN=TCP2 PE=2 SV=1	Q9C758	TCP24_ARATH	324	153	546	10	135	133	76	92	57.1429	342	9.2e-31	Transcription factor TCP24 OS=Arabidopsis thaliana GN=TCP24 PE=1 SV=1	Q10CE8	PCF6_ORYSJ	357	177	546	13	137	126	69	84	54.7619	306	1.4e-26	Transcription factor PCF6 OS=Oryza sativa subsp. japonica GN=PCF6 PE=2 SV=1	A2XMN1	PCF6_ORYSI	358	177	480
Cluster-16493.30827	ptc-miR319e	2612	O22808	LYK5_ARATH	664	281	1121	354	640	293	112	182	38.2253	542	9.9e-54	Protein LYK5 OS=Arabidopsis thaliana GN=LYK5 PE=2 SV=1	O64825	LYK4_ARATH	612	275	1121	338	599	285	109	169	38.2456	505	1.9e-49	LysM domain receptor-like kinase 4 OS=Arabidopsis thaliana GN=LYK4 PE=1 SV=1	A8R7E6	CERK1_ARATH	617	281	1121	304	590	292	120	177	41.0959	491	8.1e-48	Chitin elicitor receptor kinase 1 OS=Arabidopsis thaliana GN=CERK1 PE=1 SV=1	D7UPN3	CERK1_ORYSJ	605	281	1103
Cluster-16493.23116	ptc-miR319e,ptc-miR159d,ptc-miR159a	1426	Q8LGI3	ARC2A_ARATH	318	395	995	114	311	200	148	166	74	764	9.8e-80	Actin-related protein 2/3 complex subunit 2A OS=Arabidopsis thaliana GN=ARPC2A PE=1 SV=1	F4IVU1	ARC2B_ARATH	374	422	995	116	306	192	78	123	40.625	424	2.6e-40	Actin-related protein 2/3 complex subunit 2B OS=Arabidopsis thaliana GN=ARPC2B PE=2 SV=1	O96623	ARPC2_DICDI	293	410	995	102	292	198	80	121	40.404	347	2.2e-31	Actin-related protein 2/3 complex subunit 2 OS=Dictyostelium discoideum GN=arcB PE=1 SV=1	Q8WTM6	ARPC2_CAEEL	301	413	875
Cluster-16493.23117	ptc-miR319e,ptc-miR159d,ptc-miR159a	1403	Q8LGI3	ARC2A_ARATH	318	395	1346	1	311	317	213	237	67.1924	1064	1.6e-114	Actin-related protein 2/3 complex subunit 2A OS=Arabidopsis thaliana GN=ARPC2A PE=1 SV=1	F4IVU1	ARC2B_ARATH	374	422	1346	1	306	309	109	169	35.2751	504	1.4e-49	Actin-related protein 2/3 complex subunit 2B OS=Arabidopsis thaliana GN=ARPC2B PE=2 SV=1	O96623	ARPC2_DICDI	293	410	1346	1	292	315	101	162	32.0635	370	4.7e-34	Actin-related protein 2/3 complex subunit 2 OS=Dictyostelium discoideum GN=arcB PE=1 SV=1	O14241	ARPC2_SCHPO	317	410	1346
Cluster-16493.52741	ptc-miR319e,ptc-miR319a	3682	Q8VYJ1	MENE_ARATH	560	2595	3555	1	321	321	180	233	56.0748	947	1.5e-100	2-succinylbenzoate--CoA ligase, chloroplastic/peroxisomal OS=Arabidopsis thaliana GN=AAE14 PE=1 SV=1	Q0P4F7	ACSF2_DANRE	606	1694	2276	422	604	200	69	97	34.5	267	1.1e-21	Acyl-CoA synthetase family member 2, mitochondrial OS=Danio rerio GN=acsf2 PE=2 SV=1	Q8XDR6	LCFA_ECO57	561	1709	2282	376	552	196	68	96	34.6939	262	4.1e-21	Long-chain-fatty-acid--CoA ligase OS=Escherichia coli O157:H7 GN=fadD PE=3 SV=1	Q8VCW8	ACSF2_MOUSE	615	1691	2270
Cluster-1378.0	ptc-miR319i	2936	Q94JM3	ARFB_ARATH	859	366	1521	32	394	385	224	278	58.1818	1129	9.5e-122	Auxin response factor 2 OS=Arabidopsis thaliana GN=ARF2 PE=1 SV=2	Q2R3F5	ARFW_ORYSJ	853	486	1593	38	409	379	215	275	56.7282	1106	4.4e-119	Auxin response factor 23 OS=Oryza sativa subsp. japonica GN=ARF23 PE=1 SV=2	A2ZET6	ARFW_ORYSI	853	486	1593	38	409	379	215	274	56.7282	1104	7.6e-119	Auxin response factor 23 OS=Oryza sativa subsp. indica GN=ARF23 PE=2 SV=1	Q5JK20	ARFD_ORYSJ	808	447	1521
Cluster-1378.1	ptc-miR319i,ptc-miR319a	2827	Q94JM3	ARFB_ARATH	859	257	1412	32	394	385	225	278	58.4416	1132	4.1e-122	Auxin response factor 2 OS=Arabidopsis thaliana GN=ARF2 PE=1 SV=2	Q2R3F5	ARFW_ORYSJ	853	377	1484	38	409	379	215	275	56.7282	1106	4.3e-119	Auxin response factor 23 OS=Oryza sativa subsp. japonica GN=ARF23 PE=1 SV=2	A2ZET6	ARFW_ORYSI	853	377	1484	38	409	379	215	274	56.7282	1104	7.3e-119	Auxin response factor 23 OS=Oryza sativa subsp. indica GN=ARF23 PE=2 SV=1	Q5JK20	ARFD_ORYSJ	808	338	1412
Cluster-1839.0	ptc-miR319i	2099	Q94JM3	ARFB_ARATH	859	126	684	216	394	186	112	142	60.2151	596	4.4e-60	Auxin response factor 2 OS=Arabidopsis thaliana GN=ARF2 PE=1 SV=2	A2ZET6	ARFW_ORYSI	853	126	756	201	409	216	113	149	52.3148	578	5.3e-58	Auxin response factor 23 OS=Oryza sativa subsp. indica GN=ARF23 PE=2 SV=1	Q2R3F5	ARFW_ORYSJ	853	126	756	201	409	216	113	149	52.3148	578	5.3e-58	Auxin response factor 23 OS=Oryza sativa subsp. japonica GN=ARF23 PE=1 SV=2	Q5JK20	ARFD_ORYSJ	808	126	684
Cluster-16493.44708	ptc-miR319i	1760	P51819	HSP83_IPONI	703	1	1063	261	614	354	313	318	88.4181	1611	7.3e-178	Heat shock protein 83 OS=Ipomoea nil GN=HSP83A PE=2 SV=1	P27323	HS901_ARATH	700	1	1063	257	610	354	307	315	86.7232	1589	2.6e-175	Heat shock protein 90-1 OS=Arabidopsis thaliana GN=HSP90-1 PE=1 SV=3	Q08277	HSP82_MAIZE	715	1	1063	271	625	355	301	311	84.7887	1543	5.6e-170	Heat shock protein 82 OS=Zea mays GN=HSP82 PE=3 SV=1	Q0J4P2	HSP81_ORYSJ	699	1	1063
Cluster-9868.0	ptc-miR319i	2805	Q94JM3	ARFB_ARATH	859	366	1521	32	394	385	225	278	58.4416	1132	4.1e-122	Auxin response factor 2 OS=Arabidopsis thaliana GN=ARF2 PE=1 SV=2	Q2R3F5	ARFW_ORYSJ	853	486	1593	38	409	379	215	275	56.7282	1106	4.2e-119	Auxin response factor 23 OS=Oryza sativa subsp. japonica GN=ARF23 PE=1 SV=2	A2ZET6	ARFW_ORYSI	853	486	1593	38	409	379	215	274	56.7282	1104	7.2e-119	Auxin response factor 23 OS=Oryza sativa subsp. indica GN=ARF23 PE=2 SV=1	Q5JK20	ARFD_ORYSJ	808	447	1521
Cluster-22657.0	ptc-miR319i	2096	Q13501	SQSTM_HUMAN	440	771	2079	1	436	436	380	378	87.156	1991	7.6e-222	Sequestosome-1 OS=Homo sapiens GN=SQSTM1 PE=1 SV=1	Q5RBA5	SQSTM_PONAB	440	771	2079	1	436	436	377	375	86.4679	1963	1.3e-218	Sequestosome-1 OS=Pongo abelii GN=SQSTM1 PE=2 SV=1	Q64337	SQSTM_MOUSE	442	771	2079	1	438	438	353	360	80.5936	1840	2.4e-204	Sequestosome-1 OS=Mus musculus GN=Sqstm1 PE=1 SV=1	O08623	SQSTM_RAT	439	771	2079
Cluster-15766.0	ptc-miR319i	1325	Q13501	SQSTM_HUMAN	440	771	1155	309	436	128	128	126	100	673	3.2e-69	Sequestosome-1 OS=Homo sapiens GN=SQSTM1 PE=1 SV=1	Q5RBA5	SQSTM_PONAB	440	771	1155	309	436	128	127	125	99.2188	659	1.4e-67	Sequestosome-1 OS=Pongo abelii GN=SQSTM1 PE=2 SV=1	O08623	SQSTM_RAT	439	771	1155	308	435	128	124	124	96.875	652	8.8e-67	Sequestosome-1 OS=Rattus norvegicus GN=Sqstm1 PE=1 SV=1	Q64337	SQSTM_MOUSE	442	771	1155
Cluster-15451.2	ptc-miR319i,ptc-miR319a,ptc-miR319e,novel_63,ptc-miR159a,ptc-miR159d	1524	Q0JIC2	GAM1_ORYSJ	553	2	965	130	455	332	111	160	33.4337	351	8.1e-32	Transcription factor GAMYB OS=Oryza sativa subsp. japonica GN=GAM1 PE=2 SV=1	A2WW87	GAM1_ORYSI	553	2	965	130	455	332	111	160	33.4337	350	1.1e-31	Transcription factor GAMYB OS=Oryza sativa subsp. indica GN=GAM1 PE=2 SV=1	Q9SM27	MY104_ARATH	382	2	863	106	367	309	80	120	25.89	149	2.1e-08	Transcription factor MYB104 OS=Arabidopsis thaliana GN=MYB104 PE=2 SV=3
Cluster-16493.10313	ptc-miR390a	3401	C0LGQ5	GSO1_ARATH	1249	364	3073	30	933	914	414	553	45.2954	1884	3.1e-209	LRR receptor-like serine/threonine-protein kinase GSO1 OS=Arabidopsis thaliana GN=GSO1 PE=2 SV=1	Q9FIZ3	GSO2_ARATH	1252	289	2956	10	896	894	385	539	43.0649	1781	2.8e-197	LRR receptor-like serine/threonine-protein kinase GSO2 OS=Arabidopsis thaliana GN=GSO2 PE=2 SV=2	Q9FL28	FLS2_ARATH	1173	391	2995	44	840	878	292	430	33.2574	1100	2.5e-118	LRR receptor-like serine/threonine-protein kinase FLS2 OS=Arabidopsis thaliana GN=FLS2 PE=1 SV=1	Q9LVP0	Y5639_ARATH	1102	790	2959
Cluster-16493.50855	ptc-miR390a	2968	O65440	BAME3_ARATH	992	202	2851	21	911	892	572	691	64.1256	2971	0	Leucine-rich repeat receptor-like serine/threonine-protein kinase BAM3 OS=Arabidopsis thaliana GN=BAM3 PE=2 SV=3	O49545	BAME1_ARATH	1003	217	2851	14	894	888	504	622	56.7568	2516	1.4e-282	Leucine-rich repeat receptor-like serine/threonine-protein kinase BAM1 OS=Arabidopsis thaliana GN=BAM1 PE=1 SV=1	Q9M2Z1	BAME2_ARATH	1002	253	2815	31	879	863	489	609	56.6628	2479	2.8e-278	Leucine-rich repeat receptor-like serine/threonine-protein kinase BAM2 OS=Arabidopsis thaliana GN=BAM2 PE=1 SV=1	Q9SYQ8	CLV1_ARATH	980	331	2815
Cluster-16493.45853	ptc-miR390a	3501	O23617	TPS5_ARATH	862	286	2830	1	847	851	675	762	79.3184	3614	0	Alpha,alpha-trehalose-phosphate synthase [UDP-forming] 5 OS=Arabidopsis thaliana GN=TPS5 PE=1 SV=2	Q94AH8	TPS6_ARATH	860	286	2827	1	857	863	626	749	72.5377	3357	0	Alpha,alpha-trehalose-phosphate synthase [UDP-forming] 6 OS=Arabidopsis thaliana GN=TPS6 PE=1 SV=2	Q9LMI0	TPS7_ARATH	851	286	2821	1	838	849	562	676	66.1955	2989	0	Probable alpha,alpha-trehalose-phosphate synthase [UDP-forming] 7 OS=Arabidopsis thaliana GN=TPS7 PE=1 SV=1	Q9LRA7	TPS9_ARATH	867	286	2857
Cluster-16493.45245	ptc-miR390a	1298	Q4WN25	CREC_ASPFU	566	699	1299	356	542	223	62	91	27.8027	202	1.3e-14	Probable catabolite repression protein creC OS=Neosartorya fumigata (strain ATCC MYA-4609 / Af293 / CBS 101355 / FGSC A1100) GN=creC PE=3 SV=2	B0Y7H6	CREC_ASPFC	566	699	1299	356	542	223	62	91	27.8027	202	1.3e-14	Probable catabolite repression protein creC OS=Neosartorya fumigata (strain CEA10 / CBS 144.89 / FGSC A1163) GN=creC PE=3 SV=2	A1DMI8	CREC_NEOFI	603	699	1299	393	579	223	60	87	26.9058	196	6.5e-14	Probable catabolite repression protein creC OS=Neosartorya fischeri (strain ATCC 1020 / DSM 3700 / FGSC A1164 / NRRL 181) GN=creC PE=3 SV=1	Q8TBZ3	WDR20_HUMAN	569	864	1299
Cluster-16493.37953	ptc-miR390a	2921	O22938	PXC3_ARATH	890	6	2496	58	888	831	629	719	75.6919	3269	0	Leucine-rich repeat receptor-like tyrosine-protein kinase PXC3 OS=Arabidopsis thaliana GN=PXC3 PE=2 SV=1	Q9LVP0	Y5639_ARATH	1102	15	2499	263	1084	842	315	454	37.4109	1275	1.1e-138	Probable leucine-rich repeat receptor-like protein kinase At5g63930 OS=Arabidopsis thaliana GN=At5g63930 PE=2 SV=1	O49318	Y2317_ARATH	1124	42	2487	279	1101	840	315	449	37.5	1245	3.4e-135	Probable leucine-rich repeat receptor-like protein kinase At2g33170 OS=Arabidopsis thaliana GN=At2g33170 PE=2 SV=1	Q9SHI2	Y1723_ARATH	1101	15	2499
Cluster-9171.0	ptc-miR390a	1150	Q16553	LY6E_HUMAN	131	678	1014	1	112	112	112	110	100	588	2e-59	Lymphocyte antigen 6E OS=Homo sapiens GN=LY6E PE=2 SV=1	Q64253	LY6E_MOUSE	130	681	1014	1	111	112	66	84	58.9286	346	2.3e-31	Lymphocyte antigen 6E OS=Mus musculus GN=Ly6e PE=2 SV=2	Q90986	LY6E_CHICK	126	705	1014	1	100	103	50	64	48.5437	256	6.3e-21	Lymphocyte antigen 6E OS=Gallus gallus GN=LY6E PE=2 SV=1
Cluster-16493.56177	ptc-miR390a	3635	O23617	TPS5_ARATH	862	243	2781	1	847	849	673	761	79.2697	3616	0	Alpha,alpha-trehalose-phosphate synthase [UDP-forming] 5 OS=Arabidopsis thaliana GN=TPS5 PE=1 SV=2	Q94AH8	TPS6_ARATH	860	243	2778	1	857	861	626	749	72.7062	3371	0	Alpha,alpha-trehalose-phosphate synthase [UDP-forming] 6 OS=Arabidopsis thaliana GN=TPS6 PE=1 SV=2	Q9LRA7	TPS9_ARATH	867	243	2808	1	853	857	554	683	64.6441	3003	0	Probable alpha,alpha-trehalose-phosphate synthase [UDP-forming] 9 OS=Arabidopsis thaliana GN=TPS9 PE=2 SV=1	Q9LMI0	TPS7_ARATH	851	243	2772
Cluster-16493.6402	ptc-miR390a	739	C0LGN2	Y3148_ARATH	1020	111	738	28	241	216	102	133	47.2222	470	6.2e-46	Probable leucine-rich repeat receptor-like serine/threonine-protein kinase At3g14840 OS=Arabidopsis thaliana GN=LRR-RLK PE=2 SV=1	C0LGE0	Y1765_ARATH	1014	126	738	34	244	212	92	120	43.3962	400	8.1e-38	Probable LRR receptor-like serine/threonine-protein kinase At1g07650 OS=Arabidopsis thaliana GN=At1g07650 PE=1 SV=1	C0LGG7	Y1534_ARATH	953	246	738	54	217	164	73	96	44.5122	351	3.9e-32	Probable LRR receptor-like serine/threonine-protein kinase At1g53420 OS=Arabidopsis thaliana GN=At1g53420 PE=2 SV=2	C0LGH3	Y5614_ARATH	1033	120	738
Cluster-16493.58400	ptc-miR390a	2878	O22938	PXC3_ARATH	890	6	2496	58	888	831	625	724	75.2106	3273	0	Leucine-rich repeat receptor-like tyrosine-protein kinase PXC3 OS=Arabidopsis thaliana GN=PXC3 PE=2 SV=1	Q9LVP0	Y5639_ARATH	1102	15	2487	263	1080	838	309	448	36.8735	1263	2.7e-137	Probable leucine-rich repeat receptor-like protein kinase At5g63930 OS=Arabidopsis thaliana GN=At5g63930 PE=2 SV=1	O49318	Y2317_ARATH	1124	42	2487	279	1101	840	313	445	37.2619	1251	6.7e-136	Probable leucine-rich repeat receptor-like protein kinase At2g33170 OS=Arabidopsis thaliana GN=At2g33170 PE=2 SV=1	Q9SHI2	Y1723_ARATH	1101	15	2493
Cluster-16493.45854	ptc-miR390a	3452	O23617	TPS5_ARATH	862	243	2781	1	847	849	673	761	79.2697	3616	0	Alpha,alpha-trehalose-phosphate synthase [UDP-forming] 5 OS=Arabidopsis thaliana GN=TPS5 PE=1 SV=2	Q94AH8	TPS6_ARATH	860	243	2778	1	857	861	626	749	72.7062	3371	0	Alpha,alpha-trehalose-phosphate synthase [UDP-forming] 6 OS=Arabidopsis thaliana GN=TPS6 PE=1 SV=2	Q9LRA7	TPS9_ARATH	867	243	2808	1	853	857	554	683	64.6441	3003	0	Probable alpha,alpha-trehalose-phosphate synthase [UDP-forming] 9 OS=Arabidopsis thaliana GN=TPS9 PE=2 SV=1	Q9LMI0	TPS7_ARATH	851	243	2772
Cluster-4772.0	ptc-miR393a-3p	1262	Q9M0K4	LAF1_ARATH	283	682	1207	20	194	177	82	113	46.3277	421	5.1e-40	Transcription factor LAF1 OS=Arabidopsis thaliana GN=LAF1 PE=1 SV=2	Q8LPH6	MYB86_ARATH	352	922	1207	22	116	95	72	77	75.7895	393	9.1e-37	Transcription factor MYB86 OS=Arabidopsis thaliana GN=MYB86 PE=2 SV=1	P81395	MYB30_ANTMA	274	778	1222	17	165	151	77	101	50.9934	382	1.7e-35	Myb-related protein 330 OS=Antirrhinum majus GN=MYB330 PE=2 SV=1	P20027	MYB3_HORVU	302	865	1207
Cluster-15083.0	ptc-miR393a-3p	816	A0LHG0	SURE_SYNFM	250	27	414	1	129	129	71	97	55.0388	392	7.6e-37	5'-nucleotidase SurE OS=Syntrophobacter fumaroxidans (strain DSM 10017 / MPOB) GN=surE PE=3 SV=1	Q7UKT6	SURE_RHOBA	253	9	414	1	136	136	76	96	55.8824	376	5.5e-35	5'-nucleotidase SurE OS=Rhodopirellula baltica (strain SH1) GN=surE PE=3 SV=2	C4XNX3	SURE_DESMR	255	33	414	1	127	128	76	96	59.375	374	9.3e-35	5'-nucleotidase SurE OS=Desulfovibrio magneticus (strain ATCC 700980 / DSM 13731 / RS-1) GN=surE PE=3 SV=1	A6TRH0	SURE_ALKMQ	254	21	414
Cluster-8733.0	ptc-miR393a-3p	1317	Q9M0K4	LAF1_ARATH	283	682	1141	42	194	155	73	96	47.0968	349	1.2e-31	Transcription factor LAF1 OS=Arabidopsis thaliana GN=LAF1 PE=1 SV=2	Q9LXV2	MYB46_ARATH	280	865	1159	44	149	106	64	71	60.3774	321	2.1e-28	Transcription factor MYB46 OS=Arabidopsis thaliana GN=MYB46 PE=2 SV=1	Q9FJA2	TT2_ARATH	258	856	1180	21	139	120	63	81	52.5	321	2.1e-28	Transcription factor TT2 OS=Arabidopsis thaliana GN=TT2 PE=1 SV=1	Q8LPH6	MYB86_ARATH	352	922	1141
Cluster-21622.0	ptc-miR393a-3p	921	Q8KDC4	CAS1A_CHLTE	343	1	445	196	343	148	98	122	66.2162	549	5.4e-55	CRISPR-associated endonuclease Cas1 1 OS=Chlorobium tepidum (strain ATCC 49652 / DSM 12025 / NBRC 103806 / TLS) GN=cas1-1 PE=3 SV=1	Q2RW61	CAS1B_RHORT	344	1	445	197	344	148	93	113	62.8378	484	1.9e-47	CRISPR-associated endonuclease Cas1 2 OS=Rhodospirillum rubrum (strain ATCC 11170 / ATH 1.1.1 / DSM 467 / LMG 4362 / NCIB 8255 / S1) GN=cas1-2 PE=3 SV=1	Q2RL66	CAS1A_MOOTA	343	1	445	196	343	148	81	109	54.7297	431	2.6e-41	CRISPR-associated endonuclease Cas1 1 OS=Moorella thermoacetica (strain ATCC 39073) GN=cas1-1 PE=3 SV=1	Q8F874	CAS1_LEPIN	254	1	445
Cluster-16493.37966	ptc-miR393a-5p	2225	Q570C0	TIR1_ARATH	594	85	1831	4	585	582	464	522	79.7251	2496	2.2e-280	Protein TRANSPORT INHIBITOR RESPONSE 1 OS=Arabidopsis thaliana GN=TIR1 PE=1 SV=2	Q9ZR12	GRH1_ARATH	585	100	1813	5	574	571	389	465	68.1261	2039	2.2e-227	GRR1-like protein 1 OS=Arabidopsis thaliana GN=GRH1 PE=1 SV=1	Q0DKP3	TIR1A_ORYSJ	587	94	1795	18	584	570	357	431	62.6316	1860	1.2e-206	Transport inhibitor response 1-like protein Os05g0150500 OS=Oryza sativa subsp. japonica GN=Os05g0150500 PE=2 SV=2	Q9LW29	AFB2_ARATH	575	94	1804
Cluster-16493.14601	ptc-miR393a-5p	1967	Q7VEJ6	DNAJ_PROMA	378	618	1644	3	339	342	173	229	50.5848	915	4.2e-97	Chaperone protein DnaJ OS=Prochlorococcus marinus (strain SARG / CCMP1375 / SS120) GN=dnaJ PE=3 SV=1	B7KEJ8	DNAJ_CYAP7	375	618	1647	3	341	344	187	217	54.3605	906	4.6e-96	Chaperone protein DnaJ OS=Cyanothece sp. (strain PCC 7424) GN=dnaJ PE=3 SV=1	Q8DKR7	DNAJ_THEEB	373	618	1644	4	339	348	182	223	52.2989	901	1.8e-95	Chaperone protein DnaJ OS=Thermosynechococcus elongatus (strain BP-1) GN=dnaJ PE=3 SV=2	Q55505	DNAJ1_SYNY3	377	618	1647
Cluster-16493.51220	ptc-miR393a-5p	4701	Q9HDY4	YK16_SCHPO	1183	2356	3943	671	1168	540	179	280	33.1481	661	2.8e-67	Putative ATP-dependent RNA helicase PB1A10.06c OS=Schizosaccharomyces pombe (strain 972 / ATCC 24843) GN=SPAPB1A10.06c PE=3 SV=1	Q04217	DHR1_YEAST	1267	2458	3607	729	1095	395	159	220	40.2532	647	1.2e-65	Probable ATP-dependent RNA helicase DHR1 OS=Saccharomyces cerevisiae (strain ATCC 204508 / S288c) GN=ECM16 PE=1 SV=1	Q8IY37	DHX37_HUMAN	1157	2458	3997	588	1067	529	175	265	33.0813	639	1e-64	Probable ATP-dependent RNA helicase DHX37 OS=Homo sapiens GN=DHX37 PE=1 SV=1	O46072	KZ_DROME	1192	2458	3997
Cluster-16493.32252	ptc-miR393a-5p	975	Q8H7N9	ATL31_ORYSJ	353	386	677	106	197	99	39	47	39.3939	171	3.9e-11	E3 ubiquitin-protein ligase Os03g0188200 OS=Oryza sativa subsp. japonica GN=Os03g0188200 PE=2 SV=1	Q9LY41	ATL4_ARATH	334	407	692	86	174	96	36	46	37.5	171	3.9e-11	E3 ubiquitin-protein ligase ATL4 OS=Arabidopsis thaliana GN=ATL4 PE=1 SV=1	Q9SLC3	ATL41_ARATH	236	452	632	98	150	60	27	34	45	148	1.8e-08	E3 ubiquitin-protein ligase ATL41 OS=Arabidopsis thaliana GN=ATL41 PE=1 SV=1	O22255	ATL64_ARATH	227	443	740
Cluster-16493.36975	ptc-miR393a-5p	4718	Q8IY37	DHX37_HUMAN	1157	414	1989	46	492	531	193	261	36.3465	709	7.7e-73	Probable ATP-dependent RNA helicase DHX37 OS=Homo sapiens GN=DHX37 PE=1 SV=1	Q04217	DHR1_YEAST	1267	1164	2112	382	681	318	145	198	45.5975	668	4.4e-68	Probable ATP-dependent RNA helicase DHR1 OS=Saccharomyces cerevisiae (strain ATCC 204508 / S288c) GN=ECM16 PE=1 SV=1	O46072	KZ_DROME	1192	1167	2037	252	518	296	145	189	48.9865	663	1.7e-67	Probable ATP-dependent RNA helicase kurz OS=Drosophila melanogaster GN=kz PE=1 SV=1	Q9HDY4	YK16_SCHPO	1183	2373	3960
Cluster-16493.17987	ptc-miR393a-5p,ptc-miR2111a	1757	Q570C0	TIR1_ARATH	594	670	1756	156	516	362	274	318	75.6906	1447	7.6e-159	Protein TRANSPORT INHIBITOR RESPONSE 1 OS=Arabidopsis thaliana GN=TIR1 PE=1 SV=2	Q0DKP3	TIR1A_ORYSJ	587	670	1756	167	524	362	231	280	63.8122	1196	9.7e-130	Transport inhibitor response 1-like protein Os05g0150500 OS=Oryza sativa subsp. japonica GN=Os05g0150500 PE=2 SV=2	Q9ZR12	GRH1_ARATH	585	670	1756	152	512	362	232	283	64.0884	1190	4.8e-129	GRR1-like protein 1 OS=Arabidopsis thaliana GN=GRH1 PE=1 SV=1	Q7XVM8	TIR1B_ORYSJ	575	676	1756
Cluster-16493.55684	ptc-miR393a-5p,ptc-miR2111a	1511	Q570C0	TIR1_ARATH	594	1	1510	15	516	503	387	448	76.9384	2087	4e-233	Protein TRANSPORT INHIBITOR RESPONSE 1 OS=Arabidopsis thaliana GN=TIR1 PE=1 SV=2	Q9ZR12	GRH1_ARATH	585	1	1510	11	512	503	333	404	66.2028	1743	3.1e-193	GRR1-like protein 1 OS=Arabidopsis thaliana GN=GRH1 PE=1 SV=1	Q0DKP3	TIR1A_ORYSJ	587	1	1510	26	524	503	310	376	61.6302	1616	1.7e-178	Transport inhibitor response 1-like protein Os05g0150500 OS=Oryza sativa subsp. japonica GN=Os05g0150500 PE=2 SV=2	Q9LPW7	AFB3_ARATH	577	1	1510
Cluster-16493.33981	ptc-miR394a-5p	3991	B3LFA4	SYCC2_ARATH	511	2052	3411	58	504	453	289	354	63.7969	1527	9.2e-168	Cysteine--tRNA ligase 2, cytoplasmic OS=Arabidopsis thaliana GN=At5g38830 PE=2 SV=1	F4IPY2	SYCM_ARATH	563	2052	3438	115	561	462	264	330	57.1429	1346	8.9e-147	Cysteine--tRNA ligase, chloroplastic/mitochondrial OS=Arabidopsis thaliana GN=SYCO PE=2 SV=1	Q9LYL3	SYCC1_ARATH	489	2052	3414	61	459	454	254	310	55.9471	1225	9.6e-133	Cysteine--tRNA ligase 1, cytoplasmic OS=Arabidopsis thaliana GN=At3g56300 PE=3 SV=1	Q39ZL8	SYC_GEOMG	485	2052	3399
Cluster-23433.0	ptc-miR394a-5p	2554	P42534	HYDL_STRCO	627	1164	2220	21	351	353	110	175	31.1615	379	7.7e-35	Putative polyketide hydroxylase OS=Streptomyces coelicolor (strain ATCC BAA-471 / A3(2) / M145) GN=SCO5321 PE=3 SV=2	Q05355	HYDL_STRHA	555	1167	2220	15	344	356	115	169	32.3034	364	4.2e-33	Putative polyketide hydroxylase OS=Streptomyces halstedii GN=schC PE=3 SV=1	Q8KN28	TFDB_DELAC	586	1164	2214	12	346	359	101	159	28.1337	338	4.4e-30	2,4-dichlorophenol 6-monooxygenase OS=Delftia acidovorans GN=tfdB PE=1 SV=3	P27138	TFDB_CUPPJ	598	1167	2214
Cluster-16493.33517	ptc-miR394a-5p	1188	Q12063	UPPS_YEAST	375	279	783	181	374	195	49	76	25.1282	132	1.6e-06	Dehydrodolichyl diphosphate syntase complex subunit NUS1 OS=Saccharomyces cerevisiae (strain ATCC 204508 / S288c) GN=NUS1 PE=1 SV=1
Cluster-16493.33982	ptc-miR394a-5p	3965	B3LFA4	SYCC2_ARATH	511	2026	3385	58	504	453	289	354	63.7969	1527	9.1e-168	Cysteine--tRNA ligase 2, cytoplasmic OS=Arabidopsis thaliana GN=At5g38830 PE=2 SV=1	F4IPY2	SYCM_ARATH	563	2026	3412	115	561	462	264	330	57.1429	1346	8.9e-147	Cysteine--tRNA ligase, chloroplastic/mitochondrial OS=Arabidopsis thaliana GN=SYCO PE=2 SV=1	Q9LYL3	SYCC1_ARATH	489	2026	3388	61	459	454	254	310	55.9471	1225	9.5e-133	Cysteine--tRNA ligase 1, cytoplasmic OS=Arabidopsis thaliana GN=At3g56300 PE=3 SV=1	Q39ZL8	SYC_GEOMG	485	2026	3373
Cluster-16493.14255	ptc-miR394a-5p	1128	Q9LFN7	SHN2_ARATH	189	84	615	1	187	189	111	132	58.7302	509	2.9e-50	Ethylene-responsive transcription factor SHINE 2 OS=Arabidopsis thaliana GN=SHN2 PE=2 SV=1	Q9XI33	WIN1_ARATH	199	84	621	1	199	200	105	134	52.5	500	3.2e-49	Ethylene-responsive transcription factor WIN1 OS=Arabidopsis thaliana GN=WIN1 PE=2 SV=1	Q3E958	SHN3_ARATH	189	84	615	1	177	183	105	125	57.377	483	3e-47	Ethylene-responsive transcription factor SHINE 3 OS=Arabidopsis thaliana GN=SHN3 PE=2 SV=1	Q94AW5	ERF03_ARATH	181	96	615
Cluster-16493.14254	ptc-miR394a-5p	1366	Q9LFN7	SHN2_ARATH	189	388	838	28	187	162	86	106	53.0864	371	3.5e-34	Ethylene-responsive transcription factor SHINE 2 OS=Arabidopsis thaliana GN=SHN2 PE=2 SV=1	Q9XI33	WIN1_ARATH	199	388	844	28	199	173	81	108	46.8208	365	1.7e-33	Ethylene-responsive transcription factor WIN1 OS=Arabidopsis thaliana GN=WIN1 PE=2 SV=1	Q3E958	SHN3_ARATH	189	388	838	28	177	156	79	99	50.641	342	8e-31	Ethylene-responsive transcription factor SHINE 3 OS=Arabidopsis thaliana GN=SHN3 PE=2 SV=1
Cluster-16493.14253	ptc-miR394a-5p	1351	Q9LFN7	SHN2_ARATH	189	388	838	28	187	162	86	106	53.0864	371	3.4e-34	Ethylene-responsive transcription factor SHINE 2 OS=Arabidopsis thaliana GN=SHN2 PE=2 SV=1	Q9XI33	WIN1_ARATH	199	388	844	28	199	173	81	108	46.8208	365	1.7e-33	Ethylene-responsive transcription factor WIN1 OS=Arabidopsis thaliana GN=WIN1 PE=2 SV=1	Q3E958	SHN3_ARATH	189	388	838	28	177	156	79	99	50.641	342	8e-31	Ethylene-responsive transcription factor SHINE 3 OS=Arabidopsis thaliana GN=SHN3 PE=2 SV=1
Cluster-16493.7289	ptc-miR394a-5p	2248	Q6DCD1	FGGY_XENLA	550	229	1915	11	549	566	265	352	46.8198	1280	2.3e-139	FGGY carbohydrate kinase domain-containing protein OS=Xenopus laevis GN=fggy PE=2 SV=2	A2AJL3	FGGY_MOUSE	552	229	1909	13	549	562	258	351	45.9075	1279	3e-139	FGGY carbohydrate kinase domain-containing protein OS=Mus musculus GN=Fggy PE=2 SV=1	Q96C11	FGGY_HUMAN	551	229	1909	12	548	562	260	353	46.2633	1268	5.6e-138	FGGY carbohydrate kinase domain-containing protein OS=Homo sapiens GN=FGGY PE=1 SV=2	Q6NUW9	FGGY_DANRE	545	229	1909
Cluster-16493.7288	ptc-miR394a-5p	2379	Q6DCD1	FGGY_XENLA	550	858	2046	177	549	398	191	247	47.9899	915	5e-97	FGGY carbohydrate kinase domain-containing protein OS=Xenopus laevis GN=fggy PE=2 SV=2	A2AJL3	FGGY_MOUSE	552	858	2040	179	549	394	178	244	45.1777	885	1.5e-93	FGGY carbohydrate kinase domain-containing protein OS=Mus musculus GN=Fggy PE=2 SV=1	Q6NUW9	FGGY_DANRE	545	858	2040	172	543	394	177	242	44.9239	871	6.4e-92	FGGY carbohydrate kinase domain-containing protein OS=Danio rerio GN=fggy PE=2 SV=2	Q96C11	FGGY_HUMAN	551	858	2040
Cluster-13597.1	ptc-miR394a-5p	2608	P42534	HYDL_STRCO	627	1095	2274	21	396	398	127	199	31.9095	442	3.9e-42	Putative polyketide hydroxylase OS=Streptomyces coelicolor (strain ATCC BAA-471 / A3(2) / M145) GN=SCO5321 PE=3 SV=2	Q8KN28	TFDB_DELAC	586	315	2268	12	584	667	176	269	26.3868	440	6.6e-42	2,4-dichlorophenol 6-monooxygenase OS=Delftia acidovorans GN=tfdB PE=1 SV=3	Q05355	HYDL_STRHA	555	1146	2274	15	369	381	127	184	33.3333	419	1.8e-39	Putative polyketide hydroxylase OS=Streptomyces halstedii GN=schC PE=3 SV=1	P27138	TFDB_CUPPJ	598	306	2268
Cluster-22004.0	ptc-miR394a-5p	718	Q9FZK1	FBX6_ARATH	467	2	473	308	465	158	120	135	75.9494	660	5.6e-68	F-box only protein 6 OS=Arabidopsis thaliana GN=FBX6 PE=2 SV=1	Q9FHS6	FK119_ARATH	403	2	476	237	402	172	47	80	27.3256	125	6.1e-06	F-box/kelch-repeat protein At5g43190 OS=Arabidopsis thaliana GN=At5g43190 PE=2 SV=1
Cluster-16493.46013	ptc-miR394a-5p	705	Q9FZK1	FBX6_ARATH	467	2	473	308	465	158	120	135	75.9494	660	5.5e-68	F-box only protein 6 OS=Arabidopsis thaliana GN=FBX6 PE=2 SV=1	Q9FHS6	FK119_ARATH	403	2	476	237	402	172	47	80	27.3256	125	6e-06	F-box/kelch-repeat protein At5g43190 OS=Arabidopsis thaliana GN=At5g43190 PE=2 SV=1
Cluster-13597.2	ptc-miR394a-5p	2329	Q8KN28	TFDB_DELAC	586	311	2204	32	584	647	167	256	25.8114	393	1.7e-36	2,4-dichlorophenol 6-monooxygenase OS=Delftia acidovorans GN=tfdB PE=1 SV=3	P42534	HYDL_STRCO	627	1091	2204	43	396	376	116	184	30.8511	390	3.7e-36	Putative polyketide hydroxylase OS=Streptomyces coelicolor (strain ATCC BAA-471 / A3(2) / M145) GN=SCO5321 PE=3 SV=2	Q05355	HYDL_STRHA	555	1142	1847	140	369	236	87	123	36.8644	350	1.6e-31	Putative polyketide hydroxylase OS=Streptomyces halstedii GN=schC PE=3 SV=1	P27138	TFDB_CUPPJ	598	302	2204
Cluster-16493.39250	ptc-miR394a-5p	1760	Q9FZK1	FBX6_ARATH	467	120	1518	1	467	471	313	360	66.4544	1615	2.5e-178	F-box only protein 6 OS=Arabidopsis thaliana GN=FBX6 PE=2 SV=1	Q39090	UFO_ARATH	442	435	1443	36	395	369	96	162	26.0163	318	6.3e-28	Protein UNUSUAL FLORAL ORGANS OS=Arabidopsis thaliana GN=UFO PE=1 SV=2	Q9LFV5	FK111_ARATH	448	453	1443	99	427	345	100	147	28.9855	302	4.5e-26	F-box/kelch-repeat protein At5g15710 OS=Arabidopsis thaliana GN=At5g15710 PE=2 SV=1	Q9FHS6	FK119_ARATH	403	438	1515
Cluster-12880.0	ptc-miR394a-5p	701	O14656	TOR1A_HUMAN	332	266	701	182	326	145	145	143	100	758	2.4e-79	Torsin-1A OS=Homo sapiens GN=TOR1A PE=1 SV=1	Q60HG2	TOR1A_MACFA	332	266	701	182	326	145	142	142	97.931	744	1e-77	Torsin-1A OS=Macaca fascicularis GN=TOR1A PE=2 SV=1	Q68G38	TOR1A_RAT	333	266	701	183	327	145	133	141	91.7241	713	3.9e-74	Torsin-1A OS=Rattus norvegicus GN=Tor1a PE=1 SV=1	Q9ER39	TOR1A_MOUSE	333	266	701
Cluster-16493.25837	ptc-miR394a-5p	2255	B3LFA4	SYCC2_ARATH	511	142	1666	3	504	508	325	399	63.9764	1730	1.5e-191	Cysteine--tRNA ligase 2, cytoplasmic OS=Arabidopsis thaliana GN=At5g38830 PE=2 SV=1	F4IPY2	SYCM_ARATH	563	151	1693	63	561	514	295	371	57.393	1522	2e-167	Cysteine--tRNA ligase, chloroplastic/mitochondrial OS=Arabidopsis thaliana GN=SYCO PE=2 SV=1	Q9LYL3	SYCC1_ARATH	489	154	1669	10	459	505	286	354	56.6337	1417	2.9e-155	Cysteine--tRNA ligase 1, cytoplasmic OS=Arabidopsis thaliana GN=At3g56300 PE=3 SV=1	Q39ZL8	SYC_GEOMG	485	157	1654
Cluster-16493.25838	ptc-miR394a-5p	1449	B3LFA4	SYCC2_ARATH	511	372	1332	191	504	320	185	236	57.8125	968	2.2e-103	Cysteine--tRNA ligase 2, cytoplasmic OS=Arabidopsis thaliana GN=At5g38830 PE=2 SV=1	F4IPY2	SYCM_ARATH	563	372	1359	248	561	329	173	215	52.5836	843	6.9e-89	Cysteine--tRNA ligase, chloroplastic/mitochondrial OS=Arabidopsis thaliana GN=SYCO PE=2 SV=1	Q9LYL3	SYCC1_ARATH	489	372	1335	190	459	321	155	197	48.2866	712	1.1e-73	Cysteine--tRNA ligase 1, cytoplasmic OS=Arabidopsis thaliana GN=At3g56300 PE=3 SV=1	Q3A8C9	SYC_PELCD	481	372	1320
Cluster-16493.50122	ptc-miR394a-5p	1270	B3LFA4	SYCC2_ARATH	511	10	1153	130	504	381	233	288	61.1549	1215	4.4e-132	Cysteine--tRNA ligase 2, cytoplasmic OS=Arabidopsis thaliana GN=At5g38830 PE=2 SV=1	F4IPY2	SYCM_ARATH	563	10	1180	187	561	390	211	266	54.1026	1055	1.6e-113	Cysteine--tRNA ligase, chloroplastic/mitochondrial OS=Arabidopsis thaliana GN=SYCO PE=2 SV=1	Q9LYL3	SYCC1_ARATH	489	10	1156	129	459	382	197	247	51.5707	924	2.4e-98	Cysteine--tRNA ligase 1, cytoplasmic OS=Arabidopsis thaliana GN=At3g56300 PE=3 SV=1	A1AK01	SYC_PELPD	493	10	1138
Cluster-8807.0	ptc-miR395b	2534	Q8BFS9	ASND1_MOUSE	627	532	1315	322	615	302	131	176	43.3775	586	7.6e-59	Asparagine synthetase domain-containing protein 1 OS=Mus musculus GN=Asnsd1 PE=2 SV=1	Q4R5D4	ASND1_MACFA	643	514	1417	288	623	344	128	180	37.2093	543	7.3e-54	Asparagine synthetase domain-containing protein 1 OS=Macaca fascicularis GN=ASNSD1 PE=2 SV=1	Q9NWL6	ASND1_HUMAN	643	547	1201	402	612	219	106	144	48.4018	531	1.8e-52	Asparagine synthetase domain-containing protein 1 OS=Homo sapiens GN=ASNSD1 PE=2 SV=2	Q0V8E4	ASND1_BOVIN	640	514	1201
Cluster-14291.0	ptc-miR395b	2785	Q8BFS9	ASND1_MOUSE	627	819	1566	322	601	288	122	165	42.3611	552	7.3e-55	Asparagine synthetase domain-containing protein 1 OS=Mus musculus GN=Asnsd1 PE=2 SV=1	Q4R5D4	ASND1_MACFA	643	819	1668	288	605	326	121	170	37.1166	510	5.4e-50	Asparagine synthetase domain-containing protein 1 OS=Macaca fascicularis GN=ASNSD1 PE=2 SV=1	Q9NWL6	ASND1_HUMAN	643	819	1452	402	605	212	100	137	47.1698	500	7.8e-49	Asparagine synthetase domain-containing protein 1 OS=Homo sapiens GN=ASNSD1 PE=2 SV=2	Q0V8E4	ASND1_BOVIN	640	819	1452
Cluster-16493.36907	ptc-miR395b	1922	Q7XZU2	SAC3_ARATH	818	660	1923	407	816	423	219	277	51.773	1024	9.4e-110	Phosphoinositide phosphatase SAC3 OS=Arabidopsis thaliana GN=SAC3 PE=2 SV=1	Q7XZU1	SAC4_ARATH	831	660	1923	416	829	423	204	272	48.227	954	1.2e-101	Phosphoinositide phosphatase SAC4 OS=Arabidopsis thaliana GN=SAC4 PE=2 SV=1	Q94A27	SAC2_ARATH	808	678	1923	412	800	417	192	242	46.0432	831	2.2e-87	Phosphoinositide phosphatase SAC2 OS=Arabidopsis thaliana GN=SAC2 PE=2 SV=1	Q7XZU3	SAC1_ARATH	912	1209	1845
Cluster-16493.42041	ptc-miR395b	1824	Q7XZU2	SAC3_ARATH	818	609	1806	430	810	401	208	266	51.8703	980	1.1e-104	Phosphoinositide phosphatase SAC3 OS=Arabidopsis thaliana GN=SAC3 PE=2 SV=1	Q7XZU1	SAC4_ARATH	831	609	1800	437	823	399	191	256	47.8697	902	1.2e-95	Phosphoinositide phosphatase SAC4 OS=Arabidopsis thaliana GN=SAC4 PE=2 SV=1	Q94A27	SAC2_ARATH	808	810	1815	433	755	336	173	213	51.4881	780	1.7e-81	Phosphoinositide phosphatase SAC2 OS=Arabidopsis thaliana GN=SAC2 PE=2 SV=1	Q7XZU3	SAC1_ARATH	912	1161	1674
Cluster-3952.0	ptc-miR395b	2522	Q8BFS9	ASND1_MOUSE	627	532	1315	322	615	302	131	176	43.3775	586	7.6e-59	Asparagine synthetase domain-containing protein 1 OS=Mus musculus GN=Asnsd1 PE=2 SV=1	Q4R5D4	ASND1_MACFA	643	514	1417	288	623	344	128	180	37.2093	543	7.3e-54	Asparagine synthetase domain-containing protein 1 OS=Macaca fascicularis GN=ASNSD1 PE=2 SV=1	Q9NWL6	ASND1_HUMAN	643	547	1201	402	612	219	106	144	48.4018	531	1.8e-52	Asparagine synthetase domain-containing protein 1 OS=Homo sapiens GN=ASNSD1 PE=2 SV=2	Q0V8E4	ASND1_BOVIN	640	514	1201
Cluster-16493.28995	ptc-miR395b	3744	Q7XZU2	SAC3_ARATH	818	667	3160	14	816	833	522	618	62.6651	2589	6.1e-291	Phosphoinositide phosphatase SAC3 OS=Arabidopsis thaliana GN=SAC3 PE=2 SV=1	Q7XZU1	SAC4_ARATH	831	667	3157	24	829	832	509	614	61.1779	2535	1.1e-284	Phosphoinositide phosphatase SAC4 OS=Arabidopsis thaliana GN=SAC4 PE=2 SV=1	Q94A27	SAC2_ARATH	808	886	3157	19	755	758	473	572	62.4011	2399	6.6e-269	Phosphoinositide phosphatase SAC2 OS=Arabidopsis thaliana GN=SAC2 PE=2 SV=1	Q7XZU3	SAC1_ARATH	912	1303	3172
Cluster-24279.0	ptc-miR395b	1232	Q3ECB8	PP128_ARATH	467	155	1208	116	466	351	221	279	62.963	1214	5.6e-132	Pentatricopeptide repeat-containing protein At1g77170 OS=Arabidopsis thaliana GN=PCMP-E21 PE=2 SV=1	Q9LN01	PPR21_ARATH	741	170	1208	265	610	346	146	211	42.1965	734	2.5e-76	Pentatricopeptide repeat-containing protein At1g08070, chloroplastic OS=Arabidopsis thaliana GN=PCMP-H12 PE=2 SV=1	A8MQA3	PP330_ARATH	595	152	1208	120	470	353	143	213	40.5099	730	7.4e-76	Pentatricopeptide repeat-containing protein At4g21065 OS=Arabidopsis thaliana GN=PCMP-H28 PE=2 SV=2	Q9SIL5	PP165_ARATH	534	152	1208
Cluster-16493.36690	ptc-miR395b	4166	Q9XIN0	LHW_ARATH	650	2136	3384	251	624	425	216	267	50.8235	906	9.8e-96	Transcription factor LHW OS=Arabidopsis thaliana GN=LHW PE=1 SV=1	Q7XJU0	LHWL2_ARATH	527	2745	3384	326	521	213	110	146	51.6432	540	2.7e-53	Transcription factor bHLH157 OS=Arabidopsis thaliana GN=BHLH157 PE=2 SV=1	Q58G01	LHWL3_ARATH	720	2415	3372	422	713	324	132	184	40.7407	524	1.9e-51	Transcription factor bHLH155 OS=Arabidopsis thaliana GN=BHLH155 PE=2 SV=1	P0C7P8	LHWL1_ARATH	734	2793	3372
Cluster-16493.53763	ptc-miR395b	1738	Q8BFS9	ASND1_MOUSE	627	45	519	322	510	197	70	99	35.533	289	1.4e-24	Asparagine synthetase domain-containing protein 1 OS=Mus musculus GN=Asnsd1 PE=2 SV=1	Q8JFW1	ASND1_DANRE	612	399	1350	47	349	337	100	148	29.6736	280	1.6e-23	Asparagine synthetase domain-containing protein 1 OS=Danio rerio GN=asnsd1 PE=2 SV=1	Q4R5D4	ASND1_MACFA	643	45	621	288	514	235	71	104	30.2128	253	2.1e-20	Asparagine synthetase domain-containing protein 1 OS=Macaca fascicularis GN=ASNSD1 PE=2 SV=1	Q5ZJN0	ASND1_CHICK	636	33	456
Cluster-16493.33635	ptc-miR395b	1500	Q9LIK9	APS1_ARATH	463	14	1346	18	462	445	367	394	82.4719	1924	3.2e-214	ATP sulfurylase 1, chloroplastic OS=Arabidopsis thaliana GN=APS1 PE=1 SV=1	O23324	APS3_ARATH	465	41	1346	27	464	438	356	390	81.2785	1896	5.6e-211	ATP-sulfurylase 3, chloroplastic OS=Arabidopsis thaliana GN=APS3 PE=1 SV=1	Q9S7D8	APS4_ARATH	469	56	1343	36	466	431	340	379	78.8863	1799	9.9e-200	ATP sulfurylase 4, chloroplastic OS=Arabidopsis thaliana GN=APS4 PE=2 SV=1	Q43870	APS2_ARATH	476	2	1307
Cluster-7978.0	ptc-miR395b	1556	Q3ECB8	PP128_ARATH	467	155	1505	20	466	450	255	335	56.6667	1381	3e-151	Pentatricopeptide repeat-containing protein At1g77170 OS=Arabidopsis thaliana GN=PCMP-E21 PE=2 SV=1	A8MQA3	PP330_ARATH	595	152	1358	70	470	404	159	237	39.3564	787	2.3e-82	Pentatricopeptide repeat-containing protein At4g21065 OS=Arabidopsis thaliana GN=PCMP-H28 PE=2 SV=2	Q9LN01	PPR21_ARATH	741	170	1301	234	610	377	155	226	41.1141	784	5.1e-82	Pentatricopeptide repeat-containing protein At1g08070, chloroplastic OS=Arabidopsis thaliana GN=PCMP-H12 PE=2 SV=1	Q8LK93	PP145_ARATH	603	152	1433
Cluster-7978.1	ptc-miR395b	1769	Q3ECB8	PP128_ARATH	467	371	1718	20	465	449	255	334	56.7929	1380	4.5e-151	Pentatricopeptide repeat-containing protein At1g77170 OS=Arabidopsis thaliana GN=PCMP-E21 PE=2 SV=1	Q9LN01	PPR21_ARATH	741	383	1514	234	610	377	155	226	41.1141	784	5.8e-82	Pentatricopeptide repeat-containing protein At1g08070, chloroplastic OS=Arabidopsis thaliana GN=PCMP-H12 PE=2 SV=1	A8MQA3	PP330_ARATH	595	380	1571	70	465	399	158	236	39.599	782	9.9e-82	Pentatricopeptide repeat-containing protein At4g21065 OS=Arabidopsis thaliana GN=PCMP-H28 PE=2 SV=2	Q8LK93	PP145_ARATH	603	383	1646
Cluster-19124.0	ptc-miR396a	890	Q13888	TF2H2_HUMAN	395	2	890	81	376	296	286	285	96.6216	1523	5.9e-168	General transcription factor IIH subunit 2 OS=Homo sapiens GN=GTF2H2 PE=1 SV=1	Q6P1K8	T2H2L_HUMAN	395	2	890	81	376	296	285	285	96.2838	1520	1.3e-167	General transcription factor IIH subunit 2-like protein OS=Homo sapiens GN=GTF2H2C PE=1 SV=1	Q2TBV5	TF2H2_BOVIN	395	2	890	81	376	296	280	282	94.5946	1498	4.7e-165	General transcription factor IIH subunit 2 OS=Bos taurus GN=GTF2H2 PE=2 SV=1	Q9JIB4	TF2H2_MOUSE	396	2	890
Cluster-16493.43956	ptc-miR396a	2318	Q9Y5A7	NUB1_HUMAN	615	216	1338	112	472	382	85	169	22.2513	271	2.3e-22	NEDD8 ultimate buster 1 OS=Homo sapiens GN=NUB1 PE=1 SV=2	P54729	NUB1_MOUSE	614	318	1335	142	470	346	79	155	22.8324	267	6.8e-22	NEDD8 ultimate buster 1 OS=Mus musculus GN=Nub1 PE=1 SV=2
Cluster-16493.31191	ptc-miR396a	1404	P13940	LEA29_GOSHI	302	437	752	90	199	110	53	67	48.1818	225	3e-17	Late embryogenesis abundant protein D-29 OS=Gossypium hirsutum PE=3 SV=1	P14928	LEA1_HORVU	213	440	752	38	141	104	37	49	35.5769	152	8.9e-09	ABA-inducible protein PHV A1 OS=Hordeum vulgare GN=HVA1 PE=2 SV=1	P13934	LEA76_BRANA	280	296	749	10	160	151	37	62	24.5033	144	7.5e-08	Late embryogenesis abundant protein 76 OS=Brassica napus PE=2 SV=2	Q03968	LEA3_WHEAT	224	437	752
Cluster-16493.40695	ptc-miR396a	2077	Q96328	SAC8_ARATH	588	74	1886	1	588	604	416	498	68.8742	2200	4.4e-246	Phosphoinositide phosphatase SAC8 OS=Arabidopsis thaliana GN=SAC8 PE=2 SV=1	Q9C5G5	SAC7_ARATH	597	113	1874	7	592	594	266	400	44.7811	1400	2.5e-153	Phosphoinositide phosphatase SAC7 OS=Arabidopsis thaliana GN=SAC7 PE=2 SV=1	Q7X911	SAC6_ARATH	593	113	1874	4	588	593	269	402	45.3626	1395	9.7e-153	Phosphoinositide phosphatase SAC6 OS=Arabidopsis thaliana GN=SAC6 PE=2 SV=1	Q6GM29	SAC1_XENLA	586	266	1874
Cluster-16493.32245	ptc-miR396a	1383	P13940	LEA29_GOSHI	302	362	731	72	199	128	59	78	46.0938	254	1.3e-20	Late embryogenesis abundant protein D-29 OS=Gossypium hirsutum PE=3 SV=1	P13934	LEA76_BRANA	280	296	728	10	160	151	42	71	27.8146	174	2.5e-11	Late embryogenesis abundant protein 76 OS=Brassica napus PE=2 SV=2	Q03968	LEA3_WHEAT	224	365	731	31	152	126	44	62	34.9206	167	1.6e-10	Late embryogenesis abundant protein, group 3 OS=Triticum aestivum PE=2 SV=1	P14928	LEA1_HORVU	213	368	731
Cluster-15139.0	ptc-miR396a	1587	Q949T8	ASHR3_ARATH	497	563	1586	152	484	342	235	270	68.7135	1316	1.1e-143	Histone-lysine N-methyltransferase ASHR3 OS=Arabidopsis thaliana GN=ASHR3 PE=1 SV=1	Q945S8	ASHH3_ARATH	363	593	1244	37	263	227	109	145	48.0176	586	4.7e-59	Histone-lysine N-methyltransferase ASHH3 OS=Arabidopsis thaliana GN=ASHH3 PE=2 SV=2	Q9M1X9	ASHH4_ARATH	352	611	1244	37	252	219	103	139	47.032	540	1e-53	Putative histone-lysine N-methyltransferase ASHH4 OS=Arabidopsis thaliana GN=ASHH4 PE=3 SV=1	Q9BYW2	SETD2_HUMAN	2564	560	1286
Cluster-16493.48883	ptc-miR396a	2242	P54729	NUB1_MOUSE	614	318	1839	142	606	517	115	216	22.2437	314	2.3e-27	NEDD8 ultimate buster 1 OS=Mus musculus GN=Nub1 PE=1 SV=2	Q9Y5A7	NUB1_HUMAN	615	216	1839	112	607	554	120	231	21.6606	300	9.8e-26	NEDD8 ultimate buster 1 OS=Homo sapiens GN=NUB1 PE=1 SV=2
Cluster-16493.370	ptc-miR396a	1395	Q949T8	ASHR3_ARATH	497	563	1361	219	484	267	190	215	71.161	1046	1.9e-112	Histone-lysine N-methyltransferase ASHR3 OS=Arabidopsis thaliana GN=ASHR3 PE=1 SV=1	Q945S8	ASHH3_ARATH	363	593	1244	37	263	227	109	145	48.0176	586	4.2e-59	Histone-lysine N-methyltransferase ASHH3 OS=Arabidopsis thaliana GN=ASHH3 PE=2 SV=2	Q9M1X9	ASHH4_ARATH	352	611	1244	37	252	219	103	139	47.032	540	9e-54	Putative histone-lysine N-methyltransferase ASHH4 OS=Arabidopsis thaliana GN=ASHH4 PE=3 SV=1	Q9BYW2	SETD2_HUMAN	2564	560	1286
Cluster-9349.2	ptc-miR396a,ptc-miR396c	2708	P0C8Q5	PP336_ARATH	578	288	2016	1	576	576	325	415	56.4236	1695	2.1e-187	Pentatricopeptide repeat-containing protein At4g22760 OS=Arabidopsis thaliana GN=PCMP-E6 PE=2 SV=1	Q9SJZ3	PP169_ARATH	681	345	2010	70	633	567	211	315	37.2134	963	1.6e-102	Pentatricopeptide repeat-containing protein At2g22410, mitochondrial OS=Arabidopsis thaliana GN=PCMP-E28 PE=2 SV=1	O22137	PP202_ARATH	613	312	2010	18	594	578	209	326	36.1592	957	7.7e-102	Pentatricopeptide repeat-containing protein At2g45350, chloroplastic OS=Arabidopsis thaliana GN=CRR4 PE=1 SV=2	Q9FHR3	PP403_ARATH	550	348	2004
Cluster-16493.45791	ptc-miR396a,ptc-miR396c,ptc-miR396f	3551	Q9SSA7	GLIP5_ARATH	385	1255	1957	147	383	239	130	172	54.3933	690	9.3e-71	GDSL esterase/lipase 5 OS=Arabidopsis thaliana GN=GLIP5 PE=2 SV=2	Q9SYF0	GLIP2_ARATH	376	1255	1957	139	374	239	118	152	49.3724	587	8.1e-59	GDSL esterase/lipase 2 OS=Arabidopsis thaliana GN=GLIP2 PE=2 SV=1	Q9FLN0	GLIP1_ARATH	374	1255	1957	137	372	239	116	152	48.5356	584	1.8e-58	GDSL esterase/lipase 1 OS=Arabidopsis thaliana GN=GLIP1 PE=1 SV=1	Q9LJP1	GRIP4_ARATH	377	1255	1954
Cluster-16493.45790	ptc-miR396a,ptc-miR396f,ptc-miR396c	1967	Q9SSA7	GLIP5_ARATH	385	1132	1966	102	383	284	163	210	57.3944	851	1.1e-89	GDSL esterase/lipase 5 OS=Arabidopsis thaliana GN=GLIP5 PE=2 SV=2	Q9FLN0	GLIP1_ARATH	374	1132	1966	91	372	285	146	186	51.2281	716	5e-74	GDSL esterase/lipase 1 OS=Arabidopsis thaliana GN=GLIP1 PE=1 SV=1	Q9SYF0	GLIP2_ARATH	376	1132	1966	93	374	285	147	188	51.5789	716	5e-74	GDSL esterase/lipase 2 OS=Arabidopsis thaliana GN=GLIP2 PE=2 SV=1	Q9SYF5	GLIP3_ARATH	367	1132	1954
Cluster-16493.45787	ptc-miR396a,ptc-miR396f,ptc-miR396c	2022	Q9SSA7	GLIP5_ARATH	385	1715	2009	202	303	102	55	75	53.9216	294	4.4e-25	GDSL esterase/lipase 5 OS=Arabidopsis thaliana GN=GLIP5 PE=2 SV=2	Q9SYF5	GLIP3_ARATH	367	189	819	172	363	218	73	109	33.4862	287	2.8e-24	GDSL esterase/lipase 3 OS=Arabidopsis thaliana GN=GLIP3 PE=2 SV=2	Q9LJP1	GRIP4_ARATH	377	192	456	283	375	93	50	65	53.7634	275	7e-23	GDSL esterase/lipase 4 OS=Arabidopsis thaliana GN=GLIP4 PE=2 SV=2	Q9FLN0	GLIP1_ARATH	374	189	450
Cluster-16493.28878	ptc-miR396a,ptc-miR482a.1	2169	Q949T8	ASHR3_ARATH	497	563	1883	37	484	449	283	337	63.029	1581	2.7e-174	Histone-lysine N-methyltransferase ASHR3 OS=Arabidopsis thaliana GN=ASHR3 PE=1 SV=1	Q945S8	ASHH3_ARATH	363	593	1244	37	263	227	109	145	48.0176	586	6.5e-59	Histone-lysine N-methyltransferase ASHH3 OS=Arabidopsis thaliana GN=ASHH3 PE=2 SV=2	Q9M1X9	ASHH4_ARATH	352	611	1244	37	252	219	103	139	47.032	540	1.4e-53	Putative histone-lysine N-methyltransferase ASHH4 OS=Arabidopsis thaliana GN=ASHH4 PE=3 SV=1	Q9BYW2	SETD2_HUMAN	2564	560	1286
Cluster-9349.0	ptc-miR396c,ptc-miR396a	2571	P0C8Q5	PP336_ARATH	578	151	1879	1	576	576	325	415	56.4236	1695	2e-187	Pentatricopeptide repeat-containing protein At4g22760 OS=Arabidopsis thaliana GN=PCMP-E6 PE=2 SV=1	Q9SJZ3	PP169_ARATH	681	208	1873	70	633	567	211	315	37.2134	963	1.5e-102	Pentatricopeptide repeat-containing protein At2g22410, mitochondrial OS=Arabidopsis thaliana GN=PCMP-E28 PE=2 SV=1	O22137	PP202_ARATH	613	175	1873	18	594	578	209	326	36.1592	957	7.4e-102	Pentatricopeptide repeat-containing protein At2g45350, chloroplastic OS=Arabidopsis thaliana GN=CRR4 PE=1 SV=2	Q9FHR3	PP403_ARATH	550	211	1867
Cluster-16493.7121	ptc-miR396e-3p	1906	Q766C3	NEP1_NEPGR	437	434	1568	93	434	385	118	173	30.6494	402	1.2e-37	Aspartic proteinase nepenthesin-1 OS=Nepenthes gracilis GN=nep1 PE=1 SV=1	Q766C2	NEP2_NEPGR	438	434	1640	71	435	412	125	182	30.3398	381	3.4e-35	Aspartic proteinase nepenthesin-2 OS=Nepenthes gracilis GN=nep2 PE=1 SV=1	Q9S9K4	ASPL2_ARATH	475	431	1574	70	427	396	96	157	24.2424	221	1.2e-16	Aspartic proteinase-like protein 2 OS=Arabidopsis thaliana GN=At1g65240 PE=1 SV=2	Q9LX20	ASPL1_ARATH	528	434	1550
Cluster-18780.0	ptc-miR396e-3p	1462	O65090	DIM1C_ARATH	343	389	854	188	342	155	118	129	76.129	594	5.2e-60	Ribosomal RNA small subunit methyltransferase, chloroplastic OS=Arabidopsis thaliana GN=PFC1 PE=2 SV=1	Q6ME80	RSMA_PARUW	284	395	842	134	278	149	54	89	36.2416	256	8.1e-21	Ribosomal RNA small subunit methyltransferase A OS=Protochlamydia amoebophila (strain UWE25) GN=rsmA PE=3 SV=2	Q9Z6K0	RSMA_CHLPN	277	395	836	130	274	147	47	84	31.9728	219	1.6e-16	Ribosomal RNA small subunit methyltransferase A OS=Chlamydia pneumoniae GN=rsmA PE=3 SV=1	Q253R6	RSMA_CHLFF	284	407	836
Cluster-16493.12547	ptc-miR396e-3p	2242	B0F9L7	GOGC2_ARATH	668	19	2089	1	666	704	329	431	46.733	1384	2e-151	Golgin candidate 2 OS=Arabidopsis thaliana GN=GC2 PE=1 SV=1	Q8S8N9	GOGC1_ARATH	707	1096	2014	360	685	327	80	147	24.4648	236	2.6e-18	Golgin candidate 1 OS=Arabidopsis thaliana GN=GC1 PE=2 SV=2	Q9QYE6	GOGA5_MOUSE	729	1051	2026	407	718	345	82	167	23.7681	231	9.8e-18	Golgin subfamily A member 5 OS=Mus musculus GN=Golga5 PE=1 SV=2	Q3ZU82	GOGA5_RAT	728	1051	2026
Cluster-16493.40057	ptc-miR396e-3p	4431	O00370	LORF2_HUMAN	1275	1682	3917	37	776	778	171	316	21.9794	357	4.8e-32	LINE-1 retrotransposable element ORF2 protein OS=Homo sapiens PE=1 SV=1	P11369	LORF2_MOUSE	1281	1685	3908	47	782	780	170	323	21.7949	325	2.4e-28	LINE-1 retrotransposable element ORF2 protein OS=Mus musculus GN=Pol PE=1 SV=2	P08548	LIN1_NYCCO	1260	1682	3446	182	775	619	137	258	22.1325	306	3.9e-26	LINE-1 reverse transcriptase homolog OS=Nycticebus coucang PE=3 SV=1	Q03278	PO21_NASVI	1025	1658	2690
Cluster-16493.57755	ptc-miR396e-3p	1867	Q8GXN9	TGH_ARATH	930	166	1759	1	522	532	324	389	60.9023	1629	6.4e-180	G patch domain-containing protein TGH OS=Arabidopsis thaliana GN=TGH PE=2 SV=1	B8B2G4	TGHH_ORYSI	984	166	1765	1	523	536	277	365	51.6791	1328	5.1e-145	G patch domain-containing protein TGH homolog OS=Oryza sativa subsp. indica GN=OsI_23032 PE=3 SV=1	Q67VW6	TGHH_ORYSJ	984	166	1765	1	523	536	277	364	51.6791	1326	8.7e-145	G patch domain-containing protein TGH homolog OS=Oryza sativa subsp. japonica GN=Os06g0489200 PE=2 SV=1	Q9DBM1	GPTC1_MOUSE	930	607	1762
Cluster-16493.57752	ptc-miR396e-3p	1969	Q8GXN9	TGH_ARATH	930	757	1861	1	360	368	232	279	63.0435	1177	1.7e-127	G patch domain-containing protein TGH OS=Arabidopsis thaliana GN=TGH PE=2 SV=1	B8B2G4	TGHH_ORYSI	984	757	1867	1	363	372	205	273	55.1075	1034	6.6e-111	G patch domain-containing protein TGH homolog OS=Oryza sativa subsp. indica GN=OsI_23032 PE=3 SV=1	Q67VW6	TGHH_ORYSJ	984	757	1867	1	363	372	205	272	55.1075	1032	1.1e-110	G patch domain-containing protein TGH homolog OS=Oryza sativa subsp. japonica GN=Os06g0489200 PE=2 SV=1	Q9DBM1	GPTC1_MOUSE	930	943	1864
Cluster-16493.57751	ptc-miR396e-3p	1726	Q8GXN9	TGH_ARATH	930	16	1618	1	525	535	325	390	60.7477	1632	2.6e-180	G patch domain-containing protein TGH OS=Arabidopsis thaliana GN=TGH PE=2 SV=1	B8B2G4	TGHH_ORYSI	984	7	1624	1	529	542	279	367	51.476	1338	3.3e-146	G patch domain-containing protein TGH homolog OS=Oryza sativa subsp. indica GN=OsI_23032 PE=3 SV=1	Q67VW6	TGHH_ORYSJ	984	7	1624	1	529	542	279	366	51.476	1336	5.6e-146	G patch domain-containing protein TGH homolog OS=Oryza sativa subsp. japonica GN=Os06g0489200 PE=2 SV=1	Q9DBM1	GPTC1_MOUSE	930	466	1621
Cluster-23672.0	ptc-miR396e-3p	1519	O65090	DIM1C_ARATH	343	389	878	180	342	163	127	139	77.9141	646	5e-66	Ribosomal RNA small subunit methyltransferase, chloroplastic OS=Arabidopsis thaliana GN=PFC1 PE=2 SV=1	Q6ME80	RSMA_PARUW	284	395	878	122	278	161	59	100	36.646	293	4.3e-25	Ribosomal RNA small subunit methyltransferase A OS=Protochlamydia amoebophila (strain UWE25) GN=rsmA PE=3 SV=2	Q9Z6K0	RSMA_CHLPN	277	395	878	115	274	162	54	99	33.3333	251	3.2e-20	Ribosomal RNA small subunit methyltransferase A OS=Chlamydia pneumoniae GN=rsmA PE=3 SV=1	Q253R6	RSMA_CHLFF	284	407	878
Cluster-7907.0	ptc-miR396e-3p	1496	O65090	DIM1C_ARATH	343	389	1394	7	342	338	227	261	67.1598	1093	7.3e-118	Ribosomal RNA small subunit methyltransferase, chloroplastic OS=Arabidopsis thaliana GN=PFC1 PE=2 SV=1	Q6ME80	RSMA_PARUW	284	395	1226	13	278	277	92	161	33.213	428	9.4e-41	Ribosomal RNA small subunit methyltransferase A OS=Protochlamydia amoebophila (strain UWE25) GN=rsmA PE=3 SV=2	Q9Z6K0	RSMA_CHLPN	277	395	1226	13	274	283	91	157	32.1555	364	2.5e-33	Ribosomal RNA small subunit methyltransferase A OS=Chlamydia pneumoniae GN=rsmA PE=3 SV=1	Q8YS62	RSMA_NOSS1	271	401	1208
Cluster-8784.0	ptc-miR396e-3p	1723	O65090	DIM1C_ARATH	343	805	1621	7	279	275	180	209	65.4545	865	2.3e-91	Ribosomal RNA small subunit methyltransferase, chloroplastic OS=Arabidopsis thaliana GN=PFC1 PE=2 SV=1	Q6ME80	RSMA_PARUW	284	835	1453	13	210	206	67	120	32.5243	320	3.6e-28	Ribosomal RNA small subunit methyltransferase A OS=Protochlamydia amoebophila (strain UWE25) GN=rsmA PE=3 SV=2	A8MK56	RSMA_ALKOO	287	811	1426	23	215	205	67	112	32.6829	298	1.3e-25	Ribosomal RNA small subunit methyltransferase A OS=Alkaliphilus oremlandii (strain OhILAs) GN=rsmA PE=3 SV=1	B1XIV9	RSMA_SYNP2	273	805	1435
Cluster-16493.50229	ptc-miR396e-3p	2388	Q38897	BEL1_ARATH	611	295	1942	41	610	612	287	366	46.8954	1189	8.6e-129	Homeobox protein BEL1 homolog OS=Arabidopsis thaliana GN=BEL1 PE=1 SV=2	Q9SW80	BLH2_ARATH	739	457	1771	238	689	472	202	265	42.7966	828	6.2e-87	BEL1-like homeodomain protein 2 OS=Arabidopsis thaliana GN=BLH2 PE=1 SV=3	Q94KL5	BLH4_ARATH	627	460	1591	234	610	393	185	237	47.0738	827	8.1e-87	BEL1-like homeodomain protein 4 OS=Arabidopsis thaliana GN=BLH4 PE=1 SV=2	Q9SJ56	BLH1_ARATH	680	598	1795
Cluster-16493.48144	ptc-miR396e-3p	1904	Q5R7B0	RPP29_PONAB	220	800	1169	62	184	127	44	72	34.6457	210	2.3e-15	Ribonuclease P protein subunit p29 OS=Pongo abelii GN=POP4 PE=2 SV=1	O95707	RPP29_HUMAN	220	800	1169	62	184	127	44	72	34.6457	210	2.3e-15	Ribonuclease P protein subunit p29 OS=Homo sapiens GN=POP4 PE=1 SV=2	Q2KIB9	RPP29_BOVIN	220	800	1169	62	184	127	42	71	33.0709	209	3e-15	Ribonuclease P protein subunit p29 OS=Bos taurus GN=POP4 PE=2 SV=1	Q9CR08	RPP29_MOUSE	221	800	1148
Cluster-20106.0	ptc-miR396e-3p	823	P16871	IL7RA_HUMAN	459	242	821	267	459	193	178	176	92.228	924	1.6e-98	Interleukin-7 receptor subunit alpha OS=Homo sapiens GN=IL7R PE=1 SV=2	Q38IC7	IL7RA_MACFA	459	242	821	267	459	193	174	174	90.1554	901	7.3e-96	Interleukin-7 receptor subunit alpha OS=Macaca fascicularis GN=IL7R PE=2 SV=1	A5HJM1	IL7RA_CALJA	459	242	821	267	459	193	152	156	78.7565	760	1.6e-79	Interleukin-7 receptor subunit alpha OS=Callithrix jacchus GN=IL7R PE=2 SV=1	A0MSX9	IL7RA_HORSE	458	242	821
Cluster-16493.4351	ptc-miR396e-3p	3598	Q8BWZ3	NAA25_MOUSE	972	122	2330	12	727	760	186	326	24.4737	478	3.6e-46	N-alpha-acetyltransferase 25, NatB auxiliary subunit OS=Mus musculus GN=Naa25 PE=2 SV=1	Q6QI44	NAA25_RAT	970	122	2291	12	712	745	182	319	24.4295	471	2.3e-45	N-alpha-acetyltransferase 25, NatB auxiliary subunit OS=Rattus norvegicus GN=Naa25 PE=2 SV=1	Q14CX7	NAA25_HUMAN	972	122	2291	12	712	745	183	318	24.5638	468	5.2e-45	N-alpha-acetyltransferase 25, NatB auxiliary subunit OS=Homo sapiens GN=NAA25 PE=1 SV=1	Q9VDQ7	NAA25_DROME	948	86	1973
Cluster-16493.47411	ptc-miR396e-3p	1528	Q5R7B0	RPP29_PONAB	220	460	793	62	176	115	41	67	35.6522	205	6.9e-15	Ribonuclease P protein subunit p29 OS=Pongo abelii GN=POP4 PE=2 SV=1	O95707	RPP29_HUMAN	220	460	793	62	176	115	41	67	35.6522	205	6.9e-15	Ribonuclease P protein subunit p29 OS=Homo sapiens GN=POP4 PE=1 SV=2	Q5M882	RPP29_RAT	221	460	772	70	177	108	40	64	37.037	205	6.9e-15	Ribonuclease P protein subunit p29 OS=Rattus norvegicus GN=Pop4 PE=2 SV=1	Q2KIB9	RPP29_BOVIN	220	460	793
Cluster-16493.26599	ptc-miR396e-3p	1290	Q8L910	GPX4_ARATH	170	714	1215	1	167	167	121	145	72.4551	677	1.1e-69	Probable glutathione peroxidase 4 OS=Arabidopsis thaliana GN=GPX4 PE=2 SV=1	Q9LYB4	GPX5_ARATH	173	708	1218	2	171	170	121	145	71.1765	673	3.1e-69	Probable glutathione peroxidase 5 OS=Arabidopsis thaliana GN=GPX5 PE=1 SV=1	O23814	GPX4_SPIOL	171	711	1215	1	168	168	111	136	66.0714	615	1.7e-62	Probable phospholipid hydroperoxide glutathione peroxidase OS=Spinacia oleracea PE=2 SV=1	P30708	GPX4_NICSY	169	711	1215
Cluster-16493.41950	ptc-miR396e-3p	2013	Q5R7B0	RPP29_PONAB	220	909	1278	62	184	127	44	72	34.6457	210	2.4e-15	Ribonuclease P protein subunit p29 OS=Pongo abelii GN=POP4 PE=2 SV=1	O95707	RPP29_HUMAN	220	909	1278	62	184	127	44	72	34.6457	210	2.4e-15	Ribonuclease P protein subunit p29 OS=Homo sapiens GN=POP4 PE=1 SV=2	Q2KIB9	RPP29_BOVIN	220	909	1278	62	184	127	42	71	33.0709	209	3.1e-15	Ribonuclease P protein subunit p29 OS=Bos taurus GN=POP4 PE=2 SV=1	Q9CR08	RPP29_MOUSE	221	909	1257
Cluster-16493.50519	ptc-miR396e-3p	902	O95707	RPP29_HUMAN	220	460	694	95	176	82	34	49	41.4634	166	1.4e-10	Ribonuclease P protein subunit p29 OS=Homo sapiens GN=POP4 PE=1 SV=2	Q5R7B0	RPP29_PONAB	220	460	694	95	176	82	34	49	41.4634	166	1.4e-10	Ribonuclease P protein subunit p29 OS=Pongo abelii GN=POP4 PE=2 SV=1	Q2KIB9	RPP29_BOVIN	220	460	694	95	176	82	32	49	39.0244	165	1.8e-10	Ribonuclease P protein subunit p29 OS=Bos taurus GN=POP4 PE=2 SV=1	Q5M882	RPP29_RAT	221	460	694
Cluster-16493.150	ptc-miR396e-3p	1443	O65090	DIM1C_ARATH	343	645	1341	7	239	235	149	176	63.4043	702	1.5e-72	Ribosomal RNA small subunit methyltransferase, chloroplastic OS=Arabidopsis thaliana GN=PFC1 PE=2 SV=1	Q6ME80	RSMA_PARUW	284	645	1173	13	180	176	52	99	29.5455	240	5.7e-19	Ribosomal RNA small subunit methyltransferase A OS=Protochlamydia amoebophila (strain UWE25) GN=rsmA PE=3 SV=2	B1XIV9	RSMA_SYNP2	273	705	1155	2	149	155	56	88	36.129	234	2.8e-18	Ribosomal RNA small subunit methyltransferase A OS=Synechococcus sp. (strain ATCC 27264 / PCC 7002 / PR-6) GN=rsmA PE=3 SV=1	B0CC89	RSMA_ACAM1	269	705	1155
Cluster-16493.47426	ptc-miR396e-3p	1670	O65090	DIM1C_ARATH	343	872	1568	7	239	235	149	176	63.4043	702	1.8e-72	Ribosomal RNA small subunit methyltransferase, chloroplastic OS=Arabidopsis thaliana GN=PFC1 PE=2 SV=1	Q6ME80	RSMA_PARUW	284	872	1400	13	180	176	52	99	29.5455	240	6.6e-19	Ribosomal RNA small subunit methyltransferase A OS=Protochlamydia amoebophila (strain UWE25) GN=rsmA PE=3 SV=2	B1XIV9	RSMA_SYNP2	273	932	1382	2	149	155	56	88	36.129	234	3.3e-18	Ribosomal RNA small subunit methyltransferase A OS=Synechococcus sp. (strain ATCC 27264 / PCC 7002 / PR-6) GN=rsmA PE=3 SV=1	B0CC89	RSMA_ACAM1	269	932	1382
Cluster-16493.13706	ptc-miR396e-3p	1400	O65090	DIM1C_ARATH	343	389	1298	7	342	338	199	230	58.8757	904	5.6e-96	Ribosomal RNA small subunit methyltransferase, chloroplastic OS=Arabidopsis thaliana GN=PFC1 PE=2 SV=1	Q6ME80	RSMA_PARUW	284	395	1130	13	278	269	84	136	31.2268	335	5.3e-30	Ribosomal RNA small subunit methyltransferase A OS=Protochlamydia amoebophila (strain UWE25) GN=rsmA PE=3 SV=2	Q9Z6K0	RSMA_CHLPN	277	395	1130	13	274	265	82	137	30.9434	307	9.4e-27	Ribosomal RNA small subunit methyltransferase A OS=Chlamydia pneumoniae GN=rsmA PE=3 SV=1	A8MK56	RSMA_ALKOO	287	389	1103
Cluster-19987.0	ptc-miR396e-3p	884	Q3KQU3	MA7D1_HUMAN	841	36	414	715	841	127	126	124	99.2126	624	1e-63	MAP7 domain-containing protein 1 OS=Homo sapiens GN=MAP7D1 PE=1 SV=1	A2AJI0	MA7D1_MOUSE	846	36	414	721	846	126	100	106	79.3651	507	3.8e-50	MAP7 domain-containing protein 1 OS=Mus musculus GN=Map7d1 PE=1 SV=1
Cluster-16493.51301	ptc-miR396e-3p,ptc-miR396g-3p	3346	F4I6M4	SP2L_ARATH	821	489	2886	18	788	834	213	382	25.5396	681	9.7e-70	Microtubule-associated protein SPIRAL2-like OS=Arabidopsis thaliana GN=SP2L PE=2 SV=1	Q9T041	MAPT_ARATH	864	489	1494	20	364	347	130	197	37.464	564	3.6e-56	Microtubule-associated protein TORTIFOLIA1 OS=Arabidopsis thaliana GN=TOR1 PE=1 SV=2
Cluster-16493.21989	ptc-miR396e-3p,ptc-miR482a.1	2575	O95232	LC7L3_HUMAN	432	221	893	7	229	227	84	130	37.0044	430	9.5e-41	Luc7-like protein 3 OS=Homo sapiens GN=LUC7L3 PE=1 SV=2	Q5SUF2	LC7L3_MOUSE	432	221	893	7	229	227	84	130	37.0044	430	9.5e-41	Luc7-like protein 3 OS=Mus musculus GN=Luc7l3 PE=1 SV=1	Q5R8W6	LC7L3_PONAB	432	221	893	7	229	227	84	130	37.0044	430	9.5e-41	Luc7-like protein 3 OS=Pongo abelii GN=LUC7L3 PE=2 SV=1	Q3SX41	LC7L3_BOVIN	432	221	893
Cluster-16493.30888	ptc-miR396e-3p,ptc-miR482a.1	1620	O95232	LC7L3_HUMAN	432	221	893	7	229	227	84	130	37.0044	430	6e-41	Luc7-like protein 3 OS=Homo sapiens GN=LUC7L3 PE=1 SV=2	Q5SUF2	LC7L3_MOUSE	432	221	893	7	229	227	84	130	37.0044	430	6e-41	Luc7-like protein 3 OS=Mus musculus GN=Luc7l3 PE=1 SV=1	Q5R8W6	LC7L3_PONAB	432	221	893	7	229	227	84	130	37.0044	430	6e-41	Luc7-like protein 3 OS=Pongo abelii GN=LUC7L3 PE=2 SV=1	Q3SX41	LC7L3_BOVIN	432	221	893
Cluster-16493.16494	ptc-miR396e-3p,ptc-miR482a.1	3262	O95232	LC7L3_HUMAN	432	1025	1502	70	229	162	52	83	32.0988	230	1.9e-17	Luc7-like protein 3 OS=Homo sapiens GN=LUC7L3 PE=1 SV=2	Q5SUF2	LC7L3_MOUSE	432	1025	1502	70	229	162	52	83	32.0988	230	1.9e-17	Luc7-like protein 3 OS=Mus musculus GN=Luc7l3 PE=1 SV=1	Q5R8W6	LC7L3_PONAB	432	1025	1502	70	229	162	52	83	32.0988	230	1.9e-17	Luc7-like protein 3 OS=Pongo abelii GN=LUC7L3 PE=2 SV=1	Q3SX41	LC7L3_BOVIN	432	1025	1502
Cluster-20141.1	ptc-miR396f	313	F4JCQ3	DG783_ARATH	293	108	276	7	67	61	30	38	49.1803	153	1.5e-09	Putative DNA glycosylase At3g47830 OS=Arabidopsis thaliana GN=At3g47830 PE=3 SV=1
Cluster-16493.45788	ptc-miR396f,ptc-miR396c,ptc-miR396a	1784	Q9SSA7	GLIP5_ARATH	385	1240	1771	202	383	182	100	134	54.9451	558	9.4e-56	GDSL esterase/lipase 5 OS=Arabidopsis thaliana GN=GLIP5 PE=2 SV=2	Q9SYF5	GLIP3_ARATH	367	1240	1783	181	363	186	87	118	46.7742	435	1.7e-41	GDSL esterase/lipase 3 OS=Arabidopsis thaliana GN=GLIP3 PE=2 SV=2	Q9LJP1	GRIP4_ARATH	377	1240	1777	196	376	184	86	121	46.7391	432	3.8e-41	GDSL esterase/lipase 4 OS=Arabidopsis thaliana GN=GLIP4 PE=2 SV=2	Q9SYF0	GLIP2_ARATH	376	1240	1765
Cluster-16493.31675	ptc-miR396f,ptc-miR396g-5p	1316	O23249	CKS1_ARATH	87	36	276	1	80	80	77	77	96.25	425	1.8e-40	Cyclin-dependent kinases regulatory subunit 1 OS=Arabidopsis thaliana GN=CKS1 PE=1 SV=1	Q6PS57	CKS1_ORYSJ	90	36	270	1	78	78	76	75	97.4359	415	2.7e-39	Cyclin-dependent kinases regulatory subunit 1 OS=Oryza sativa subsp. japonica GN=CKS1 PE=2 SV=1	A2XCH8	CKS1_ORYSI	90	36	270	1	78	78	76	75	97.4359	415	2.7e-39	Cyclin-dependent kinases regulatory subunit 1 OS=Oryza sativa subsp. indica GN=CKS1 PE=2 SV=1	Q9SJJ5	CKS2_ARATH	83	36	279
Cluster-16493.52220	ptc-miR396g-3p	1995	Q9FLB5	LAC12_ARATH	565	145	1792	24	565	550	424	476	77.0909	2318	8.7e-260	Laccase-12 OS=Arabidopsis thaliana GN=LAC12 PE=2 SV=1	Q9SIY8	LAC5_ARATH	580	148	1792	27	580	556	421	467	75.7194	2277	4.9e-255	Laccase-5 OS=Arabidopsis thaliana GN=LAC5 PE=2 SV=1	Q941X2	LAC3_ORYSJ	567	145	1792	24	567	550	373	432	67.8182	2060	7.2e-230	Laccase-3 OS=Oryza sativa subsp. japonica GN=LAC3 PE=2 SV=1	Q2RBK2	LAC17_ORYSJ	567	145	1792
Cluster-16493.51952	ptc-miR396g-3p	2004	Q9FLB5	LAC12_ARATH	565	145	1792	24	565	550	423	475	76.9091	2314	2.5e-259	Laccase-12 OS=Arabidopsis thaliana GN=LAC12 PE=2 SV=1	Q9SIY8	LAC5_ARATH	580	148	1792	27	580	556	423	468	76.0791	2290	1.5e-256	Laccase-5 OS=Arabidopsis thaliana GN=LAC5 PE=2 SV=1	Q941X2	LAC3_ORYSJ	567	145	1792	24	567	550	374	432	68	2064	2.5e-230	Laccase-3 OS=Oryza sativa subsp. japonica GN=LAC3 PE=2 SV=1	Q2RBK2	LAC17_ORYSJ	567	145	1792
Cluster-16493.36743	ptc-miR396g-5p	1407	P55233	GLGL1_BETVU	522	813	1083	433	522	90	78	84	86.6667	416	2.2e-39	Glucose-1-phosphate adenylyltransferase large subunit, chloroplastic/amyloplastic OS=Beta vulgaris GN=AGPS1 PE=2 SV=1	P55242	GLGL2_SOLTU	519	762	1083	420	519	107	79	88	73.8318	400	1.6e-37	Glucose-1-phosphate adenylyltransferase large subunit 2, chloroplastic/amyloplastic OS=Solanum tuberosum GN=AGPS2 PE=2 SV=1	P55230	GLGL2_ARATH	518	810	1074	428	515	88	75	82	85.2273	399	2e-37	Glucose-1-phosphate adenylyltransferase large subunit 2, chloroplastic OS=Arabidopsis thaliana GN=APL2 PE=2 SV=2	Q00081	GLGL1_SOLTU	470	810	1083
Cluster-16493.6737	ptc-miR396g-5p,ptc-miR396a,ptc-miR396c	449	Q9SUU7	PP346_ARATH	537	194	449	149	233	85	38	56	44.7059	210	5.3e-16	Pentatricopeptide repeat-containing protein At4g32450, mitochondrial OS=Arabidopsis thaliana GN=PCMP-H63 PE=2 SV=1	Q680H3	PP170_ARATH	615	197	440	223	303	81	40	53	49.3827	204	2.6e-15	Pentatricopeptide repeat-containing protein At2g25580 OS=Arabidopsis thaliana GN=PCMP-H75 PE=2 SV=2	Q9C6G2	PPR63_ARATH	475	161	449	76	171	96	42	55	43.75	197	1.7e-14	Pentatricopeptide repeat-containing protein At1g29710, mitochondrial OS=Arabidopsis thaliana GN=PCMP-H67 PE=3 SV=1	Q8S8Q7	PP183_ARATH	469	194	449
Cluster-16493.35249	ptc-miR399f	2674	Q43848	TKTC_SOLTU	741	371	2387	71	741	672	574	595	85.4167	3015	0	Transketolase, chloroplastic OS=Solanum tuberosum PE=2 SV=1	Q7SIC9	TKTC_MAIZE	675	380	2387	4	673	670	564	587	84.1791	2970	0	Transketolase, chloroplastic OS=Zea mays PE=1 SV=1	F4IW47	TKTC2_ARATH	741	374	2387	70	740	671	555	588	82.7124	2957	0	Transketolase-2, chloroplastic OS=Arabidopsis thaliana GN=TKL-2 PE=2 SV=1	Q8RWV0	TKTC1_ARATH	741	380	2387
Cluster-16493.30194	ptc-miR399f	966	Q9ZSP5	AIR3_ARATH	772	3	966	73	392	321	213	244	66.3551	1149	1.5e-124	Subtilisin-like protease SBT5.3 OS=Arabidopsis thaliana GN=AIR3 PE=2 SV=1	F4JXC5	SBT54_ARATH	778	3	966	83	398	322	216	240	67.0807	1096	2.1e-118	Subtilisin-like protease SBT5.4 OS=Arabidopsis thaliana GN=SBT5.4 PE=1 SV=1	I1N462	SBT1_SOYBN	789	3	966	73	395	329	182	222	55.3191	876	6.8e-93	Subtilisin-like protease Glyma18g48580 OS=Glycine max GN=Glyma18g48580 PE=1 SV=3	O65351	SBT17_ARATH	757	3	963
Cluster-16493.50768	ptc-miR399f	2871	Q9C5Y0	PLDD1_ARATH	868	172	2632	11	868	861	556	656	64.5761	2929	0	Phospholipase D delta OS=Arabidopsis thaliana GN=PLDDELTA PE=1 SV=2	P93733	PLDB1_ARATH	1083	172	2629	270	1082	838	457	584	54.5346	2357	3.8e-264	Phospholipase D beta 1 OS=Arabidopsis thaliana GN=PLDBETA1 PE=2 SV=4	O23078	PLDB2_ARATH	927	94	2629	78	926	874	461	584	52.746	2322	4.3e-260	Phospholipase D beta 2 OS=Arabidopsis thaliana GN=PLDBETA2 PE=2 SV=3	Q9T053	PLDG1_ARATH	858	103	2629
Cluster-15209.1	ptc-miR399f	841	Q9LHK1	NUD16_ARATH	180	19	511	1	165	165	117	139	70.9091	634	6.8e-65	Nudix hydrolase 16, mitochondrial OS=Arabidopsis thaliana GN=NUDT16 PE=2 SV=1	Q93ZY7	NUD12_ARATH	203	19	502	1	165	167	89	116	53.2934	429	4e-41	Nudix hydrolase 12, mitochondrial OS=Arabidopsis thaliana GN=NUDT12 PE=2 SV=1	Q52K88	NUD13_ARATH	202	19	502	1	166	166	89	116	53.6145	425	1.2e-40	Nudix hydrolase 13, mitochondrial OS=Arabidopsis thaliana GN=NUDT13 PE=1 SV=1	Q9LE73	NUDT4_ARATH	207	28	502
Cluster-16493.32326	ptc-miR399f	2574	Q9ZRA2	HGD_ARATH	461	1566	2388	168	441	274	228	241	83.2117	1277	5.8e-139	Homogentisate 1,2-dioxygenase OS=Arabidopsis thaliana GN=HGO PE=2 SV=2	Q5VRH4	HGD_ORYSJ	470	1545	2397	180	465	286	236	249	82.5175	1274	1.3e-138	Homogentisate 1,2-dioxygenase OS=Oryza sativa subsp. japonica GN=HGO PE=2 SV=1	Q93099	HGD_HUMAN	445	1566	2385	163	435	276	171	202	61.9565	877	1.4e-92	Homogentisate 1,2-dioxygenase OS=Homo sapiens GN=HGD PE=1 SV=2	Q54QI4	HGD_DICDI	432	1572	2397
Cluster-16493.52917	ptc-miR399f	2854	Q9C5Y0	PLDD1_ARATH	868	1121	2615	362	868	508	352	408	69.2913	1914	8.7e-213	Phospholipase D delta OS=Arabidopsis thaliana GN=PLDDELTA PE=1 SV=2	P93733	PLDB1_ARATH	1083	1118	2612	588	1082	507	309	377	60.9467	1621	8.3e-179	Phospholipase D beta 1 OS=Arabidopsis thaliana GN=PLDBETA1 PE=2 SV=4	O23078	PLDB2_ARATH	927	1118	2612	432	926	507	302	373	59.5661	1589	4.2e-175	Phospholipase D beta 2 OS=Arabidopsis thaliana GN=PLDBETA2 PE=2 SV=3	Q9T052	PLDG3_ARATH	866	1133	2612
Cluster-16493.39321	ptc-miR399f	3601	Q9C5Y0	PLDD1_ARATH	868	250	2839	1	868	874	602	698	68.8787	3248	0	Phospholipase D delta OS=Arabidopsis thaliana GN=PLDDELTA PE=1 SV=2	P93733	PLDB1_ARATH	1083	277	2806	268	1073	851	444	567	52.1739	2251	9.2e-252	Phospholipase D beta 1 OS=Arabidopsis thaliana GN=PLDBETA1 PE=2 SV=4	Q9T053	PLDG1_ARATH	858	253	2806	29	848	866	438	570	50.5774	2208	8.9e-247	Phospholipase D gamma 1 OS=Arabidopsis thaliana GN=PLDGAMMA1 PE=1 SV=1	O23078	PLDB2_ARATH	927	277	2806
Cluster-16493.45774	ptc-miR399f	866	Q9C5Y0	PLDD1_ARATH	868	1	865	527	813	288	220	254	76.3889	1207	2.5e-131	Phospholipase D delta OS=Arabidopsis thaliana GN=PLDDELTA PE=1 SV=2	O23078	PLDB2_ARATH	927	4	865	580	873	294	179	218	60.8844	965	2.9e-103	Phospholipase D beta 2 OS=Arabidopsis thaliana GN=PLDBETA2 PE=2 SV=3	P93733	PLDB1_ARATH	1083	4	865	736	1029	297	175	216	58.9226	939	3e-100	Phospholipase D beta 1 OS=Arabidopsis thaliana GN=PLDBETA1 PE=2 SV=4	Q9T052	PLDG3_ARATH	866	1	865
Cluster-16493.45772	ptc-miR399f	3624	Q9C5Y0	PLDD1_ARATH	868	249	2862	1	868	884	608	707	68.7783	3264	0	Phospholipase D delta OS=Arabidopsis thaliana GN=PLDDELTA PE=1 SV=2	P93733	PLDB1_ARATH	1083	504	2829	314	1073	783	430	547	54.917	2231	1.9e-249	Phospholipase D beta 1 OS=Arabidopsis thaliana GN=PLDBETA1 PE=2 SV=4	Q9T053	PLDG1_ARATH	858	252	2829	29	848	874	439	572	50.2288	2211	4e-247	Phospholipase D gamma 1 OS=Arabidopsis thaliana GN=PLDGAMMA1 PE=1 SV=1	O23078	PLDB2_ARATH	927	276	2829
Cluster-16493.52068	ptc-miR399f	3022	Q9ZRA2	HGD_ARATH	461	1566	2865	13	441	433	347	372	80.1386	1919	2.4e-213	Homogentisate 1,2-dioxygenase OS=Arabidopsis thaliana GN=HGO PE=2 SV=2	Q5VRH4	HGD_ORYSJ	470	1545	2874	21	465	447	345	379	77.1812	1880	8.1e-209	Homogentisate 1,2-dioxygenase OS=Oryza sativa subsp. japonica GN=HGO PE=2 SV=1	Q54QI4	HGD_DICDI	432	1572	2874	7	429	435	263	324	60.4598	1340	3.4e-146	Homogentisate 1,2-dioxygenase OS=Dictyostelium discoideum GN=hgd PE=2 SV=1	O09173	HGD_MOUSE	445	1566	2865
Cluster-16493.45209	ptc-miR399f	1990	Q9ZRA2	HGD_ARATH	461	1566	1824	356	441	86	63	70	73.2558	350	1.4e-31	Homogentisate 1,2-dioxygenase OS=Arabidopsis thaliana GN=HGO PE=2 SV=2	Q5VRH4	HGD_ORYSJ	470	1545	1824	371	465	95	66	72	69.4737	339	2.6e-30	Homogentisate 1,2-dioxygenase OS=Oryza sativa subsp. japonica GN=HGO PE=2 SV=1	A5W8Z1	HGD_PSEP1	433	1566	1839	341	429	91	46	58	50.5495	226	3.3e-17	Homogentisate 1,2-dioxygenase OS=Pseudomonas putida (strain F1 / ATCC 700007) GN=hmgA PE=3 SV=1	Q88E47	HGD_PSEPK	433	1566	1839
Cluster-15209.2	ptc-miR399f	856	Q9LHK1	NUD16_ARATH	180	19	523	1	170	170	119	142	70	631	1.6e-64	Nudix hydrolase 16, mitochondrial OS=Arabidopsis thaliana GN=NUDT16 PE=2 SV=1	Q93ZY7	NUD12_ARATH	203	19	520	1	172	174	91	120	52.2989	434	1.1e-41	Nudix hydrolase 12, mitochondrial OS=Arabidopsis thaliana GN=NUDT12 PE=2 SV=1	Q52K88	NUD13_ARATH	202	19	499	1	166	166	89	115	53.6145	423	2e-40	Nudix hydrolase 13, mitochondrial OS=Arabidopsis thaliana GN=NUDT13 PE=1 SV=1	Q9LE73	NUDT4_ARATH	207	28	499
Cluster-16493.45210	ptc-miR399f	2780	Q9ZRA2	HGD_ARATH	461	1566	2388	168	441	274	228	241	83.2117	1277	6.2e-139	Homogentisate 1,2-dioxygenase OS=Arabidopsis thaliana GN=HGO PE=2 SV=2	Q5VRH4	HGD_ORYSJ	470	1545	2397	180	465	286	236	249	82.5175	1274	1.4e-138	Homogentisate 1,2-dioxygenase OS=Oryza sativa subsp. japonica GN=HGO PE=2 SV=1	Q93099	HGD_HUMAN	445	1566	2385	163	435	276	171	202	61.9565	877	1.5e-92	Homogentisate 1,2-dioxygenase OS=Homo sapiens GN=HGD PE=1 SV=2	Q54QI4	HGD_DICDI	432	1572	2397
Cluster-16493.48482	ptc-miR408-3p	1091	Q9LRR5	DRL21_ARATH	1424	103	679	1175	1380	211	69	103	32.7014	241	3.3e-19	Putative disease resistance protein At3g14460 OS=Arabidopsis thaliana GN=At3g14460 PE=3 SV=1	F4J339	RPP1_ARATH	1194	109	964	726	983	289	75	124	25.9516	178	6.7e-12	Probable disease resistance protein RPP1 OS=Arabidopsis thaliana GN=RPP1 PE=2 SV=1	Q7XA39	RGA4_SOLBU	988	1	691	734	981	251	63	98	25.0996	149	1.5e-08	Putative disease resistance protein RGA4 OS=Solanum bulbocastanum GN=RGA4 PE=2 SV=1	Q9LRR4	R13L1_ARATH	1054	589	1066
Cluster-6184.1	ptc-miR408-3p	1700	Q6NXD8	DEN5B_DANRE	1311	731	1088	298	422	125	39	64	31.2	166	2.6e-10	DENN domain-containing protein 5B OS=Danio rerio GN=dennd5b PE=2 SV=2	Q5VZ89	DEN4C_HUMAN	1673	455	1088	158	389	237	65	98	27.4262	164	4.4e-10	DENN domain-containing protein 4C OS=Homo sapiens GN=DENND4C PE=1 SV=2	A2RSQ0	DEN5B_MOUSE	1274	731	1079	275	396	122	37	63	30.3279	161	9.7e-10	DENN domain-containing protein 5B OS=Mus musculus GN=Dennd5b PE=1 SV=2	A6H8H2	DEN4C_MOUSE	1906	455	1070
Cluster-16493.40511	ptc-miR408-3p	3077	Q5XEZ5	CSC1_ARATH	771	350	2639	1	764	764	557	626	72.9058	2905	0	Calcium permeable stress-gated cation channel 1 OS=Arabidopsis thaliana GN=CSC1 PE=2 SV=1	Q9XEA1	CSCL5_ARATH	772	350	2639	1	764	764	555	621	72.644	2875	0	Protein OSCA1 OS=Arabidopsis thaliana GN=OSCA1 PE=1 SV=1	B5TYT3	CSCL7_ARATH	771	350	2636	1	767	768	527	608	68.6198	2719	4.3e-306	CSC1-like protein At1g11960 OS=Arabidopsis thaliana GN=At1g11960 PE=2 SV=1	F4HYR3	CSCL6_ARATH	778	350	2636
Cluster-16493.40512	ptc-miR408-3p	3199	Q5XEZ5	CSC1_ARATH	771	315	2154	1	613	613	447	505	72.9201	2353	1.2e-263	Calcium permeable stress-gated cation channel 1 OS=Arabidopsis thaliana GN=CSC1 PE=2 SV=1	F4HYR3	CSCL6_ARATH	778	315	2154	1	612	613	423	498	69.0049	2256	2.2e-252	CSC1-like protein At1g62320 OS=Arabidopsis thaliana GN=At1g62320 PE=3 SV=2	Q9XEA1	CSCL5_ARATH	772	315	2154	1	614	614	434	491	70.684	2246	3.1e-251	Protein OSCA1 OS=Arabidopsis thaliana GN=OSCA1 PE=1 SV=1	B5TYT3	CSCL7_ARATH	771	315	2154
Cluster-16493.40515	ptc-miR408-3p	3227	Q5XEZ5	CSC1_ARATH	771	350	2189	1	613	613	446	504	72.7569	2347	6.1e-263	Calcium permeable stress-gated cation channel 1 OS=Arabidopsis thaliana GN=CSC1 PE=2 SV=1	F4HYR3	CSCL6_ARATH	778	350	2189	1	612	613	428	500	69.8206	2265	2e-253	CSC1-like protein At1g62320 OS=Arabidopsis thaliana GN=At1g62320 PE=3 SV=2	Q9XEA1	CSCL5_ARATH	772	350	2189	1	614	614	436	493	71.0098	2253	4.8e-252	Protein OSCA1 OS=Arabidopsis thaliana GN=OSCA1 PE=1 SV=1	B5TYT3	CSCL7_ARATH	771	350	2189
Cluster-16493.40516	ptc-miR408-3p	2362	Q5XEZ5	CSC1_ARATH	771	350	2204	1	618	618	441	503	71.3592	2324	2.1e-260	Calcium permeable stress-gated cation channel 1 OS=Arabidopsis thaliana GN=CSC1 PE=2 SV=1	F4HYR3	CSCL6_ARATH	778	350	2204	1	617	618	427	502	69.0939	2260	5.5e-253	CSC1-like protein At1g62320 OS=Arabidopsis thaliana GN=At1g62320 PE=3 SV=2	B5TYT3	CSCL7_ARATH	771	350	2204	1	617	618	429	494	69.4175	2234	5.7e-250	CSC1-like protein At1g11960 OS=Arabidopsis thaliana GN=At1g11960 PE=2 SV=1	Q9XEA1	CSCL5_ARATH	772	350	2204
Cluster-16493.15417	ptc-miR408-3p	1495	O81004	Y2287_ARATH	300	296	1034	60	298	246	141	176	57.3171	749	5.6e-78	GTP-binding protein At2g22870 OS=Arabidopsis thaliana GN=EMB2001 PE=2 SV=2	A6L4J3	ENGB_BACV8	200	428	1004	2	188	192	87	122	45.3125	460	1.8e-44	Probable GTP-binding protein EngB OS=Bacteroides vulgatus (strain ATCC 8482 / DSM 1447 / NCTC 11154) GN=engB PE=3 SV=1	A6LBY4	ENGB_PARD8	200	428	1028	2	196	200	83	123	41.5	435	1.4e-41	Probable GTP-binding protein EngB OS=Parabacteroides distasonis (strain ATCC 8503 / DSM 20701 / NCTC 11152) GN=engB PE=3 SV=1	Q64UN4	ENGB_BACFR	201	428	1022
Cluster-16493.15418	ptc-miR408-3p	1684	O81004	Y2287_ARATH	300	296	1034	60	298	246	141	176	57.3171	749	6.3e-78	GTP-binding protein At2g22870 OS=Arabidopsis thaliana GN=EMB2001 PE=2 SV=2	A6L4J3	ENGB_BACV8	200	428	1004	2	188	192	87	122	45.3125	460	2.1e-44	Probable GTP-binding protein EngB OS=Bacteroides vulgatus (strain ATCC 8482 / DSM 1447 / NCTC 11154) GN=engB PE=3 SV=1	A6LBY4	ENGB_PARD8	200	428	1028	2	196	200	83	123	41.5	435	1.6e-41	Probable GTP-binding protein EngB OS=Parabacteroides distasonis (strain ATCC 8503 / DSM 20701 / NCTC 11152) GN=engB PE=3 SV=1	Q64UN4	ENGB_BACFR	201	428	1022
Cluster-16493.51058	ptc-miR408-3p	1536	O81004	Y2287_ARATH	300	296	1034	60	298	246	141	176	57.3171	749	5.8e-78	GTP-binding protein At2g22870 OS=Arabidopsis thaliana GN=EMB2001 PE=2 SV=2	A6L4J3	ENGB_BACV8	200	428	1004	2	188	192	87	122	45.3125	460	1.9e-44	Probable GTP-binding protein EngB OS=Bacteroides vulgatus (strain ATCC 8482 / DSM 1447 / NCTC 11154) GN=engB PE=3 SV=1	A6LBY4	ENGB_PARD8	200	428	1028	2	196	200	83	123	41.5	435	1.5e-41	Probable GTP-binding protein EngB OS=Parabacteroides distasonis (strain ATCC 8503 / DSM 20701 / NCTC 11152) GN=engB PE=3 SV=1	Q64UN4	ENGB_BACFR	201	428	1022
Cluster-16493.34640	ptc-miR408-3p	1784	O81004	Y2287_ARATH	300	808	1249	154	298	147	89	107	60.5442	492	4.2e-48	GTP-binding protein At2g22870 OS=Arabidopsis thaliana GN=EMB2001 PE=2 SV=2	A6LBY4	ENGB_PARD8	200	808	1243	57	196	145	56	85	38.6207	287	2.5e-24	Probable GTP-binding protein EngB OS=Parabacteroides distasonis (strain ATCC 8503 / DSM 20701 / NCTC 11152) GN=engB PE=3 SV=1	Q5LDL2	ENGB_BACFN	201	808	1237	57	194	143	56	82	39.1608	286	3.3e-24	Probable GTP-binding protein EngB OS=Bacteroides fragilis (strain ATCC 25285 / DSM 2151 / JCM 11019 / NCTC 9343) GN=engB PE=3 SV=1	Q64UN4	ENGB_BACFR	201	808	1237
Cluster-15184.0	ptc-miR408-3p	632	Q16864	VATF_HUMAN	119	263	620	1	119	119	119	117	100	606	9.1e-62	V-type proton ATPase subunit F OS=Homo sapiens GN=ATP6V1F PE=1 SV=2	Q28029	VATF_BOVIN	119	263	620	1	119	119	118	117	99.1597	602	2.6e-61	V-type proton ATPase subunit F OS=Bos taurus GN=ATP6V1F PE=3 SV=2	Q9D1K2	VATF_MOUSE	119	263	620	1	119	119	117	117	98.3193	599	5.9e-61	V-type proton ATPase subunit F OS=Mus musculus GN=Atp6v1f PE=1 SV=2	P50408	VATF_RAT	119	263	620
Cluster-11746.1	ptc-miR408-3p	1712	Q6NXD8	DEN5B_DANRE	1311	731	1088	298	422	125	39	64	31.2	166	2.6e-10	DENN domain-containing protein 5B OS=Danio rerio GN=dennd5b PE=2 SV=2	Q5VZ89	DEN4C_HUMAN	1673	455	1088	158	389	237	65	98	27.4262	164	4.4e-10	DENN domain-containing protein 4C OS=Homo sapiens GN=DENND4C PE=1 SV=2	A2RSQ0	DEN5B_MOUSE	1274	731	1079	275	396	122	37	63	30.3279	161	9.8e-10	DENN domain-containing protein 5B OS=Mus musculus GN=Dennd5b PE=1 SV=2	A6H8H2	DEN4C_MOUSE	1906	455	1070
Cluster-16493.25177	ptc-miR408-3p	1643	O81004	Y2287_ARATH	300	296	1034	60	298	246	141	176	57.3171	749	6.2e-78	GTP-binding protein At2g22870 OS=Arabidopsis thaliana GN=EMB2001 PE=2 SV=2	A6L4J3	ENGB_BACV8	200	428	1004	2	188	192	87	122	45.3125	460	2e-44	Probable GTP-binding protein EngB OS=Bacteroides vulgatus (strain ATCC 8482 / DSM 1447 / NCTC 11154) GN=engB PE=3 SV=1	A6LBY4	ENGB_PARD8	200	428	1028	2	196	200	83	123	41.5	435	1.6e-41	Probable GTP-binding protein EngB OS=Parabacteroides distasonis (strain ATCC 8503 / DSM 20701 / NCTC 11152) GN=engB PE=3 SV=1	Q64UN4	ENGB_BACFR	201	428	1022
Cluster-16493.11257	ptc-miR408-3p	1488	O81004	Y2287_ARATH	300	296	1034	60	298	246	141	176	57.3171	749	5.6e-78	GTP-binding protein At2g22870 OS=Arabidopsis thaliana GN=EMB2001 PE=2 SV=2	A6L4J3	ENGB_BACV8	200	428	1004	2	188	192	87	122	45.3125	460	1.8e-44	Probable GTP-binding protein EngB OS=Bacteroides vulgatus (strain ATCC 8482 / DSM 1447 / NCTC 11154) GN=engB PE=3 SV=1	A6LBY4	ENGB_PARD8	200	428	1028	2	196	200	83	123	41.5	435	1.4e-41	Probable GTP-binding protein EngB OS=Parabacteroides distasonis (strain ATCC 8503 / DSM 20701 / NCTC 11152) GN=engB PE=3 SV=1	Q64UN4	ENGB_BACFR	201	428	1022
Cluster-16493.39106	ptc-miR408-3p	1447	O81004	Y2287_ARATH	300	296	1034	60	298	246	141	176	57.3171	749	5.4e-78	GTP-binding protein At2g22870 OS=Arabidopsis thaliana GN=EMB2001 PE=2 SV=2	A6L4J3	ENGB_BACV8	200	428	1004	2	188	192	87	122	45.3125	460	1.8e-44	Probable GTP-binding protein EngB OS=Bacteroides vulgatus (strain ATCC 8482 / DSM 1447 / NCTC 11154) GN=engB PE=3 SV=1	A6LBY4	ENGB_PARD8	200	428	1028	2	196	200	83	123	41.5	435	1.4e-41	Probable GTP-binding protein EngB OS=Parabacteroides distasonis (strain ATCC 8503 / DSM 20701 / NCTC 11152) GN=engB PE=3 SV=1	Q64UN4	ENGB_BACFR	201	428	1022
Cluster-6346.0	ptc-miR408-3p	1235	Q6NXD8	DEN5B_DANRE	1311	254	611	298	422	125	39	64	31.2	166	1.9e-10	DENN domain-containing protein 5B OS=Danio rerio GN=dennd5b PE=2 SV=2	A2RSQ0	DEN5B_MOUSE	1274	254	602	275	396	122	37	63	30.3279	161	7.1e-10	DENN domain-containing protein 5B OS=Mus musculus GN=Dennd5b PE=1 SV=2	Q6PAL8	DEN5A_MOUSE	1287	254	605	289	411	123	40	61	32.5203	156	2.7e-09	DENN domain-containing protein 5A OS=Mus musculus GN=Dennd5a PE=1 SV=1	Q6ZUT9	DEN5B_HUMAN	1274	254	596
Cluster-16493.24408	ptc-miR408-3p	3266	Q5XEZ5	CSC1_ARATH	771	315	2154	1	613	613	447	505	72.9201	2353	1.2e-263	Calcium permeable stress-gated cation channel 1 OS=Arabidopsis thaliana GN=CSC1 PE=2 SV=1	F4HYR3	CSCL6_ARATH	778	315	2154	1	612	613	423	498	69.0049	2256	2.2e-252	CSC1-like protein At1g62320 OS=Arabidopsis thaliana GN=At1g62320 PE=3 SV=2	Q9XEA1	CSCL5_ARATH	772	315	2154	1	614	614	434	491	70.684	2246	3.2e-251	Protein OSCA1 OS=Arabidopsis thaliana GN=OSCA1 PE=1 SV=1	B5TYT3	CSCL7_ARATH	771	315	2154
Cluster-16493.43802	ptc-miR408-3p	1579	O81004	Y2287_ARATH	300	296	1031	60	298	245	140	176	57.1429	744	2.3e-77	GTP-binding protein At2g22870 OS=Arabidopsis thaliana GN=EMB2001 PE=2 SV=2	A6L4J3	ENGB_BACV8	200	425	1001	2	188	192	87	121	45.3125	454	9.6e-44	Probable GTP-binding protein EngB OS=Bacteroides vulgatus (strain ATCC 8482 / DSM 1447 / NCTC 11154) GN=engB PE=3 SV=1	Q5LDL2	ENGB_BACFN	201	425	1019	2	194	198	84	119	42.4242	431	4.4e-41	Probable GTP-binding protein EngB OS=Bacteroides fragilis (strain ATCC 25285 / DSM 2151 / JCM 11019 / NCTC 9343) GN=engB PE=3 SV=1	Q64UN4	ENGB_BACFR	201	425	1019
Cluster-16493.42516	ptc-miR408-3p	3042	Q5XEZ5	CSC1_ARATH	771	315	2604	1	764	764	557	627	72.9058	2913	0	Calcium permeable stress-gated cation channel 1 OS=Arabidopsis thaliana GN=CSC1 PE=2 SV=1	Q9XEA1	CSCL5_ARATH	772	315	2604	1	764	764	551	619	72.1204	2860	0	Protein OSCA1 OS=Arabidopsis thaliana GN=OSCA1 PE=1 SV=1	F4HYR3	CSCL6_ARATH	778	315	2601	1	763	764	517	609	67.6702	2711	3.6e-305	CSC1-like protein At1g62320 OS=Arabidopsis thaliana GN=At1g62320 PE=3 SV=2	B5TYT3	CSCL7_ARATH	771	315	2601
Cluster-16493.49272	ptc-miR408-3p	1566	O81004	Y2287_ARATH	300	296	1031	60	298	245	140	176	57.1429	744	2.2e-77	GTP-binding protein At2g22870 OS=Arabidopsis thaliana GN=EMB2001 PE=2 SV=2	A6L4J3	ENGB_BACV8	200	425	1001	2	188	192	87	121	45.3125	454	9.5e-44	Probable GTP-binding protein EngB OS=Bacteroides vulgatus (strain ATCC 8482 / DSM 1447 / NCTC 11154) GN=engB PE=3 SV=1	Q5LDL2	ENGB_BACFN	201	425	1019	2	194	198	84	119	42.4242	431	4.4e-41	Probable GTP-binding protein EngB OS=Bacteroides fragilis (strain ATCC 25285 / DSM 2151 / JCM 11019 / NCTC 9343) GN=engB PE=3 SV=1	Q64UN4	ENGB_BACFR	201	425	1019
Cluster-11277.0	ptc-miR408-5p	947	Q9BZV1	UBXN6_HUMAN	441	2	752	192	441	250	250	248	100	1265	5.2e-138	UBX domain-containing protein 6 OS=Homo sapiens GN=UBXN6 PE=1 SV=1	Q2KIJ6	UBXN6_BOVIN	441	2	749	192	441	250	220	230	88	1100	7.1e-119	UBX domain-containing protein 6 OS=Bos taurus GN=UBXN6 PE=2 SV=1	Q99PL6	UBXN6_MOUSE	442	2	749	192	441	250	201	220	80.4	1015	5.1e-109	UBX domain-containing protein 6 OS=Mus musculus GN=Ubxn6 PE=1 SV=1	Q9ZU93	PUX2_ARATH	458	5	653
Cluster-16339.1	ptc-miR408-5p	342	Q9UHX1	PUF60_HUMAN	559	2	329	1	109	109	100	98	91.7431	499	1.2e-49	Poly(U)-binding-splicing factor PUF60 OS=Homo sapiens GN=PUF60 PE=1 SV=1	Q5R469	PUF60_PONAB	558	2	329	1	108	109	100	98	91.7431	488	2.3e-48	Poly(U)-binding-splicing factor PUF60 OS=Pongo abelii GN=PUF60 PE=2 SV=1	Q3UEB3	PUF60_MOUSE	564	2	329	1	114	114	97	96	85.0877	471	2.2e-46	Poly(U)-binding-splicing factor PUF60 OS=Mus musculus GN=Puf60 PE=2 SV=2	Q9WV25	PUF60_RAT	564	2	329
Cluster-3195.2	ptc-miR408-5p	4046	C0LGQ9	Y4294_ARATH	1037	299	3410	1	1033	1045	692	787	66.2201	3395	0	Probable LRR receptor-like serine/threonine-protein kinase At4g20940 OS=Arabidopsis thaliana GN=At4g20940 PE=1 SV=1	Q0WR59	Y5020_ARATH	1048	302	1310	710	1041	341	188	242	55.132	935	4.1e-99	Probable inactive receptor kinase At5g10020 OS=Arabidopsis thaliana GN=At5g10020 PE=1 SV=2	C0LGP9	IMK3_ARATH	784	323	1175	470	747	292	124	175	42.4658	503	5.1e-49	Probable leucine-rich repeat receptor-like protein kinase IMK3 OS=Arabidopsis thaliana GN=IMK3 PE=1 SV=1	Q9LY03	IRK_ARATH	964	1688	3395
Cluster-11994.0	ptc-miR408-5p	773	P08956	T1RK_ECOLI	1170	11	740	397	631	264	73	123	27.6515	238	5.2e-19	Type I restriction enzyme EcoKI R protein OS=Escherichia coli (strain K12) GN=hsdR PE=3 SV=3	Q47281	T1RE_ECOLX	813	11	773	102	337	270	77	116	28.5185	202	7.8e-15	Type I restriction enzyme EcoEI R protein OS=Escherichia coli GN=hsdR PE=3 SV=1	Q07736	T1RA_ECOLX	810	35	587	174	327	188	60	92	31.9149	197	3e-14	Type I restriction enzyme EcoAI R protein OS=Escherichia coli GN=hsdR PE=3 SV=1	Q5HJH8	HSDR_STAAC	929	41	599
Cluster-16493.26596	ptc-miR408-5p	249	Q9LYJ9	RH46_ARATH	645	3	249	454	552	99	54	61	54.5455	257	1e-21	DEAD-box ATP-dependent RNA helicase 46 OS=Arabidopsis thaliana GN=RH46 PE=2 SV=2	Q8H136	RH14_ARATH	619	3	249	451	549	99	53	60	53.5354	248	1.2e-20	DEAD-box ATP-dependent RNA helicase 14 OS=Arabidopsis thaliana GN=RH14 PE=1 SV=2	P46942	DB10_NICSY	607	9	249	438	533	97	53	56	54.6392	216	5.9e-17	ATP-dependent RNA helicase-like protein DB10 OS=Nicotiana sylvestris PE=2 SV=1	Q5VQL1	RH14_ORYSJ	708	3	249
Cluster-16493.11232	ptc-miR408-5p	1674	P08452	Y1174_SYNP6	359	634	1414	86	339	262	122	160	46.5649	526	4.5e-52	Uncharacterized lipoprotein syc1174_c OS=Synechococcus sp. (strain ATCC 27144 / PCC 6301 / SAUG 1402/1) GN=syc1174_c PE=3 SV=2
Cluster-16493.11230	ptc-miR408-5p	1561	P08452	Y1174_SYNP6	359	275	1301	4	339	344	180	230	52.3256	851	8.7e-90	Uncharacterized lipoprotein syc1174_c OS=Synechococcus sp. (strain ATCC 27144 / PCC 6301 / SAUG 1402/1) GN=syc1174_c PE=3 SV=2
Cluster-16493.12906	ptc-miR408-5p	2076	P08452	Y1174_SYNP6	359	1189	1816	136	339	210	95	126	45.2381	419	1.4e-39	Uncharacterized lipoprotein syc1174_c OS=Synechococcus sp. (strain ATCC 27144 / PCC 6301 / SAUG 1402/1) GN=syc1174_c PE=3 SV=2
Cluster-16493.22410	ptc-miR472a,ptc-miR472b	3312	Q9CAK1	RLM1B_ARATH	1017	1040	2960	221	819	654	194	287	29.6636	520	4.5e-51	Disease resistance protein RML1B OS=Arabidopsis thaliana GN=RLM1B PE=2 SV=1	F4J339	RPP1_ARATH	1194	1040	2969	306	896	659	188	297	28.5281	511	4.9e-50	Probable disease resistance protein RPP1 OS=Arabidopsis thaliana GN=RPP1 PE=2 SV=1	Q9C7X0	ADR2_ARATH	1007	1040	2996	220	837	676	193	302	28.5503	509	8.4e-50	Disease resistance protein ADR2 OS=Arabidopsis thaliana GN=ADR2 PE=2 SV=1	O82500	Y4117_ARATH	1095	1040	2966
Cluster-16493.38557	ptc-miR472a,ptc-miR472b	3551	Q9CAK1	RLM1B_ARATH	1017	1040	2960	221	819	654	194	287	29.6636	520	4.8e-51	Disease resistance protein RML1B OS=Arabidopsis thaliana GN=RLM1B PE=2 SV=1	F4J339	RPP1_ARATH	1194	1040	2969	306	896	659	188	297	28.5281	511	5.3e-50	Probable disease resistance protein RPP1 OS=Arabidopsis thaliana GN=RPP1 PE=2 SV=1	Q9C7X0	ADR2_ARATH	1007	1040	2996	220	837	676	193	302	28.5503	509	9e-50	Disease resistance protein ADR2 OS=Arabidopsis thaliana GN=ADR2 PE=2 SV=1	O82500	Y4117_ARATH	1095	1040	2966
Cluster-16493.39399	ptc-miR472a,ptc-miR472b	3025	Q9CAK1	RLM1B_ARATH	1017	1040	2960	221	819	654	194	287	29.6636	520	4.1e-51	Disease resistance protein RML1B OS=Arabidopsis thaliana GN=RLM1B PE=2 SV=1	F4J339	RPP1_ARATH	1194	1040	2969	306	896	659	188	297	28.5281	511	4.5e-50	Probable disease resistance protein RPP1 OS=Arabidopsis thaliana GN=RPP1 PE=2 SV=1	Q9C7X0	ADR2_ARATH	1007	1040	2966	220	821	660	189	296	28.6364	498	1.5e-48	Disease resistance protein ADR2 OS=Arabidopsis thaliana GN=ADR2 PE=2 SV=1	O82500	Y4117_ARATH	1095	1040	2966
Cluster-16493.21312	ptc-miR472b	2243	P47924	RIBA1_ARATH	543	223	1825	8	539	547	393	442	71.8464	1930	9.6e-215	Bifunctional riboflavin biosynthesis protein RIBA 1, chloroplastic OS=Arabidopsis thaliana GN=RIBA1 PE=1 SV=2	Q6Z234	RIBA1_ORYSJ	538	451	1816	64	519	456	334	378	73.2456	1738	1.8e-192	Probable bifunctional riboflavin biosynthesis protein RIBA 1, chloroplastic OS=Oryza sativa subsp. japonica GN=RIBA1 PE=2 SV=1	Q0E079	RIBA2_ORYSJ	553	232	1831	6	548	545	354	408	64.9541	1721	1.6e-190	Probable bifunctional riboflavin biosynthesis protein RIBA 2, chloroplastic OS=Oryza sativa subsp. japonica GN=RIBA2 PE=2 SV=1	Q9FN89	RIBA3_ARATH	509	478	1798
Cluster-10762.0	ptc-miR472b	844	P40742	YLXH_BACSU	298	89	830	30	276	247	76	129	30.7692	346	1.7e-31	Flagellum site-determining protein YlxH OS=Bacillus subtilis (strain 168) GN=ylxH PE=1 SV=1	O25678	YLXH_HELPY	294	101	845	30	277	252	78	128	30.9524	300	3.7e-26	Flagellum site-determining protein YlxH OS=Helicobacter pylori (strain ATCC 700392 / 26695) GN=ylxH PE=3 SV=1	Q57967	Y547_METJA	264	101	818	9	237	240	71	125	29.5833	294	1.8e-25	Uncharacterized ATP-binding protein MJ0547 OS=Methanocaldococcus jannaschii (strain ATCC 43067 / DSM 2661 / JAL-1 / JCM 10045 / NBRC 100440) GN=MJ0547 PE=4 SV=1	Q9T3P6	MIND_NEPOL	274	95	545
Cluster-12663.0	ptc-miR472b	825	Q40392	TMVRN_NICGU	1144	171	825	5	224	220	98	143	44.5455	472	4.1e-46	TMV resistance protein N OS=Nicotiana glutinosa GN=N PE=1 SV=1	O82500	Y4117_ARATH	1095	165	825	2	220	222	99	123	44.5946	374	9.4e-35	Putative disease resistance protein At4g11170 OS=Arabidopsis thaliana GN=At4g11170 PE=2 SV=1	F4I594	RLM1A_ARATH	997	171	825	7	223	219	87	127	39.726	364	1.4e-33	Disease resistance protein RML1A OS=Arabidopsis thaliana GN=RLM1A PE=3 SV=1	F4J339	RPP1_ARATH	1194	165	825
Cluster-16493.34232	ptc-miR472b,ptc-miR472a	3534	Q40392	TMVRN_NICGU	1144	385	841	5	153	152	88	103	57.8947	420	1.9e-39	TMV resistance protein N OS=Nicotiana glutinosa GN=N PE=1 SV=1	Q9C7X0	ADR2_ARATH	1007	1395	2979	342	837	547	151	238	27.6051	388	9.6e-36	Disease resistance protein ADR2 OS=Arabidopsis thaliana GN=ADR2 PE=2 SV=1	Q9CAK1	RLM1B_ARATH	1017	1395	2943	344	819	524	150	224	28.626	378	1.4e-34	Disease resistance protein RML1B OS=Arabidopsis thaliana GN=RLM1B PE=2 SV=1	F4J339	RPP1_ARATH	1194	1407	2916
Cluster-16493.40422	ptc-miR475a-3p	2952	O81908	PPR2_ARATH	710	297	2313	31	705	675	416	513	61.6296	2191	6.9e-245	Pentatricopeptide repeat-containing protein At1g02060, chloroplastic OS=Arabidopsis thaliana GN=At1g02060 PE=2 SV=2	Q9ZUU3	PP190_ARATH	757	291	2283	80	741	668	211	354	31.5868	930	1.1e-98	Pentatricopeptide repeat-containing protein At2g37230 OS=Arabidopsis thaliana GN=At2g37230 PE=2 SV=1	Q9LSL9	PP445_ARATH	915	441	2229	103	717	629	169	294	26.868	580	4.4e-58	Pentatricopeptide repeat-containing protein At5g65560 OS=Arabidopsis thaliana GN=At5g65560 PE=2 SV=1	Q3EDF8	PPR28_ARATH	598	468	2001
Cluster-16493.59148	ptc-miR475a-3p	353	Q0WKV3	PPR36_ARATH	637	2	347	370	484	115	54	83	46.9565	319	9.6e-29	Pentatricopeptide repeat-containing protein At1g12300, mitochondrial OS=Arabidopsis thaliana GN=At1g12300 PE=2 SV=1	Q6NQ83	PP247_ARATH	619	2	347	352	466	115	55	82	47.8261	316	2.1e-28	Pentatricopeptide repeat-containing protein At3g22470, mitochondrial OS=Arabidopsis thaliana GN=At3g22470 PE=2 SV=1	Q9ASZ8	PPR37_ARATH	621	2	347	354	468	115	52	83	45.2174	312	6.2e-28	Pentatricopeptide repeat-containing protein At1g12620 OS=Arabidopsis thaliana GN=At1g12620 PE=2 SV=1	Q9LPX2	PPR39_ARATH	644	2	347
Cluster-22331.0	ptc-miR475a-3p,ptc-miR475d-3p	831	Q9LQ14	PPR96_ARATH	629	27	828	211	477	267	130	192	48.6891	696	4.4e-72	Pentatricopeptide repeat-containing protein At1g62930, chloroplastic OS=Arabidopsis thaliana GN=At1g62930 PE=2 SV=2	Q6NQ83	PP247_ARATH	619	27	822	201	465	265	124	190	46.7925	694	7.4e-72	Pentatricopeptide repeat-containing protein At3g22470, mitochondrial OS=Arabidopsis thaliana GN=At3g22470 PE=2 SV=1	Q9SXD8	PPR90_ARATH	634	27	822	216	480	265	127	191	47.9245	691	1.7e-71	Pentatricopeptide repeat-containing protein At1g62590 OS=Arabidopsis thaliana GN=At1g62590 PE=2 SV=1	P0C7Q7	PPR38_ARATH	602	27	822
Cluster-16493.16115	ptc-miR475a-3p,ptc-miR475d-3p	1159	P0C7Q7	PPR38_ARATH	602	4	1156	125	508	384	167	244	43.4896	914	3.2e-97	Putative pentatricopeptide repeat-containing protein At1g12700, mitochondrial OS=Arabidopsis thaliana GN=At1g12700 PE=3 SV=1	Q9LQ14	PPR96_ARATH	629	10	1156	119	535	417	177	257	42.446	899	1.8e-95	Pentatricopeptide repeat-containing protein At1g62930, chloroplastic OS=Arabidopsis thaliana GN=At1g62930 PE=2 SV=2	Q9CAN5	PPR98_ARATH	614	4	1156	137	520	384	167	252	43.4896	897	3e-95	Pentatricopeptide repeat-containing protein At1g63080, mitochondrial OS=Arabidopsis thaliana GN=At1g63080 PE=2 SV=1	Q9LQ16	PPR94_ARATH	632	4	1156
Cluster-16493.14992	ptc-miR475a-3p,ptc-miR475d-3p	408	P0C7Q7	PPR38_ARATH	602	6	402	143	274	132	62	85	46.9697	315	3.2e-28	Putative pentatricopeptide repeat-containing protein At1g12700, mitochondrial OS=Arabidopsis thaliana GN=At1g12700 PE=3 SV=1	Q9CAN5	PPR98_ARATH	614	27	408	162	288	127	61	82	48.0315	304	6.1e-27	Pentatricopeptide repeat-containing protein At1g63080, mitochondrial OS=Arabidopsis thaliana GN=At1g63080 PE=2 SV=1	Q9LQ15	PPR95_ARATH	528	27	408	175	301	127	60	81	47.2441	300	1.8e-26	Pentatricopeptide repeat-containing protein At1g62914, mitochondrial OS=Arabidopsis thaliana GN=At1g62914 PE=2 SV=1	Q9CAN0	PPR99_ARATH	630	9	408
Cluster-16493.33623	ptc-miR475a-5p	2823	P21616	AVP_VIGRR	766	89	2390	1	766	768	677	706	88.151	3398	0	Pyrophosphate-energized vacuolar membrane proton pump OS=Vigna radiata var. radiata PE=1 SV=4	P31414	AVP1_ARATH	770	101	2390	6	770	765	659	697	86.1438	3352	0	Pyrophosphate-energized vacuolar membrane proton pump 1 OS=Arabidopsis thaliana GN=AVP1 PE=1 SV=1	Q06572	AVP_HORVU	762	101	2384	3	760	762	649	683	85.1706	3259	0	Pyrophosphate-energized vacuolar membrane proton pump OS=Hordeum vulgare PE=2 SV=2	Q8F641	HPPA_LEPIN	704	308	2390
Cluster-16493.23079	ptc-miR475a-5p	1620	Q9SYL0	BT3_ARATH	364	237	1302	5	359	357	204	255	57.1429	1086	5.1e-117	BTB/POZ and TAZ domain-containing protein 3 OS=Arabidopsis thaliana GN=BT3 PE=1 SV=2	Q9FJX5	BT4_ARATH	372	246	1305	16	365	354	175	227	49.435	870	5.7e-92	BTB/POZ and TAZ domain-containing protein 4 OS=Arabidopsis thaliana GN=BT4 PE=1 SV=1	Q6EJ98	BT5_ARATH	368	225	1308	7	366	363	163	220	44.9036	784	5.3e-82	BTB/POZ and TAZ domain-containing protein 5 OS=Arabidopsis thaliana GN=BT5 PE=1 SV=1	Q94BN0	BT2_ARATH	364	264	1233
Cluster-16290.0	ptc-miR475a-5p	1722	O04491	PPR26_ARATH	607	618	1722	240	607	368	232	281	63.0435	1254	1.8e-136	Putative pentatricopeptide repeat-containing protein At1g09680 OS=Arabidopsis thaliana GN=At1g09680 PE=3 SV=1	Q9FIX3	PP407_ARATH	747	594	1722	205	583	379	128	207	33.7731	635	1.1e-64	Pentatricopeptide repeat-containing protein At5g39710 OS=Arabidopsis thaliana GN=EMB2745 PE=2 SV=1	O04504	PPR27_ARATH	606	648	1722	223	586	365	128	210	35.0685	613	3.8e-62	Pentatricopeptide repeat-containing protein At1g09820 OS=Arabidopsis thaliana GN=At1g09820 PE=2 SV=1	Q0WVK7	PPR12_ARATH	741	651	1722
Cluster-511.0	ptc-miR475a-5p	1345	P0CI03	PTR28_ARATH	575	267	1203	2	317	316	171	221	54.1139	905	4.1e-96	Protein NRT1/ PTR FAMILY 5.6 OS=Arabidopsis thaliana GN=NPF5.6 PE=2 SV=1	Q9M331	PTR45_ARATH	602	267	1194	2	313	312	171	214	54.8077	877	7.3e-93	Protein NRT1/ PTR FAMILY 5.7 OS=Arabidopsis thaliana GN=NPF5.7 PE=2 SV=2	P46032	PTR2_ARATH	585	261	1158	5	308	304	118	163	38.8158	536	2.5e-53	Protein NRT1/ PTR FAMILY 8.3 OS=Arabidopsis thaliana GN=NPF8.3 PE=1 SV=1	Q93Z20	PTR17_ARATH	590	327	1158
Cluster-7587.0	ptc-miR475a-5p	2110	Q9M331	PTR45_ARATH	602	267	2031	2	588	593	339	430	57.1669	1742	5.7e-193	Protein NRT1/ PTR FAMILY 5.7 OS=Arabidopsis thaliana GN=NPF5.7 PE=2 SV=2	P0CI03	PTR28_ARATH	575	267	1995	2	569	580	324	427	55.8621	1724	6.9e-191	Protein NRT1/ PTR FAMILY 5.6 OS=Arabidopsis thaliana GN=NPF5.6 PE=2 SV=1	Q8VZR7	PTR30_ARATH	583	318	1989	7	556	563	232	344	41.2078	1125	2e-121	Protein NRT1/ PTR FAMILY 5.1 OS=Arabidopsis thaliana GN=NPF5.1 PE=2 SV=2	P46032	PTR2_ARATH	585	261	1986
Cluster-7587.1	ptc-miR475a-5p	2251	Q9M331	PTR45_ARATH	602	780	2172	127	588	468	274	346	58.547	1404	9.5e-154	Protein NRT1/ PTR FAMILY 5.7 OS=Arabidopsis thaliana GN=NPF5.7 PE=2 SV=2	P0CI03	PTR28_ARATH	575	780	2136	128	569	454	262	341	57.7093	1392	2.3e-152	Protein NRT1/ PTR FAMILY 5.6 OS=Arabidopsis thaliana GN=NPF5.6 PE=2 SV=1	Q8VZR7	PTR30_ARATH	583	780	2130	114	556	456	197	286	43.2018	947	9.3e-101	Protein NRT1/ PTR FAMILY 5.1 OS=Arabidopsis thaliana GN=NPF5.1 PE=2 SV=2	Q9M1I2	PTR46_ARATH	555	837	2181
Cluster-1883.0	ptc-miR475a-5p	667	Q9SGS5	Y1607_ARATH	272	318	570	177	270	95	34	49	35.7895	134	5.1e-07	Uncharacterized protein At1g76070 OS=Arabidopsis thaliana GN=At1g76070 PE=1 SV=1
Cluster-16493.60243	ptc-miR475d-3p	1126	Q9SAD9	PPR40_ARATH	517	8	707	277	509	233	140	178	60.0858	753	1.5e-78	Pentatricopeptide repeat-containing protein At1g13040, mitochondrial OS=Arabidopsis thaliana GN=At1g13040 PE=2 SV=1	Q9FIX3	PP407_ARATH	747	8	707	297	529	234	77	131	32.906	367	8.4e-34	Pentatricopeptide repeat-containing protein At5g39710 OS=Arabidopsis thaliana GN=EMB2745 PE=2 SV=1	Q9LPX2	PPR39_ARATH	644	2	710	248	483	237	79	136	33.3333	363	2.4e-33	Pentatricopeptide repeat-containing protein At1g12775, mitochondrial OS=Arabidopsis thaliana GN=At1g12775 PE=2 SV=1	Q9SXD8	PPR90_ARATH	634	2	710
Cluster-16493.60242	ptc-miR475d-3p	2267	Q9SAD9	PPR40_ARATH	517	8	707	277	509	233	140	178	60.0858	753	2.9e-78	Pentatricopeptide repeat-containing protein At1g13040, mitochondrial OS=Arabidopsis thaliana GN=At1g13040 PE=2 SV=1	Q9FIX3	PP407_ARATH	747	8	707	297	529	234	77	131	32.906	367	1.7e-33	Pentatricopeptide repeat-containing protein At5g39710 OS=Arabidopsis thaliana GN=EMB2745 PE=2 SV=1	Q9LPX2	PPR39_ARATH	644	2	710	248	483	237	79	136	33.3333	363	4.9e-33	Pentatricopeptide repeat-containing protein At1g12775, mitochondrial OS=Arabidopsis thaliana GN=At1g12775 PE=2 SV=1	Q9SXD8	PPR90_ARATH	634	2	710
Cluster-16493.60241	ptc-miR475d-3p	2643	Q9SAD9	PPR40_ARATH	517	8	707	277	509	233	140	178	60.0858	753	3.4e-78	Pentatricopeptide repeat-containing protein At1g13040, mitochondrial OS=Arabidopsis thaliana GN=At1g13040 PE=2 SV=1	Q9FIX3	PP407_ARATH	747	8	707	297	529	234	77	131	32.906	367	2e-33	Pentatricopeptide repeat-containing protein At5g39710 OS=Arabidopsis thaliana GN=EMB2745 PE=2 SV=1	Q9LPX2	PPR39_ARATH	644	2	710	248	483	237	79	136	33.3333	363	5.7e-33	Pentatricopeptide repeat-containing protein At1g12775, mitochondrial OS=Arabidopsis thaliana GN=At1g12775 PE=2 SV=1	Q9SXD8	PPR90_ARATH	634	2	710
Cluster-16493.60240	ptc-miR475d-3p	979	Q9SAD9	PPR40_ARATH	517	8	707	277	509	233	140	178	60.0858	753	1.3e-78	Pentatricopeptide repeat-containing protein At1g13040, mitochondrial OS=Arabidopsis thaliana GN=At1g13040 PE=2 SV=1	Q9FIX3	PP407_ARATH	747	8	707	297	529	234	77	131	32.906	367	7.3e-34	Pentatricopeptide repeat-containing protein At5g39710 OS=Arabidopsis thaliana GN=EMB2745 PE=2 SV=1	Q9LPX2	PPR39_ARATH	644	2	710	248	483	237	79	136	33.3333	363	2.1e-33	Pentatricopeptide repeat-containing protein At1g12775, mitochondrial OS=Arabidopsis thaliana GN=At1g12775 PE=2 SV=1	Q9SXD8	PPR90_ARATH	634	2	710
Cluster-16493.27740	ptc-miR475d-3p	1410	Q8W4R9	WTR35_ARATH	398	171	1350	7	398	397	247	281	62.2166	1208	3.2e-131	WAT1-related protein At4g19185 OS=Arabidopsis thaliana GN=At4g19185 PE=2 SV=1	F4KD68	WTR43_ARATH	381	246	1332	7	377	371	233	264	62.8032	1149	2.2e-124	WAT1-related protein At5g45370 OS=Arabidopsis thaliana GN=At5g45370 PE=2 SV=1	Q5PP32	WTR25_ARATH	385	246	1320	8	363	359	230	272	64.0669	1149	2.2e-124	WAT1-related protein At3g45870 OS=Arabidopsis thaliana GN=At3g45870 PE=2 SV=1	Q94AP3	WAT1_ARATH	389	399	1329
Cluster-7661.0	ptc-miR475d-3p	909	Q9SAD9	PPR40_ARATH	517	19	430	373	509	137	80	102	58.3942	428	5.7e-41	Pentatricopeptide repeat-containing protein At1g13040, mitochondrial OS=Arabidopsis thaliana GN=At1g13040 PE=2 SV=1	Q9FIX3	PP407_ARATH	747	19	430	393	529	137	49	80	35.7664	249	3.3e-20	Pentatricopeptide repeat-containing protein At5g39710 OS=Arabidopsis thaliana GN=EMB2745 PE=2 SV=1	Q9LSL9	PP445_ARATH	915	22	433	476	612	137	52	82	37.9562	247	5.6e-20	Pentatricopeptide repeat-containing protein At5g65560 OS=Arabidopsis thaliana GN=At5g65560 PE=2 SV=1	Q3EDF8	PPR28_ARATH	598	22	433
Cluster-16493.7826	ptc-miR475d-3p	2558	Q9SUD8	PP340_ARATH	704	111	2121	25	692	670	330	466	49.2537	1695	1.9e-187	Pentatricopeptide repeat-containing protein At4g28010 OS=Arabidopsis thaliana GN=At4g28010 PE=2 SV=1	Q9SXD1	PPR91_ARATH	630	201	1872	62	616	557	189	317	33.9318	891	3.3e-94	Pentatricopeptide repeat-containing protein At1g62670, mitochondrial OS=Arabidopsis thaliana GN=At1g62670 PE=3 SV=2	Q0WKV3	PPR36_ARATH	637	93	1875	47	624	594	189	325	31.8182	888	7.3e-94	Pentatricopeptide repeat-containing protein At1g12300, mitochondrial OS=Arabidopsis thaliana GN=At1g12300 PE=2 SV=1	Q9LPX2	PPR39_ARATH	644	93	1899
Cluster-5992.0	ptc-miR475d-3p	2410	Q9C6S6	PPR67_ARATH	840	3	1269	404	824	422	209	283	49.5261	1063	3.5e-114	Putative pentatricopeptide repeat-containing protein At1g31840 OS=Arabidopsis thaliana GN=At1g31840 PE=2 SV=2	Q9LQ16	PPR94_ARATH	632	21	1248	137	544	409	132	230	32.2738	663	8.5e-68	Pentatricopeptide repeat-containing protein At1g62910 OS=Arabidopsis thaliana GN=At1g62910 PE=2 SV=1	Q9SH26	PP102_ARATH	577	21	1248	139	546	409	130	229	31.7848	653	1.2e-66	Pentatricopeptide repeat-containing protein At1g63400 OS=Arabidopsis thaliana GN=At1g63400 PE=2 SV=1	Q9LQ14	PPR96_ARATH	629	21	1248
Cluster-5992.1	ptc-miR475d-3p	1614	Q9C6S6	PPR67_ARATH	840	3	1269	404	824	422	209	283	49.5261	1063	2.4e-114	Putative pentatricopeptide repeat-containing protein At1g31840 OS=Arabidopsis thaliana GN=At1g31840 PE=2 SV=2	Q9LQ16	PPR94_ARATH	632	21	1248	137	544	409	132	230	32.2738	663	5.7e-68	Pentatricopeptide repeat-containing protein At1g62910 OS=Arabidopsis thaliana GN=At1g62910 PE=2 SV=1	Q9SH26	PP102_ARATH	577	21	1248	139	546	409	130	229	31.7848	653	8.2e-67	Pentatricopeptide repeat-containing protein At1g63400 OS=Arabidopsis thaliana GN=At1g63400 PE=2 SV=1	Q9LQ14	PPR96_ARATH	629	21	1248
Cluster-16493.60236	ptc-miR475d-3p	2922	Q9SAD9	PPR40_ARATH	517	8	707	277	509	233	140	178	60.0858	753	3.8e-78	Pentatricopeptide repeat-containing protein At1g13040, mitochondrial OS=Arabidopsis thaliana GN=At1g13040 PE=2 SV=1	Q9FIX3	PP407_ARATH	747	8	707	297	529	234	77	131	32.906	367	2.2e-33	Pentatricopeptide repeat-containing protein At5g39710 OS=Arabidopsis thaliana GN=EMB2745 PE=2 SV=1	Q9LPX2	PPR39_ARATH	644	2	710	248	483	237	79	136	33.3333	363	6.3e-33	Pentatricopeptide repeat-containing protein At1g12775, mitochondrial OS=Arabidopsis thaliana GN=At1g12775 PE=2 SV=1	Q9SXD8	PPR90_ARATH	634	2	710
Cluster-16493.60237	ptc-miR475d-3p	2881	Q9SAD9	PPR40_ARATH	517	8	707	277	509	233	140	178	60.0858	753	3.7e-78	Pentatricopeptide repeat-containing protein At1g13040, mitochondrial OS=Arabidopsis thaliana GN=At1g13040 PE=2 SV=1	Q9FIX3	PP407_ARATH	747	8	707	297	529	234	77	131	32.906	367	2.1e-33	Pentatricopeptide repeat-containing protein At5g39710 OS=Arabidopsis thaliana GN=EMB2745 PE=2 SV=1	Q9LPX2	PPR39_ARATH	644	2	710	248	483	237	79	136	33.3333	363	6.2e-33	Pentatricopeptide repeat-containing protein At1g12775, mitochondrial OS=Arabidopsis thaliana GN=At1g12775 PE=2 SV=1	Q9SXD8	PPR90_ARATH	634	2	710
Cluster-16493.60239	ptc-miR475d-3p	2333	Q9SAD9	PPR40_ARATH	517	8	707	277	509	233	140	178	60.0858	753	3e-78	Pentatricopeptide repeat-containing protein At1g13040, mitochondrial OS=Arabidopsis thaliana GN=At1g13040 PE=2 SV=1	Q9FIX3	PP407_ARATH	747	8	707	297	529	234	77	131	32.906	367	1.7e-33	Pentatricopeptide repeat-containing protein At5g39710 OS=Arabidopsis thaliana GN=EMB2745 PE=2 SV=1	Q9LPX2	PPR39_ARATH	644	2	710	248	483	237	79	136	33.3333	363	5e-33	Pentatricopeptide repeat-containing protein At1g12775, mitochondrial OS=Arabidopsis thaliana GN=At1g12775 PE=2 SV=1	Q9SXD8	PPR90_ARATH	634	2	710
Cluster-16355.0	ptc-miR475d-3p	1541	Q9LI65	WTR24_ARATH	364	164	1160	9	336	332	171	238	51.506	947	6.4e-101	WAT1-related protein At3g30340 OS=Arabidopsis thaliana GN=At3g30340 PE=2 SV=1	Q9M130	WTR29_ARATH	365	164	1169	4	334	337	156	225	46.2908	854	3.9e-90	WAT1-related protein At4g01440 OS=Arabidopsis thaliana GN=At4g01440 PE=2 SV=1	Q9M129	WTR30_ARATH	361	143	1163	7	343	346	160	224	46.2428	800	7.1e-84	WAT1-related protein At4g01450 OS=Arabidopsis thaliana GN=At4g01450 PE=2 SV=1	Q5XEZ0	WTR1_ARATH	365	176	1187
Cluster-16493.61611	ptc-miR475d-3p	1373	Q9SAD9	PPR40_ARATH	517	8	707	277	509	233	140	178	60.0858	753	1.8e-78	Pentatricopeptide repeat-containing protein At1g13040, mitochondrial OS=Arabidopsis thaliana GN=At1g13040 PE=2 SV=1	Q9FIX3	PP407_ARATH	747	8	707	297	529	234	77	131	32.906	367	1e-33	Pentatricopeptide repeat-containing protein At5g39710 OS=Arabidopsis thaliana GN=EMB2745 PE=2 SV=1	Q9LPX2	PPR39_ARATH	644	2	710	248	483	237	79	136	33.3333	363	3e-33	Pentatricopeptide repeat-containing protein At1g12775, mitochondrial OS=Arabidopsis thaliana GN=At1g12775 PE=2 SV=1	Q9SXD8	PPR90_ARATH	634	2	710
Cluster-16493.27477	ptc-miR475d-3p	1986	Q8LPQ8	MSSP2_ARATH	729	2	1274	1	424	425	287	329	67.5294	1476	3.7e-162	Monosaccharide-sensing protein 2 OS=Arabidopsis thaliana GN=MSSP2 PE=1 SV=2	Q9SD00	MSSP3_ARATH	729	2	1238	13	414	415	254	291	61.2048	1235	3.3e-134	Monosaccharide-sensing protein 3 OS=Arabidopsis thaliana GN=MSSP3 PE=2 SV=1	Q96290	MSSP1_ARATH	734	11	1274	1	429	434	238	299	54.8387	1130	4.9e-122	Monosaccharide-sensing protein 1 OS=Arabidopsis thaliana GN=MSSP1 PE=1 SV=2	C0SPB2	YWTG_BACSU	457	632	1238
Cluster-13030.0	ptc-miR475d-3p	881	Q9SAD9	PPR40_ARATH	517	19	430	373	509	137	80	102	58.3942	428	5.5e-41	Pentatricopeptide repeat-containing protein At1g13040, mitochondrial OS=Arabidopsis thaliana GN=At1g13040 PE=2 SV=1	Q9FIX3	PP407_ARATH	747	19	430	393	529	137	49	80	35.7664	249	3.1e-20	Pentatricopeptide repeat-containing protein At5g39710 OS=Arabidopsis thaliana GN=EMB2745 PE=2 SV=1	Q9LSL9	PP445_ARATH	915	22	433	476	612	137	52	82	37.9562	247	5.4e-20	Pentatricopeptide repeat-containing protein At5g65560 OS=Arabidopsis thaliana GN=At5g65560 PE=2 SV=1	Q3EDF8	PPR28_ARATH	598	22	433
Cluster-15398.1	ptc-miR475d-3p	789	Q9M130	WTR29_ARATH	365	63	417	4	122	119	70	88	58.8235	369	3.4e-34	WAT1-related protein At4g01440 OS=Arabidopsis thaliana GN=At4g01440 PE=2 SV=1	Q9LI65	WTR24_ARATH	364	63	408	9	123	115	65	83	56.5217	346	1.6e-31	WAT1-related protein At3g30340 OS=Arabidopsis thaliana GN=At3g30340 PE=2 SV=1	Q9M129	WTR30_ARATH	361	60	411	7	123	117	62	80	52.9915	319	2.2e-28	WAT1-related protein At4g01450 OS=Arabidopsis thaliana GN=At4g01450 PE=2 SV=1	Q9M131	WTR28_ARATH	365	63	414
Cluster-16493.61493	ptc-miR475d-3p	3439	Q9C6S6	PPR67_ARATH	840	3	1269	404	824	422	209	283	49.5261	1063	5e-114	Putative pentatricopeptide repeat-containing protein At1g31840 OS=Arabidopsis thaliana GN=At1g31840 PE=2 SV=2	Q9LQ16	PPR94_ARATH	632	21	1248	137	544	409	132	230	32.2738	663	1.2e-67	Pentatricopeptide repeat-containing protein At1g62910 OS=Arabidopsis thaliana GN=At1g62910 PE=2 SV=1	Q9SH26	PP102_ARATH	577	21	1248	139	546	409	130	229	31.7848	653	1.8e-66	Pentatricopeptide repeat-containing protein At1g63400 OS=Arabidopsis thaliana GN=At1g63400 PE=2 SV=1	Q9LQ14	PPR96_ARATH	629	21	1248
Cluster-16493.55639	ptc-miR475d-3p	2038	Q5WFT1	RRF_BACSK	185	1416	1716	5	104	100	47	62	47	230	1.2e-17	Ribosome-recycling factor OS=Bacillus clausii (strain KSM-K16) GN=frr PE=3 SV=1	Q5L0J9	RRF_GEOKA	185	1416	1704	9	104	96	43	62	44.7917	222	9.8e-17	Ribosome-recycling factor OS=Geobacillus kaustophilus (strain HTA426) GN=frr PE=3 SV=1	A4IMC6	RRF_GEOTN	185	1416	1704	9	104	96	43	62	44.7917	222	9.8e-17	Ribosome-recycling factor OS=Geobacillus thermodenitrificans (strain NG80-2) GN=frr PE=3 SV=1	B5EHV8	RRF_GEOBB	185	1416	1716
Cluster-2486.1	ptc-miR475d-3p	2240	Q9LKU8	PP401_ARATH	766	36	2241	2	724	736	321	462	43.6141	1511	3.7e-166	Pentatricopeptide repeat-containing protein At5g28460 OS=Arabidopsis thaliana GN=At5g28460 PE=2 SV=1	Q9M316	PP292_ARATH	766	36	2241	2	724	736	323	462	43.8859	1511	3.7e-166	Pentatricopeptide repeat-containing protein At3g61520, mitochondrial OS=Arabidopsis thaliana GN=At3g61520 PE=2 SV=1	Q6NQ83	PP247_ARATH	619	657	2241	49	562	530	163	271	30.7547	681	6.5e-70	Pentatricopeptide repeat-containing protein At3g22470, mitochondrial OS=Arabidopsis thaliana GN=At3g22470 PE=2 SV=1	Q3EDF8	PPR28_ARATH	598	858	2232
Cluster-16493.30578	ptc-miR475d-3p	1830	Q8LPQ8	MSSP2_ARATH	729	2	1274	1	424	425	287	329	67.5294	1476	3.4e-162	Monosaccharide-sensing protein 2 OS=Arabidopsis thaliana GN=MSSP2 PE=1 SV=2	Q9SD00	MSSP3_ARATH	729	2	1238	13	414	415	254	291	61.2048	1235	3e-134	Monosaccharide-sensing protein 3 OS=Arabidopsis thaliana GN=MSSP3 PE=2 SV=1	Q96290	MSSP1_ARATH	734	11	1274	1	429	434	238	299	54.8387	1130	4.5e-122	Monosaccharide-sensing protein 1 OS=Arabidopsis thaliana GN=MSSP1 PE=1 SV=2	C0SPB2	YWTG_BACSU	457	632	1238
Cluster-16493.15830	ptc-miR475d-3p	349	P17407	21KD_DAUCA	193	4	280	87	181	95	45	69	47.3684	241	1.1e-19	21 kDa protein OS=Daucus carota PE=2 SV=1	Q42534	PME2_ARATH	587	4	280	121	213	93	28	59	30.1075	143	2.4e-08	Pectinesterase 2 OS=Arabidopsis thaliana GN=PME2 PE=2 SV=2	O49006	PME3_ARATH	592	4	280	118	210	93	26	56	27.957	134	2.7e-07	Pectinesterase/pectinesterase inhibitor 3 OS=Arabidopsis thaliana GN=PME3 PE=2 SV=2	Q9LXK7	PME32_ARATH	527	4	274
Cluster-16493.48154	ptc-miR475d-3p	1708	Q8LPQ8	MSSP2_ARATH	729	2	1274	1	424	425	287	329	67.5294	1476	3.2e-162	Monosaccharide-sensing protein 2 OS=Arabidopsis thaliana GN=MSSP2 PE=1 SV=2	Q9SD00	MSSP3_ARATH	729	2	1238	13	414	415	254	291	61.2048	1235	2.8e-134	Monosaccharide-sensing protein 3 OS=Arabidopsis thaliana GN=MSSP3 PE=2 SV=1	Q96290	MSSP1_ARATH	734	11	1274	1	429	434	238	299	54.8387	1130	4.3e-122	Monosaccharide-sensing protein 1 OS=Arabidopsis thaliana GN=MSSP1 PE=1 SV=2	C0SPB2	YWTG_BACSU	457	632	1238
Cluster-16493.59147	ptc-miR475d-3p	258	Q9LQ16	PPR94_ARATH	632	2	257	458	542	85	37	55	43.5294	213	1.4e-16	Pentatricopeptide repeat-containing protein At1g62910 OS=Arabidopsis thaliana GN=At1g62910 PE=2 SV=1	Q9CAN5	PPR98_ARATH	614	2	257	440	524	85	36	55	42.3529	209	4e-16	Pentatricopeptide repeat-containing protein At1g63080, mitochondrial OS=Arabidopsis thaliana GN=At1g63080 PE=2 SV=1	Q9CAN0	PPR99_ARATH	630	2	254	456	539	84	35	56	41.6667	207	6.8e-16	Pentatricopeptide repeat-containing protein At1g63130, mitochondrial OS=Arabidopsis thaliana GN=At1g63130 PE=2 SV=1	Q9SH26	PP102_ARATH	577	2	257
Cluster-16493.55640	ptc-miR475d-3p	1739	B8DSA1	RRF_DESVM	186	889	1405	10	183	174	68	108	39.0805	336	5.1e-30	Ribosome-recycling factor OS=Desulfovibrio vulgaris (strain Miyazaki F / DSM 19637) GN=frr PE=3 SV=1	Q895K9	RRF_CLOTE	183	889	1408	8	180	173	71	104	41.0405	331	1.9e-29	Ribosome-recycling factor OS=Clostridium tetani (strain Massachusetts / E88) GN=frr PE=3 SV=1	Q3A398	RRF_PELCD	185	889	1405	9	182	174	68	105	39.0805	331	1.9e-29	Ribosome-recycling factor OS=Pelobacter carbinolicus (strain DSM 2380 / Gra Bd 1) GN=frr PE=3 SV=1	B1MZ62	RRF_LEUCK	181	883	1405
Cluster-12758.1	ptc-miR475d-3p	3631	Q7XBQ9	RGA2_SOLBU	970	913	3559	1	827	892	310	466	34.7534	1223	1.5e-132	Disease resistance protein RGA2 OS=Solanum bulbocastanum GN=RGA2 PE=1 SV=1	Q7XA40	RGA3_SOLBU	992	1030	3559	1	793	850	298	463	35.0588	1223	1.5e-132	Putative disease resistance protein RGA3 OS=Solanum bulbocastanum GN=RGA3 PE=2 SV=2	Q7XA42	RGA1_SOLBU	979	919	3559	1	813	886	298	462	33.6343	1181	1.1e-127	Putative disease resistance protein RGA1 OS=Solanum bulbocastanum GN=RGA1 PE=2 SV=2	Q7XA39	RGA4_SOLBU	988	1030	3559
Cluster-16163.0	ptc-miR475d-3p	3168	Q9C6S6	PPR67_ARATH	840	3	1269	404	824	422	209	283	49.5261	1063	4.6e-114	Putative pentatricopeptide repeat-containing protein At1g31840 OS=Arabidopsis thaliana GN=At1g31840 PE=2 SV=2	Q9LQ16	PPR94_ARATH	632	21	1248	137	544	409	132	230	32.2738	663	1.1e-67	Pentatricopeptide repeat-containing protein At1g62910 OS=Arabidopsis thaliana GN=At1g62910 PE=2 SV=1	Q9SH26	PP102_ARATH	577	21	1248	139	546	409	130	229	31.7848	653	1.6e-66	Pentatricopeptide repeat-containing protein At1g63400 OS=Arabidopsis thaliana GN=At1g63400 PE=2 SV=1	Q9LQ14	PPR96_ARATH	629	21	1248
Cluster-19453.0	ptc-miR475d-3p	1063	B1MTK1	THOC2_CALMO	1600	3	1062	688	1040	353	327	325	92.6346	1698	3.6e-188	THO complex subunit 2 OS=Callicebus moloch GN=THOC2 PE=3 SV=1	Q8NI27	THOC2_HUMAN	1593	3	1062	688	1040	353	327	325	92.6346	1698	3.6e-188	THO complex subunit 2 OS=Homo sapiens GN=THOC2 PE=1 SV=2	B1AZI6	THOC2_MOUSE	1594	3	1062	688	1040	353	327	325	92.6346	1698	3.6e-188	THO complex subunit 2 OS=Mus musculus GN=Thoc2 PE=1 SV=1	B2KI97	THOC2_RHIFE	1576	3	1062
Cluster-16493.61494	ptc-miR475d-3p	2594	Q9C6S6	PPR67_ARATH	840	3	1269	404	824	422	209	283	49.5261	1063	3.8e-114	Putative pentatricopeptide repeat-containing protein At1g31840 OS=Arabidopsis thaliana GN=At1g31840 PE=2 SV=2	Q9LQ16	PPR94_ARATH	632	21	1248	137	544	409	132	230	32.2738	663	9.2e-68	Pentatricopeptide repeat-containing protein At1g62910 OS=Arabidopsis thaliana GN=At1g62910 PE=2 SV=1	Q9SH26	PP102_ARATH	577	21	1248	139	546	409	130	229	31.7848	653	1.3e-66	Pentatricopeptide repeat-containing protein At1g63400 OS=Arabidopsis thaliana GN=At1g63400 PE=2 SV=1	Q9LQ14	PPR96_ARATH	629	21	1248
Cluster-6980.7	ptc-miR475d-3p	312	Q0WKV3	PPR36_ARATH	637	7	313	76	177	102	49	70	48.0392	291	1.5e-25	Pentatricopeptide repeat-containing protein At1g12300, mitochondrial OS=Arabidopsis thaliana GN=At1g12300 PE=2 SV=1	Q9ASZ8	PPR37_ARATH	621	7	313	60	161	102	47	68	46.0784	286	5.7e-25	Pentatricopeptide repeat-containing protein At1g12620 OS=Arabidopsis thaliana GN=At1g12620 PE=2 SV=1	P0C7Q7	PPR38_ARATH	602	1	313	74	177	104	48	71	46.1538	280	2.8e-24	Putative pentatricopeptide repeat-containing protein At1g12700, mitochondrial OS=Arabidopsis thaliana GN=At1g12700 PE=3 SV=1	Q9CAN5	PPR98_ARATH	614	7	313
Cluster-16493.59150	ptc-miR475d-3p,ptc-miR475a-3p	416	Q9LQ14	PPR96_ARATH	629	2	416	378	515	138	69	94	50	353	1.3e-32	Pentatricopeptide repeat-containing protein At1g62930, chloroplastic OS=Arabidopsis thaliana GN=At1g62930 PE=2 SV=2	Q6NQ83	PP247_ARATH	619	2	416	368	505	138	62	93	44.9275	338	7.1e-31	Pentatricopeptide repeat-containing protein At3g22470, mitochondrial OS=Arabidopsis thaliana GN=At3g22470 PE=2 SV=1	Q9CAN0	PPR99_ARATH	630	2	416	379	516	138	67	90	48.5507	336	1.2e-30	Pentatricopeptide repeat-containing protein At1g63130, mitochondrial OS=Arabidopsis thaliana GN=At1g63130 PE=2 SV=1	Q0WKV3	PPR36_ARATH	637	2	416
Cluster-16493.10221	ptc-miR475d-3p,ptc-miR475a-3p	795	Q6NQ83	PP247_ARATH	619	6	792	216	482	267	124	191	46.4419	664	2.1e-68	Pentatricopeptide repeat-containing protein At3g22470, mitochondrial OS=Arabidopsis thaliana GN=At3g22470 PE=2 SV=1	Q9LQ14	PPR96_ARATH	629	3	792	225	492	268	126	188	47.0149	662	3.7e-68	Pentatricopeptide repeat-containing protein At1g62930, chloroplastic OS=Arabidopsis thaliana GN=At1g62930 PE=2 SV=2	Q9SXD1	PPR91_ARATH	630	6	792	227	493	267	120	185	44.9438	647	2e-66	Pentatricopeptide repeat-containing protein At1g62670, mitochondrial OS=Arabidopsis thaliana GN=At1g62670 PE=3 SV=2	Q3ECK2	PPR92_ARATH	548	3	792
Cluster-6980.14	ptc-miR475d-3p,ptc-miR475a-3p	548	Q9LQ14	PPR96_ARATH	629	2	548	378	559	182	90	120	49.4505	445	3.7e-43	Pentatricopeptide repeat-containing protein At1g62930, chloroplastic OS=Arabidopsis thaliana GN=At1g62930 PE=2 SV=2	Q0WKV3	PPR36_ARATH	637	2	548	386	567	182	85	126	46.7033	437	3.1e-42	Pentatricopeptide repeat-containing protein At1g12300, mitochondrial OS=Arabidopsis thaliana GN=At1g12300 PE=2 SV=1	Q9ASZ8	PPR37_ARATH	621	2	548	370	551	182	84	125	46.1538	434	6.9e-42	Pentatricopeptide repeat-containing protein At1g12620 OS=Arabidopsis thaliana GN=At1g12620 PE=2 SV=1	Q9CAN0	PPR99_ARATH	630	2	548
Cluster-16493.53324	ptc-miR475d-3p,ptc-miR475a-3p	377	Q9LQ14	PPR96_ARATH	629	11	377	182	303	122	63	81	51.6393	320	7.9e-29	Pentatricopeptide repeat-containing protein At1g62930, chloroplastic OS=Arabidopsis thaliana GN=At1g62930 PE=2 SV=2	Q9CAN5	PPR98_ARATH	614	2	377	164	288	125	64	82	51.2	318	1.3e-28	Pentatricopeptide repeat-containing protein At1g63080, mitochondrial OS=Arabidopsis thaliana GN=At1g63080 PE=2 SV=1	Q9LQ15	PPR95_ARATH	528	2	377	177	301	125	63	81	50.4	316	2.3e-28	Pentatricopeptide repeat-containing protein At1g62914, mitochondrial OS=Arabidopsis thaliana GN=At1g62914 PE=2 SV=1	Q9CAM8	PP100_ARATH	629	2	377
Cluster-16493.53325	ptc-miR475d-3p,ptc-miR475a-3p	264	Q0WKV3	PPR36_ARATH	637	79	253	135	192	58	29	39	50	153	1.3e-09	Pentatricopeptide repeat-containing protein At1g12300, mitochondrial OS=Arabidopsis thaliana GN=At1g12300 PE=2 SV=1	P0C7Q7	PPR38_ARATH	602	103	265	143	196	54	31	36	57.4074	151	2.2e-09	Putative pentatricopeptide repeat-containing protein At1g12700, mitochondrial OS=Arabidopsis thaliana GN=At1g12700 PE=3 SV=1	Q9ASZ8	PPR37_ARATH	621	79	250	119	175	57	29	38	50.8772	150	2.9e-09	Pentatricopeptide repeat-containing protein At1g12620 OS=Arabidopsis thaliana GN=At1g12620 PE=2 SV=1	Q9CAN0	PPR99_ARATH	630	79	265
Cluster-16493.10219	ptc-miR475d-3p,ptc-miR475a-3p	691	Q3ECK2	PPR92_ARATH	548	14	692	174	399	226	106	156	46.9027	574	5.1e-58	Pentatricopeptide repeat-containing protein At1g62680, mitochondrial OS=Arabidopsis thaliana GN=At1g62680 PE=2 SV=2	Q6NQ83	PP247_ARATH	619	11	692	228	454	227	102	162	44.9339	570	1.5e-57	Pentatricopeptide repeat-containing protein At3g22470, mitochondrial OS=Arabidopsis thaliana GN=At3g22470 PE=2 SV=1	Q9LPX2	PPR39_ARATH	644	2	668	243	464	222	99	160	44.5946	563	9.6e-57	Pentatricopeptide repeat-containing protein At1g12775, mitochondrial OS=Arabidopsis thaliana GN=At1g12775 PE=2 SV=1	Q9LQ14	PPR96_ARATH	629	11	692
Cluster-15189.0	ptc-miR475d-3p,ptc-miR475a-3p	1138	P0C7Q7	PPR38_ARATH	602	1	1129	72	448	377	168	261	44.5623	952	1.2e-101	Putative pentatricopeptide repeat-containing protein At1g12700, mitochondrial OS=Arabidopsis thaliana GN=At1g12700 PE=3 SV=1	Q6NQ83	PP247_ARATH	619	1	1129	54	465	412	161	255	39.0777	821	1.9e-86	Pentatricopeptide repeat-containing protein At3g22470, mitochondrial OS=Arabidopsis thaliana GN=At3g22470 PE=2 SV=1	Q9SXD8	PPR90_ARATH	634	1	1129	69	480	413	163	260	39.4673	820	2.5e-86	Pentatricopeptide repeat-containing protein At1g62590 OS=Arabidopsis thaliana GN=At1g62590 PE=2 SV=1	Q9LQ14	PPR96_ARATH	629	1	1135
Cluster-16493.35511	ptc-miR475d-3p,ptc-miR476a	2672	P0C7Q7	PPR38_ARATH	602	264	1680	70	541	472	197	307	41.7373	1081	3.2e-116	Putative pentatricopeptide repeat-containing protein At1g12700, mitochondrial OS=Arabidopsis thaliana GN=At1g12700 PE=3 SV=1	Q9LQ14	PPR96_ARATH	629	219	1698	41	574	534	205	318	38.3895	1004	2.7e-107	Pentatricopeptide repeat-containing protein At1g62930, chloroplastic OS=Arabidopsis thaliana GN=At1g62930 PE=2 SV=2	Q9SXD1	PPR91_ARATH	630	225	1698	44	575	533	201	320	37.7111	990	1.1e-105	Pentatricopeptide repeat-containing protein At1g62670, mitochondrial OS=Arabidopsis thaliana GN=At1g62670 PE=3 SV=2	Q9SXD8	PPR90_ARATH	634	261	1698
Cluster-16493.11932	ptc-miR475d-3p,ptc-miR476a	2648	P0C7Q7	PPR38_ARATH	602	264	1680	70	541	472	197	307	41.7373	1081	3.2e-116	Putative pentatricopeptide repeat-containing protein At1g12700, mitochondrial OS=Arabidopsis thaliana GN=At1g12700 PE=3 SV=1	Q9LQ14	PPR96_ARATH	629	219	1698	41	574	534	205	318	38.3895	1004	2.7e-107	Pentatricopeptide repeat-containing protein At1g62930, chloroplastic OS=Arabidopsis thaliana GN=At1g62930 PE=2 SV=2	Q9SXD1	PPR91_ARATH	630	225	1698	44	575	533	201	320	37.7111	990	1.1e-105	Pentatricopeptide repeat-containing protein At1g62670, mitochondrial OS=Arabidopsis thaliana GN=At1g62670 PE=3 SV=2	Q9SXD8	PPR90_ARATH	634	261	1698
Cluster-16493.47820	ptc-miR476a	2862	P0C7Q7	PPR38_ARATH	602	358	1546	191	586	396	149	257	37.6263	827	9.7e-87	Putative pentatricopeptide repeat-containing protein At1g12700, mitochondrial OS=Arabidopsis thaliana GN=At1g12700 PE=3 SV=1	Q9LQ14	PPR96_ARATH	629	283	1540	198	611	419	151	259	36.0382	777	6.1e-81	Pentatricopeptide repeat-containing protein At1g62930, chloroplastic OS=Arabidopsis thaliana GN=At1g62930 PE=2 SV=2	Q6NQ83	PP247_ARATH	619	358	1546	208	603	396	146	245	36.8687	774	1.4e-80	Pentatricopeptide repeat-containing protein At3g22470, mitochondrial OS=Arabidopsis thaliana GN=At3g22470 PE=2 SV=1	Q9CAN5	PPR98_ARATH	614	283	1546
Cluster-16493.4417	ptc-miR476a	2563	P0C7Q7	PPR38_ARATH	602	358	1546	191	586	396	149	257	37.6263	827	8.7e-87	Putative pentatricopeptide repeat-containing protein At1g12700, mitochondrial OS=Arabidopsis thaliana GN=At1g12700 PE=3 SV=1	Q9LQ14	PPR96_ARATH	629	283	1540	198	611	419	151	259	36.0382	777	5.5e-81	Pentatricopeptide repeat-containing protein At1g62930, chloroplastic OS=Arabidopsis thaliana GN=At1g62930 PE=2 SV=2	Q6NQ83	PP247_ARATH	619	358	1546	208	603	396	146	245	36.8687	774	1.2e-80	Pentatricopeptide repeat-containing protein At3g22470, mitochondrial OS=Arabidopsis thaliana GN=At3g22470 PE=2 SV=1	Q9CAN5	PPR98_ARATH	614	283	1546
Cluster-16493.43629	ptc-miR476a	528	Q9LQ14	PPR96_ARATH	629	3	285	514	607	94	42	59	44.6809	206	1.8e-15	Pentatricopeptide repeat-containing protein At1g62930, chloroplastic OS=Arabidopsis thaliana GN=At1g62930 PE=2 SV=2	P0C7Q7	PPR38_ARATH	602	3	285	487	580	94	41	57	43.617	195	3.4e-14	Putative pentatricopeptide repeat-containing protein At1g12700, mitochondrial OS=Arabidopsis thaliana GN=At1g12700 PE=3 SV=1	Q9CAN0	PPR99_ARATH	630	3	285	515	608	94	39	58	41.4894	192	7.7e-14	Pentatricopeptide repeat-containing protein At1g63130, mitochondrial OS=Arabidopsis thaliana GN=At1g63130 PE=2 SV=1	Q6NQ83	PP247_ARATH	619	15	285
Cluster-16493.35621	ptc-miR476a	862	Q6R0H1	LHY_ARATH	645	77	815	279	502	248	95	118	38.3065	365	1.1e-33	Protein LHY OS=Arabidopsis thaliana GN=LHY PE=1 SV=2	P92973	CCA1_ARATH	608	134	764	263	440	213	70	91	32.8638	188	3.7e-13	Protein CCA1 OS=Arabidopsis thaliana GN=CCA1 PE=1 SV=1
Cluster-23517.0	ptc-miR476a	1597	O23179	PLP1_ARATH	414	279	1503	11	398	445	138	217	31.0112	512	1.8e-50	Patatin-like protein 1 OS=Arabidopsis thaliana GN=PLP1 PE=1 SV=2	A2YW91	PLP2_ORYSI	405	288	1485	19	399	439	134	209	30.5239	464	6.7e-45	Patatin-like protein 2 OS=Oryza sativa subsp. indica GN=PLP2 PE=3 SV=1	Q6ZJD3	PLP2_ORYSJ	405	288	1485	19	399	439	134	209	30.5239	464	6.7e-45	Patatin-like protein 2 OS=Oryza sativa subsp. japonica GN=PLP2 PE=3 SV=1	O48723	PLP2_ARATH	407	345	1029
Cluster-7473.0	ptc-miR476a	1367	Q9LUD6	PP230_ARATH	405	1	895	109	405	298	173	223	58.0537	938	6.2e-100	Pentatricopeptide repeat-containing protein At3g14580, mitochondrial OS=Arabidopsis thaliana GN=At3g14580 PE=2 SV=1	Q9FNL2	PP418_ARATH	472	7	820	67	335	274	88	149	32.1168	390	2.2e-36	Pentatricopeptide repeat-containing protein At5g46100 OS=Arabidopsis thaliana GN=At5g46100 PE=2 SV=1	O49436	PP327_ARATH	660	4	799	92	358	269	83	145	30.855	360	6.6e-33	Pentatricopeptide repeat-containing protein At4g20090 OS=Arabidopsis thaliana GN=EMB1025 PE=3 SV=1	Q9SFV9	PP218_ARATH	880	118	745
Cluster-16493.41738	ptc-miR476a	4864	Q5S2C4	NCKP1_ARATH	1425	124	4288	1	1422	1434	1095	1229	76.3598	5628	0	Protein NAP1 OS=Arabidopsis thaliana GN=NAP1 PE=1 SV=2	Q6ZBH9	NCKP1_ORYSJ	1359	184	4288	7	1359	1372	961	1133	70.0437	4984	0	Probable protein NAP1 OS=Oryza sativa subsp. japonica GN=NAP1 PE=2 SV=1	Q869Q3	NAPA_DICDI	1160	562	3922	72	1143	1143	265	497	23.1846	758	1.7e-78	Nck-associated protein 1 homolog OS=Dictyostelium discoideum GN=napA PE=1 SV=1	A7RU46	NAPA_NEMVE	1120	352	3928
Cluster-16493.47144	ptc-miR476a	2124	P0C7Q7	PPR38_ARATH	602	358	1546	191	586	396	148	257	37.3737	831	2.5e-87	Putative pentatricopeptide repeat-containing protein At1g12700, mitochondrial OS=Arabidopsis thaliana GN=At1g12700 PE=3 SV=1	Q9LQ14	PPR96_ARATH	629	283	1540	198	611	419	152	259	36.2768	785	5.4e-82	Pentatricopeptide repeat-containing protein At1g62930, chloroplastic OS=Arabidopsis thaliana GN=At1g62930 PE=2 SV=2	Q6NQ83	PP247_ARATH	619	358	1546	208	603	396	146	244	36.8687	780	2e-81	Pentatricopeptide repeat-containing protein At3g22470, mitochondrial OS=Arabidopsis thaliana GN=At3g22470 PE=2 SV=1	Q9CAN5	PPR98_ARATH	614	283	1546
Cluster-5741.0	ptc-miR476a	2045	P0C7Q7	PPR38_ARATH	602	358	1546	191	586	396	149	257	37.6263	827	6.9e-87	Putative pentatricopeptide repeat-containing protein At1g12700, mitochondrial OS=Arabidopsis thaliana GN=At1g12700 PE=3 SV=1	Q9LQ14	PPR96_ARATH	629	283	1540	198	611	419	151	259	36.0382	777	4.4e-81	Pentatricopeptide repeat-containing protein At1g62930, chloroplastic OS=Arabidopsis thaliana GN=At1g62930 PE=2 SV=2	Q6NQ83	PP247_ARATH	619	358	1546	208	603	396	146	245	36.8687	774	9.7e-81	Pentatricopeptide repeat-containing protein At3g22470, mitochondrial OS=Arabidopsis thaliana GN=At3g22470 PE=2 SV=1	Q9CAN5	PPR98_ARATH	614	283	1546
Cluster-17323.0	ptc-miR476a	1821	P0C7Q7	PPR38_ARATH	602	358	1546	191	586	396	149	257	37.6263	827	6.2e-87	Putative pentatricopeptide repeat-containing protein At1g12700, mitochondrial OS=Arabidopsis thaliana GN=At1g12700 PE=3 SV=1	Q9LQ14	PPR96_ARATH	629	283	1540	198	611	419	151	259	36.0382	777	3.9e-81	Pentatricopeptide repeat-containing protein At1g62930, chloroplastic OS=Arabidopsis thaliana GN=At1g62930 PE=2 SV=2	Q6NQ83	PP247_ARATH	619	358	1546	208	603	396	146	245	36.8687	774	8.7e-81	Pentatricopeptide repeat-containing protein At3g22470, mitochondrial OS=Arabidopsis thaliana GN=At3g22470 PE=2 SV=1	Q9CAN5	PPR98_ARATH	614	283	1546
Cluster-8537.0	ptc-miR476a	799	Q9SD53	Y3720_ARATH	476	5	785	178	458	287	89	130	31.0105	265	4e-22	UPF0481 protein At3g47200 OS=Arabidopsis thaliana GN=At3g47200 PE=2 SV=1
Cluster-16493.36188	ptc-miR476a	4682	Q5S2C4	NCKP1_ARATH	1425	124	4288	1	1422	1434	1095	1229	76.3598	5628	0	Protein NAP1 OS=Arabidopsis thaliana GN=NAP1 PE=1 SV=2	Q6ZBH9	NCKP1_ORYSJ	1359	184	4288	7	1359	1372	961	1133	70.0437	4984	0	Probable protein NAP1 OS=Oryza sativa subsp. japonica GN=NAP1 PE=2 SV=1	Q869Q3	NAPA_DICDI	1160	562	3922	72	1143	1143	265	497	23.1846	758	1.6e-78	Nck-associated protein 1 homolog OS=Dictyostelium discoideum GN=napA PE=1 SV=1	A7RU46	NAPA_NEMVE	1120	352	3928
Cluster-16493.15052	ptc-miR476a	1887	Q94AI7	TPL_ARATH	1131	1	1360	1	461	465	339	379	72.9032	1719	2.4e-190	Protein TOPLESS OS=Arabidopsis thaliana GN=TPL PE=1 SV=1	Q0WV90	TPR1_ARATH	1120	1	1360	1	461	465	333	374	71.6129	1688	9.3e-187	Topless-related protein 1 OS=Arabidopsis thaliana GN=TPR1 PE=1 SV=3	Q27GK7	TPR4_ARATH	1135	1	1360	1	463	467	310	366	66.3812	1588	3.7e-175	Topless-related protein 4 OS=Arabidopsis thaliana GN=TPR4 PE=1 SV=2	Q9LRZ0	TPR2_ARATH	1131	1	1360
Cluster-16493.51112	ptc-miR476a	2088	P0C7Q7	PPR38_ARATH	602	358	1546	191	586	396	149	257	37.6263	827	7.1e-87	Putative pentatricopeptide repeat-containing protein At1g12700, mitochondrial OS=Arabidopsis thaliana GN=At1g12700 PE=3 SV=1	Q9LQ14	PPR96_ARATH	629	283	1540	198	611	419	151	259	36.0382	777	4.5e-81	Pentatricopeptide repeat-containing protein At1g62930, chloroplastic OS=Arabidopsis thaliana GN=At1g62930 PE=2 SV=2	Q6NQ83	PP247_ARATH	619	358	1546	208	603	396	146	245	36.8687	774	9.9e-81	Pentatricopeptide repeat-containing protein At3g22470, mitochondrial OS=Arabidopsis thaliana GN=At3g22470 PE=2 SV=1	Q9CAN5	PPR98_ARATH	614	283	1546
Cluster-16493.29754	ptc-miR476a	2379	Q41140	PFPA_RICCO	617	105	1881	1	592	592	516	544	87.1622	2715	9.6e-306	Pyrophosphate--fructose 6-phosphate 1-phosphotransferase subunit alpha OS=Ricinus communis GN=PFP-ALPHA PE=3 SV=1	P21342	PFPA_SOLTU	616	105	1881	1	592	592	492	534	83.1081	2622	5.8e-295	Pyrophosphate--fructose 6-phosphate 1-phosphotransferase subunit alpha OS=Solanum tuberosum GN=PFP-ALPHA PE=1 SV=2	Q9C9K3	PFPA2_ARATH	617	105	1881	1	592	592	485	531	81.9257	2581	3.3e-290	Pyrophosphate--fructose 6-phosphate 1-phosphotransferase subunit alpha 2 OS=Arabidopsis thaliana GN=PFP-ALPHA2 PE=2 SV=1	Q9SYP2	PFPA1_ARATH	614	105	1881
Cluster-16493.25873	ptc-miR476a	2727	P0C7Q7	PPR38_ARATH	602	358	1546	191	586	396	149	257	37.6263	827	9.3e-87	Putative pentatricopeptide repeat-containing protein At1g12700, mitochondrial OS=Arabidopsis thaliana GN=At1g12700 PE=3 SV=1	Q9LQ14	PPR96_ARATH	629	283	1540	198	611	419	151	259	36.0382	777	5.8e-81	Pentatricopeptide repeat-containing protein At1g62930, chloroplastic OS=Arabidopsis thaliana GN=At1g62930 PE=2 SV=2	Q6NQ83	PP247_ARATH	619	358	1546	208	603	396	146	245	36.8687	774	1.3e-80	Pentatricopeptide repeat-containing protein At3g22470, mitochondrial OS=Arabidopsis thaliana GN=At3g22470 PE=2 SV=1	Q9CAN5	PPR98_ARATH	614	283	1546
Cluster-16493.46247	ptc-miR476a	4478	Q5S2C4	NCKP1_ARATH	1425	124	4207	1	1422	1430	1084	1211	75.8042	5539	0	Protein NAP1 OS=Arabidopsis thaliana GN=NAP1 PE=1 SV=2	Q6ZBH9	NCKP1_ORYSJ	1359	184	4207	7	1359	1368	960	1132	70.1754	4973	0	Probable protein NAP1 OS=Oryza sativa subsp. japonica GN=NAP1 PE=2 SV=1	Q869Q3	NAPA_DICDI	1160	562	3928	72	1145	1145	265	498	23.1441	759	1.2e-78	Nck-associated protein 1 homolog OS=Dictyostelium discoideum GN=napA PE=1 SV=1	A7RU46	NAPA_NEMVE	1120	352	3598
Cluster-16493.9477	ptc-miR476a	2794	P0C7Q7	PPR38_ARATH	602	358	1546	191	586	396	149	257	37.6263	827	9.5e-87	Putative pentatricopeptide repeat-containing protein At1g12700, mitochondrial OS=Arabidopsis thaliana GN=At1g12700 PE=3 SV=1	Q9LQ14	PPR96_ARATH	629	283	1540	198	611	419	151	259	36.0382	777	6e-81	Pentatricopeptide repeat-containing protein At1g62930, chloroplastic OS=Arabidopsis thaliana GN=At1g62930 PE=2 SV=2	Q6NQ83	PP247_ARATH	619	358	1546	208	603	396	146	245	36.8687	774	1.3e-80	Pentatricopeptide repeat-containing protein At3g22470, mitochondrial OS=Arabidopsis thaliana GN=At3g22470 PE=2 SV=1	Q9CAN5	PPR98_ARATH	614	283	1546
Cluster-14077.0	ptc-miR476a	2885	P0C7Q7	PPR38_ARATH	602	358	1546	191	586	396	149	257	37.6263	827	9.8e-87	Putative pentatricopeptide repeat-containing protein At1g12700, mitochondrial OS=Arabidopsis thaliana GN=At1g12700 PE=3 SV=1	Q9LQ14	PPR96_ARATH	629	283	1540	198	611	419	151	259	36.0382	777	6.1e-81	Pentatricopeptide repeat-containing protein At1g62930, chloroplastic OS=Arabidopsis thaliana GN=At1g62930 PE=2 SV=2	Q6NQ83	PP247_ARATH	619	358	1546	208	603	396	146	245	36.8687	774	1.4e-80	Pentatricopeptide repeat-containing protein At3g22470, mitochondrial OS=Arabidopsis thaliana GN=At3g22470 PE=2 SV=1	Q9CAN5	PPR98_ARATH	614	283	1546
Cluster-16493.49857	ptc-miR476a	2646	P0C7Q7	PPR38_ARATH	602	358	1546	191	586	396	148	257	37.3737	831	3.1e-87	Putative pentatricopeptide repeat-containing protein At1g12700, mitochondrial OS=Arabidopsis thaliana GN=At1g12700 PE=3 SV=1	Q9LQ14	PPR96_ARATH	629	283	1540	198	611	419	152	259	36.2768	785	6.7e-82	Pentatricopeptide repeat-containing protein At1g62930, chloroplastic OS=Arabidopsis thaliana GN=At1g62930 PE=2 SV=2	Q6NQ83	PP247_ARATH	619	358	1546	208	603	396	146	244	36.8687	780	2.5e-81	Pentatricopeptide repeat-containing protein At3g22470, mitochondrial OS=Arabidopsis thaliana GN=At3g22470 PE=2 SV=1	Q9CAN5	PPR98_ARATH	614	283	1546
Cluster-4945.0	ptc-miR476a,ptc-miR475d-3p	2906	P0C7Q7	PPR38_ARATH	602	264	1680	70	541	472	197	307	41.7373	1081	3.5e-116	Putative pentatricopeptide repeat-containing protein At1g12700, mitochondrial OS=Arabidopsis thaliana GN=At1g12700 PE=3 SV=1	Q9LQ14	PPR96_ARATH	629	219	1698	41	574	534	205	318	38.3895	1004	2.9e-107	Pentatricopeptide repeat-containing protein At1g62930, chloroplastic OS=Arabidopsis thaliana GN=At1g62930 PE=2 SV=2	Q9SXD1	PPR91_ARATH	630	225	1698	44	575	533	201	320	37.7111	990	1.2e-105	Pentatricopeptide repeat-containing protein At1g62670, mitochondrial OS=Arabidopsis thaliana GN=At1g62670 PE=3 SV=2	Q9SXD8	PPR90_ARATH	634	261	1698
Cluster-16493.59070	ptc-miR476a,ptc-miR475d-3p	2780	P0C7Q7	PPR38_ARATH	602	264	1680	70	541	472	197	307	41.7373	1081	3.3e-116	Putative pentatricopeptide repeat-containing protein At1g12700, mitochondrial OS=Arabidopsis thaliana GN=At1g12700 PE=3 SV=1	Q9LQ14	PPR96_ARATH	629	219	1698	41	574	534	205	318	38.3895	1004	2.8e-107	Pentatricopeptide repeat-containing protein At1g62930, chloroplastic OS=Arabidopsis thaliana GN=At1g62930 PE=2 SV=2	Q9SXD1	PPR91_ARATH	630	225	1698	44	575	533	201	320	37.7111	990	1.2e-105	Pentatricopeptide repeat-containing protein At1g62670, mitochondrial OS=Arabidopsis thaliana GN=At1g62670 PE=3 SV=2	Q9SXD8	PPR90_ARATH	634	261	1698
Cluster-16493.30422	ptc-miR482a.1	1731	Q9ZR40	U2A2B_NICPL	573	732	1548	195	466	272	255	261	93.75	1326	8.1e-145	Splicing factor U2af large subunit B OS=Nicotiana plumbaginifolia GN=U2AF65B PE=2 SV=1	Q9ZR39	U2A2A_NICPL	555	732	1548	177	448	272	247	255	90.8088	1290	1.2e-140	Splicing factor U2af large subunit A OS=Nicotiana plumbaginifolia GN=U2AF65A PE=2 SV=1	O23212	U2A2A_ARATH	573	732	1542	190	466	277	244	255	88.0866	1251	4e-136	Splicing factor U2af large subunit A OS=Arabidopsis thaliana GN=U2AF65A PE=2 SV=2	Q8L716	U2A2B_ARATH	589	732	1533
Cluster-16493.30426	ptc-miR482a.1	2196	Q9ZR40	U2A2B_NICPL	573	250	1384	195	572	378	311	323	82.2751	1597	3.9e-176	Splicing factor U2af large subunit B OS=Nicotiana plumbaginifolia GN=U2AF65B PE=2 SV=1	Q9ZR39	U2A2A_NICPL	555	250	1384	177	554	378	302	318	79.8942	1556	2.2e-171	Splicing factor U2af large subunit A OS=Nicotiana plumbaginifolia GN=U2AF65A PE=2 SV=1	O23212	U2A2A_ARATH	573	253	1378	190	571	382	296	317	77.4869	1506	1.4e-165	Splicing factor U2af large subunit A OS=Arabidopsis thaliana GN=U2AF65A PE=2 SV=2	Q8L716	U2A2B_ARATH	589	247	1369
Cluster-16493.57849	ptc-miR482a.1	1710	Q8RYD6	AI5L1_ARATH	331	468	1302	34	293	285	125	153	43.8596	453	1.4e-43	ABSCISIC ACID-INSENSITIVE 5-like protein 1 OS=Arabidopsis thaliana GN=DPBF2 PE=1 SV=1	Q9SJN0	ABI5_ARATH	442	477	1365	15	398	389	125	168	32.1337	362	4.8e-33	Protein ABSCISIC ACID-INSENSITIVE 5 OS=Arabidopsis thaliana GN=ABI5 PE=1 SV=1	Q9LES3	AI5L2_ARATH	297	531	1341	2	250	278	101	130	36.3309	294	3.7e-25	ABSCISIC ACID-INSENSITIVE 5-like protein 2 OS=Arabidopsis thaliana GN=DPBF3 PE=1 SV=1	Q9M7Q5	AI5L4_ARATH	392	714	1326
Cluster-13417.0	ptc-miR482a.1	1156	P07766	CD3E_HUMAN	207	630	1155	33	207	175	163	161	93.1429	869	5.3e-92	T-cell surface glycoprotein CD3 epsilon chain OS=Homo sapiens GN=CD3E PE=1 SV=2	Q95LI5	CD3E_MACFA	198	630	1155	33	198	175	131	139	74.8571	663	4.1e-68	T-cell surface glycoprotein CD3 epsilon chain OS=Macaca fascicularis GN=CD3E PE=2 SV=2	P22646	CD3E_MOUSE	189	630	1146	29	189	172	102	119	59.3023	513	1e-50	T-cell surface glycoprotein CD3 epsilon chain OS=Mus musculus GN=Cd3e PE=1 SV=2	Q9TUF9	CD3E_RABIT	198	630	1155
Cluster-16493.33433	ptc-miR482a.1	2724	Q949P3	Y2734_ARATH	367	1580	2681	1	367	367	283	307	77.1117	1438	1.3e-157	Uncharacterized protein At2g17340 OS=Arabidopsis thaliana GN=At2g17340 PE=1 SV=1	O65493	XCP1_ARATH	355	118	1123	19	355	337	245	284	72.7003	1367	2.2e-149	Xylem cysteine proteinase 1 OS=Arabidopsis thaliana GN=XCP1 PE=1 SV=1	Q9LM66	XCP2_ARATH	356	118	1123	19	356	338	243	276	71.8935	1304	4.5e-142	Xylem cysteine proteinase 2 OS=Arabidopsis thaliana GN=XCP2 PE=2 SV=2	P14080	PAPA2_CARPA	352	97	1117
Cluster-16493.52152	ptc-miR482a.1	3644	Q96JG6	SYNDE_HUMAN	964	1560	3297	375	938	602	146	250	24.2525	445	2.4e-42	Syndetin OS=Homo sapiens GN=CCDC132 PE=1 SV=3	Q5ZKV9	SYNDE_CHICK	949	1557	3297	359	923	598	141	248	23.5786	436	2.7e-41	Syndetin OS=Gallus gallus GN=CCDC132 PE=2 SV=1	Q8CI71	SYNDE_MOUSE	964	1560	3297	375	938	596	145	246	24.3289	434	4.6e-41	Syndetin OS=Mus musculus GN=Ccdc132 PE=2 SV=2	F1LSG8	SYNDE_RAT	964	1560	3297
Cluster-14826.0	ptc-miR482a.1	1483	Q9SK28	FH18_ARATH	1111	943	1483	258	443	186	91	123	48.9247	420	7.9e-40	Formin-like protein 18 OS=Arabidopsis thaliana GN=FH18 PE=2 SV=2	Q6ZCX3	FH6_ORYSJ	1364	610	1483	291	578	311	112	157	36.0129	388	4e-36	Formin-like protein 6 OS=Oryza sativa subsp. japonica GN=FH6 PE=2 SV=2	Q9LVN1	FH13_ARATH	1266	925	1480	292	488	199	81	116	40.7035	340	1.5e-30	Formin-like protein 13 OS=Arabidopsis thaliana GN=FH13 PE=2 SV=3	Q9C6S1	FH14_ARATH	1230	1204	1480
Cluster-16493.55033	ptc-miR482a.1	1238	Q9SID3	GLO2N_ARATH	324	248	1091	1	277	281	206	238	73.3096	1094	4.6e-118	Hydroxyacylglutathione hydrolase 2, mitochondrial OS=Arabidopsis thaliana GN=At2g31350 PE=1 SV=1	Q8LDW8	GLO2D_ARATH	331	248	1091	1	282	282	204	236	72.3404	1091	1e-117	Probable hydroxyacylglutathione hydrolase 2, chloroplast OS=Arabidopsis thaliana GN=GLX2-4 PE=2 SV=1	O24495	GLO2M_ARATH	331	248	1091	1	284	284	203	230	71.4789	1064	1.4e-114	Hydroxyacylglutathione hydrolase 1, mitochondrial OS=Arabidopsis thaliana GN=GLX2-1 PE=2 SV=2	Q4FP49	GLO2_PELUB	239	248	869
Cluster-16493.44952	ptc-miR482a.1	1728	Q9C689	NSE4A_ARATH	403	256	1243	75	400	332	186	237	56.0241	887	6.5e-94	Non-structural maintenance of chromosomes element 4 homolog A OS=Arabidopsis thaliana GN=NSE4A PE=2 SV=1	F4JET1	NSE4B_ARATH	383	301	1243	78	375	318	172	228	54.0881	821	2.9e-86	Non-structural maintenance of chromosomes element 4 homolog B OS=Arabidopsis thaliana GN=NSE4B PE=2 SV=1	Q6BDR8	NSE4_SCHPO	300	433	1228	25	295	276	72	112	26.087	197	6.6e-14	Non-structural maintenance of chromosome element 4 OS=Schizosaccharomyces pombe (strain 972 / ATCC 24843) GN=nse4 PE=1 SV=1	A6QPC8	EID3_BOVIN	379	463	1237
Cluster-16493.61098	ptc-miR482a.1	2190	Q40392	TMVRN_NICGU	1144	643	2191	9	522	523	221	324	42.2562	1017	6.9e-109	TMV resistance protein N OS=Nicotiana glutinosa GN=N PE=1 SV=1	Q9FI14	TAO1_ARATH	1187	646	2191	38	548	522	189	291	36.2069	789	1.9e-82	Disease resistance protein TAO1 OS=Arabidopsis thaliana GN=TAO1 PE=3 SV=1	O82500	Y4117_ARATH	1095	646	2191	9	521	522	182	284	34.8659	785	5.5e-82	Putative disease resistance protein At4g11170 OS=Arabidopsis thaliana GN=At4g11170 PE=2 SV=1	F4JNB7	RPP5_ARATH	1449	652	2191
Cluster-16493.61094	ptc-miR482a.1	2050	Q40392	TMVRN_NICGU	1144	503	2051	9	522	523	221	324	42.2562	1017	6.5e-109	TMV resistance protein N OS=Nicotiana glutinosa GN=N PE=1 SV=1	Q9FI14	TAO1_ARATH	1187	506	2051	38	548	522	189	291	36.2069	789	1.8e-82	Disease resistance protein TAO1 OS=Arabidopsis thaliana GN=TAO1 PE=3 SV=1	O82500	Y4117_ARATH	1095	506	2051	9	521	522	182	284	34.8659	785	5.2e-82	Putative disease resistance protein At4g11170 OS=Arabidopsis thaliana GN=At4g11170 PE=2 SV=1	F4JNB7	RPP5_ARATH	1449	512	2051
Cluster-16493.40859	ptc-miR482a.1	2380	Q9FKE9	RHD32_ARATH	834	166	2125	11	683	677	370	478	54.6529	1829	5.2e-203	Protein ROOT HAIR DEFECTIVE 3 homolog 2 OS=Arabidopsis thaliana GN=At5g45160 PE=2 SV=1	Q2QMH2	RHD31_ORYSJ	854	157	2110	8	675	672	343	466	51.0417	1706	9.6e-189	Protein ROOT HAIR DEFECTIVE 3 homolog 1 OS=Oryza sativa subsp. japonica GN=Os12g0604600 PE=2 SV=1	P93042	RHD3_ARATH	802	166	2125	8	677	674	334	454	49.5549	1647	6.7e-182	Protein ROOT HAIR DEFECTIVE 3 OS=Arabidopsis thaliana GN=RHD3 PE=1 SV=1	Q2R224	RHD32_ORYSJ	823	166	2125
Cluster-720.0	ptc-miR482a.1	1963	P46441	N2B_HAEIR	464	606	1407	109	338	267	85	117	31.8352	291	9.5e-25	Putative ATPase N2B OS=Haematobia irritans PE=2 SV=1	Q3V384	LACE1_MOUSE	480	609	1407	129	354	268	84	127	31.3433	272	1.5e-22	Lactation elevated protein 1 OS=Mus musculus GN=Lace1 PE=2 SV=1	Q32PX9	LACE1_RAT	480	609	1407	129	354	266	80	124	30.0752	267	5.7e-22	Lactation elevated protein 1 OS=Rattus norvegicus GN=Lace1 PE=2 SV=1	P32317	AFG1_YEAST	509	528	1404
Cluster-16493.17508	ptc-miR482a.1	3555	Q39214	RPM1_ARATH	926	741	2925	163	891	747	247	391	33.0656	953	3e-101	Disease resistance protein RPM1 OS=Arabidopsis thaliana GN=RPM1 PE=1 SV=1	P0C8S1	RP8L2_ARATH	906	759	2925	160	882	749	209	349	27.9039	613	7.9e-62	Probable disease resistance RPP8-like protein 2 OS=Arabidopsis thaliana GN=RPP8L2 PE=3 SV=1	Q9FJK8	RP8L4_ARATH	908	759	2925	162	884	760	206	348	27.1053	580	5.3e-58	Probable disease resistance RPP8-like protein 4 OS=Arabidopsis thaliana GN=RPP8L4 PE=2 SV=1	Q9FJB5	RP8L3_ARATH	901	759	2961
Cluster-16493.38312	ptc-miR482a.1	2396	Q9LV04	PAP14_ARATH	670	474	2157	80	663	597	350	432	58.6265	1667	3.2e-184	Probable plastid-lipid-associated protein 14, chloroplastic OS=Arabidopsis thaliana GN=PAP14 PE=1 SV=1
Cluster-16493.50995	ptc-miR482a.1	2477	Q949W6	KAKU4_ARATH	485	1212	2142	46	322	322	124	166	38.5093	448	7.5e-43	Protein KAKU4 OS=Arabidopsis thaliana GN=KAKU4 PE=1 SV=1
Cluster-16493.8557	ptc-miR482a.1	1097	O65399	E131_ARATH	511	94	352	379	465	87	48	62	55.1724	264	7.1e-22	Glucan endo-1,3-beta-glucosidase 1 OS=Arabidopsis thaliana GN=At1g11820 PE=1 SV=3	Q9M069	E137_ARATH	504	85	352	359	447	90	43	57	47.7778	245	1.1e-19	Glucan endo-1,3-beta-glucosidase 7 OS=Arabidopsis thaliana GN=At4g34480 PE=1 SV=2	Q9ZU91	E133_ARATH	501	94	352	358	444	87	42	59	48.2759	244	1.5e-19	Glucan endo-1,3-beta-glucosidase 3 OS=Arabidopsis thaliana GN=At2g01630 PE=1 SV=2	Q9M2K6	PDCB5_ARATH	180	100	352
Cluster-16493.57683	ptc-miR482a.1	1466	Q2S528	MURG_SALRD	370	207	1302	8	365	365	140	211	38.3562	610	7.2e-62	UDP-N-acetylglucosamine--N-acetylmuramyl-(pentapeptide) pyrophosphoryl-undecaprenol N-acetylglucosamine transferase OS=Salinibacter ruber (strain DSM 13855 / M31) GN=murG PE=3 SV=1	B3QWT7	MURG_CHLT3	365	207	1308	1	363	370	136	202	36.7568	589	2e-59	UDP-N-acetylglucosamine--N-acetylmuramyl-(pentapeptide) pyrophosphoryl-undecaprenol N-acetylglucosamine transferase OS=Chloroherpeton thalassium (strain ATCC 35110 / GB-78) GN=murG PE=3 SV=1	A5FIY3	MURG_FLAJ1	361	210	1305	5	361	365	139	201	38.0822	588	2.6e-59	UDP-N-acetylglucosamine--N-acetylmuramyl-(pentapeptide) pyrophosphoryl-undecaprenol N-acetylglucosamine transferase OS=Flavobacterium johnsoniae (strain ATCC 17061 / DSM 2064 / UW101) GN=murG PE=3 SV=1	A6H195	MURG_FLAPJ	367	204	1305
Cluster-12360.0	ptc-miR482a.1	1632	Q40392	TMVRN_NICGU	1144	31	1594	10	524	529	233	326	44.0454	1059	6.9e-114	TMV resistance protein N OS=Nicotiana glutinosa GN=N PE=1 SV=1	O82500	Y4117_ARATH	1095	31	1594	9	523	536	207	298	38.6194	874	2e-92	Putative disease resistance protein At4g11170 OS=Arabidopsis thaliana GN=At4g11170 PE=2 SV=1	Q9FI14	TAO1_ARATH	1187	31	1585	38	547	523	194	286	37.0937	798	1.3e-83	Disease resistance protein TAO1 OS=Arabidopsis thaliana GN=TAO1 PE=3 SV=1	F4JNB7	RPP5_ARATH	1449	37	1585
Cluster-16493.53060	ptc-miR482a.1	2136	Q9SK28	FH18_ARATH	1111	1167	2136	115	443	329	198	245	60.1824	1008	7.4e-108	Formin-like protein 18 OS=Arabidopsis thaliana GN=FH18 PE=2 SV=2	Q6ZCX3	FH6_ORYSJ	1364	834	2136	148	578	454	211	275	46.4758	948	6.8e-101	Formin-like protein 6 OS=Oryza sativa subsp. japonica GN=FH6 PE=2 SV=2	Q9LVN1	FH13_ARATH	1266	1149	2136	148	488	346	180	239	52.0231	879	6.8e-93	Formin-like protein 13 OS=Arabidopsis thaliana GN=FH13 PE=2 SV=3	Q9C6S1	FH14_ARATH	1230	1428	2133
Cluster-16493.30325	ptc-miR482a.1	1340	F4JKK0	SUD1_ARATH	1108	268	604	22	136	120	38	52	31.6667	150	1.4e-08	Probable E3 ubiquitin ligase SUD1 OS=Arabidopsis thaliana GN=SUD1 PE=1 SV=1	A6NNE9	MARHB_HUMAN	402	328	562	147	219	78	27	38	34.6154	140	2.1e-07	E3 ubiquitin-protein ligase MARCH11 OS=Homo sapiens GN=MARCH11 PE=2 SV=3	Q86UD3	MARH3_HUMAN	253	412	553	71	117	47	21	27	44.6809	137	4.7e-07	E3 ubiquitin-protein ligase MARCH3 OS=Homo sapiens GN=MARCH3 PE=2 SV=1	Q8BRX9	MARH3_MOUSE	218	412	553
Cluster-16493.42055	ptc-miR482a.1	4189	Q9LT25	PR40C_ARATH	835	713	2999	100	828	771	356	456	46.1738	1598	5.6e-176	Pre-mRNA-processing protein 40C OS=Arabidopsis thaliana GN=MED35C PE=1 SV=1	O14776	TCRG1_HUMAN	1098	1871	2378	665	830	170	60	84	35.2941	240	1.7e-18	Transcription elongation regulator 1 OS=Homo sapiens GN=TCERG1 PE=1 SV=2	Q8CGF7	TCRG1_MOUSE	1100	1871	2378	667	832	170	60	84	35.2941	240	1.7e-18	Transcription elongation regulator 1 OS=Mus musculus GN=Tcerg1 PE=1 SV=2	Q5VWI1	TCRGL_HUMAN	586	1856	2225
Cluster-19452.0	ptc-miR482a.1	360	Q9M8J3	FRS7_ARATH	764	1	172	1	56	57	29	41	50.8772	162	1.6e-10	Protein FAR1-RELATED SEQUENCE 7 OS=Arabidopsis thaliana GN=FRS7 PE=2 SV=1	Q3E7I5	FRS12_ARATH	788	1	184	11	71	61	28	39	45.9016	154	1.3e-09	Protein FAR1-RELATED SEQUENCE 12 OS=Arabidopsis thaliana GN=FRS12 PE=2 SV=1
Cluster-628.0	ptc-miR482a.1	1682	Q689D6	RPD1_ARATH	409	472	1426	52	384	343	92	151	26.8222	239	8.7e-19	Protein ROOT PRIMORDIUM DEFECTIVE 1 OS=Arabidopsis thaliana GN=RPD1 PE=1 SV=1
Cluster-16493.12929	ptc-miR482a.1	1401	Q42783	BCCP_SOYBN	262	381	606	188	262	75	57	57	76	279	1.7e-23	Biotin carboxyl carrier protein of acetyl-CoA carboxylase, chloroplastic OS=Glycine max GN=ACCB-1 PE=1 SV=1	Q42533	BCCP1_ARATH	280	381	606	206	280	75	51	57	68	272	1.1e-22	Biotin carboxyl carrier protein of acetyl-CoA carboxylase 1, chloroplastic OS=Arabidopsis thaliana GN=BCCP1 PE=1 SV=2	Q9LLC1	BCCP2_ARATH	255	381	606	181	255	75	52	56	69.3333	265	7e-22	Biotin carboxyl carrier protein of acetyl-CoA carboxylase 2, chloroplastic OS=Arabidopsis thaliana GN=BCCP2 PE=2 SV=1	Q06881	BCCP_NOSS1	182	381	597
Cluster-16493.34844	ptc-miR482a.1	1908	Q9SFH9	HEM21_ARATH	430	488	1427	118	430	313	294	304	93.9297	1536	4e-169	Delta-aminolevulinic acid dehydratase 1, chloroplastic OS=Arabidopsis thaliana GN=HEMB1 PE=2 SV=1	P43210	HEM2_SOYBN	412	488	1430	99	412	314	289	301	92.0382	1519	3.7e-167	Delta-aminolevulinic acid dehydratase, chloroplastic OS=Glycine max GN=HEMB PE=2 SV=1	P30124	HEM2_PEA	398	488	1430	85	398	314	285	303	90.7643	1509	5.4e-166	Delta-aminolevulinic acid dehydratase, chloroplastic (Fragment) OS=Pisum sativum GN=HEMB PE=1 SV=1	P24493	HEM2_SPIOL	433	488	1427
Cluster-16493.49412	ptc-miR482a.1	2361	Q8CG07	WRIP1_RAT	660	509	1760	220	654	438	228	280	52.0548	1094	8.8e-118	ATPase WRNIP1 OS=Rattus norvegicus GN=Wrnip1 PE=2 SV=1	Q96S55	WRIP1_HUMAN	665	509	1811	200	659	463	230	286	49.676	1092	1.5e-117	ATPase WRNIP1 OS=Homo sapiens GN=WRNIP1 PE=1 SV=2	Q91XU0	WRIP1_MOUSE	660	509	1760	220	654	438	227	279	51.8265	1090	2.6e-117	ATPase WRNIP1 OS=Mus musculus GN=Wrnip1 PE=1 SV=2	O13984	WRIP1_SCHPO	504	497	1865
Cluster-16493.32042	ptc-miR482a.1	1735	P93732	PIP_ARATH	380	572	1616	27	379	353	279	302	79.0368	1483	5e-163	Proline iminopeptidase OS=Arabidopsis thaliana GN=PIP PE=2 SV=3	O83041	PIP_LEPBY	321	563	1517	2	319	318	198	237	62.2642	1049	1.1e-112	Probable proline iminopeptidase OS=Leptolyngbya boryana GN=pip PE=3 SV=1	Q87DF8	PIP_XYLFT	313	584	1517	2	312	311	179	220	57.5563	957	5e-102	Proline iminopeptidase OS=Xylella fastidiosa (strain Temecula1 / ATCC 700964) GN=pip PE=3 SV=1	Q9PD69	PIP_XYLFA	313	584	1517
Cluster-1774.0	ptc-miR482a.1	1314	Q9M297	CLSY1_ARATH	1256	980	1313	1109	1219	111	97	101	87.3874	496	1.1e-48	SNF2 domain-containing protein CLASSY 1 OS=Arabidopsis thaliana GN=CLSY1 PE=1 SV=1	F4K493	CLSY2_ARATH	1261	980	1313	1115	1225	111	96	100	86.4865	490	5.3e-48	SNF2 domain-containing protein CLASSY 2 OS=Arabidopsis thaliana GN=CLSY2 PE=1 SV=1	F4I8S3	CLSY3_ARATH	1410	980	1289	1252	1354	103	47	68	45.6311	228	1.3e-17	SNF2 domain-containing protein CLASSY 3 OS=Arabidopsis thaliana GN=CLSY3 PE=1 SV=1	Q9LK10	CLSY4_ARATH	1132	980	1307
Cluster-16493.56369	ptc-miR482a.1	2646	Q9FFW5	PERK8_ARATH	681	304	1579	250	680	431	302	346	70.0696	1548	2.2e-170	Proline-rich receptor-like protein kinase PERK8 OS=Arabidopsis thaliana GN=PERK8 PE=1 SV=1	Q9SX31	PERK9_ARATH	708	319	1576	294	705	420	261	321	62.1429	1310	8.8e-143	Proline-rich receptor-like protein kinase PERK9 OS=Arabidopsis thaliana GN=PERK9 PE=2 SV=1	Q9C660	PEK10_ARATH	762	319	1579	342	759	423	270	320	63.8298	1303	5.7e-142	Proline-rich receptor-like protein kinase PERK10 OS=Arabidopsis thaliana GN=PERK10 PE=2 SV=2	Q9CAL8	PEK13_ARATH	710	364	1402
Cluster-16493.34576	ptc-miR482a.1	1961	P42158	KC1D_ARATH	450	359	980	5	211	207	167	193	80.6763	928	1.3e-98	Casein kinase I isoform delta-like OS=Arabidopsis thaliana GN=At4g26100 PE=2 SV=2	P49674	KC1E_HUMAN	416	359	980	5	211	207	159	185	76.8116	889	4.3e-94	Casein kinase I isoform epsilon OS=Homo sapiens GN=CSNK1E PE=1 SV=1	Q9JMK2	KC1E_MOUSE	416	359	980	5	211	207	159	185	76.8116	889	4.3e-94	Casein kinase I isoform epsilon OS=Mus musculus GN=Csnk1e PE=1 SV=2	Q5ZLL1	KC1E_CHICK	416	359	980
Cluster-16493.54008	ptc-miR482a.1	1648	Q8LPN7	RNG1L_ARATH	328	637	994	154	274	121	52	72	42.9752	280	1.5e-23	E3 ubiquitin-protein ligase RING1-like OS=Arabidopsis thaliana GN=At3g19950 PE=1 SV=1	P0CH30	RING1_GOSHI	338	655	997	168	286	119	55	70	46.2185	278	2.6e-23	E3 ubiquitin-protein ligase RING1 OS=Gossypium hirsutum GN=RING1 PE=1 SV=1	Q9SPL2	CIP8_ARATH	334	655	1000	200	317	119	52	70	43.6975	253	2e-20	E3 ubiquitin-protein ligase CIP8 OS=Arabidopsis thaliana GN=CIP8 PE=1 SV=1	Q8RXD3	AIP2_ARATH	310	715	1009
Cluster-1800.0	ptc-miR482a.1	1561	Q8RYD6	AI5L1_ARATH	331	205	1153	34	331	323	132	162	40.8669	470	1.3e-45	ABSCISIC ACID-INSENSITIVE 5-like protein 1 OS=Arabidopsis thaliana GN=DPBF2 PE=1 SV=1	Q9SJN0	ABI5_ARATH	442	328	1216	15	398	389	125	168	32.1337	362	4.4e-33	Protein ABSCISIC ACID-INSENSITIVE 5 OS=Arabidopsis thaliana GN=ABI5 PE=1 SV=1	Q9LES3	AI5L2_ARATH	297	382	1192	2	250	278	101	130	36.3309	294	3.4e-25	ABSCISIC ACID-INSENSITIVE 5-like protein 2 OS=Arabidopsis thaliana GN=DPBF3 PE=1 SV=1	Q9M7Q5	AI5L4_ARATH	392	565	1177
Cluster-16493.21309	ptc-miR482a.1	1052	Q9C0C7	AMRA1_HUMAN	1298	36	513	45	201	162	70	92	43.2099	308	5.4e-27	Activating molecule in BECN1-regulated autophagy protein 1 OS=Homo sapiens GN=AMBRA1 PE=1 SV=2	A2AH22	AMRA1_MOUSE	1300	36	513	45	201	162	70	92	43.2099	308	5.4e-27	Activating molecule in BECN1-regulated autophagy protein 1 OS=Mus musculus GN=Ambra1 PE=1 SV=1	Q8YTC2	Y2800_NOSS1	1258	75	402	731	840	113	48	67	42.4779	210	1.3e-15	Uncharacterized WD repeat-containing protein alr2800 OS=Nostoc sp. (strain PCC 7120 / UTEX 2576) GN=alr2800 PE=3 SV=1	Q8YRI1	YY46_NOSS1	1526	75	381
Cluster-16493.6421	ptc-miR482a.1	2123	Q40863	EMB8_PICGL	457	762	1800	75	422	352	127	194	36.0795	571	3.5e-57	Embryogenesis-associated protein EMB8 OS=Picea glauca GN=EMB8 PE=2 SV=1	Q8WU67	ABHD3_HUMAN	409	831	1782	73	382	317	101	162	31.8612	494	3e-48	Phospholipase ABHD3 OS=Homo sapiens GN=ABHD3 PE=1 SV=2	Q91ZH7	ABHD3_MOUSE	411	831	1782	73	382	317	103	162	32.4921	489	1.1e-47	Phospholipase ABHD3 OS=Mus musculus GN=Abhd3 PE=2 SV=1	Q0VC00	ABHD3_BOVIN	411	831	1782
Cluster-16493.21988	ptc-miR482a.1	1525	O95232	LC7L3_HUMAN	432	221	893	7	229	227	84	130	37.0044	430	5.6e-41	Luc7-like protein 3 OS=Homo sapiens GN=LUC7L3 PE=1 SV=2	Q5SUF2	LC7L3_MOUSE	432	221	893	7	229	227	84	130	37.0044	430	5.6e-41	Luc7-like protein 3 OS=Mus musculus GN=Luc7l3 PE=1 SV=1	Q5R8W6	LC7L3_PONAB	432	221	893	7	229	227	84	130	37.0044	430	5.6e-41	Luc7-like protein 3 OS=Pongo abelii GN=LUC7L3 PE=2 SV=1	Q3SX41	LC7L3_BOVIN	432	221	893
Cluster-16493.32142	ptc-miR482a.1	4214	Q9LT25	PR40C_ARATH	835	727	3007	100	828	769	356	455	46.2939	1597	7.4e-176	Pre-mRNA-processing protein 40C OS=Arabidopsis thaliana GN=MED35C PE=1 SV=1	O14776	TCRG1_HUMAN	1098	1879	2386	665	830	170	60	84	35.2941	240	1.7e-18	Transcription elongation regulator 1 OS=Homo sapiens GN=TCERG1 PE=1 SV=2	Q8CGF7	TCRG1_MOUSE	1100	1879	2386	667	832	170	60	84	35.2941	240	1.7e-18	Transcription elongation regulator 1 OS=Mus musculus GN=Tcerg1 PE=1 SV=2	Q5VWI1	TCRGL_HUMAN	586	1864	2233
Cluster-16493.47565	ptc-miR482a.1	1720	Q6ZVM7	TM1L2_HUMAN	507	389	1160	17	306	295	82	130	27.7966	260	3.3e-21	TOM1-like protein 2 OS=Homo sapiens GN=TOM1L2 PE=1 SV=1	Q5SRX1	TM1L2_MOUSE	507	389	854	17	173	161	63	91	39.1304	253	2.1e-20	TOM1-like protein 2 OS=Mus musculus GN=Tom1l2 PE=2 SV=1	Q68FJ8	TM1L2_XENLA	507	389	854	17	173	161	60	89	37.2671	244	2.3e-19	TOM1-like protein 2 OS=Xenopus laevis GN=tom1l2 PE=2 SV=1	O88746	TOM1_MOUSE	492	389	836
Cluster-16493.47564	ptc-miR482a.1	1864	Q6ZVM7	TM1L2_HUMAN	507	533	1304	17	306	295	83	130	28.1356	265	9.3e-22	TOM1-like protein 2 OS=Homo sapiens GN=TOM1L2 PE=1 SV=1	Q5SRX1	TM1L2_MOUSE	507	533	998	17	173	161	64	91	39.7516	258	6e-21	TOM1-like protein 2 OS=Mus musculus GN=Tom1l2 PE=2 SV=1	Q68FJ8	TM1L2_XENLA	507	533	998	17	173	161	61	89	37.8882	249	6.7e-20	TOM1-like protein 2 OS=Xenopus laevis GN=tom1l2 PE=2 SV=1	O88746	TOM1_MOUSE	492	533	980
Cluster-16493.37399	ptc-miR482a.1	2320	Q9FKE9	RHD32_ARATH	834	178	2176	11	683	677	372	480	54.9483	1831	3e-203	Protein ROOT HAIR DEFECTIVE 3 homolog 2 OS=Arabidopsis thaliana GN=At5g45160 PE=2 SV=1	Q2QMH2	RHD31_ORYSJ	854	169	2161	8	675	675	339	465	50.2222	1674	4.8e-185	Protein ROOT HAIR DEFECTIVE 3 homolog 1 OS=Oryza sativa subsp. japonica GN=Os12g0604600 PE=2 SV=1	Q2R224	RHD32_ORYSJ	823	178	2176	19	688	677	338	453	49.9261	1639	5.5e-181	Protein ROOT HAIR DEFECTIVE 3 homolog 2 OS=Oryza sativa subsp. japonica GN=Os11g0582300 PE=2 SV=1	P93042	RHD3_ARATH	802	178	2176
Cluster-16493.8859	ptc-miR482a.1	3394	P14735	IDE_HUMAN	1019	408	3168	83	1006	949	328	517	34.5627	1358	3.1e-148	Insulin-degrading enzyme OS=Homo sapiens GN=IDE PE=1 SV=4	Q24K02	IDE_BOVIN	1019	408	3168	83	1006	949	328	516	34.5627	1357	4e-148	Insulin-degrading enzyme OS=Bos taurus GN=IDE PE=2 SV=1	P35559	IDE_RAT	1019	408	3168	83	1006	948	328	515	34.5992	1355	6.9e-148	Insulin-degrading enzyme OS=Rattus norvegicus GN=Ide PE=1 SV=1	O43847	NRDC_HUMAN	1150	411	3117
Cluster-16493.44610	ptc-miR482a.1	1181	Q9LIA4	RIK_ARATH	578	486	1179	323	561	253	80	103	31.6206	223	4.4e-17	Protein RIK OS=Arabidopsis thaliana GN=RIK PE=1 SV=2	Q32SG5	RIK_MAIZE	616	651	1134	358	515	165	60	71	36.3636	193	1.3e-13	Protein RIK OS=Zea mays PE=1 SV=1
Cluster-16493.19117	ptc-miR482a.1	817	P04635	LIP_STAHY	641	540	792	309	393	86	42	56	48.8372	223	3e-17	Lipase OS=Staphylococcus hyicus GN=lip PE=1 SV=1	Q5HCM7	LIP1_STAAC	680	420	765	314	421	115	43	59	37.3913	211	7.4e-16	Lipase 1 OS=Staphylococcus aureus (strain COL) GN=lip1 PE=3 SV=1	Q8NUI5	LIP1_STAAW	680	420	765	314	421	115	43	59	37.3913	211	7.4e-16	Lipase 1 OS=Staphylococcus aureus (strain MW2) GN=lip1 PE=3 SV=2	Q6G604	LIP1_STAAS	680	420	765
Cluster-16493.39140	ptc-miR482a.1	5912	Q7XA39	RGA4_SOLBU	988	1350	4311	63	987	1014	304	466	29.9803	927	5.1e-98	Putative disease resistance protein RGA4 OS=Solanum bulbocastanum GN=RGA4 PE=2 SV=1	Q7XA40	RGA3_SOLBU	992	1365	4311	68	990	1002	306	469	30.5389	923	1.5e-97	Putative disease resistance protein RGA3 OS=Solanum bulbocastanum GN=RGA3 PE=2 SV=2	Q7XBQ9	RGA2_SOLBU	970	1320	4311	54	968	1020	309	469	30.2941	886	2.9e-93	Disease resistance protein RGA2 OS=Solanum bulbocastanum GN=RGA2 PE=1 SV=1	Q7XA42	RGA1_SOLBU	979	1350	4311
Cluster-16493.21542	ptc-miR482a.1	1747	Q5SRX1	TM1L2_MOUSE	507	396	1305	17	369	358	105	156	29.3296	276	4.6e-23	TOM1-like protein 2 OS=Mus musculus GN=Tom1l2 PE=2 SV=1	Q6ZVM7	TM1L2_HUMAN	507	396	1305	17	369	360	106	158	29.4444	270	2.3e-22	TOM1-like protein 2 OS=Homo sapiens GN=TOM1L2 PE=1 SV=1	O88746	TOM1_MOUSE	492	396	1167	17	302	291	88	134	30.2405	248	8.2e-20	Target of Myb protein 1 OS=Mus musculus GN=Tom1 PE=1 SV=1	O12940	TOM1_CHICK	515	396	1305
Cluster-16493.21541	ptc-miR482a.1	1737	Q5SRX1	TM1L2_MOUSE	507	396	1281	17	351	344	101	154	29.3605	275	6e-23	TOM1-like protein 2 OS=Mus musculus GN=Tom1l2 PE=2 SV=1	Q6ZVM7	TM1L2_HUMAN	507	396	1281	17	351	346	102	156	29.4798	270	2.3e-22	TOM1-like protein 2 OS=Homo sapiens GN=TOM1L2 PE=1 SV=1	O88746	TOM1_MOUSE	492	396	1167	17	302	291	88	134	30.2405	248	8.1e-20	Target of Myb protein 1 OS=Mus musculus GN=Tom1 PE=1 SV=1	O12940	TOM1_CHICK	515	396	1305
Cluster-16493.37444	ptc-miR482a.1	2308	Q9FKE9	RHD32_ARATH	834	166	2164	11	683	677	373	480	55.096	1835	1e-203	Protein ROOT HAIR DEFECTIVE 3 homolog 2 OS=Arabidopsis thaliana GN=At5g45160 PE=2 SV=1	Q2QMH2	RHD31_ORYSJ	854	157	2149	8	675	675	340	465	50.3704	1675	3.7e-185	Protein ROOT HAIR DEFECTIVE 3 homolog 1 OS=Oryza sativa subsp. japonica GN=Os12g0604600 PE=2 SV=1	Q2R224	RHD32_ORYSJ	823	166	2164	19	688	677	337	452	49.7784	1634	2.1e-180	Protein ROOT HAIR DEFECTIVE 3 homolog 2 OS=Oryza sativa subsp. japonica GN=Os11g0582300 PE=2 SV=1	P93042	RHD3_ARATH	802	166	2164
Cluster-16493.33166	ptc-miR482a.1	2278	Q66H85	ANKZ1_RAT	722	832	1867	72	404	355	122	169	34.3662	427	1.9e-40	Ankyrin repeat and zinc finger domain-containing protein 1 OS=Rattus norvegicus GN=Ankzf1 PE=2 SV=1	Q9H8Y5	ANKZ1_HUMAN	726	832	1867	74	408	351	116	171	33.0484	424	4.2e-40	Ankyrin repeat and zinc finger domain-containing protein 1 OS=Homo sapiens GN=ANKZF1 PE=1 SV=1	Q58CQ5	ANKZ1_BOVIN	728	928	1867	74	394	331	115	163	34.7432	415	4.6e-39	Ankyrin repeat and zinc finger domain-containing protein 1 OS=Bos taurus GN=ANKZF1 PE=2 SV=2	Q80UU1	ANKZ1_MOUSE	748	832	1939
Cluster-16493.31270	ptc-miR482a.1	2016	Q9LV04	PAP14_ARATH	670	1129	2017	301	622	326	208	250	63.8037	1057	1.5e-113	Probable plastid-lipid-associated protein 14, chloroplastic OS=Arabidopsis thaliana GN=PAP14 PE=1 SV=1
Cluster-16493.31272	ptc-miR482a.1	2446	Q9LV04	PAP14_ARATH	670	1129	2221	301	663	367	259	307	70.5722	1354	6.5e-148	Probable plastid-lipid-associated protein 14, chloroplastic OS=Arabidopsis thaliana GN=PAP14 PE=1 SV=1
Cluster-16493.31273	ptc-miR482a.1	1637	Q9LV04	PAP14_ARATH	670	474	1029	80	271	192	124	143	64.5833	574	1.2e-57	Probable plastid-lipid-associated protein 14, chloroplastic OS=Arabidopsis thaliana GN=PAP14 PE=1 SV=1
Cluster-16493.41347	ptc-miR482a.1	3434	Q96JG6	SYNDE_HUMAN	964	2443	3319	641	938	299	82	139	27.4247	323	3.2e-28	Syndetin OS=Homo sapiens GN=CCDC132 PE=1 SV=3	Q8CI71	SYNDE_MOUSE	964	2443	3319	641	938	299	82	139	27.4247	322	4.2e-28	Syndetin OS=Mus musculus GN=Ccdc132 PE=2 SV=2	F1LSG8	SYNDE_RAT	964	2443	3319	641	938	299	80	138	26.7559	315	2.7e-27	Syndetin OS=Rattus norvegicus GN=Ccdc132 PE=3 SV=1	Q5ZKV9	SYNDE_CHICK	949	2443	3319
Cluster-16493.49733	ptc-miR482a.1	1581	Q9LV04	PAP14_ARATH	670	474	1029	80	271	192	124	143	64.5833	574	1.2e-57	Probable plastid-lipid-associated protein 14, chloroplastic OS=Arabidopsis thaliana GN=PAP14 PE=1 SV=1
Cluster-11860.4	ptc-miR482a.1	864	O29753	DPOL_ARCFU	781	5	800	440	674	267	72	123	26.9663	236	9.9e-19	DNA polymerase OS=Archaeoglobus fulgidus (strain ATCC 49558 / VC-16 / DSM 4304 / JCM 9628 / NBRC 100126) GN=pol PE=3 SV=1	P21189	DPO2_ECOLI	783	89	860	458	708	277	83	124	29.9639	213	4.6e-16	DNA polymerase II OS=Escherichia coli (strain K12) GN=polB PE=1 SV=2	O93746	DPOL2_AERPE	803	5	863	476	719	286	72	124	25.1748	205	3.9e-15	DNA polymerase 2 OS=Aeropyrum pernix (strain ATCC 700893 / DSM 11879 / JCM 9820 / NBRC 100138 / K1) GN=polB PE=3 SV=3	Q9FHA3	DPOLA_ARATH	1524	29	854
Cluster-16493.48425	ptc-miR482a.1	1121	Q9SJF3	DCP1_ARATH	367	337	988	1	223	226	165	187	73.0088	837	2.6e-88	mRNA-decapping enzyme-like protein OS=Arabidopsis thaliana GN=At1g08370 PE=1 SV=2	Q8IZD4	DCP1B_HUMAN	617	535	934	16	147	133	52	77	39.0977	277	2.3e-23	mRNA-decapping enzyme 1B OS=Homo sapiens GN=DCP1B PE=1 SV=2	Q5R413	DCP1B_PONAB	609	535	934	16	147	133	52	77	39.0977	277	2.3e-23	mRNA-decapping enzyme 1B OS=Pongo abelii GN=DCP1B PE=2 SV=1	Q3SZL6	DCP1B_BOVIN	581	535	934
Cluster-8228.0	ptc-miR482a.1	481	Q05609	CTR1_ARATH	821	7	259	159	240	84	43	52	51.1905	218	6.8e-17	Serine/threonine-protein kinase CTR1 OS=Arabidopsis thaliana GN=CTR1 PE=1 SV=1
Cluster-24330.1	ptc-miR482a.1	2483	Q40541	NPK1_TOBAC	690	310	2377	1	690	700	417	483	59.5714	1966	7.1e-219	Mitogen-activated protein kinase kinase kinase NPK1 OS=Nicotiana tabacum GN=NPK1 PE=1 SV=1	O22042	M3K3_ARATH	651	370	2377	1	647	672	392	455	58.3333	1814	3e-201	Mitogen-activated protein kinase kinase kinase 3 OS=Arabidopsis thaliana GN=ANP3 PE=1 SV=1	O22040	ANP1_ARATH	666	310	2377	1	666	701	362	432	51.6405	1538	3e-169	Mitogen-activated protein kinase kinase kinase ANP1 OS=Arabidopsis thaliana GN=ANP1 PE=1 SV=2	Q9FZ36	M3K2_ARATH	651	310	2377
Cluster-16493.12057	ptc-miR482a.1	1610	P34914	HYES_MOUSE	554	171	1077	245	542	308	96	170	31.1688	471	1e-45	Bifunctional epoxide hydrolase 2 OS=Mus musculus GN=Ephx2 PE=1 SV=2	P80299	HYES_RAT	554	171	1077	245	542	308	95	165	30.8442	467	3e-45	Bifunctional epoxide hydrolase 2 OS=Rattus norvegicus GN=Ephx2 PE=1 SV=1	Q6Q2C2	HYES_PIG	555	171	1077	247	543	308	91	170	29.5455	466	4e-45	Bifunctional epoxide hydrolase 2 OS=Sus scrofa GN=EPHX2 PE=2 SV=1	P34913	HYES_HUMAN	555	174	1056
Cluster-24144.0	ptc-miR482a.1	1056	P10978	POLX_TOBAC	1328	104	1055	295	617	334	109	165	32.6347	430	3.9e-41	Retrovirus-related Pol polyprotein from transposon TNT 1-94 OS=Nicotiana tabacum PE=2 SV=1	Q12112	YN11B_YEAST	1755	101	1049	458	801	345	82	155	23.7681	269	1.8e-22	Transposon Ty1-NL1 Gag-Pol polyprotein OS=Saccharomyces cerevisiae (strain ATCC 204508 / S288c) GN=TY1B-NL1 PE=3 SV=1	Q03855	YD11B_YEAST	1755	101	1049	458	801	345	82	154	23.7681	267	3.1e-22	Transposon Ty1-DR1 Gag-Pol polyprotein OS=Saccharomyces cerevisiae (strain ATCC 204508 / S288c) GN=TY1B-DR1 PE=3 SV=2	Q12269	YG12B_YEAST	1755	101	1049
Cluster-16493.44672	ptc-miR482a.1	1187	Q9LV04	PAP14_ARATH	670	328	1078	80	326	256	133	166	51.9531	552	3.1e-55	Probable plastid-lipid-associated protein 14, chloroplastic OS=Arabidopsis thaliana GN=PAP14 PE=1 SV=1
Cluster-16493.44673	ptc-miR482a.1	2382	Q9LV04	PAP14_ARATH	670	474	2157	80	663	597	351	430	58.794	1658	3.5e-183	Probable plastid-lipid-associated protein 14, chloroplastic OS=Arabidopsis thaliana GN=PAP14 PE=1 SV=1
Cluster-16493.48472	ptc-miR482a.1	441	O64790	DRL17_ARATH	762	23	437	34	174	141	48	77	34.0426	218	6.2e-17	Probable disease resistance protein At1g61300 OS=Arabidopsis thaliana GN=At1g61300 PE=2 SV=2	O64789	DRL18_ARATH	925	5	437	141	287	147	51	76	34.6939	218	6.2e-17	Probable disease resistance protein At1g61310 OS=Arabidopsis thaliana GN=At1g61310 PE=2 SV=1	Q9T048	DRL27_ARATH	985	5	440	131	279	149	52	79	34.8993	217	8.1e-17	Disease resistance protein At4g27190 OS=Arabidopsis thaliana GN=At4g27190 PE=2 SV=1	O22727	DRL16_ARATH	967	5	437
Cluster-16493.49975	ptc-miR482a.1	1467	Q42533	BCCP1_ARATH	280	780	1131	37	148	117	74	85	63.2479	307	9.9e-27	Biotin carboxyl carrier protein of acetyl-CoA carboxylase 1, chloroplastic OS=Arabidopsis thaliana GN=BCCP1 PE=1 SV=2	Q42783	BCCP_SOYBN	262	381	606	188	262	75	57	57	76	279	1.7e-23	Biotin carboxyl carrier protein of acetyl-CoA carboxylase, chloroplastic OS=Glycine max GN=ACCB-1 PE=1 SV=1	Q9LLC1	BCCP2_ARATH	255	381	606	181	255	75	52	56	69.3333	265	7.3e-22	Biotin carboxyl carrier protein of acetyl-CoA carboxylase 2, chloroplastic OS=Arabidopsis thaliana GN=BCCP2 PE=2 SV=1	Q06881	BCCP_NOSS1	182	381	597
Cluster-16493.58489	ptc-miR482a.1	2716	Q40392	TMVRN_NICGU	1144	933	2592	310	907	612	202	308	33.0065	753	3.5e-78	TMV resistance protein N OS=Nicotiana glutinosa GN=N PE=1 SV=1	Q9FI14	TAO1_ARATH	1187	924	2703	330	914	612	189	286	30.8824	584	1.4e-58	Disease resistance protein TAO1 OS=Arabidopsis thaliana GN=TAO1 PE=3 SV=1	P0DKH6	RPS6R_ARATH	1127	927	2709	309	880	613	188	286	30.6688	561	6.4e-56	Disease resistance protein RPS6 OS=Arabidopsis thaliana GN=RPS6 PE=1 SV=1	F4KHH8	RPS6C_ARATH	1127	927	2709
Cluster-16493.52762	ptc-miR482a.1	1134	Q8LPN7	RNG1L_ARATH	328	98	983	17	300	307	143	179	46.5798	679	5.6e-70	E3 ubiquitin-protein ligase RING1-like OS=Arabidopsis thaliana GN=At3g19950 PE=1 SV=1	P0CH30	RING1_GOSHI	338	368	983	127	317	205	116	136	56.5854	614	1.9e-62	E3 ubiquitin-protein ligase RING1 OS=Gossypium hirsutum GN=RING1 PE=1 SV=1	Q8RXD3	AIP2_ARATH	310	506	842	174	285	115	51	73	44.3478	267	3.3e-22	E3 ubiquitin-protein ligase AIP2 OS=Arabidopsis thaliana GN=AIP2 PE=1 SV=1	Q6GPV5	RN181_XENLA	156	593	842
Cluster-16493.52559	ptc-miR482a.1	2160	Q3V384	LACE1_MOUSE	480	609	1827	129	478	407	136	200	33.4152	473	8.2e-46	Lactation elevated protein 1 OS=Mus musculus GN=Lace1 PE=2 SV=1	P46441	N2B_HAEIR	464	606	1815	109	458	403	130	185	32.2581	467	4.1e-45	Putative ATPase N2B OS=Haematobia irritans PE=2 SV=1	Q32PX9	LACE1_RAT	480	609	1827	129	478	407	134	197	32.9238	461	2e-44	Lactation elevated protein 1 OS=Rattus norvegicus GN=Lace1 PE=2 SV=1	Q8WV93	LACE1_HUMAN	481	954	1809
Cluster-16493.26553	ptc-miR482a.1	1560	Q42783	BCCP_SOYBN	262	381	606	188	262	75	57	57	76	279	1.9e-23	Biotin carboxyl carrier protein of acetyl-CoA carboxylase, chloroplastic OS=Glycine max GN=ACCB-1 PE=1 SV=1	Q42533	BCCP1_ARATH	280	780	1224	37	148	148	76	89	51.3514	275	5.4e-23	Biotin carboxyl carrier protein of acetyl-CoA carboxylase 1, chloroplastic OS=Arabidopsis thaliana GN=BCCP1 PE=1 SV=2	Q9LLC1	BCCP2_ARATH	255	381	606	181	255	75	52	56	69.3333	265	7.8e-22	Biotin carboxyl carrier protein of acetyl-CoA carboxylase 2, chloroplastic OS=Arabidopsis thaliana GN=BCCP2 PE=2 SV=1	Q06881	BCCP_NOSS1	182	381	597
Cluster-16493.44609	ptc-miR482a.1	5085	Q32SG5	RIK_MAIZE	616	4221	4863	28	243	219	129	149	58.9041	595	1.4e-59	Protein RIK OS=Zea mays PE=1 SV=1	Q9LIA4	RIK_ARATH	578	4221	4953	4	217	246	131	159	53.252	586	1.5e-58	Protein RIK OS=Arabidopsis thaliana GN=RIK PE=1 SV=2	Q3TCX3	K0907_MOUSE	612	4212	4863	18	261	254	69	107	27.1654	173	1.2e-10	UPF0469 protein KIAA0907 OS=Mus musculus GN=Kiaa0907 PE=2 SV=1	Q5ZL54	K0907_CHICK	619	4212	4863
Cluster-13486.0	ptc-miR482a.1	1417	Q9M297	CLSY1_ARATH	1256	867	1416	1037	1219	183	145	162	79.235	750	4.1e-78	SNF2 domain-containing protein CLASSY 1 OS=Arabidopsis thaliana GN=CLSY1 PE=1 SV=1	F4K493	CLSY2_ARATH	1261	867	1416	1043	1225	183	140	160	76.5027	736	1.7e-76	SNF2 domain-containing protein CLASSY 2 OS=Arabidopsis thaliana GN=CLSY2 PE=1 SV=1	F4I8S3	CLSY3_ARATH	1410	897	1392	1189	1354	166	69	103	41.5663	314	1.5e-27	SNF2 domain-containing protein CLASSY 3 OS=Arabidopsis thaliana GN=CLSY3 PE=1 SV=1	Q9LK10	CLSY4_ARATH	1132	897	1410
Cluster-13164.0	ptc-miR482a.1	1497	Q9XID3	Y1343_ARATH	829	1	1432	23	496	489	218	287	44.5808	1034	5.1e-111	G-type lectin S-receptor-like serine/threonine-protein kinase At1g34300 OS=Arabidopsis thaliana GN=At1g34300 PE=2 SV=1	P93756	SD31_ARATH	764	295	1219	96	413	328	104	138	31.7073	324	1.1e-28	G-type lectin S-receptor-like serine/threonine-protein kinase SD3-1 OS=Arabidopsis thaliana GN=SD31 PE=3 SV=1	Q9FLV4	Y5248_ARATH	872	1	1411	33	542	529	126	200	23.8185	263	1.3e-21	G-type lectin S-receptor-like serine/threonine-protein kinase At5g24080 OS=Arabidopsis thaliana GN=At5g24080 PE=2 SV=1	P17801	KPRO_MAIZE	817	607	1435
Cluster-16493.55695	ptc-miR482a.1	685	Q7XBQ9	RGA2_SOLBU	970	33	681	9	209	217	65	106	29.9539	226	1.1e-17	Disease resistance protein RGA2 OS=Solanum bulbocastanum GN=RGA2 PE=1 SV=1	Q7XA39	RGA4_SOLBU	988	33	681	9	211	216	62	103	28.7037	219	7.3e-17	Putative disease resistance protein RGA4 OS=Solanum bulbocastanum GN=RGA4 PE=2 SV=1	Q7XA40	RGA3_SOLBU	992	33	681	9	209	218	61	109	27.9817	215	2.1e-16	Putative disease resistance protein RGA3 OS=Solanum bulbocastanum GN=RGA3 PE=2 SV=2	Q9SX38	DRL4_ARATH	857	12	672
Cluster-16493.55693	ptc-miR482a.1	3100	Q7XA40	RGA3_SOLBU	992	135	2268	1	665	717	262	375	36.5411	945	2.2e-100	Putative disease resistance protein RGA3 OS=Solanum bulbocastanum GN=RGA3 PE=2 SV=2	Q7XBQ9	RGA2_SOLBU	970	135	2157	1	625	681	257	355	37.7386	932	7e-99	Disease resistance protein RGA2 OS=Solanum bulbocastanum GN=RGA2 PE=1 SV=1	Q7XA42	RGA1_SOLBU	979	135	2556	1	755	822	278	403	33.82	929	1.6e-98	Putative disease resistance protein RGA1 OS=Solanum bulbocastanum GN=RGA1 PE=2 SV=2	Q7XA39	RGA4_SOLBU	988	135	2187
Cluster-16493.55698	ptc-miR482a.1	2004	Q7XBQ9	RGA2_SOLBU	970	24	1374	1	432	453	174	247	38.4106	729	1.6e-75	Disease resistance protein RGA2 OS=Solanum bulbocastanum GN=RGA2 PE=1 SV=1	Q7XA42	RGA1_SOLBU	979	24	1374	1	431	453	170	248	37.5276	710	2.5e-73	Putative disease resistance protein RGA1 OS=Solanum bulbocastanum GN=RGA1 PE=2 SV=2	Q7XA39	RGA4_SOLBU	988	24	1374	1	433	454	172	246	37.8855	706	7.3e-73	Putative disease resistance protein RGA4 OS=Solanum bulbocastanum GN=RGA4 PE=2 SV=1	Q7XA40	RGA3_SOLBU	992	24	1368
Cluster-16493.39148	ptc-miR482a.1	5848	Q7XA39	RGA4_SOLBU	988	1350	4311	63	987	1014	305	467	30.0789	933	1e-98	Putative disease resistance protein RGA4 OS=Solanum bulbocastanum GN=RGA4 PE=2 SV=1	Q7XA40	RGA3_SOLBU	992	1365	4311	68	990	1002	307	470	30.6387	929	3e-98	Putative disease resistance protein RGA3 OS=Solanum bulbocastanum GN=RGA3 PE=2 SV=2	Q7XBQ9	RGA2_SOLBU	970	1320	4311	54	968	1020	310	470	30.3922	892	5.8e-94	Disease resistance protein RGA2 OS=Solanum bulbocastanum GN=RGA2 PE=1 SV=1	Q7XA42	RGA1_SOLBU	979	1350	4311
Cluster-4162.0	ptc-miR482a.1	1209	Q8LPN7	RNG1L_ARATH	328	462	918	164	320	158	65	90	41.1392	321	1.9e-28	E3 ubiquitin-protein ligase RING1-like OS=Arabidopsis thaliana GN=At3g19950 PE=1 SV=1	P0CH30	RING1_GOSHI	338	462	909	172	334	164	65	94	39.6341	310	3.6e-27	E3 ubiquitin-protein ligase RING1 OS=Gossypium hirsutum GN=RING1 PE=1 SV=1	Q6DIP3	RN126_XENTR	311	453	744	173	271	99	45	64	45.4545	260	2.3e-21	E3 ubiquitin-protein ligase RNF126 OS=Xenopus tropicalis GN=rnf126 PE=2 SV=1	Q91YL2	RN126_MOUSE	313	453	744
Cluster-15497.0	ptc-miR482a.1	955	Q9S7R4	PP125_ARATH	482	431	710	47	140	94	53	63	56.383	253	1.2e-20	Pentatricopeptide repeat-containing protein At1g74900, mitochondrial OS=Arabidopsis thaliana GN=OTP43 PE=2 SV=1
Cluster-16925.0	ptc-miR482a.1	1237	Q8RYD6	AI5L1_ARATH	331	55	829	34	271	265	115	142	43.3962	414	3.3e-39	ABSCISIC ACID-INSENSITIVE 5-like protein 1 OS=Arabidopsis thaliana GN=DPBF2 PE=1 SV=1	Q9SJN0	ABI5_ARATH	442	55	892	15	379	370	114	156	30.8108	330	1.8e-29	Protein ABSCISIC ACID-INSENSITIVE 5 OS=Arabidopsis thaliana GN=ABI5 PE=1 SV=1	Q9LES3	AI5L2_ARATH	297	55	868	2	249	279	98	128	35.1254	280	1.1e-23	ABSCISIC ACID-INSENSITIVE 5-like protein 2 OS=Arabidopsis thaliana GN=DPBF3 PE=1 SV=1	Q9M7Q5	AI5L4_ARATH	392	235	853
Cluster-8221.0	ptc-miR482a.1	1015	Q15392	DHC24_HUMAN	516	67	1015	1	316	316	316	314	100	1661	6.8e-184	Delta(24)-sterol reductase OS=Homo sapiens GN=DHCR24 PE=1 SV=2	Q60HC5	DHC24_MACFA	516	67	1015	1	316	316	313	313	99.0506	1650	1.3e-182	Delta(24)-sterol reductase OS=Macaca fascicularis GN=DHCR24 PE=2 SV=2	Q5BQE6	DHC24_RAT	516	67	1015	1	316	316	306	310	96.8354	1620	3.8e-179	Delta(24)-sterol reductase OS=Rattus norvegicus GN=Dhcr24 PE=2 SV=2	Q8VCH6	DHC24_MOUSE	516	67	1015
Cluster-16493.52408	ptc-miR482a.1	1847	Q96KS0	EGLN2_HUMAN	407	158	1253	31	395	365	322	320	88.2192	1699	4.8e-188	Egl nine homolog 2 OS=Homo sapiens GN=EGLN2 PE=1 SV=1	Q91YE2	EGLN2_MOUSE	419	158	1253	29	407	379	306	311	80.7388	1578	5.2e-174	Egl nine homolog 2 OS=Mus musculus GN=Egln2 PE=2 SV=2	Q6AYU4	EGLN2_RAT	415	158	1253	29	403	375	306	310	81.6	1577	6.8e-174	Egl nine homolog 2 OS=Rattus norvegicus GN=Egln2 PE=2 SV=1	Q91YE3	EGLN1_MOUSE	400	593	1253
Cluster-16493.26584	ptc-miR482a.1	8469	Q9XES1	ECA4_ARATH	1061	4766	7958	1	1061	1064	849	935	79.7932	4361	0	Calcium-transporting ATPase 4, endoplasmic reticulum-type OS=Arabidopsis thaliana GN=ECA4 PE=2 SV=2	P92939	ECA1_ARATH	1061	4766	7958	1	1061	1064	850	932	79.8872	4340	0	Calcium-transporting ATPase 1, endoplasmic reticulum-type OS=Arabidopsis thaliana GN=ECA1 PE=1 SV=2	Q42883	ECAP_SOLLC	1048	4838	7901	6	1038	1035	666	794	64.3478	3357	0	Calcium-transporting ATPase, endoplasmic reticulum-type OS=Solanum lycopersicum GN=LCA1 PE=2 SV=1	O23087	ECA2_ARATH	1054	4838	7901
Cluster-9525.0	ptc-miR482a.1	1080	P09497	CLCB_HUMAN	229	246	798	28	229	202	184	182	91.0891	921	4.6e-98	Clathrin light chain B OS=Homo sapiens GN=CLTB PE=1 SV=1	P08082	CLCB_RAT	229	246	798	28	229	202	175	174	86.6337	868	6.4e-92	Clathrin light chain B OS=Rattus norvegicus GN=Cltb PE=1 SV=1	Q6IRU5	CLCB_MOUSE	229	246	798	28	229	202	175	174	86.6337	865	1.4e-91	Clathrin light chain B OS=Mus musculus GN=Cltb PE=1 SV=1	P04975	CLCB_BOVIN	228	246	798
Cluster-16493.24888	ptc-miR482a.1	1247	Q8ZK57	IOLG_SALTY	336	69	552	2	156	161	49	86	30.4348	198	3.7e-14	Inositol 2-dehydrogenase OS=Salmonella typhimurium (strain LT2 / SGSC1412 / ATCC 700720) GN=iolG PE=1 SV=1	A9N564	IOLG_SALPB	336	69	552	2	156	161	49	86	30.4348	198	3.7e-14	Inositol 2-dehydrogenase OS=Salmonella paratyphi B (strain ATCC BAA-1250 / SPB7) GN=iolG PE=3 SV=1	B5F3F4	IOLG_SALA4	336	69	552	2	156	161	49	86	30.4348	198	3.7e-14	Inositol 2-dehydrogenase OS=Salmonella agona (strain SL483) GN=iolG PE=3 SV=1	Q1AV95	IOLG_RUBXD	347	51	522
Cluster-16493.19159	ptc-miR482a.1	2423	Q949W6	KAKU4_ARATH	485	669	2088	46	464	492	159	226	32.3171	452	2.5e-43	Protein KAKU4 OS=Arabidopsis thaliana GN=KAKU4 PE=1 SV=1
Cluster-16493.35977	ptc-miR482a.1	2092	Q7XA40	RGA3_SOLBU	992	568	1996	20	483	490	176	267	35.9184	697	8.4e-72	Putative disease resistance protein RGA3 OS=Solanum bulbocastanum GN=RGA3 PE=2 SV=2	Q7XA39	RGA4_SOLBU	988	535	1996	9	485	495	170	269	34.3434	686	1.6e-70	Putative disease resistance protein RGA4 OS=Solanum bulbocastanum GN=RGA4 PE=2 SV=1	Q7XBQ9	RGA2_SOLBU	970	535	2059	9	500	520	172	272	33.0769	644	1.2e-65	Disease resistance protein RGA2 OS=Solanum bulbocastanum GN=RGA2 PE=1 SV=1	Q7XA42	RGA1_SOLBU	979	535	1996
Cluster-16493.51047	ptc-miR482a.1	1063	O65399	E131_ARATH	511	94	352	379	465	87	48	62	55.1724	264	6.9e-22	Glucan endo-1,3-beta-glucosidase 1 OS=Arabidopsis thaliana GN=At1g11820 PE=1 SV=3	Q9M069	E137_ARATH	504	85	352	359	447	90	43	57	47.7778	245	1.1e-19	Glucan endo-1,3-beta-glucosidase 7 OS=Arabidopsis thaliana GN=At4g34480 PE=1 SV=2	Q9ZU91	E133_ARATH	501	94	352	358	444	87	42	59	48.2759	244	1.4e-19	Glucan endo-1,3-beta-glucosidase 3 OS=Arabidopsis thaliana GN=At2g01630 PE=1 SV=2	Q9M2K6	PDCB5_ARATH	180	100	352
Cluster-16493.21987	ptc-miR482a.1	2557	O95232	LC7L3_HUMAN	432	221	893	7	229	227	84	130	37.0044	430	9.4e-41	Luc7-like protein 3 OS=Homo sapiens GN=LUC7L3 PE=1 SV=2	Q5SUF2	LC7L3_MOUSE	432	221	893	7	229	227	84	130	37.0044	430	9.4e-41	Luc7-like protein 3 OS=Mus musculus GN=Luc7l3 PE=1 SV=1	Q5R8W6	LC7L3_PONAB	432	221	893	7	229	227	84	130	37.0044	430	9.4e-41	Luc7-like protein 3 OS=Pongo abelii GN=LUC7L3 PE=2 SV=1	Q3SX41	LC7L3_BOVIN	432	221	893
Cluster-22192.0	ptc-miR482a.1	755	Q5XVF0	MEE12_ARATH	666	1	523	5	169	176	65	91	36.9318	272	5.8e-23	TATA box-binding protein-associated factor RNA polymerase I subunit B OS=Arabidopsis thaliana GN=MEE12 PE=1 SV=1	Q5W770	TAF1B_ORYSJ	634	1	529	18	167	180	54	74	30	163	2.5e-10	TATA box-binding protein-associated factor RNA polymerase I subunit B OS=Oryza sativa subsp. japonica GN=Os05g0352700 PE=3 SV=2	B8AX23	TAF1B_ORYSI	634	1	529	18	167	180	53	74	29.4444	158	9.6e-10	TATA box-binding protein-associated factor RNA polymerase I subunit B OS=Oryza sativa subsp. indica GN=OsI_19584 PE=3 SV=1
Cluster-22865.0	ptc-miR482a.1	1542	Q14703	MBTP1_HUMAN	1052	1	1519	1	506	506	472	470	93.2806	2478	1.9e-278	Membrane-bound transcription factor site-1 protease OS=Homo sapiens GN=MBTPS1 PE=1 SV=1	Q9WTZ3	MBTP1_RAT	1052	1	1519	1	506	506	464	467	91.6996	2439	6.3e-274	Membrane-bound transcription factor site-1 protease OS=Rattus norvegicus GN=Mbtps1 PE=1 SV=2	Q9Z2A8	MBTP1_CRIGR	1052	1	1519	1	506	506	462	466	91.3043	2430	6.9e-273	Membrane-bound transcription factor site-1 protease OS=Cricetulus griseus GN=MBTPS1 PE=1 SV=2	Q9WTZ2	MBTP1_MOUSE	1052	1	1519
Cluster-16438.0	ptc-miR482a.1	645	Q39214	RPM1_ARATH	926	12	642	169	380	213	81	123	38.0282	367	4.8e-34	Disease resistance protein RPM1 OS=Arabidopsis thaliana GN=RPM1 PE=1 SV=1	Q9M667	RPP13_ARATH	835	9	645	159	369	214	76	111	35.514	293	1.8e-25	Disease resistance protein RPP13 OS=Arabidopsis thaliana GN=RPP13 PE=2 SV=2	Q9SX38	DRL4_ARATH	857	12	642	161	369	215	79	112	36.7442	290	4e-25	Putative disease resistance protein At1g50180 OS=Arabidopsis thaliana GN=At1g50180 PE=3 SV=2	Q60CZ8	R1A10_SOLDE	1306	18	645
Cluster-16493.9976	ptc-miR482a.1	2001	Q8BKU8	TM87B_MOUSE	555	454	1363	208	511	310	103	162	33.2258	456	7.1e-44	Transmembrane protein 87B OS=Mus musculus GN=Tmem87b PE=2 SV=1	Q28EW0	TM87A_XENTR	541	583	1375	197	457	266	92	159	34.5865	450	3.5e-43	Transmembrane protein 87A OS=Xenopus tropicalis GN=tmem87a PE=2 SV=1	Q96K49	TM87B_HUMAN	555	454	1363	207	511	311	101	163	32.4759	449	4.6e-43	Transmembrane protein 87B OS=Homo sapiens GN=TMEM87B PE=1 SV=1	Q8BXN9	TM87A_MOUSE	555	436	1360
Cluster-16493.39150	ptc-miR482a.1	1860	Q7XA40	RGA3_SOLBU	992	483	1764	68	483	441	159	235	36.0544	622	3.7e-63	Putative disease resistance protein RGA3 OS=Solanum bulbocastanum GN=RGA3 PE=2 SV=2	Q7XA39	RGA4_SOLBU	988	468	1764	63	485	440	151	233	34.3182	596	3.9e-60	Putative disease resistance protein RGA4 OS=Solanum bulbocastanum GN=RGA4 PE=2 SV=1	Q7XBQ9	RGA2_SOLBU	970	438	1827	54	500	475	156	240	32.8421	552	4.9e-55	Disease resistance protein RGA2 OS=Solanum bulbocastanum GN=RGA2 PE=1 SV=1	Q7XA42	RGA1_SOLBU	979	468	1764
Cluster-16493.19181	ptc-miR482a.1	2451	Q9LV04	PAP14_ARATH	670	1126	2212	303	663	365	256	307	70.137	1352	1.1e-147	Probable plastid-lipid-associated protein 14, chloroplastic OS=Arabidopsis thaliana GN=PAP14 PE=1 SV=1
Cluster-16493.58493	ptc-miR482a.1	3451	Q40392	TMVRN_NICGU	1144	909	2694	310	910	631	193	315	30.5864	705	1.6e-72	TMV resistance protein N OS=Nicotiana glutinosa GN=N PE=1 SV=1	Q9FI14	TAO1_ARATH	1187	900	2664	330	914	607	191	289	31.4662	611	1.3e-61	Disease resistance protein TAO1 OS=Arabidopsis thaliana GN=TAO1 PE=3 SV=1	O82500	Y4117_ARATH	1095	900	2883	301	907	677	194	308	28.6558	602	1.4e-60	Putative disease resistance protein At4g11170 OS=Arabidopsis thaliana GN=At4g11170 PE=2 SV=1	P0DKH6	RPS6R_ARATH	1127	903	2733
Cluster-16493.58492	ptc-miR482a.1	3479	Q40392	TMVRN_NICGU	1144	31	2722	10	910	941	327	494	34.7503	1266	1.5e-137	TMV resistance protein N OS=Nicotiana glutinosa GN=N PE=1 SV=1	O82500	Y4117_ARATH	1095	31	2911	9	907	990	314	471	31.7172	1065	3e-114	Putative disease resistance protein At4g11170 OS=Arabidopsis thaliana GN=At4g11170 PE=2 SV=1	Q9FI14	TAO1_ARATH	1187	31	2692	38	914	912	299	452	32.7851	1042	1.4e-111	Disease resistance protein TAO1 OS=Arabidopsis thaliana GN=TAO1 PE=3 SV=1	F4I594	RLM1A_ARATH	997	25	2851
Cluster-1550.0	ptc-miR482a.1	1311	Q8LPN7	RNG1L_ARATH	328	462	927	164	323	161	66	93	40.9938	326	5.5e-29	E3 ubiquitin-protein ligase RING1-like OS=Arabidopsis thaliana GN=At3g19950 PE=1 SV=1	P0CH30	RING1_GOSHI	338	462	921	172	338	168	66	96	39.2857	313	1.8e-27	E3 ubiquitin-protein ligase RING1 OS=Gossypium hirsutum GN=RING1 PE=1 SV=1	Q6DIP3	RN126_XENTR	311	453	744	173	271	99	45	64	45.4545	260	2.5e-21	E3 ubiquitin-protein ligase RNF126 OS=Xenopus tropicalis GN=rnf126 PE=2 SV=1	Q91YL2	RN126_MOUSE	313	453	744
Cluster-16493.11624	ptc-miR482a.1	323	Q9T048	DRL27_ARATH	985	7	322	171	279	109	45	69	41.2844	200	5.5e-15	Disease resistance protein At4g27190 OS=Arabidopsis thaliana GN=At4g27190 PE=2 SV=1	Q8L3R3	RFL1_ARATH	885	1	319	181	289	110	45	67	40.9091	194	2.7e-14	Disease resistance protein RFL1 OS=Arabidopsis thaliana GN=RFL1 PE=3 SV=2	O64789	DRL18_ARATH	925	1	319	179	287	110	43	66	39.0909	171	1.3e-11	Probable disease resistance protein At1g61310 OS=Arabidopsis thaliana GN=At1g61310 PE=2 SV=1	Q8RXS5	DRL40_ARATH	888	1	322
Cluster-16493.34993	ptc-miR482a.1	1870	P42158	KC1D_ARATH	450	10	889	5	297	293	238	272	81.2287	1338	3.5e-146	Casein kinase I isoform delta-like OS=Arabidopsis thaliana GN=At4g26100 PE=2 SV=2	P49674	KC1E_HUMAN	416	16	889	5	295	291	219	261	75.2577	1249	7.4e-136	Casein kinase I isoform epsilon OS=Homo sapiens GN=CSNK1E PE=1 SV=1	Q9JMK2	KC1E_MOUSE	416	16	889	5	295	291	219	261	75.2577	1249	7.4e-136	Casein kinase I isoform epsilon OS=Mus musculus GN=Csnk1e PE=1 SV=2	Q5ZLL1	KC1E_CHICK	416	16	889
Cluster-16493.40236	ptc-miR482a.1	420	O80925	AGD7_ARATH	456	1	367	155	269	124	75	90	60.4839	370	1.4e-34	ADP-ribosylation factor GTPase-activating protein AGD7 OS=Arabidopsis thaliana GN=AGD7 PE=1 SV=1	Q9M354	AGD6_ARATH	459	1	421	152	281	140	80	94	57.1429	368	2.4e-34	Probable ADP-ribosylation factor GTPase-activating protein AGD6 OS=Arabidopsis thaliana GN=AGD6 PE=1 SV=1	P35197	GCS1_YEAST	352	190	364	186	254	69	29	36	42.029	122	8e-06	ADP-ribosylation factor GTPase-activating protein GCS1 OS=Saccharomyces cerevisiae (strain ATCC 204508 / S288c) GN=GCS1 PE=1 SV=1
Cluster-16493.36273	ptc-miR482a.1	2631	Q9ZR40	U2A2B_NICPL	573	250	1393	192	572	381	312	324	81.8898	1599	2.7e-176	Splicing factor U2af large subunit B OS=Nicotiana plumbaginifolia GN=U2AF65B PE=2 SV=1	Q9ZR39	U2A2A_NICPL	555	250	1384	177	554	378	302	318	79.8942	1556	2.6e-171	Splicing factor U2af large subunit A OS=Nicotiana plumbaginifolia GN=U2AF65A PE=2 SV=1	O23212	U2A2A_ARATH	573	253	1402	182	571	390	298	320	76.4103	1511	4.3e-166	Splicing factor U2af large subunit A OS=Arabidopsis thaliana GN=U2AF65A PE=2 SV=2	Q8L716	U2A2B_ARATH	589	247	1411
Cluster-16493.40587	ptc-miR482a.1	3312	Q84TI3	OBE4_ARATH	1162	108	3306	1	1015	1108	418	583	37.7256	1565	3e-172	Protein OBERON 4 OS=Arabidopsis thaliana GN=OBE4 PE=1 SV=2	Q94B71	OBE3_ARATH	733	2226	3189	257	578	322	136	192	42.236	686	2.5e-70	Protein OBERON 3 OS=Arabidopsis thaliana GN=OBE3 PE=1 SV=1	Q84N38	PVIP_NICBE	549	2172	3273	30	385	373	134	192	35.9249	611	1.3e-61	OBERON-like protein OS=Nicotiana benthamiana GN=PVIP PE=1 SV=1	Q9S736	OBE1_ARATH	566	2208	3126
Cluster-16493.40583	ptc-miR482a.1	4237	Q84TI3	OBE4_ARATH	1162	108	3741	1	1162	1255	482	667	38.4064	1835	1.9e-203	Protein OBERON 4 OS=Arabidopsis thaliana GN=OBE4 PE=1 SV=2	Q94B71	OBE3_ARATH	733	2238	3735	257	732	500	185	274	37	834	2.2e-87	Protein OBERON 3 OS=Arabidopsis thaliana GN=OBE3 PE=1 SV=1	Q84N38	PVIP_NICBE	549	2220	3579	43	499	474	166	238	35.0211	709	6.9e-73	OBERON-like protein OS=Nicotiana benthamiana GN=PVIP PE=1 SV=1	Q9S736	OBE1_ARATH	566	2220	3588
Cluster-16493.35857	ptc-miR482a.1	1810	Q93VB2	AT18A_ARATH	425	503	1559	78	422	352	281	302	79.8295	1463	1.1e-160	Autophagy-related protein 18a OS=Arabidopsis thaliana GN=ATG18A PE=1 SV=1	Q0WPK3	AT18D_ARATH	391	512	1559	36	385	357	222	270	62.1849	1156	4.4e-125	Autophagy-related protein 18d OS=Arabidopsis thaliana GN=ATG18D PE=2 SV=1	Q8GYD7	AT18C_ARATH	393	512	1559	32	387	363	218	264	60.0551	1125	1.7e-121	Autophagy-related protein 18c OS=Arabidopsis thaliana GN=ATG18C PE=2 SV=1	Q9FHK8	AT18E_ARATH	374	500	1559
Cluster-16493.39162	ptc-miR482a.1	5283	Q7XA39	RGA4_SOLBU	988	1350	4311	63	987	1014	304	466	29.9803	927	4.6e-98	Putative disease resistance protein RGA4 OS=Solanum bulbocastanum GN=RGA4 PE=2 SV=1	Q7XA40	RGA3_SOLBU	992	1365	4311	68	990	1002	306	469	30.5389	923	1.3e-97	Putative disease resistance protein RGA3 OS=Solanum bulbocastanum GN=RGA3 PE=2 SV=2	Q7XBQ9	RGA2_SOLBU	970	1320	4311	54	968	1020	309	469	30.2941	886	2.6e-93	Disease resistance protein RGA2 OS=Solanum bulbocastanum GN=RGA2 PE=1 SV=1	Q7XA42	RGA1_SOLBU	979	1350	4311
Cluster-16493.56312	ptc-miR482a.1	2660	Q9FFW5	PERK8_ARATH	681	339	1770	190	675	486	326	373	67.0782	1644	1.7e-181	Proline-rich receptor-like protein kinase PERK8 OS=Arabidopsis thaliana GN=PERK8 PE=1 SV=1	Q9C660	PEK10_ARATH	762	339	1773	289	759	481	289	348	60.0832	1363	6.4e-149	Proline-rich receptor-like protein kinase PERK10 OS=Arabidopsis thaliana GN=PERK10 PE=2 SV=2	Q9SX31	PERK9_ARATH	708	339	1758	231	705	484	276	339	57.0248	1358	2.4e-148	Proline-rich receptor-like protein kinase PERK9 OS=Arabidopsis thaliana GN=PERK9 PE=2 SV=1	Q9CAL8	PEK13_ARATH	710	384	1776
Cluster-19935.0	ptc-miR482a.1	537	Q96AP0	ACD_HUMAN	544	3	537	156	333	178	178	176	100	937	3.2e-100	Adrenocortical dysplasia protein homolog OS=Homo sapiens GN=ACD PE=1 SV=3	Q4FZR5	ACD_RAT	417	3	537	68	245	178	128	150	71.9101	661	3.2e-68	Adrenocortical dysplasia protein homolog OS=Rattus norvegicus GN=Acd PE=2 SV=1	Q5EE38	ACD_MOUSE	416	3	537	68	245	178	123	147	69.1011	651	4.6e-67	Adrenocortical dysplasia protein OS=Mus musculus GN=Acd PE=1 SV=1
Cluster-16493.19637	ptc-miR482a.1	1506	Q9C658	DCP5_ARATH	611	1	1399	56	554	530	200	242	37.7358	633	1.6e-64	Protein decapping 5 OS=Arabidopsis thaliana GN=DCP5 PE=1 SV=1	Q9FH77	DCP5L_ARATH	571	601	1393	291	516	270	72	109	26.6667	206	5.2e-15	Decapping 5-like protein OS=Arabidopsis thaliana GN=DCP5-L PE=2 SV=1	Q9HGL3	SUM2_SCHPO	426	1	313	43	153	112	43	57	38.3929	158	1.9e-09	Protein sum2 OS=Schizosaccharomyces pombe (strain 972 / ATCC 24843) GN=sum2 PE=1 SV=1	Q6NVR8	LS14A_XENTR	469	1	349
Cluster-4959.0	ptc-miR482a.1	936	Q7Z4V5	HDGR2_HUMAN	671	2	494	405	568	164	139	137	84.7561	664	2.5e-68	Hepatoma-derived growth factor-related protein 2 OS=Homo sapiens GN=HDGFRP2 PE=1 SV=1	Q925G1	HDGR2_RAT	669	2	446	417	564	148	119	127	80.4054	586	2.8e-59	Hepatoma-derived growth factor-related protein 2 OS=Rattus norvegicus GN=Hdgfrp2 PE=2 SV=2	Q3UMU9	HDGR2_MOUSE	669	2	446	417	564	148	117	127	79.0541	579	1.8e-58	Hepatoma-derived growth factor-related protein 2 OS=Mus musculus GN=Hdgfrp2 PE=1 SV=1	Q5XXA9	PSIP1_CHICK	579	2	446
Cluster-8888.0	ptc-miR482a.1	611	Q9FG91	DRL32_ARATH	848	256	610	142	261	120	35	60	29.1667	157	1e-09	Probable disease resistance protein At5g43730 OS=Arabidopsis thaliana GN=At5g43730 PE=2 SV=1	Q8L3R3	RFL1_ARATH	885	313	610	167	266	100	32	56	32	156	1.3e-09	Disease resistance protein RFL1 OS=Arabidopsis thaliana GN=RFL1 PE=3 SV=2	Q9FG90	DRL33_ARATH	862	271	610	146	260	115	36	60	31.3043	154	2.3e-09	Probable disease resistance protein At5g43740 OS=Arabidopsis thaliana GN=At5g43740 PE=2 SV=1	P60839	DRL2_ARATH	884	316	610
Cluster-16493.19202	ptc-miR482a.1	1761	Q68FJ8	TM1L2_XENLA	507	564	1503	17	352	343	102	163	29.7376	342	1e-30	TOM1-like protein 2 OS=Xenopus laevis GN=tom1l2 PE=2 SV=1	Q6ZVM7	TM1L2_HUMAN	507	723	1503	17	303	291	89	143	30.5842	317	8.2e-28	TOM1-like protein 2 OS=Homo sapiens GN=TOM1L2 PE=1 SV=1	Q5SRX1	TM1L2_MOUSE	507	723	1503	17	303	288	88	140	30.5556	311	4.1e-27	TOM1-like protein 2 OS=Mus musculus GN=Tom1l2 PE=2 SV=1	O12940	TOM1_CHICK	515	570	1503
Cluster-16493.15435	ptc-miR482a.1	1868	Q0JAA0	P2C44_ORYSJ	321	671	1412	71	319	249	211	224	84.739	1098	2.4e-118	Probable protein phosphatase 2C 44 OS=Oryza sativa subsp. japonica GN=Os04g0609600 PE=2 SV=1	Q93YW5	P2C58_ARATH	283	671	1412	36	282	247	164	197	66.3968	873	2.9e-92	Probable protein phosphatase 2C 58 OS=Arabidopsis thaliana GN=At4g28400 PE=2 SV=1	Q0D673	P2C62_ORYSJ	290	671	1412	39	288	250	167	197	66.8	852	8e-90	Probable protein phosphatase 2C 62 OS=Oryza sativa subsp. japonica GN=Os07g0507000 PE=2 SV=1	Q9LME4	P2C09_ARATH	281	671	1412
Cluster-16493.26206	ptc-miR482a.1	2011	Q9ZR40	U2A2B_NICPL	573	250	1387	194	572	379	312	324	82.3219	1601	1.2e-176	Splicing factor U2af large subunit B OS=Nicotiana plumbaginifolia GN=U2AF65B PE=2 SV=1	Q9ZR39	U2A2A_NICPL	555	250	1387	176	554	379	303	319	79.9472	1560	6.9e-172	Splicing factor U2af large subunit A OS=Nicotiana plumbaginifolia GN=U2AF65A PE=2 SV=1	O23212	U2A2A_ARATH	573	253	1399	183	571	389	296	319	76.0925	1507	9.6e-166	Splicing factor U2af large subunit A OS=Arabidopsis thaliana GN=U2AF65A PE=2 SV=2	Q8L716	U2A2B_ARATH	589	247	1396
Cluster-16493.35909	ptc-miR482a.1	1521	Q9C658	DCP5_ARATH	611	1	1414	56	554	511	204	248	39.9217	731	7e-76	Protein decapping 5 OS=Arabidopsis thaliana GN=DCP5 PE=1 SV=1	Q9FH77	DCP5L_ARATH	571	1	1408	72	516	493	142	205	28.8032	339	2e-30	Decapping 5-like protein OS=Arabidopsis thaliana GN=DCP5-L PE=2 SV=1	Q9HGL3	SUM2_SCHPO	426	1	313	43	153	112	43	57	38.3929	160	1.1e-09	Protein sum2 OS=Schizosaccharomyces pombe (strain 972 / ATCC 24843) GN=sum2 PE=1 SV=1	Q6NVR8	LS14A_XENTR	469	1	349
Cluster-16493.44274	ptc-miR482a.1	1480	F4JET1	NSE4B_ARATH	383	566	995	78	222	146	75	109	51.3699	373	2.2e-34	Non-structural maintenance of chromosomes element 4 homolog B OS=Arabidopsis thaliana GN=NSE4B PE=2 SV=1	Q9C689	NSE4A_ARATH	403	566	995	75	217	144	73	104	50.6944	368	8.4e-34	Non-structural maintenance of chromosomes element 4 homolog A OS=Arabidopsis thaliana GN=NSE4A PE=2 SV=1
Cluster-16493.44275	ptc-miR482a.1	1571	F4JET1	NSE4B_ARATH	383	750	1086	78	190	114	57	83	50	286	2.9e-24	Non-structural maintenance of chromosomes element 4 homolog B OS=Arabidopsis thaliana GN=NSE4B PE=2 SV=1	Q9C689	NSE4A_ARATH	403	225	567	290	400	116	63	72	54.3103	274	7.1e-23	Non-structural maintenance of chromosomes element 4 homolog A OS=Arabidopsis thaliana GN=NSE4A PE=2 SV=1
Cluster-16493.44272	ptc-miR482a.1	1697	Q9C689	NSE4A_ARATH	403	225	1212	75	400	332	185	236	55.7229	883	1.8e-93	Non-structural maintenance of chromosomes element 4 homolog A OS=Arabidopsis thaliana GN=NSE4A PE=2 SV=1	F4JET1	NSE4B_ARATH	383	270	1212	78	375	318	171	227	53.7736	817	8.3e-86	Non-structural maintenance of chromosomes element 4 homolog B OS=Arabidopsis thaliana GN=NSE4B PE=2 SV=1	Q6BDR8	NSE4_SCHPO	300	402	1197	25	295	276	72	112	26.087	197	6.5e-14	Non-structural maintenance of chromosome element 4 OS=Schizosaccharomyces pombe (strain 972 / ATCC 24843) GN=nse4 PE=1 SV=1	A6QPC8	EID3_BOVIN	379	432	1206
Cluster-16493.44273	ptc-miR482a.1	1788	Q9C689	NSE4A_ARATH	403	225	876	187	400	219	130	154	59.3607	613	4e-62	Non-structural maintenance of chromosomes element 4 homolog A OS=Arabidopsis thaliana GN=NSE4A PE=2 SV=1	F4JET1	NSE4B_ARATH	383	270	876	191	375	204	114	142	55.8824	531	1.3e-52	Non-structural maintenance of chromosomes element 4 homolog B OS=Arabidopsis thaliana GN=NSE4B PE=2 SV=1	Q6BDR8	NSE4_SCHPO	300	402	876	136	295	163	47	78	28.8344	172	5.4e-11	Non-structural maintenance of chromosome element 4 OS=Schizosaccharomyces pombe (strain 972 / ATCC 24843) GN=nse4 PE=1 SV=1	Q8N140	EID3_HUMAN	333	438	753
Cluster-17524.0	ptc-miR482a.1	817	O82484	DRL23_ARATH	892	640	805	168	222	55	26	34	47.2727	135	4.8e-07	Putative disease resistance protein At4g10780 OS=Arabidopsis thaliana GN=At4g10780 PE=3 SV=1	Q9FG90	DRL33_ARATH	862	634	814	164	223	60	25	37	41.6667	133	8.3e-07	Probable disease resistance protein At5g43740 OS=Arabidopsis thaliana GN=At5g43740 PE=2 SV=1	Q9FG91	DRL32_ARATH	848	640	814	167	224	58	23	37	39.6552	132	1.1e-06	Probable disease resistance protein At5g43730 OS=Arabidopsis thaliana GN=At5g43730 PE=2 SV=1	Q9C8K0	DRL5_ARATH	854	640	814
Cluster-17263.0	ptc-miR482a.1	2097	Q3V384	LACE1_MOUSE	480	1330	1813	334	478	162	67	93	41.358	269	3.6e-22	Lactation elevated protein 1 OS=Mus musculus GN=Lace1 PE=2 SV=1	Q8WV93	LACE1_HUMAN	481	1330	1795	334	472	155	60	86	38.7097	258	6.8e-21	Lactation elevated protein 1 OS=Homo sapiens GN=LACE1 PE=1 SV=2	P46441	N2B_HAEIR	464	606	1335	109	315	243	75	106	30.8642	258	6.8e-21	Putative ATPase N2B OS=Haematobia irritans PE=2 SV=1	Q32PX9	LACE1_RAT	480	1330	1813
Cluster-16493.54631	ptc-miR482a.1	3300	Q38834	R13L4_ARATH	852	352	2902	4	846	867	306	463	35.2941	1236	4.2e-134	Disease resistance RPP13-like protein 4 OS=Arabidopsis thaliana GN=RPP13L4 PE=1 SV=2	Q7XA40	RGA3_SOLBU	992	370	2869	6	788	864	230	381	26.6204	625	3e-63	Putative disease resistance protein RGA3 OS=Solanum bulbocastanum GN=RGA3 PE=2 SV=2	Q7XA42	RGA1_SOLBU	979	370	2647	6	725	767	199	346	25.9452	622	6.6e-63	Putative disease resistance protein RGA1 OS=Solanum bulbocastanum GN=RGA1 PE=2 SV=2	Q7XA39	RGA4_SOLBU	988	370	2647
Cluster-16493.54630	ptc-miR482a.1	3227	Q38834	R13L4_ARATH	852	352	2902	4	846	867	307	467	35.4095	1246	2.8e-135	Disease resistance RPP13-like protein 4 OS=Arabidopsis thaliana GN=RPP13L4 PE=1 SV=2	Q7XA40	RGA3_SOLBU	992	370	2869	6	788	860	225	378	26.1628	635	2e-64	Putative disease resistance protein RGA3 OS=Solanum bulbocastanum GN=RGA3 PE=2 SV=2	Q7XA42	RGA1_SOLBU	979	370	2647	6	725	767	200	344	26.0756	625	2.9e-63	Putative disease resistance protein RGA1 OS=Solanum bulbocastanum GN=RGA1 PE=2 SV=2	Q7XA39	RGA4_SOLBU	988	370	2647
Cluster-16493.24715	ptc-miR482a.1	1838	Q93VB2	AT18A_ARATH	425	503	1559	78	422	352	281	302	79.8295	1463	1.1e-160	Autophagy-related protein 18a OS=Arabidopsis thaliana GN=ATG18A PE=1 SV=1	Q0WPK3	AT18D_ARATH	391	512	1559	36	385	357	222	270	62.1849	1156	4.4e-125	Autophagy-related protein 18d OS=Arabidopsis thaliana GN=ATG18D PE=2 SV=1	Q8GYD7	AT18C_ARATH	393	512	1559	32	387	363	218	264	60.0551	1125	1.7e-121	Autophagy-related protein 18c OS=Arabidopsis thaliana GN=ATG18C PE=2 SV=1	Q9FHK8	AT18E_ARATH	374	500	1559
Cluster-19088.0	ptc-miR482a.1	1625	P55854	SUMO3_HUMAN	103	1250	1559	1	103	103	103	101	100	535	4e-53	Small ubiquitin-related modifier 3 OS=Homo sapiens GN=SUMO3 PE=1 SV=2	Q6DK72	SUMO3_XENTR	94	1280	1559	1	93	93	92	91	98.9247	480	9.5e-47	Small ubiquitin-related modifier 3 OS=Xenopus tropicalis GN=sumo3 PE=3 SV=1	Q7SZ22	SUMO3_XENLA	94	1280	1559	1	93	93	92	91	98.9247	480	9.5e-47	Small ubiquitin-related modifier 3 OS=Xenopus laevis GN=sumo3 PE=3 SV=1	Q17QV3	SUMO3_BOVIN	104	1283	1559
Cluster-16493.59969	ptc-miR482a.1	1109	Q9LVX1	C3H41_ARATH	908	1	760	1	239	258	130	155	50.3876	587	2.5e-59	Zinc finger CCCH domain-containing protein 41 OS=Arabidopsis thaliana GN=At3g27700 PE=1 SV=1	Q0JDM0	C3H27_ORYSJ	903	1	580	73	264	200	93	122	46.5	431	3.1e-41	Zinc finger CCCH domain-containing protein 27 OS=Oryza sativa subsp. japonica GN=Os04g0394300 PE=2 SV=2	Q5T8P6	RBM26_HUMAN	1007	13	118	289	323	35	22	30	62.8571	147	2.7e-08	RNA-binding protein 26 OS=Homo sapiens GN=RBM26 PE=1 SV=3	Q6NZN0	RBM26_MOUSE	1012	13	118
Cluster-16493.5119	ptc-miR482a.1	284	F4JZC2	ENAS1_ARATH	680	1	157	22	75	54	37	43	68.5185	197	1.1e-14	Cytosolic endo-beta-N-acetylglucosaminidase 1 OS=Arabidopsis thaliana GN=ENGASE1 PE=1 SV=1	Q9SRL4	ENAS2_ARATH	701	1	157	27	80	54	34	39	62.963	176	2.9e-12	Cytosolic endo-beta-N-acetylglucosaminidase 2 OS=Arabidopsis thaliana GN=ENGASE2 PE=1 SV=1
Cluster-16493.12186	ptc-miR482a.1	484	Q8RXS5	DRL40_ARATH	888	1	484	179	344	166	63	96	37.9518	289	4e-25	Probable disease resistance protein At5g63020 OS=Arabidopsis thaliana GN=At5g63020 PE=2 SV=2	O64973	RPS5_ARATH	889	1	484	181	346	166	61	92	36.747	285	1.2e-24	Disease resistance protein RPS5 OS=Arabidopsis thaliana GN=RPS5 PE=1 SV=2	Q8L3R3	RFL1_ARATH	885	1	433	181	327	147	58	79	39.4558	276	1.3e-23	Disease resistance protein RFL1 OS=Arabidopsis thaliana GN=RFL1 PE=3 SV=2	O64789	DRL18_ARATH	925	1	484
Cluster-16493.24180	ptc-miR482a.1	5040	Q32SG5	RIK_MAIZE	616	4290	4818	28	205	181	109	128	60.221	501	1.1e-48	Protein RIK OS=Zea mays PE=1 SV=1	Q9LIA4	RIK_ARATH	578	3093	3831	218	454	246	115	136	46.748	488	3.5e-47	Protein RIK OS=Arabidopsis thaliana GN=RIK PE=1 SV=2	Q3TCX3	K0907_MOUSE	612	4311	4818	18	187	180	55	83	30.5556	159	4.9e-09	UPF0469 protein KIAA0907 OS=Mus musculus GN=Kiaa0907 PE=2 SV=1	Q7Z7F0	K0907_HUMAN	614	4311	4818
Cluster-11010.1	ptc-miR482a.1	590	Q940M4	OCT7_ARATH	500	55	589	72	249	178	113	139	63.4831	638	1.6e-65	Organic cation/carnitine transporter 7 OS=Arabidopsis thaliana GN=OCT7 PE=2 SV=1	Q2XWK0	SVOP_XENLA	548	85	589	132	299	168	68	92	40.4762	336	1.7e-30	Synaptic vesicle 2-related protein OS=Xenopus laevis GN=svop PE=2 SV=1	Q1JP63	SVOP_BOVIN	548	85	589	132	299	168	67	91	39.881	328	1.5e-29	Synaptic vesicle 2-related protein OS=Bos taurus GN=SVOP PE=2 SV=1	Q8N4V2	SVOP_HUMAN	548	85	589
Cluster-16493.49609	ptc-miR482a.1	1799	O95232	LC7L3_HUMAN	432	221	893	7	229	227	84	130	37.0044	430	6.6e-41	Luc7-like protein 3 OS=Homo sapiens GN=LUC7L3 PE=1 SV=2	Q5SUF2	LC7L3_MOUSE	432	221	893	7	229	227	84	130	37.0044	430	6.6e-41	Luc7-like protein 3 OS=Mus musculus GN=Luc7l3 PE=1 SV=1	Q5R8W6	LC7L3_PONAB	432	221	893	7	229	227	84	130	37.0044	430	6.6e-41	Luc7-like protein 3 OS=Pongo abelii GN=LUC7L3 PE=2 SV=1	Q3SX41	LC7L3_BOVIN	432	221	893
Cluster-16640.1	ptc-miR482a.1	279	B2A3D8	HUTU_NATTJ	549	8	278	118	206	90	62	70	68.8889	320	5.8e-29	Urocanate hydratase OS=Natranaerobius thermophilus (strain ATCC BAA-1301 / DSM 18059 / JW/NM-WN-LF) GN=hutU PE=3 SV=1	A6LP75	HUTU_THEM4	550	8	278	118	206	90	59	72	65.5556	307	1.9e-27	Urocanate hydratase OS=Thermosipho melanesiensis (strain BI429 / DSM 12029) GN=hutU PE=3 SV=1	B7IF30	HUTU_THEAB	549	2	278	116	206	92	61	70	66.3043	306	2.4e-27	Urocanate hydratase OS=Thermosipho africanus (strain TCF52B) GN=hutU PE=3 SV=1	Q1AYH3	HUTU_RUBXD	554	8	278
Cluster-16493.55513	ptc-miR482a.1	2538	Q66GQ2	Y5162_ARATH	623	363	2217	42	623	634	308	389	48.5804	1304	4.2e-142	Uncharacterized protein At5g41620 OS=Arabidopsis thaliana GN=At5g41620 PE=2 SV=2
Cluster-16493.34363	ptc-miR482a.1	3670	Q8VZH2	APM1_ARATH	879	998	3602	1	877	878	655	733	74.6014	3388	0	Aminopeptidase M1 OS=Arabidopsis thaliana GN=APM1 PE=1 SV=1	Q6Z6L4	APM1A_ORYSJ	878	998	3599	9	875	870	560	669	64.3678	2915	0	Aminopeptidase M1-A OS=Oryza sativa subsp. japonica GN=Os02g0218200 PE=2 SV=1	Q0J5V5	APM1B_ORYSJ	875	1001	3599	6	870	870	537	654	61.7241	2767	1.4e-311	Aminopeptidase M1-B OS=Oryza sativa subsp. japonica GN=Os08g0398700 PE=2 SV=1	Q0J2B5	APM1C_ORYSJ	878	1001	3599
Cluster-16493.43508	ptc-miR482a.1	4432	Q9LT25	PR40C_ARATH	835	727	3013	100	828	771	356	455	46.1738	1595	1.3e-175	Pre-mRNA-processing protein 40C OS=Arabidopsis thaliana GN=MED35C PE=1 SV=1	O14776	TCRG1_HUMAN	1098	1885	2392	665	830	170	60	84	35.2941	240	1.8e-18	Transcription elongation regulator 1 OS=Homo sapiens GN=TCERG1 PE=1 SV=2	Q8CGF7	TCRG1_MOUSE	1100	1885	2392	667	832	170	60	84	35.2941	240	1.8e-18	Transcription elongation regulator 1 OS=Mus musculus GN=Tcerg1 PE=1 SV=2	Q5VWI1	TCRGL_HUMAN	586	1870	2239
Cluster-1452.1	ptc-miR482a.1	2852	Q9FFR9	CHX18_ARATH	810	188	2570	6	810	805	516	618	64.0994	2570	7.5e-289	Cation/H(+) antiporter 18 OS=Arabidopsis thaliana GN=CHX18 PE=2 SV=1	Q9SUQ7	CHX17_ARATH	820	185	2576	3	819	817	507	608	62.0563	2480	2e-278	Cation/H(+) antiporter 17 OS=Arabidopsis thaliana GN=CHX17 PE=1 SV=1	Q9LUN4	CHX19_ARATH	800	257	2594	1	770	779	471	577	60.4621	2382	4.7e-267	Cation/H(+) antiporter 19 OS=Arabidopsis thaliana GN=CHX19 PE=2 SV=1	Q1HDT3	CHX16_ARATH	811	203	2567
Cluster-1452.0	ptc-miR482a.1	2981	Q9FFR9	CHX18_ARATH	810	317	2699	6	810	805	516	618	64.0994	2570	7.8e-289	Cation/H(+) antiporter 18 OS=Arabidopsis thaliana GN=CHX18 PE=2 SV=1	Q9SUQ7	CHX17_ARATH	820	314	2705	3	819	817	507	608	62.0563	2480	2.1e-278	Cation/H(+) antiporter 17 OS=Arabidopsis thaliana GN=CHX17 PE=1 SV=1	Q9LUN4	CHX19_ARATH	800	386	2723	1	770	779	471	577	60.4621	2382	4.9e-267	Cation/H(+) antiporter 19 OS=Arabidopsis thaliana GN=CHX19 PE=2 SV=1	Q1HDT3	CHX16_ARATH	811	332	2696
Cluster-16493.21592	ptc-miR482a.1	2323	Q67ZB3	FRL3_ARATH	558	1245	2025	182	459	278	88	143	31.6547	346	4.7e-31	FRIGIDA-like protein 3 OS=Arabidopsis thaliana GN=FRL3 PE=1 SV=1	A0SWL0	FRL2A_ARATH	473	1245	2022	98	357	261	82	138	31.4176	306	2e-26	FRIGIDA-like protein 2 OS=Arabidopsis thaliana GN=FRL2 PE=3 SV=1	Q9C6S2	FRL2I_ARATH	473	1245	2022	98	357	261	82	138	31.4176	306	2e-26	Inactive FRIGIDA-like protein 2 OS=Arabidopsis thaliana GN=FRL2 PE=2 SV=1	Q5XV31	FRL5_ARATH	948	1269	1971
Cluster-16493.34924	ptc-miR482a.1	2047	Q949P3	Y2734_ARATH	367	903	2004	1	367	367	283	307	77.1117	1438	9.8e-158	Uncharacterized protein At2g17340 OS=Arabidopsis thaliana GN=At2g17340 PE=1 SV=1	O65493	XCP1_ARATH	355	89	446	237	355	119	86	98	72.2689	481	9.2e-47	Xylem cysteine proteinase 1 OS=Arabidopsis thaliana GN=XCP1 PE=1 SV=1	Q5R5F8	PANK4_PONAB	773	918	1995	416	768	371	125	192	33.6927	481	9.2e-47	Pantothenate kinase 4 OS=Pongo abelii GN=PANK4 PE=2 SV=1	Q9NVE7	PANK4_HUMAN	773	918	1995
Cluster-16493.57850	ptc-miR482a.1	1258	Q8RYD6	AI5L1_ARATH	331	58	850	34	277	271	117	144	43.1734	419	8.7e-40	ABSCISIC ACID-INSENSITIVE 5-like protein 1 OS=Arabidopsis thaliana GN=DPBF2 PE=1 SV=1	Q9SJN0	ABI5_ARATH	442	64	913	15	383	374	115	157	30.7487	331	1.4e-29	Protein ABSCISIC ACID-INSENSITIVE 5 OS=Arabidopsis thaliana GN=ABI5 PE=1 SV=1	Q9LES3	AI5L2_ARATH	297	40	889	2	261	291	101	131	34.7079	283	5.1e-24	ABSCISIC ACID-INSENSITIVE 5-like protein 2 OS=Arabidopsis thaliana GN=DPBF3 PE=1 SV=1	Q9M7Q5	AI5L4_ARATH	392	256	874
Cluster-16493.57851	ptc-miR482a.1	1610	Q8RYD6	AI5L1_ARATH	331	419	1202	34	274	268	116	143	43.2836	415	3.2e-39	ABSCISIC ACID-INSENSITIVE 5-like protein 1 OS=Arabidopsis thaliana GN=DPBF2 PE=1 SV=1	Q9SJN0	ABI5_ARATH	442	419	1265	15	382	373	115	157	30.8311	331	1.8e-29	Protein ABSCISIC ACID-INSENSITIVE 5 OS=Arabidopsis thaliana GN=ABI5 PE=1 SV=1	Q9LES3	AI5L2_ARATH	297	434	1241	2	247	277	98	127	35.3791	277	3.3e-23	ABSCISIC ACID-INSENSITIVE 5-like protein 2 OS=Arabidopsis thaliana GN=DPBF3 PE=1 SV=1	Q9M7Q5	AI5L4_ARATH	392	608	1226
Cluster-16493.40860	ptc-miR482a.1	2351	Q9FKE9	RHD32_ARATH	834	166	2125	11	683	677	370	478	54.6529	1829	5.2e-203	Protein ROOT HAIR DEFECTIVE 3 homolog 2 OS=Arabidopsis thaliana GN=At5g45160 PE=2 SV=1	Q2QMH2	RHD31_ORYSJ	854	157	2110	8	675	672	343	466	51.0417	1706	9.5e-189	Protein ROOT HAIR DEFECTIVE 3 homolog 1 OS=Oryza sativa subsp. japonica GN=Os12g0604600 PE=2 SV=1	P93042	RHD3_ARATH	802	166	2125	8	677	674	334	454	49.5549	1647	6.6e-182	Protein ROOT HAIR DEFECTIVE 3 OS=Arabidopsis thaliana GN=RHD3 PE=1 SV=1	Q2R224	RHD32_ORYSJ	823	166	2125
Cluster-16493.51733	ptc-miR482a.1	2503	Q66GQ2	Y5162_ARATH	623	337	2182	42	623	631	305	387	48.336	1292	1e-140	Uncharacterized protein At5g41620 OS=Arabidopsis thaliana GN=At5g41620 PE=2 SV=2
Cluster-16493.12885	ptc-miR482a.1	423	Q8L3R3	RFL1_ARATH	885	84	423	126	228	114	37	64	32.4561	155	1.2e-09	Disease resistance protein RFL1 OS=Arabidopsis thaliana GN=RFL1 PE=3 SV=2	Q8RXS5	DRL40_ARATH	888	114	423	126	226	103	33	55	32.0388	153	2e-09	Probable disease resistance protein At5g63020 OS=Arabidopsis thaliana GN=At5g63020 PE=2 SV=2	O22727	DRL16_ARATH	967	189	414	150	222	75	33	44	44	153	2e-09	Probable disease resistance protein At1g61190 OS=Arabidopsis thaliana GN=At1g61190 PE=3 SV=1	O64789	DRL18_ARATH	925	114	414
Cluster-24088.0	ptc-miR482a.1	681	Q949T8	ASHR3_ARATH	497	168	396	37	120	84	30	43	35.7143	130	1.5e-06	Histone-lysine N-methyltransferase ASHR3 OS=Arabidopsis thaliana GN=ASHR3 PE=1 SV=1
Cluster-5506.3	ptc-miR482a.1	1099	Q92841	DDX17_HUMAN	729	298	1099	360	626	267	246	244	92.1348	1264	7.9e-138	Probable ATP-dependent RNA helicase DDX17 OS=Homo sapiens GN=DDX17 PE=1 SV=2	Q501J6	DDX17_MOUSE	650	298	1099	281	547	267	244	242	91.3858	1254	1.1e-136	Probable ATP-dependent RNA helicase DDX17 OS=Mus musculus GN=Ddx17 PE=1 SV=1	Q61656	DDX5_MOUSE	614	331	1099	283	520	256	172	186	67.1875	810	3.5e-85	Probable ATP-dependent RNA helicase DDX5 OS=Mus musculus GN=Ddx5 PE=1 SV=2	Q5R4I9	DDX5_PONAB	614	331	1099
Cluster-16493.48981	ptc-miR482a.1	3139	F4IYF8	SYHC_ARATH	883	359	3008	1	883	897	510	608	56.8562	2288	4.1e-256	Histidine--tRNA ligase, cytoplasmic OS=Arabidopsis thaliana GN=At3g02760 PE=2 SV=1	P93422	SYHC_ORYSJ	788	359	2555	46	785	753	402	480	53.3865	1766	1.4e-195	Histidine--tRNA ligase, cytoplasmic OS=Oryza sativa subsp. japonica GN=Os05g0150900 PE=2 SV=2	Q86AS6	SYHC_DICDI	481	356	1703	27	477	453	235	310	51.8764	1170	1.8e-126	Histidine--tRNA ligase, cytoplasmic OS=Dictyostelium discoideum GN=hisS PE=3 SV=1	Q2KI84	SYHC_BOVIN	509	362	1664
Cluster-7293.1	ptc-miR482a.1	1357	Q8LPB4	PSKR1_DAUCA	1021	373	1357	11	352	342	152	210	44.4444	706	4.9e-73	Phytosulfokine receptor 1 OS=Daucus carota GN=PSKR PE=1 SV=1	Q9ZVR7	PSKR1_ARATH	1008	343	1357	1	342	344	135	207	39.2442	642	1.3e-65	Phytosulfokine receptor 1 OS=Arabidopsis thaliana GN=PSKR1 PE=2 SV=4	Q9FN37	PSKR2_ARATH	1036	427	1357	19	354	338	114	167	33.7278	444	1.2e-42	Phytosulfokine receptor 2 OS=Arabidopsis thaliana GN=PSKR2 PE=2 SV=1	Q9C7S5	PSYR1_ARATH	1095	373	1357
Cluster-16493.19134	ptc-miR482a.1	1444	P34914	HYES_MOUSE	554	171	1077	245	542	308	96	170	31.1688	471	9.3e-46	Bifunctional epoxide hydrolase 2 OS=Mus musculus GN=Ephx2 PE=1 SV=2	P80299	HYES_RAT	554	171	1077	245	542	308	95	165	30.8442	467	2.7e-45	Bifunctional epoxide hydrolase 2 OS=Rattus norvegicus GN=Ephx2 PE=1 SV=1	Q6Q2C2	HYES_PIG	555	171	1077	247	543	308	91	170	29.5455	466	3.5e-45	Bifunctional epoxide hydrolase 2 OS=Sus scrofa GN=EPHX2 PE=2 SV=1	P34913	HYES_HUMAN	555	174	1056
Cluster-16493.28570	ptc-miR482a.1	1012	Q9LR64	PB27A_ARATH	174	321	816	8	174	169	110	123	65.0888	497	6.3e-49	Photosystem II repair protein PSB27-H1, chloroplastic OS=Arabidopsis thaliana GN=PSB27-1 PE=1 SV=1	Q8DG60	PSB27_THEEB	134	327	705	12	130	126	46	69	36.5079	179	4.7e-12	Photosystem II lipoprotein Psb27 OS=Thermosynechococcus elongatus (strain BP-1) GN=psb27 PE=1 SV=1	P74367	PSB27_SYNY3	134	324	696	11	133	124	39	61	31.4516	159	9.9e-10	Photosystem II lipoprotein Psb27 OS=Synechocystis sp. (strain PCC 6803 / Kazusa) GN=psb27 PE=1 SV=2
Cluster-18721.0	ptc-miR482a.1	3248	Q38834	R13L4_ARATH	852	352	2866	4	832	853	304	462	35.6389	1244	4.9e-135	Disease resistance RPP13-like protein 4 OS=Arabidopsis thaliana GN=RPP13L4 PE=1 SV=2	Q7XA40	RGA3_SOLBU	992	370	2869	6	788	860	225	378	26.1628	635	2e-64	Putative disease resistance protein RGA3 OS=Solanum bulbocastanum GN=RGA3 PE=2 SV=2	Q7XA42	RGA1_SOLBU	979	370	2647	6	725	767	200	344	26.0756	625	2.9e-63	Putative disease resistance protein RGA1 OS=Solanum bulbocastanum GN=RGA1 PE=2 SV=2	Q7XA39	RGA4_SOLBU	988	370	2647
Cluster-16493.27609	ptc-miR482a.1	1843	Q9ZR40	U2A2B_NICPL	573	703	1660	195	513	319	262	270	82.1317	1332	1.7e-145	Splicing factor U2af large subunit B OS=Nicotiana plumbaginifolia GN=U2AF65B PE=2 SV=1	Q9ZR39	U2A2A_NICPL	555	844	1660	177	448	272	247	255	90.8088	1290	1.3e-140	Splicing factor U2af large subunit A OS=Nicotiana plumbaginifolia GN=U2AF65A PE=2 SV=1	O23212	U2A2A_ARATH	573	703	1654	190	513	324	251	264	77.4691	1255	1.5e-136	Splicing factor U2af large subunit A OS=Arabidopsis thaliana GN=U2AF65A PE=2 SV=2	Q8L716	U2A2B_ARATH	589	703	1645
Cluster-16493.57714	ptc-miR482a.1	1136	Q9LVX1	C3H41_ARATH	908	1	787	1	239	267	117	145	43.8202	484	2.3e-47	Zinc finger CCCH domain-containing protein 41 OS=Arabidopsis thaliana GN=At3g27700 PE=1 SV=1	Q0JDM0	C3H27_ORYSJ	903	1	322	154	264	111	65	82	58.5586	358	9.3e-33	Zinc finger CCCH domain-containing protein 27 OS=Oryza sativa subsp. japonica GN=Os04g0394300 PE=2 SV=2	Q5T8P6	RBM26_HUMAN	1007	13	139	282	323	42	24	32	57.1429	150	1.2e-08	RNA-binding protein 26 OS=Homo sapiens GN=RBM26 PE=1 SV=3	Q6NZN0	RBM26_MOUSE	1012	13	139
Cluster-16493.6977	ptc-miR482a.1	2463	Q9FFW5	PERK8_ARATH	681	304	1747	190	680	491	324	376	65.9878	1648	5.3e-182	Proline-rich receptor-like protein kinase PERK8 OS=Arabidopsis thaliana GN=PERK8 PE=1 SV=1	Q9C660	PEK10_ARATH	762	319	1750	289	759	481	288	349	59.8753	1357	2.9e-148	Proline-rich receptor-like protein kinase PERK10 OS=Arabidopsis thaliana GN=PERK10 PE=2 SV=2	Q9SX31	PERK9_ARATH	708	319	1735	231	705	483	276	340	57.1429	1354	6.5e-148	Proline-rich receptor-like protein kinase PERK9 OS=Arabidopsis thaliana GN=PERK9 PE=2 SV=1	Q9CAL8	PEK13_ARATH	710	364	1753
Cluster-16493.57852	ptc-miR482a.1	1571	Q8RYD6	AI5L1_ARATH	331	204	1152	34	331	323	132	162	40.8669	470	1.3e-45	ABSCISIC ACID-INSENSITIVE 5-like protein 1 OS=Arabidopsis thaliana GN=DPBF2 PE=1 SV=1	Q9SJN0	ABI5_ARATH	442	327	1215	15	398	389	125	168	32.1337	362	4.4e-33	Protein ABSCISIC ACID-INSENSITIVE 5 OS=Arabidopsis thaliana GN=ABI5 PE=1 SV=1	Q9LES3	AI5L2_ARATH	297	381	1191	2	250	278	101	130	36.3309	294	3.4e-25	ABSCISIC ACID-INSENSITIVE 5-like protein 2 OS=Arabidopsis thaliana GN=DPBF3 PE=1 SV=1	Q9M7Q5	AI5L4_ARATH	392	564	1176
Cluster-16493.19161	ptc-miR482a.1	2441	Q949W6	KAKU4_ARATH	485	1176	2106	46	322	322	124	166	38.5093	448	7.3e-43	Protein KAKU4 OS=Arabidopsis thaliana GN=KAKU4 PE=1 SV=1
Cluster-5506.0	ptc-miR482a.1	1383	Q92841	DDX17_HUMAN	729	298	736	483	626	146	136	134	93.1507	693	1.6e-71	Probable ATP-dependent RNA helicase DDX17 OS=Homo sapiens GN=DDX17 PE=1 SV=2	Q501J6	DDX17_MOUSE	650	298	736	404	547	146	134	132	91.7808	683	2.3e-70	Probable ATP-dependent RNA helicase DDX17 OS=Mus musculus GN=Ddx17 PE=1 SV=1	Q61656	DDX5_MOUSE	614	331	736	406	520	135	78	85	57.7778	333	9e-30	Probable ATP-dependent RNA helicase DDX5 OS=Mus musculus GN=Ddx5 PE=1 SV=2	Q5R4I9	DDX5_PONAB	614	331	736
Cluster-16493.30139	ptc-miR482a.1	4203	Q9LT25	PR40C_ARATH	835	713	2999	100	828	771	356	456	46.1738	1598	5.6e-176	Pre-mRNA-processing protein 40C OS=Arabidopsis thaliana GN=MED35C PE=1 SV=1	O14776	TCRG1_HUMAN	1098	1871	2378	665	830	170	60	84	35.2941	240	1.7e-18	Transcription elongation regulator 1 OS=Homo sapiens GN=TCERG1 PE=1 SV=2	Q8CGF7	TCRG1_MOUSE	1100	1871	2378	667	832	170	60	84	35.2941	240	1.7e-18	Transcription elongation regulator 1 OS=Mus musculus GN=Tcerg1 PE=1 SV=2	Q5VWI1	TCRGL_HUMAN	586	1856	2225
Cluster-16493.35572	ptc-miR482a.1	1652	Q9LV04	PAP14_ARATH	670	474	1239	80	331	261	136	169	52.1073	567	7.9e-57	Probable plastid-lipid-associated protein 14, chloroplastic OS=Arabidopsis thaliana GN=PAP14 PE=1 SV=1
Cluster-16493.15271	ptc-miR482a.1	1004	Q605B4	RL23_METCA	97	560	755	28	92	65	26	39	40	132	1.3e-06	50S ribosomal protein L23 OS=Methylococcus capsulatus (strain ATCC 33009 / NCIMB 11132 / Bath) GN=rplW PE=3 SV=1	B4F1I6	RL23_PROMH	100	575	752	30	88	59	28	37	47.4576	130	2.3e-06	50S ribosomal protein L23 OS=Proteus mirabilis (strain HI4320) GN=rplW PE=3 SV=1	B7V646	RL23_PSEA8	99	575	758	27	87	61	25	39	40.9836	129	2.9e-06	50S ribosomal protein L23 OS=Pseudomonas aeruginosa (strain LESB58) GN=rplW PE=3 SV=1	Q02T78	RL23_PSEAB	99	575	758
Cluster-16493.52187	ptc-miR482a.1	1362	P0CH30	RING1_GOSHI	338	637	1000	166	286	124	55	71	44.3548	274	6.2e-23	E3 ubiquitin-protein ligase RING1 OS=Gossypium hirsutum GN=RING1 PE=1 SV=1	Q8LPN7	RNG1L_ARATH	328	673	997	167	274	108	45	64	41.6667	265	6.8e-22	E3 ubiquitin-protein ligase RING1-like OS=Arabidopsis thaliana GN=At3g19950 PE=1 SV=1	Q8RXD3	AIP2_ARATH	310	718	991	194	286	93	44	56	47.3118	240	5.4e-19	E3 ubiquitin-protein ligase AIP2 OS=Arabidopsis thaliana GN=AIP2 PE=1 SV=1	Q9SPL2	CIP8_ARATH	334	577	1003
Cluster-16493.30752	ptc-miR482a.1	1858	Q9T012	HMG13_ARATH	446	410	1478	65	422	360	180	226	50	865	2.5e-91	High mobility group B protein 13 OS=Arabidopsis thaliana GN=HMGB13 PE=2 SV=1	Q9SUP7	HMGB6_ARATH	456	410	1550	73	453	384	183	232	47.6562	853	6.1e-90	High mobility group B protein 6 OS=Arabidopsis thaliana GN=HMGB6 PE=2 SV=1	P63159	HMGB1_RAT	215	614	1172	16	170	190	54	85	28.4211	163	6.2e-10	High mobility group protein B1 OS=Rattus norvegicus GN=Hmgb1 PE=1 SV=2	A9RA84	HMGB1_PAPAN	215	614	1172
Cluster-16493.22824	ptc-miR482a.1	2707	Q9FGS4	NADA_ARATH	718	308	2258	72	716	651	472	552	72.5038	2441	6.4e-274	Quinolinate synthase, chloroplastic OS=Arabidopsis thaliana GN=QS PE=1 SV=1	Q2QTL0	NADA_ORYSJ	711	341	2249	64	704	641	433	507	67.5507	2217	6.1e-248	Quinolinate synthase, chloroplastic OS=Oryza sativa subsp. japonica GN=Os12g0290150 PE=3 SV=2	Q9FXE3	SUFE2_ARATH	258	353	755	77	210	134	85	110	63.4328	467	5.1e-45	SufE-like protein 2, chloroplastic OS=Arabidopsis thaliana GN=SUFE2 PE=2 SV=1	Q84W65	SUFE1_ARATH	371	314	776
Cluster-16493.31604	ptc-miR482a.1,ptc-miR168a-5p,novel_48	4505	Q94A40	COPA1_ARATH	1216	132	3792	1	1216	1220	999	1085	81.8852	5267	0	Coatomer subunit alpha-1 OS=Arabidopsis thaliana GN=At1g62020 PE=2 SV=2	Q9SJT9	COPA2_ARATH	1218	132	3792	1	1218	1220	988	1082	80.9836	5230	0	Coatomer subunit alpha-2 OS=Arabidopsis thaliana GN=At2g21390 PE=2 SV=1	Q0J3D9	COPA3_ORYSJ	1218	132	3792	1	1218	1220	946	1051	77.541	5024	0	Coatomer subunit alpha-3 OS=Oryza sativa subsp. japonica GN=Os09g0127800 PE=2 SV=1	Q9AUR8	COPA1_ORYSJ	1218	132	3792
Cluster-16493.36431	ptc-miR482a.1,ptc-miR396e-3p	2552	O95232	LC7L3_HUMAN	432	221	893	7	229	227	84	130	37.0044	430	9.4e-41	Luc7-like protein 3 OS=Homo sapiens GN=LUC7L3 PE=1 SV=2	Q5SUF2	LC7L3_MOUSE	432	221	893	7	229	227	84	130	37.0044	430	9.4e-41	Luc7-like protein 3 OS=Mus musculus GN=Luc7l3 PE=1 SV=1	Q5R8W6	LC7L3_PONAB	432	221	893	7	229	227	84	130	37.0044	430	9.4e-41	Luc7-like protein 3 OS=Pongo abelii GN=LUC7L3 PE=2 SV=1	Q3SX41	LC7L3_BOVIN	432	221	893
Cluster-16493.49610	ptc-miR482a.1,ptc-miR396e-3p	2654	O95232	LC7L3_HUMAN	432	221	893	7	229	227	84	130	37.0044	430	9.8e-41	Luc7-like protein 3 OS=Homo sapiens GN=LUC7L3 PE=1 SV=2	Q5SUF2	LC7L3_MOUSE	432	221	893	7	229	227	84	130	37.0044	430	9.8e-41	Luc7-like protein 3 OS=Mus musculus GN=Luc7l3 PE=1 SV=1	Q5R8W6	LC7L3_PONAB	432	221	893	7	229	227	84	130	37.0044	430	9.8e-41	Luc7-like protein 3 OS=Pongo abelii GN=LUC7L3 PE=2 SV=1	Q3SX41	LC7L3_BOVIN	432	221	893
Cluster-16493.7237	ptc-miR482a.1,ptc-miR482a.2	665	O82484	DRL23_ARATH	892	250	646	165	299	139	52	76	37.4101	226	1.1e-17	Putative disease resistance protein At4g10780 OS=Arabidopsis thaliana GN=At4g10780 PE=3 SV=1	P60838	DRL1_ARATH	894	211	646	157	302	152	54	78	35.5263	220	5.5e-17	Probable disease resistance protein At1g12280 OS=Arabidopsis thaliana GN=At1g12280 PE=3 SV=1	Q9SI85	DRL14_ARATH	893	211	646	153	298	149	50	74	33.557	207	1.8e-15	Probable disease resistance protein At1g62630 OS=Arabidopsis thaliana GN=At1g62630 PE=3 SV=2	Q8RXS5	DRL40_ARATH	888	199	646
Cluster-16493.11549	ptc-miR482a.1,ptc-miR482a.2	2521	F4JNB7	RPP5_ARATH	1449	219	1338	169	565	411	115	180	27.9805	247	1.5e-19	Disease resistance protein RPP5 OS=Arabidopsis thaliana GN=RPP5 PE=1 SV=1	O23530	SNC1_ARATH	1301	150	1287	146	539	416	107	176	25.7212	233	6.5e-18	Protein SUPPRESSOR OF npr1-1, CONSTITUTIVE 1 OS=Arabidopsis thaliana GN=SNC1 PE=1 SV=3	Q40392	TMVRN_NICGU	1144	81	714	123	341	228	79	116	34.6491	218	3.5e-16	TMV resistance protein N OS=Nicotiana glutinosa GN=N PE=1 SV=1	Q9C7X0	ADR2_ARATH	1007	210	705
Cluster-14344.0	ptc-miR482a.1,ptc-miR482a.2	1769	Q40392	TMVRN_NICGU	1144	236	965	168	424	270	76	126	28.1481	204	1e-14	TMV resistance protein N OS=Nicotiana glutinosa GN=N PE=1 SV=1	F4I594	RLM1A_ARATH	997	287	737	188	334	155	58	84	37.4194	186	1.3e-12	Disease resistance protein RML1A OS=Arabidopsis thaliana GN=RLM1A PE=3 SV=1	O82500	Y4117_ARATH	1095	230	731	166	330	173	63	92	36.4162	186	1.3e-12	Putative disease resistance protein At4g11170 OS=Arabidopsis thaliana GN=At4g11170 PE=2 SV=1	Q9CAK1	RLM1B_ARATH	1017	239	737
Cluster-1543.0	ptc-miR482a.1,ptc-miR482a.2	3530	Q39214	RPM1_ARATH	926	287	2996	1	911	935	306	517	32.7273	1213	2.1e-131	Disease resistance protein RPM1 OS=Arabidopsis thaliana GN=RPM1 PE=1 SV=1	Q8W4J9	RPP8_ARATH	908	287	2996	1	903	932	273	492	29.2918	930	1.4e-98	Disease resistance protein RPP8 OS=Arabidopsis thaliana GN=RPP8 PE=1 SV=2	Q9FJK8	RP8L4_ARATH	908	287	2996	1	903	934	274	489	29.3362	926	4e-98	Probable disease resistance RPP8-like protein 4 OS=Arabidopsis thaliana GN=RPP8L4 PE=2 SV=1	P59584	RP8HA_ARATH	910	287	2996
Cluster-16493.22624	ptc-miR482a.2	2173	O94336	YHM3_SCHPO	244	749	1328	23	211	198	50	90	25.2525	158	2.8e-09	Uncharacterized FCP1 homology domain-containing protein C1271.03c OS=Schizosaccharomyces pombe (strain 972 / ATCC 24843) GN=SPBC1271.03c PE=3 SV=1
Cluster-11262.0	ptc-miR482a.2	1413	O22800	COL14_ARATH	402	232	532	12	110	100	61	69	61	346	2.9e-31	Zinc finger protein CONSTANS-LIKE 14 OS=Arabidopsis thaliana GN=COL14 PE=2 SV=2	Q9C7E8	COL15_ARATH	433	226	532	7	107	102	60	71	58.8235	345	3.7e-31	Zinc finger protein CONSTANS-LIKE 15 OS=Arabidopsis thaliana GN=COL15 PE=2 SV=1	O82256	COL13_ARATH	332	232	529	13	108	99	49	63	49.4949	291	6.8e-25	Zinc finger protein CONSTANS-LIKE 13 OS=Arabidopsis thaliana GN=COL13 PE=2 SV=1	Q9LUA9	COL10_ARATH	373	232	532
Cluster-16493.19584	ptc-miR482a.2	758	P42698	DR111_ARATH	387	198	756	3	204	205	89	99	43.4146	315	6e-28	DNA-damage-repair/toleration protein DRT111, chloroplastic OS=Arabidopsis thaliana GN=DRT111 PE=1 SV=2
Cluster-6837.0	ptc-miR482a.2	2706	O22800	COL14_ARATH	402	218	518	12	110	100	61	69	61	346	5.5e-31	Zinc finger protein CONSTANS-LIKE 14 OS=Arabidopsis thaliana GN=COL14 PE=2 SV=2	Q9C7E8	COL15_ARATH	433	212	518	7	107	102	60	71	58.8235	345	7.1e-31	Zinc finger protein CONSTANS-LIKE 15 OS=Arabidopsis thaliana GN=COL15 PE=2 SV=1	O82256	COL13_ARATH	332	218	515	13	108	99	49	63	49.4949	291	1.3e-24	Zinc finger protein CONSTANS-LIKE 13 OS=Arabidopsis thaliana GN=COL13 PE=2 SV=1	Q9LUA9	COL10_ARATH	373	218	518
Cluster-9233.0	ptc-miR482a.2	2720	O22800	COL14_ARATH	402	232	532	12	110	100	61	69	61	346	5.5e-31	Zinc finger protein CONSTANS-LIKE 14 OS=Arabidopsis thaliana GN=COL14 PE=2 SV=2	Q9C7E8	COL15_ARATH	433	226	532	7	107	102	60	71	58.8235	345	7.2e-31	Zinc finger protein CONSTANS-LIKE 15 OS=Arabidopsis thaliana GN=COL15 PE=2 SV=1	O82256	COL13_ARATH	332	232	529	13	108	99	49	63	49.4949	291	1.3e-24	Zinc finger protein CONSTANS-LIKE 13 OS=Arabidopsis thaliana GN=COL13 PE=2 SV=1	Q9LUA9	COL10_ARATH	373	232	532
Cluster-16493.46047	ptc-miR482a.2	2093	O94336	YHM3_SCHPO	244	749	1328	23	211	198	50	90	25.2525	158	2.7e-09	Uncharacterized FCP1 homology domain-containing protein C1271.03c OS=Schizosaccharomyces pombe (strain 972 / ATCC 24843) GN=SPBC1271.03c PE=3 SV=1
Cluster-16493.51281	ptc-miR482a.2	2036	Q42569	C90A1_ARATH	472	238	1528	41	469	431	348	387	80.7425	1834	1.2e-203	Cytochrome P450 90A1 OS=Arabidopsis thaliana GN=CYP90A1 PE=2 SV=1	Q9M066	C90C1_ARATH	524	238	1528	79	513	437	177	276	40.5034	891	2.6e-94	3-epi-6-deoxocathasterone 23-monooxygenase OS=Arabidopsis thaliana GN=ROT3 PE=2 SV=3	O64989	C90B1_ARATH	513	244	1531	48	511	464	186	270	40.0862	889	4.5e-94	Cytochrome P450 90B1 OS=Arabidopsis thaliana GN=CYP90B1 PE=1 SV=2	Q50EK6	C72B1_PINTA	481	238	1528
Cluster-20722.0	ptc-miR482a.2	3192	O22800	COL14_ARATH	402	218	518	12	110	100	61	69	61	346	6.5e-31	Zinc finger protein CONSTANS-LIKE 14 OS=Arabidopsis thaliana GN=COL14 PE=2 SV=2	Q9C7E8	COL15_ARATH	433	212	518	7	107	102	60	71	58.8235	345	8.4e-31	Zinc finger protein CONSTANS-LIKE 15 OS=Arabidopsis thaliana GN=COL15 PE=2 SV=1	O82256	COL13_ARATH	332	218	515	13	108	99	49	63	49.4949	291	1.5e-24	Zinc finger protein CONSTANS-LIKE 13 OS=Arabidopsis thaliana GN=COL13 PE=2 SV=1	Q9LUA9	COL10_ARATH	373	218	518
Cluster-2277.0	ptc-miR482a.2	629	O04341	GRXS9_ARATH	102	174	468	1	98	98	73	89	74.4898	407	1.1e-38	Monothiol glutaredoxin-S9 OS=Arabidopsis thaliana GN=GRXS9 PE=3 SV=1	O82255	GRC13_ARATH	102	171	468	1	99	99	73	88	73.7374	404	2.4e-38	Glutaredoxin-C13 OS=Arabidopsis thaliana GN=GRXC13 PE=3 SV=1	Q9M9Y9	GRS11_ARATH	99	177	468	1	97	97	73	88	75.2577	402	4.1e-38	Monothiol glutaredoxin-S11 OS=Arabidopsis thaliana GN=GRXS11 PE=3 SV=1	Q9LYC5	GRC14_ARATH	102	171	468
Cluster-4560.0	ptc-miR482a.2	3176	O22800	COL14_ARATH	402	218	518	12	110	100	61	69	61	346	6.4e-31	Zinc finger protein CONSTANS-LIKE 14 OS=Arabidopsis thaliana GN=COL14 PE=2 SV=2	Q9C7E8	COL15_ARATH	433	212	518	7	107	102	60	71	58.8235	345	8.4e-31	Zinc finger protein CONSTANS-LIKE 15 OS=Arabidopsis thaliana GN=COL15 PE=2 SV=1	O82256	COL13_ARATH	332	218	515	13	108	99	49	63	49.4949	291	1.5e-24	Zinc finger protein CONSTANS-LIKE 13 OS=Arabidopsis thaliana GN=COL13 PE=2 SV=1	Q9LUA9	COL10_ARATH	373	218	518
Cluster-4560.1	ptc-miR482a.2	2132	O22800	COL14_ARATH	402	218	518	12	110	100	61	69	61	346	4.3e-31	Zinc finger protein CONSTANS-LIKE 14 OS=Arabidopsis thaliana GN=COL14 PE=2 SV=2	Q9C7E8	COL15_ARATH	433	212	518	7	107	102	60	71	58.8235	345	5.6e-31	Zinc finger protein CONSTANS-LIKE 15 OS=Arabidopsis thaliana GN=COL15 PE=2 SV=1	O82256	COL13_ARATH	332	218	515	13	108	99	49	63	49.4949	291	1e-24	Zinc finger protein CONSTANS-LIKE 13 OS=Arabidopsis thaliana GN=COL13 PE=2 SV=1	Q9LUA9	COL10_ARATH	373	218	518
Cluster-4560.3	ptc-miR482a.2	3208	O22800	COL14_ARATH	402	232	532	12	110	100	61	69	61	346	6.5e-31	Zinc finger protein CONSTANS-LIKE 14 OS=Arabidopsis thaliana GN=COL14 PE=2 SV=2	Q9C7E8	COL15_ARATH	433	226	532	7	107	102	60	71	58.8235	345	8.5e-31	Zinc finger protein CONSTANS-LIKE 15 OS=Arabidopsis thaliana GN=COL15 PE=2 SV=1	O82256	COL13_ARATH	332	232	529	13	108	99	49	63	49.4949	291	1.5e-24	Zinc finger protein CONSTANS-LIKE 13 OS=Arabidopsis thaliana GN=COL13 PE=2 SV=1	Q9LUA9	COL10_ARATH	373	232	532
Cluster-3675.0	ptc-miR482a.2	3309	O22800	COL14_ARATH	402	218	518	12	110	100	61	69	61	346	6.7e-31	Zinc finger protein CONSTANS-LIKE 14 OS=Arabidopsis thaliana GN=COL14 PE=2 SV=2	Q9C7E8	COL15_ARATH	433	212	518	7	107	102	60	71	58.8235	345	8.7e-31	Zinc finger protein CONSTANS-LIKE 15 OS=Arabidopsis thaliana GN=COL15 PE=2 SV=1	O82256	COL13_ARATH	332	218	515	13	108	99	49	63	49.4949	291	1.6e-24	Zinc finger protein CONSTANS-LIKE 13 OS=Arabidopsis thaliana GN=COL13 PE=2 SV=1	Q9LUA9	COL10_ARATH	373	218	518
Cluster-3675.1	ptc-miR482a.2	3323	O22800	COL14_ARATH	402	232	532	12	110	100	61	69	61	346	6.7e-31	Zinc finger protein CONSTANS-LIKE 14 OS=Arabidopsis thaliana GN=COL14 PE=2 SV=2	Q9C7E8	COL15_ARATH	433	226	532	7	107	102	60	71	58.8235	345	8.8e-31	Zinc finger protein CONSTANS-LIKE 15 OS=Arabidopsis thaliana GN=COL15 PE=2 SV=1	O82256	COL13_ARATH	332	232	529	13	108	99	49	63	49.4949	291	1.6e-24	Zinc finger protein CONSTANS-LIKE 13 OS=Arabidopsis thaliana GN=COL13 PE=2 SV=1	Q9LUA9	COL10_ARATH	373	232	532
Cluster-14210.0	ptc-miR482a.2	2233	O22800	COL14_ARATH	402	218	518	12	110	100	61	69	61	346	4.5e-31	Zinc finger protein CONSTANS-LIKE 14 OS=Arabidopsis thaliana GN=COL14 PE=2 SV=2	Q9C7E8	COL15_ARATH	433	212	518	7	107	102	60	71	58.8235	345	5.9e-31	Zinc finger protein CONSTANS-LIKE 15 OS=Arabidopsis thaliana GN=COL15 PE=2 SV=1	O82256	COL13_ARATH	332	218	515	13	108	99	49	63	49.4949	291	1.1e-24	Zinc finger protein CONSTANS-LIKE 13 OS=Arabidopsis thaliana GN=COL13 PE=2 SV=1	Q9LUA9	COL10_ARATH	373	218	518
Cluster-16493.16373	ptc-miR482a.2	2396	P42698	DR111_ARATH	387	198	1284	3	387	388	211	230	54.3814	915	5.1e-97	DNA-damage-repair/toleration protein DRT111, chloroplastic OS=Arabidopsis thaliana GN=DRT111 PE=1 SV=2	Q96I25	SPF45_HUMAN	401	780	1257	237	398	164	66	90	40.2439	283	9.8e-24	Splicing factor 45 OS=Homo sapiens GN=RBM17 PE=1 SV=1	Q8JZX4	SPF45_MOUSE	405	780	1257	237	402	168	66	91	39.2857	280	2.2e-23	Splicing factor 45 OS=Mus musculus GN=Rbm17 PE=1 SV=1	Q9WV25	PUF60_RAT	564	972	1257
Cluster-16493.39574	ptc-miR482a.2,ptc-miR482a.1	1786	O27555	ARSA_METTH	324	321	1290	16	318	325	116	190	35.6923	487	1.6e-47	Putative arsenical pump-driving ATPase OS=Methanothermobacter thermautotrophicus (strain ATCC 29096 / DSM 1053 / JCM 10044 / NBRC 100330 / Delta H) GN=MTH_1511 PE=1 SV=1	Q8T662	ASNA_DICDI	329	291	1293	11	314	336	114	189	33.9286	470	1.5e-45	ATPase ASNA1 homolog OS=Dictyostelium discoideum GN=arsA PE=1 SV=1	Q58542	ARSA_METJA	349	318	1290	27	333	334	110	184	32.9341	462	1.3e-44	Putative arsenical pump-driving ATPase OS=Methanocaldococcus jannaschii (strain ATCC 43067 / DSM 2661 / JAL-1 / JCM 10045 / NBRC 100440) GN=MJ1142 PE=1 SV=1	Q16MG9	ASNA_AEDAE	341	318	1293
Cluster-16493.39549	ptc-miR482a.2,ptc-miR482a.1	1773	O27555	ARSA_METTH	324	328	1297	16	318	325	115	190	35.3846	483	4.7e-47	Putative arsenical pump-driving ATPase OS=Methanothermobacter thermautotrophicus (strain ATCC 29096 / DSM 1053 / JCM 10044 / NBRC 100330 / Delta H) GN=MTH_1511 PE=1 SV=1	Q8T662	ASNA_DICDI	329	298	1300	11	314	336	115	189	34.2262	469	2e-45	ATPase ASNA1 homolog OS=Dictyostelium discoideum GN=arsA PE=1 SV=1	Q58542	ARSA_METJA	349	325	1297	27	333	334	109	183	32.6347	457	4.8e-44	Putative arsenical pump-driving ATPase OS=Methanocaldococcus jannaschii (strain ATCC 43067 / DSM 2661 / JAL-1 / JCM 10045 / NBRC 100440) GN=MJ1142 PE=1 SV=1	B4H8J5	ASNA_DROPE	336	289	1276
Cluster-16493.44331	ptc-miR482b-3p	3112	Q9SCZ4	FERON_ARATH	895	630	3111	24	851	834	586	671	70.2638	3022	0	Receptor-like protein kinase FERONIA OS=Arabidopsis thaliana GN=FER PE=1 SV=1	Q3E8W4	ANX2_ARATH	858	672	3018	32	802	793	415	525	52.3329	1985	5.6e-221	Receptor-like protein kinase ANXUR2 OS=Arabidopsis thaliana GN=ANX2 PE=2 SV=1	Q9SR05	ANX1_ARATH	850	672	3018	31	798	793	408	519	51.4502	1950	6.4e-217	Receptor-like protein kinase ANXUR1 OS=Arabidopsis thaliana GN=ANX1 PE=2 SV=1	Q9FID8	Y5900_ARATH	873	642	3048
Cluster-16493.44333	ptc-miR482b-3p	2649	Q9SCZ4	FERON_ARATH	895	629	2648	24	693	678	469	539	69.174	2402	2.1e-269	Receptor-like protein kinase FERONIA OS=Arabidopsis thaliana GN=FER PE=1 SV=1	Q3E8W4	ANX2_ARATH	858	671	2648	32	677	672	323	418	48.0655	1482	1e-162	Receptor-like protein kinase ANXUR2 OS=Arabidopsis thaliana GN=ANX2 PE=2 SV=1	Q9SR05	ANX1_ARATH	850	671	2648	31	673	671	317	419	47.2429	1473	1.1e-161	Receptor-like protein kinase ANXUR1 OS=Arabidopsis thaliana GN=ANX1 PE=2 SV=1	Q9FID8	Y5900_ARATH	873	641	2633
Cluster-16493.56606	ptc-miR482b-3p	1418	P0C8S1	RP8L2_ARATH	906	24	1155	127	511	389	139	219	35.7326	663	5e-68	Probable disease resistance RPP8-like protein 2 OS=Arabidopsis thaliana GN=RPP8L2 PE=3 SV=1	Q8W4J9	RPP8_ARATH	908	24	1212	127	537	417	144	219	34.5324	641	1.8e-65	Disease resistance protein RPP8 OS=Arabidopsis thaliana GN=RPP8 PE=1 SV=2	Q9FJB5	RP8L3_ARATH	901	81	1155	149	506	365	136	205	37.2603	638	4e-65	Disease resistance RPP8-like protein 3 OS=Arabidopsis thaliana GN=RPP8L3 PE=2 SV=1	Q9STE7	R13L3_ARATH	847	21	1407
[truncated: 202 more rows]
[truncated: 93 more columns]
