# Supplementary material for: Genome-Wide Analysis of the miRNA–mRNAs Network Involved in Cold Tolerance in Populus simonii × P. nigra
Source: Genes (Basel). 2019 Jun 5;10(6):430. doi: 10.3390/genes10060430 (PMC6627750; doi:10.3390/genes10060430)
Supplement: Supplementary file 1 [file genes-10-00430-s001.zip › Table S3.xls]

## Sheet: Sheet2
Table S3 Conserved Populus tsimonii × P. nigra miRNA in UD and CTD libraries
members	miRNA Sequence (5'-3')	arm	miR normalized reads		fold-change	precursor hairpin Sequence (5'-3')	LP(nt)	MFE	miRNA location
members		arm	UD	CTD			length	MFE	miRNA locations
ptc-miR1444a	UCCACAUUCGGUCAAUGUUC	5'	44.964	99.4629	2.21205	GUUUAUCACUUGAAUGUUGACCGAAUAUGGAUGAAAAGUUGUUUUCUGUUUCCUUUCCUCCACAUUCGGUCAAUGUUCCAGUGAUGAGC	89	-39.9	Cluster-20822.0:1684:1595
ptc-miR1444b	UUCACAUUCGGUCAACGUUC	5'	404.676	99.4629	0.245784	UUUAUCCCUCGAAUAUUGAUCGAAUAUGUAUGAAAUAUGAUGGUUAUAUGUUUCAUUCACAUUCGGUCAACGUUCGAGUGAUAAA	85	-35.1	Cluster-9859.0
ptc-miR1444d	CGAACGUUGACCGAAUGUGAA	5'	404.676	99.4629	0.245784	GUUUAUCACUCGAACGUUGACCGAAUGUGAAUGAAACAUUUAACCAUCAUAUUUCAUACAUAUUCGAUCAAUAUUCGAGGGAUAAAA	87	-31	Cluster-16493.55657
ptc-miR1446a	UUCUGAACUCUCUCCCUCAA	5'	67.446	99.4629	1.4747	CCAACUUCUUCUGAACUCUCUCCCUCAACCGCUACUCUAGAGCUUGGCAAUCCUUGUCGAUUGUUUCUGUGUAGCGGUUGAGGUGAGGGGUUCAGAACAUGUUGG	105	-58.2	Cluster-16493.18751
ptc-miR1447	CAGAAUUGCAGUGCCUUGAUU	5'	17063.8	5271.53	0.30893	GAGGCCCUAAUCAGGGCACUGCAAUUCUAAAUGUCUGUUGGCAAGUGGCGAUGCCAGACGUUUGAAAUUUACUUAUCAUUUAUUAGUCAGAAUUGCAGUGCCUUGAUUUGGGCUUU	116	-53.9	Cluster-16493.22743
ptc-miR1448	CUUUCCAACGCCUCCCAUAC	5'	28866.9	16908.7	0.585747	GUUACGGGUAUGGGAGGAUUGGACAGUACUGCUUGGUUUUAAUUAACCAAAGUCUGUUCUUUCCAACGCCUCCCAUACCGGUAAU	85	-41.5	Cluster-16493.22867
ptc-miR1450	UUCAAUGGCUCGGUCAGGUUAC	5'	6542.27	1491.94	0.228047	GAGUCAAUUAGGUCAGUUGUGUAGUCUGACCCGAGCCAUUGAAGACAAUCAUUUGUUGGUGUCUCAUUGGAUUUGUUACCUGACAGUGUUUAUCCAACAAAUGAUUCUCUUCAAUGGCUCGGUCAGGUUACACAAGCAAUCUAGUUGGCUC	151	-83.5	Cluster-23600.2
ptc-miR156a	UGACAGAAGAGAGUGAGCAC	5'	269.784	298.389	1.10603	AAAGAAAGACUGACAGAAGAGAGUGAGCACACACGAAAGUAUAUGGUAUGAAGGCAUUCCAUUGCAGGGUGUGUGCUCACAUCUCUUCUGUCAGCUUCCAC	101	-54.6	Cluster-16493.20089
ptc-miR156g	UUGACAGAAGAUAGAGAGCAC	5'	517.086	696.24	1.34647	GGUGAUGUUGUUGACAGAAGAUAGAGAGCACAGAUGAUGAAAUGCAUGGAGCUUAAUUGCAUCUCACUCCUUUGUGCUCUCUAGUCUUCUGUCAUCACCUUCA	103	-53	Cluster-8372.0
ptc-miR159a	UUUGGAUUGAAGGGAGCUCUA	5'	212185	66142.8	0.311722	GAUUAGGGAGUGGAGCUCCUUGAAGUCCAAUAGAGGUUCUUGCUGGGUAGAUUAAGCUGCUAAGCUAUGGAUCCACAGUCCUAUCUAUCAACCGAAGGAUAGGUUUGCGGCUUGCAUAUCUCAGGAGCUUUAUUGCCUAAUGUUAGAUCCCUUUUUGGAUUGAAGGGAGCUCUAAACCCAUAA	183	-76.2	Cluster-16493.33696
ptc-miR159d	CUUGGAUUGAAGGGAGCUCCU	5'	786.871	596.777	0.758419	UUGUAAAUUUGGGAGCUUUCUUUGGUUCAAAAUGAGGAAAGAAAGUGGGUAUACUCGUCUGCUUGUUCAUGGAUACCUCUGGGUUGCGCAGGAUAUAUUAGUUAGGGCUACAGCUUAAGGGUUUGCAUGGCCAAGGAGACGUUGCCUGCCUUCUCCUUUCGUUUCUUGGAUUGAAGGGAGCUCCUACAUGUAUC	194	-74.4	Cluster-2386.0
ptc-miR160a	UGCCUGGCUCCCUGUAUGCCA	5'	3304.86	4575.29	1.38442	ACAUGGGUUAUGCCUGGCUCCCUGUAUGCCACAAGCAAAGACCAAUCUUUUGUUUUAGAUUGGCUGUUGCCGGUGGCGUGCGAGGAGCCAAGCAUACUCUCU	102	-56.3	Cluster-1258.0
ptc-miR160b-3p	GCGUAUGAGGAGCCAUGCAUA	3'	247.302	0	0	AUAUUAUAUGUGCCUGGCUCCCUGUAUGCCAUUUGCAGAGCCCAACGGAUCCUCGAUGGCCUCCGUGGAUGGCGUAUGAGGAGCCAUGCAUAUUCGCA	98	-48.8	Cluster-16493.5749
ptc-miR160e-3p	GCAUGAGGGGAGUCGAGCAGG	3'	67.446	0	0	AAGAAUGGCCUGCCUGGCUCCCUGAAUGCCAUCUAGGAAGCUUGUCAAAGAGUGUUGGCAACCUUUCUAUUUGGCAUGAGGGGAGUCGAGCAGGCCAAUU	100	-60.4	Cluster-5347.0
ptc-miR160e-5p	UGCCUGGCUCCCUGAAUGCCA	5'	876.799	2387.11	2.72253	AAGAAUGGCCUGCCUGGCUCCCUGAAUGCCAUCUAGGAAGCUUGUCAAAGAGUGUUGGCAACCUUUCUAUUUGGCAUGAGGGGAGUCGAGCAGGCCAAUU	100	-60.4	Cluster-5347.0
ptc-miR160g	UGCCUGGCUCCCUGGAUGCCA	5'	157.374	99.4629	0.632016	GGGAUCAAUCUGCCUGGCUCCCUGGAUGCCAACUAAGAAAUUUGUCGAGUGGUCUUGACUCUUCAUAGUUGGCAUCAGAGGAGUCAUGCAGGUCCAAC	98	-49.7	Cluster-5347.0
ptc-miR162a	UCGAUAAACCUCUGCAUCCAG	5'	10768.9	2188.18	0.203195	UGGGAAGACACUGGAGGCAGCGGUUCAUCGAUCUCUUCCUGGCCAAUUUUUUGUUUAGCACGAAAAACAUGAACCGAUCGAUAAACCUCUGCAUCCAGCGCUUCCUU	107	-41.5	Cluster-16493.34361
ptc-miR164a	UGGAGAAGCAGGGCACGUGCA	5'	831.835	1790.33	2.15227	GGUUCCUUGCUGGAGAAGCAGGGCACGUGCAAAAUCCUGAUGAAGUGCUUACACUUUGCACGCGCUCUUCUUCUCCAACACGGGC	85	-37.3	Cluster-6085.0
ptc-miR166a	UCGGACCAGGCUUCAUUCCCC	5'	226079	245375	1.08535	UUUCUUUUGAGGGGAAUGUUGUCUGGCUCGAGGUCACUAAUGGGAUCUAUGAUUUUAUCUCAAUUGAUUGAUUUUCUUUUAAAUUCUAGUAAAUUGAAUUGAGAGAUAUCAUGAUCAACUUAUAUUUAAUGAUGUCGGACCAGGCUUCAUUCCCCCCAAUUGUU	164	-54.2	Cluster-21322.0
ptc-miR166n	UCGGACCAGGCUUCAUUCCUU	5'	99527.9	180127	1.80982	AAGGGGUGUUUGGAAUGAAGUUUGAUCCAAGAUCCUUGUCUCUCCCGUUAACUUAGUCUCUGUUACUGUUAGGUUUUCAUUACUGAGUGUAUUUGCAGCCCCCUUGUCUGAUUUUAGCAUCAUGAGAGUAGGAAGUGCUGGUGAUCAUAGGGUUUGGUUCAAGAUCCAUUUGACUCUUCUCUUUAUAUCUCUCCUGUGUCCUAGCUGGUAAUCUGUAGUAGUCUUAAUUAUCCCUUACUUCUUGUUAAUUUUAAGGUUUGAUCUUGCAAGUAAUUAUAUUUGGAAAAUAUCAUAAAAUGAUCUCGGACCAGGCUUCAUUCCUUACACCUUG	331	-81.9	Cluster-23701.0
ptc-miR166p	UCGGACCAGGCUCCAUUCCUU	5'	337.23	795.703	2.35953	UAAGGUUGAGAGGAACGCUGUCUGGGUCGAGGUCAUGGAGGCCAUGAUUAUACAUAAAUGGCAUUAUCUGAUGACAGCCCAGAUAAUCGAUGCACCUGUCUUGAACCUAAAUGAUUCUCGGACCAGGCUCCAUUCCUUCCAACCAU	146	-50.5	Cluster-16493.30393
ptc-miR167a	UGAAGCUGCCAGCAUGAUCUA	5'	3664.57	1591.41	0.434268	CACUAGCAGUUGAAGCUGCCAGCAUGAUCUAACUUCCUUGCUUCUUUAUCAAGGAUGGAUUUAGAUCAUGUGGUGGUUUCACCUGUUGA	89	-40.2	Cluster-16493.55359
ptc-miR167e	UGAAGCUGCCAGCAUGAUCUG	5'	13107	2983.89	0.227656	CACUAGUAGUUGAAGCUGCCAGCAUGAUCUGAACUUUCCUUAAUUUUCCUAUACGGGAAAGACUAGAUCAUGUGGUAGUUUCAUCUAUUGA	91	-41.4	Cluster-2434.0
ptc-miR167f-5p	UGAAGCUGCCAGCAUGAUCUU	5'	3080.04	994.629	0.322928	CUCUAUCAGUUGAAGCUGCCAGCAUGAUCUUAGCCUUCCUCCUUUGUUGAGGAAAGAAACAGAUCAUGUGGCAGUUUCACCUGUUGU	87	-38.2	Cluster-19650.0
ptc-miR168a-3p	CCCGCCUUGCAUCAACUGAAU	3'	4294.06	795.703	0.185303	GGUCUCUGAUUCGCUUGGUGCAGGUCGGGAACUGAUUCGGCGAUUUGAUUGCCAGAUGGCUCGACAUGACUGGUUGUUGUGGAAAAAGAAAAGGAAGGAAACAGGAAAAAAAACAAAGAAUAGCGAAUUGGAUCCCGCCUUGCAUCAACUGAAUCGGAGG	160	-57.8	Cluster-9477.0
ptc-miR168a-5p	UCGCUUGGUGCAGGUCGGGAA	5'	6609.71	15217.8	2.30234	GGUCUCUGAUUCGCUUGGUGCAGGUCGGGAACUGAUUCGGCGAUUUGAUUGCCAGAUGGCUCGACAUGACUGGUUGUUGUGGAAAAAGAAAAGGAAGGAAACAGGAAAAAAAACAAAGAAUAGCGAAUUGGAUCCCGCCUUGCAUCAACUGAAUCGGAGG	160	-57.8	Cluster-9477.0
ptc-miR171a-3p	UUGAGCCGUGCCAAUAUCACG	3'	269.784	298.389	1.10603	UCAGAGAAAACGGGAUAUUGGUACGGUUCAAUCAGAAAGUAAUGCUCCCAAAAGUAUAGAGUACUAUUGUUUGAUUGAGCCGUGCCAAUAUCACGUACACUCAU	104	-48.9	Cluster-13759.0
ptc-miR171a-5p	GGAUAUUGGUACGGUUCAAUC	5'	67.446	99.4629	1.4747	UCAGAGAAAACGGGAUAUUGGUACGGUUCAAUCAGAAAGUAAUGCUCCCAAAAGUAUAGAGUACUAUUGUUUGAUUGAGCCGUGCCAAUAUCACGUACACUCAU	104	-48.9	Cluster-13759.0
ptc-miR171c	AGAUUGAGCCGCGCCAAUAUC	5'	22.482	0	0	AAAAGAAAGCGAUGUUGGUGAGGUUCAAUCCGAAGACGGAUUUACACGUGAAAGUAAUUGUAAAAUACGAUCUCAGAUUGAGCCGCGCCAAUAUCACUUUCUCA	104	-42.9	Cluster-16493.46745
ptc-miR171e	UGAUUGAGCCGUGCCAAUAUC	5'	1461.33	198.926	0.136126	GUGGAAAUUUGAUGUUGGCAGAGCUCAAUCAAAUCAAAGCACUCAAUGGUUGGGUUCUUUCAUCUGAUUGAGCCGUGCCAAUAUCGCAUUAAAU	94	-38.9	Cluster-12738.1
ptc-miR172a	AGAAUCUUGAUGAUGCUGCAU	5'	404.676	99.4629	0.245784	UUGUUUGCAGGUGCAGCAUCAUCAAGAUUCACAUUCAAAUAGAUGUACCGAAGCUAUACAGCUAUGUAGCUAGCUAGCAAUGUAUAAUCAUUGUAGGUGAGAAUCUUGAUGAUGCUGCAUCAGCCAUAA	129	-54.1	Cluster-12264.1
ptc-miR172h-5p	GGAGCACCAUCAAGAUUCACA	5'	22.482	0	0	CUGUUUGCCGAUGGAGCACCAUCAAGAUUCACAAACUUUAUUAGGGCUAAUAAGUGGUGAUGAUGGUGGCUUUUGGUGGUCCCUUCGUUUCAACCCAAUAGCCAUUUGAAUUGGGAAUCUUGAUGAUGCUGCAGCGGCAAUAA	143	-56.1	Cluster-12264.1
ptc-miR2111a	UAAUCUGCAUCCUGAGGUUUG	5'	89.9281	99.4629	1.10603	CUUGAUAUUGGGUCAGGACUUGGUAAUCUGCAUCCUGAGGUUUGGAUCAUCAUGUAGUUUGAUCUAGUCCUUGGGUUGCAGAUUACCUCUUCCUCACUGACAAUGCAGAG	110	-48.6	Cluster-16493.31156
ptc-miR319a	UUGGACUGAAGGGAGCUCCC	5'	25764.4	16411.4	0.636979	UAAUAGCUAAGAGAGCUUUCUUCAGUCCACUCAUGGGUGGUAGUAGGAUUUAAUUAGCUGCCGACUCAUUCAUCCAAAUACUGAGUUAAAGGACAAGGAGAUUACCCAGUAAAUGAGUGAAUGAUGCGGGAGACAAAUUGAAUCCUAAGCUUCCUGUACUUGGACUGAAGGGAGCUCCCUUUCCUUUU	188	-75	Cluster-10984.0
ptc-miR319e	UUGGACUGAAGGGAGCUCCU	5'	4451.44	5271.53	1.18423	GGAGGGGCUGAGGUGCUCCUUUUAGUCCAAUACGGAGGGCUGAGAAGCGGCUAGAGCUGCCAUCUCAUGCAUUUAGGCAAUGCUUAACAUUUGACGAAGAGAGGUUAAGCUUGGCCACUUGCAUGGUGUGGGAGCAACUCCUUCCGCAUGCUUUGCUCGCCCAUUGGACUGAAGGGAGCUCCUGGUUUUACC	192	-89	Cluster-1667.0
ptc-miR319i	UUGGGCUGAAGGGAGCUCCC	5'	89.9281	0	0	GUGCAGAAAUGGAGGUUCCUUCCAGCCUCAAGCAUCUUUAAGAUGGUGGCGAUGUCUAUUUUGGGCUGAAGGGAGCUCCCAAUUCUUCU	89	-32.1
ptc-miR390a	AAGCUCAGGAGGGAUAGCGCC	5'	6272.48	5470.46	0.872136	AGAAUCUGUUAAGCUCAGGAGGGAUAGCGCCAUGAGCAUGACAAAGUCUAUGUUUGAGUUAAUCUCAACAAAAUCAAUCCAGUCAUCAGUGGCGCUAUCUAUCCUGAGUUCUAUGGGUU	119	-48.4	Cluster-16865.0
ptc-miR390d-3p	CGCUAUCCAUCCUGAGUUUUA	3'	22.482	0	0	AGAAUCUGUUAAGCUCAGGAGGGAUAGCGCCCUAAGGAUAACCAUGGGCUCUUUUUAUUUGGUUUUUGACUAUCAGUGGCGCUAUCCAUCCUGAGUUUUACUGGUU	106	-44.3	Cluster-15646.0
ptc-miR393a-3p	AUCAUGCUAUCCCUUUGGAUU	3'	22.482	0	0	AGAGGAGGCAUCCAAAGGGAUCGCAUUGAUCCCAAGUGUCUGUCCCCCAUAAUUUUGGAUCAUGCUAUCCCUUUGGAUUCCUCCU	85	-44	Cluster-10556.0
ptc-miR393a-5p	UCCAAAGGGAUCGCAUUGAUC	5'	22.482	0	0	AGAGGAGGCAUCCAAAGGGAUCGCAUUGAUCCCAAGUGUCUGUCCCCCAUAAUUUUGGAUCAUGCUAUCCCUUUGGAUUCCUCCU	85	-44	Cluster-10556.0
ptc-miR394a-5p	UUGGCAUUCUGUCCACCUCC	5'	3866.91	4077.98	1.05458	UCAUGUGGGUUUUGCAAAGGGUUUCUUACAGAGUUUUUUGGCAUUCUGUCCACCUCCAUCUGUAGAAACUACAAGUUGUUCUACUUUCUGGAGGUGGGCAUACUGCCAACUGAGCUCUGUUGGUCUCUCUUUGUAAAACCCUCGUGA	147	-79.6	Cluster-16493.7929
ptc-miR395b	CUGAAGUGUUUGGGGGAACUC	5'	89.9281	298.389	3.31808	GUGUCCCCUAGAGUUCCCUUGAGCACUUCACUGGGACCCUUCAGACCGAAAGAGUAUUAUCUUUCCCACUGAAGUGUUUGGGGGAACUCCUGGUGUCA	98	-43.3	Cluster-3605.0
ptc-miR396a	UUCCACAGCUUUCUUGAACUG	5'	2810.25	1989.26	0.707858	CUUGGUAUUCUUCCACAGCUUUCUUGAACUGCACCUAUUUGAAUAUUGUUGUUGAUGUUGCCGUGCAUGUACAUAUGACAUUGUAUUUUUGUUGCGGUUCAAUAAAGCUGUGGGAAGAUACAA	123	-44.6	Cluster-10726.0
ptc-miR396c	UUCCACAGCUUUCUUGAACUU	5'	7778.78	3879.05	0.498671	UGCCAUGUUUUUCCACAGCUUUCUUGAACUUCCUAGAGCCUAGAGGUGCUGCUAGCUAUACAUAUAACUUAAGAAGUUCAAGAAAGCCGUGGAAUAGCAUGA	102	-44.3	Cluster-10726.0
ptc-miR396e-3p	CUCAAGAAAGCUGUGGGAGA	3'	3147.48	1392.48	0.442411	GGUCAUGCUUUUCCACAGCUUUCUUGAACUUCUUUGCCUUGCUUAAUCUGUGUAUAUAUAGAUCACUACAUGUACAGCUCCUAUAUAUAUAAAUAUAUGUAUGUAUAGCGCCAUGGAAGCUCAAGAAAGCUGUGGGAGAACAUGG	145	-57	Cluster-10726.3
ptc-miR396f	UUCCACGGCUUUCUUGAACUG	5'	449.64	99.4629	0.221205	CUUGGUGAUUUUCCACGGCUUUCUUGAACUGUAUAUAUUAUCAAUGGCUUUUUACAAGACUGGAAGAUGGUUUCCAUGGAGAAGAAUUGUCACAAAAACAGUUCAAGAAAGCCCUGAAAAAUUAUUU	127	-41.5	Cluster-16493.21599
ptc-miR396g-3p	CUCAAGAAAGCCGUGGGAAAA	3'	179.856	298.389	1.65904	UUGCAUGCUUUUCCACGGCUUUCUUGAACUUGGCACUCAAGAGACAUGAGAGUAAAGGGCUAGGCUUUCUUUUCUAUUCCUUUCGUUCUUUGAAAUUUUCCUGUUCAAAGAAUCCAUACAUAUCAGUCUCUUUAGUACAAAGCUCAAGAAAGCCGUGGGAAAAUAUGA	168	-64.1	Cluster-10726.0
ptc-miR396g-5p	UUCCACGGCUUUCUUGAACUU	5'	899.281	397.852	0.442411	UUGCAUGCUUUUCCACGGCUUUCUUGAACUUGGCACUCAAGAGACAUGAGAGUAAAGGGCUAGGCUUUCUUUUCUAUUCCUUUCGUUCUUUGAAAUUUUCCUGUUCAAAGAAUCCAUACAUAUCAGUCUCUUUAGUACAAAGCUCAAGAAAGCCGUGGGAAAAUAUGA	168	-64.1	Cluster-10726.0
ptc-miR398b	UGUGUUCUCAGGUCGCCCCUG	5'	29046.8	32027.1	1.1026	AGGGUUCCGACAGGAGCGGCCUUGGCUCACAUGUGGCGGCAUCCAAUGUACUUCAUGUGUUCUCAGGUCGCCCCUGCCGGGCUUC	85	-39.4	Cluster-16493.1196
ptc-miR398c-5p	GGAGCGACCUGAAAUCACAUG	5'	44.964	0	0	AGGAUUCCUACAGGAGCGACCUGAAAUCACAUGUGGGCUGCACCCUCCUGGGUUAUCUUGAGCAACAUGUGUUCUCAGGUCGCCCCUGCCGGGCUUU	97	-44.1	Cluster-16493.1196
ptc-miR399f	UGCCAAAGGAGAAUUGCCCUG	5'	584.532	0	0	UAAAGAAUAACAGGGCUUUAUCCUCCUUUGGCAAACAGAACAUGGAAAUAAAUGCCUGCAUAUUUCUGUUUUGCCAAAGGAGAAUUGCCCUGCCAUUCGAU	101	-40.1	Cluster-7476.0
ptc-miR403a	UUAGAUUCACGCACAAACUCG	5'	1596.22	1293.02	0.810048	AGGCAUAUUUCAGGUUUGUGCAUGAAUCUAAUAUAGCUAAAAAAAUCCCAUCAAACACAAAUUAAAAUACUAGAUAGCAAUCAGCACUAGUUUAGUAUAGUAUUAGAUUCACGCACAAACUCGUAAUCUGUC	132	-36	Cluster-3692.0
ptc-miR408-3p	AUGCACUGCCUCUUCCCUGGC	3'	3372.3	2188.18	0.648869	AGAGACAGAUGAAGACGGGGAACAGGCAGAGCAUGGAUGGAGCUACUAACAGAAGUACUUGUUUUGGCUCUACCCAUGCACUGCCUCUUCCCUGGCUUGUGGCUC	105	-50.3	Cluster-7398.0
ptc-miR408-5p	CGGGGAACAGGCAGAGCAUGG	5'	89.9281	0	0	AGAGACAGAUGAAGACGGGGAACAGGCAGAGCAUGGAUGGAGCUACUAACAGAAGUACUUGUUUUGGCUCUACCCAUGCACUGCCUCUUCCCUGGCUUGUGGCUC	105	-50.3	Cluster-7398.0
ptc-miR472a	UUUUCCCUACUCCACCCAUCCC	5'	100000	176447	1.76447	UUAUCGGGUGGGUGAGCGGGGAAGAUAACUUUGGUUUUUGAGAUAGUACUUGUUAUUUUCCCUACUCCACCCAUCCCAUAG	81	-35.6	Cluster-16493.29799
ptc-miR472b	UUUUCCCAACUCCACCCAUCCC	5'	68143	90411.8	1.3268	UUACUGGAUGGGUGAGUGGGGAAGAUAACUAAGCUCUGUUUGUUAUUUUCCCAACUCCACCCAUCCCAUAG	71	-36.5	Cluster-16493.45764
ptc-miR475a-3p	UUACAGUGCCCAUUGAUUAAG	3'	1281.47	2088.72	1.62994	CAUCUUGAUCAAUGGCCAUUGUAAGAGUAGAAGGAUCCAUGAAGCAAUAAUUCUCUUUGCUAAAAUGUGUGAUAAAACAUUGACUCCUGGUAUUUCACUCUUACAGUGCCCAUUGAUUAAGAUG	124	-50.3	Cluster-16493.55966
ptc-miR475a-5p	AAUGGCCAUUGUAAGAGUAGA	5'	1101.62	298.389	0.270864	CAUCUUGAUCAAUGGCCAUUGUAAGAGUAGAAGGAUCCAUGAAGCAAUAAUUCUCUUUGCUAAAAUGUGUGAUAAAACAUUGACUCCUGGUAUUUCACUCUUACAGUGCCCAUUGAUUAAGAUG	124	-50.3	Cluster-16493.55966
ptc-miR475d-3p	UUACAGAGUCCAUUGAUUAAG	3'	67.446	198.926	2.94941	AUAACAUCCUGAUCAAUGGCCAUUGUAAGAGUAGAAGGAUCCAUGAAGCAAAACAUUGACUCCUGAUAUUCCACUCUUACAGAGUCCAUUGAUUAAGAUGUUA	103	-38.4	Cluster-16493.55970
ptc-miR476a	UAGUAAUCCUUCUUUGCAAAG	5'	854.317	696.24	0.814968	UUAAGCUAGUAAUCCUUCUUUGCAAAGUCAUUUAUUAUUUUUCCUUCAAUUACUAUAAUCAAUGACUUUGCAAAGAUAGAUUUACUAGCUAAAUCU	96	-37.7	Cluster-16493.936
ptc-miR482a.1	CCUACUCCUCCCAUUCC	5'	382.194	994.629	2.60242	GAGUCCUAGCAAGUCUUUGGAGAUGGGAGAGUAUGCAAGAAGGAAAAAUUCAUGAUUUAAUAUUCCUUCUUGCCUACUCCUCCCAUUCCAUCUGCUUUCUGCGACUC	107	-48.9	Cluster-16493.22867
ptc-miR482a.2	UCUUGCCUACUCCUCCCAUU	5'	54721.2	78078.4	1.42684	GAGUCCUAGCAAGUCUUUGGAGAUGGGAGAGUAUGCAAGAAGGAAAAAUUCAUGAUUUAAUAUUCCUUCUUGCCUACUCCUCCCAUUCCAUCUGCUUUCUGCGACUC	107	-48.9	Cluster-16493.22867
ptc-miR482b-3p	UUACCAAUACCUCUCAUGCCAA	3'	224.82	0	0	GAGAAGAGCCGGAGGGGGAGACUGAGACCUACUGGAAGUUGUGGGCAUGAGGUGUUUGGCAAGAAAAUGGAUCUUUUCCUUAUGAUGAUUUCUUACCAAUACCUCUCAUGCCAAUGAUUUCCAGCAGUUCCUCCCUUUCCCUUCUUUCUC	150	-62.5	Cluster-19614.0
ptc-miR482b-5p	GGCAUGAGGUGUUUGGCAAGA	5'	22.482	0	0	GAGAAGAGCCGGAGGGGGAGACUGAGACCUACUGGAAGUUGUGGGCAUGAGGUGUUUGGCAAGAAAAUGGAUCUUUUCCUUAUGAUGAUUUCUUACCAAUACCUCUCAUGCCAAUGAUUUCCAGCAGUUCCUCCCUUUCCCUUCUUUCUC	150	-62.5	Cluster-19614.0
ptc-miR482c-3p	UCUUUCCGAGUCCUCCCAUACC	3'	6474.82	2983.89	0.460845	UCCUCCGCCGUGUUGGAAAGGAAAGGGAGACUGCUUUACUGGAAGCUUCCGGUAUGGGAGAGGCGGGAAUGACUCUGAAAGAACUUAGAAGAGUCUUUCCGAGUCCUCCCAUACCGCAGAUUUCCAGUAGUUCCUCCCUUUACUUAUCUUCACUAUUCCAGCAGCUCUGGA	171	-75.1	Cluster-13436.0
ptc-miR482c-5p	UAUGGGAGAGGCGGGAAUGACU	5'	1933.45	596.777	0.308659	UCCUCCGCCGUGUUGGAAAGGAAAGGGAGACUGCUUUACUGGAAGCUUCCGGUAUGGGAGAGGCGGGAAUGACUCUGAAAGAACUUAGAAGAGUCUUUCCGAGUCCUCCCAUACCGCAGAUUUCCAGUAGUUCCUCCCUUUACUUAUCUUCACUAUUCCAGCAGCUCUGGA	171	-75.1	Cluster-13436.0
ptc-miR482d-3p	UUGCCGACCCCACCCAUGCCAA	3'	584.532	2486.57	4.25395	AGAGAAGAGGGGAAAGAGAUGGAGGACGAGGAAGUUUCUGGACAUGGGUUGGUUUGCAAGAAAAUAAGAUUUUUGAACUCUCUGAUAUUGUUCAUGGAAAACAGUUUUCUUGCCGACCCCACCCAUGCCAAUGAUUUCCUCAGCUUCCUCUCUCUCCCUGUUUCCUUCUCU	171	-78.4	Cluster-4559.0
ptc-miR530a	UGCAUUUGCACCUGCACCUU	5'	472.122	497.315	1.05336	GCCAACAUGUUGCCUUUAUCUGCAUUUGCACCUGCACCUUACUUGUUUCUUUCUUUUGUUUUUGACUCCAAAACCAAAAGUAAGUUUGAAACAUUAAAACAAGCUUGAGGUGCAGGUGCAGGUGCAGGUGAAUGCCAUGUUGGU	144	-74.6	Cluster-6773.0
ptc-miR530b	UGCAUUUGCACCUGCAUCUU	5'	44.964	0	0	GCCAAUAUGUUGCCUUUAUCUGCAUUUGCACCUGCAUCUUUUGCGUUUGUUUUGUUUUUGACUCCACAAACAAAAUCAAGUUCUGUCGAUACAGUAUGUGGGACAAUUAGAUAUGGAAACUAAUAAGCUUAGUUGAGGUGCAGGUGCAAGUGCAGGUGAAUGCCAUUUUGGU	172	-65.8	Cluster-6773.0
ptc-miR6421-3p	UAGAGCAGAUUGUAAGGGAAG	3'	22.482	99.4629	4.42411	UGAAAUCCAAGUGGACUUCCCUUACAAUCUACUCUUUCAGUUUCACAGAAGAUCCAGAUUAGAUUUUAAGGCAAACAAAUUGAUAGAGCAGAUUGUAAGGGAAGCCCACAUGGAUUUCA	119	-55.3	Cluster-16493.42514
ptc-miR6421-5p	UCCCUUACAAUCUACUCUUUC	5'	44.964	0	0	UGAAAUCCAAGUGGACUUCCCUUACAAUCUACUCUUUCAGUUUCACAGAAGAUCCAGAUUAGAUUUUAAGGCAAACAAAUUGAUAGAGCAGAUUGUAAGGGAAGCCCACAUGGAUUUCA	119	-55.3	Cluster-16493.42514
ptc-miR6424	CGCUCGCCAGCGUUGCACCACC	5'	112.41	99.4629	0.884822	AGGAAGGUUUCAGACGCUCGCCAGCGUUGCACCACCAAAACUUGCAAAAGUUCUGAUGGUGCCACGCUGUGUGCGUCUAAAAUCUCUU	88	-43.6	Cluster-8083.0
ptc-miR6427-3p	GUGGGAAUGAACAUUAUGAGA	3'	584.532	0	0	UGCACGCUCUCGUAAUGCUUCAUUCUCACAACGGCAAAGUGUUAUUGCAUCAUCCUAAUGAUUAUCAUCAGCCGUCGUGGGAAUGAACAUUAUGAGACUGUGUA	104	-45.5	Cluster-6557.1
ptc-miR6427-5p	UCGUAAUGCUUCAUUCUCACAA	5'	1303.96	895.166	0.6865	UGCACGCUCUCGUAAUGCUUCAUUCUCACAACGGCAAAGUGUUAUUGCAUCAUCCUAAUGAUUAUCAUCAGCCGUCGUGGGAAUGAACAUUAUGAGACUGUGUA	104	-45.5	Cluster-6557.1
ptc-miR6430	UGAUGAUUAAUUGACUGCAAA	5'	22.482	0	0	CCAAUCUUAGCUUCUUGUUGUUUAGCUUGAUGAUUAAUUGACUGCAAAAGCAACUCUCUUCUUUUUUUAGGAGAGGAGUUGCCUUUGCAGUCAAGUAAUCAUCAAGCUAAAUACCAUAACUGAGGACUGAGGUAGAAGG	139	-70.5
ptc-miR6438b	UUGUACACAGAAUAGGUGAAAU	5'	44.964	0	0	CUUGGUUACUGAUAUUAUUUUGAACCGUCAUGUCAAUUAUUGGUUAUAUAUCGACUGAAAAUGAAAGCUAUUUCACUAUUCUGUGCACACAAUGCUUGAAACAUUAAUCAUGGUUUUUGAAAGUAUUGGAGCAUUGUACACAGAAUAGGUGAAAUAACUUUCAUUUUCAUUCGAUACGCAACUAAAAUUGUAAAUAUAGUUCAGUCUCAUCUUGGAAGCCAAG	223	-76.1	Cluster-16493.56478
ptc-miR6445a	UUCAUUCCUCUUCCUAAAAUGG	5'	9959.53	3879.05	0.389481	UCUCUUUGCCACGUUGUUCAUUCCUCUUCCUAAAAUGGCUUCUCCUUCAAUUUUAAAAAAAAUAAAAAUUAAAGGAGAAUCCAAUAUGAAAUGAGAAGCUAUUUUAGGAAGGGAAUGAAUACGGUGUCGGUGUUAUAAGAGA	142	-52.6	Cluster-9700.0
ptc-miR6459a-3p	UCGAAUUUGGGCUUGAGAUUG	3'	3035.07	1193.55	0.393254	UGCAGAGUAGAAGUCGAGCUCAAGCACAAAUUCGAUCUUGCUUAACAAGGUACCGGCAAAGUCAGAUCGAAUUUGGGCUUGAGAUUGUCUUCUUCGUUGCA	101	-43.7	Cluster-7734.0
ptc-miR6459a-5p	AGCUCAAGCACAAAUUCGAUC	5'	67.446	0	0	UGCAGAGUAGAAGUCGAGCUCAAGCACAAAUUCGAUCUUGCUUAACAAGGUACCGGCAAAGUCAGAUCGAAUUUGGGCUUGAGAUUGUCUUCUUCGUUGCA	101	-43.7	Cluster-7734.0
ptc-miR6459b	UCUCAAGCCCAAAUUCGAUC	5'	1303.96	298.389	0.228833	AAGAAGACAAUCUCAAGCCCAAAUUCGAUCUGACUUUGCCGGUACCUUGUUAAGCAAGAUCGAAUUUGUGCUUGAGCUCGACUUCUA	87	-34.9	Cluster-7734.0
ptc-miR6462e	UCUUAUGCGUUUUUGUCUCU	5'	22.482	0	0	GGGAUCGGCAGGGGACAAAAAUGGCAUAAGAGAGGUACAGUGGGAGGCAGGAGAAAGACCAAUAUCUGCCACCCUUCUUUCUCUCUUAUGCGUUUUUGUCUCUCGCCGGUCAC	113	-59.4	Cluster-16493.17884
ptc-miR6476a	UCAGUGGAGAUGAAACAUGA	5'	157.374	397.852	2.52806	UGGAGAUGCGGAUCAGUGGAGAUGAAACAUGAUUGCUACAGCAUUGCUAAGUGUUUAAAGAUGAACUGUGUGGUUAUUUCCUUGGUGAAUGUAUUUUUA	99	-22.2	Cluster-15843.0
ptc-miR6478	CCGACCUUAGCUCAGUUGGUG	5'	2765.29	1392.48	0.503557	ACCGACCUUAGCUCAGUUGGUGGAGCGGAGGGCUGUAGGUCGCUGGUUGGAUUCCGGCAAGGUCGGAUUUCAAUUUUGUAAUUUCUUUUCUCACCGACCUUAGUUCAGAAGUUGCAUUGUUUUGUCUGUUGAGGUGGU	138	-45.3	Cluster-21556.1
ptc-miR7812	CUGUUAUGAAUUGAUGGAGUG	5'	44.964	0	0	GAUGAUGCCACUCCAUCAAUUCAUAGUGGCACUUCACAAAUUGUGAAAUAAAUGUAUUUGAAUAUUAGCUAAAGUGAAGUGCUGUUAUGAAUUGAUGGAGUGCCAUUAUCA	111	-52.7	Cluster-16493.29500
ptc-miR7817a	UUUGGUUAUUGUCUCGAGACA	5'	157.374	0	0	CUAACAUCCCUCGGGUGGCGUUUGGUUAUUGUCUCGAGACAGAAAAGAUGGAGACAAAAACUUUUUUGGUUGAAGAGGCAGAGACAAAAUAAAUCUGUCUUUGUGAUAAUUUUAGAGUGAAUUCCUGUAUUUUCAAAACAAGAAGUAUAAGGAGACAUGUCUUAUCUACCCCCACUGUCUCCGUCUCUUAUGUUUCGAUACAGUAACCAAACGCUACCUUGAGUACAAGGAUGA	234	-92.8	Cluster-17768.0
ptc-miR7835	GAUGGGAUUUUUCGGGAAGUG	5'	22.482	0	0	CCCAAAAUCGCUUUUCAAAGAAUCUCAACCAUUGGAUUUGUGUGACCCCGGUGGGAUCCACUCAUUCAAUGGAUGGGAUUUUUCGGGAAGUGAUUUCGAGGA	102	-46.4	Cluster-16493.9937
ptc-miR827	UUAGAUGACCAUCAACGAAAA	5'	134.892	0	0	CAUGAAUAUAUUUGUUGAUAGUCAUCUAGUGAACAUUGAAAGUCAUAUUAGAUGACCAUCAACGAAAACAUUCAUG	76	-28	Cluster-14132.0
LP(nt): The length of precursor; MFE(Kcal/mol): minimal folding free energy
