# Supplementary material for: Genome-Wide Analysis of the miRNA–mRNAs Network Involved in Cold Tolerance in Populus simonii × P. nigra
Source: Genes (Basel). 2019 Jun 5;10(6):430. doi: 10.3390/genes10060430 (PMC6627750; doi:10.3390/genes10060430)
Supplement: Supplementary file 1 [file genes-10-00430-s001.zip › Table S4.xls]

## Sheet: novel miRNAs
Table S4 Novel Populus simonii × P. nigra miRNA identified in UD and CTD libraries
miRNA	miRNA sequence(5'-3')	len(nt)	miRNA* sequence(5'-3')	Sequence of hairpin	LP	MFE	miRNA location
novel_1	uuuggauugaagggagcucua	21	agcuccuugaaguccaauaga	UGGGAUAUAGUGGUUUAACGUGACAUCUAUGUAUUUACUGCUGUUUGUUUGUUGUUGGUUUGUCAGGAAUGGGUUAGGGUUUCGAUACCGUGUAUUUUCAAAGCUGAGAUGAGUGAUGGAUUGUGGAGUGGAGCUCCUUGAAGUCCAAUAGAAGCUCCUGCUGGGUAGAUCGAGCUGCUGAGCUAUGAAUCCCACAGCCCUAUCACCAUCAGUCAUUUUGAUGGGCCUGCGGCUUGCAUAUCUCAGGAGCUUUAUUGCCUAAUGUUAGAUCCCUUUUUGGAUUGAAGGGAGCUCUAAACCCAUAACCCCUUCAACCUU	318	-102.7	Cluster-16493.44740:12..329:-
novel_26	cccucaucgucuaguggu	18	ugcugacgaucgggcaaaugug	CUUGAAAGAGAGAUGUCCUGAACCACUAGACGAUGAGGGCACAUUUGCCCGAUCGUCAGCAUAUUAUACCGGCCAGAAAGAGAGAAUUCUUUUAUAUAGUAUAGAGCGAUGCGUUGGAUAUGGUGCCAUUUGCGAAGAAAUGAGUUUAUGCACUUUCUUCCUAGUGAUGUUAUUGUCAACAAAUGAUGGGAUCUUGAUCGGAUUCAAAGGUCAUUGCCUACUUACUUCUUUACUCCACCUCACAAUCUAUACCUUGCCUGCCUUGGUCUGAGUCGGGGCGGGUACACAGAUUCAUUAU	298	-71.8	Cluster-16493.12329:20..341:-
novel_27	uguguucucaggucgccccug	21	ggagcgaccugaaaucacaug
novel_42	uuccacagcuuucuugaacuu	21	cucaagaaagccgugggaga	UUGUAAGUCCUGGUCAUGCUUUUCCACAGCUUUCUUGAACUUCCUUGCCAUGCUUAACUUGUGUGUGUGUGUGUAGAUCACUAUAUAUCUGUAUAGUUAUACACAUUUAGCUAGCUAGCACCAUGGAAGCUCAAGAAAGCCGUGGGAGAACAUGGCAACUCAGGAUUUUUUGGGGCGAUCUGUUUCUUGCUUUUAUGGUCGAGAUCUCUCCCAUGGACUGCAUCCAAGAAGCUUUGAUCAUCUUCCUCCUUGCAUGGAUCAUGGUAACUCUCUUGUAAUUUAGACCCUUUUUUUGCAUAACUUUUUAAUGGUUUUAAU	318	-97.9	Cluster-10726.0:56..373:-
novel_46	uggacgaacaucaacaccuuu	21	aggugucaucguuguuugccg	UAGGUCGUGGCAGUGGAGAAGAAAUUGGAACUUAUGUUGAAAAACUUAUGACAAGUGAACUAUCUGGAAAUGUGAUAGAUAUCUGUCCUGUGGGAGCCCUUACGUCGAAACCUUUUGCAUUUAAAGCUCGAAAUUGGGAGUUGAAAGGUACAGAGACCAUUGAUAUCACUGAUGCAGUUGGAUCCAACAUCCGGAUUGAUAGCAGAGGUCCAGAGGUCUUGCGCAUCACUCCACGGUUGAAUGAGGAUAUAAAUGAAGAAUGGAUAUCAGACAAAACUCGGUUUUGCUAUGAUGGUUUAAAGAGGCAGAGGCUAAAUGAUCC	322	-73.3	Cluster-9547.0:439..756:+
novel_48	ugugggaaugaacauuaugag	21	ucguaaugcuucauucucacaa	CCUAAUGAUUAUCAUCAGCCGUUGUGGGAAUGAACAUUAUGAGACUGUGUAUACAGAUAGAUUCAUUAAAGCGUAUGUUUUUUUUUUUUUUUUAAAUAAGUAAAACAAUAUGUGUGAUUCCUUCCAAUUCCAUUUGCUUGGUUUAUUUUCAUCGUCCCUUAAAGAAAUUUAAGAACAAGUGGCAUUGGAGGUAUCCCAUGUAAUGUUUUUUUAUGUGUACUUAGUCUUUUUUUCCAUCGUACGGUUUCUGAGCACGAGGAUGUCUUGUAUUAAGCCAUCACCAGACAACAGGCUGGAUAGGCAGGAAGAAAUGUAUUUU	319	-74.3	Cluster-6557.0:568..886:-
novel_5	ucggaccaggcuucauucccc	21	ggaauguuggcuggcucgaag	AACAUGAAACAACUGUUAAGGCUUCGGACCAGGCUUCAUUCCCCUCAAACAUACAAGCUUAUUUUAUGCAUUUCAUGUGCAAAUUCAUCAGUUAUUCUGUUACAUCUUUCUUUCUCUCUUUGUUUAUUAGAAGAUAUAGCAUGAGUUCAGUUUCGUGAGGGUUAGGUUGAGAGGAAUGUUGUCUGGCUCGAGGUCACUAAUGGGAUCUAUGAUUUUAUCUCAAUUGAUUGAUUUUCUUUCAAAUUCUAGUAAAUUGAAUUGAGAGAGAUCAUGAUCAACUUAUAUUUAAUGAUGUCGGACCAGGCUUCAUUCCCCC	316	-81.7	Cluster-21322.0:251..570:-
novel_50	uaugcguuuuugucccucggc	21	agggggaaaaagcgcauauga	CCGACUGAUCAAUAUAGACAGGCGAGAUUAGCAGGGGGAAAAAGCGCAUAUGAGAGAUCCAGAAAGGGACAUGGCAAGAUAAAUUUUUAAAGAAAUGUGAAAAGAAACAAGCAAAACUAAGAGAGGAAACUAGCCCGGGGGAGCUUUGCCAACCAGCAGCAUCCACCAGAUUUUGGAACUUGGCAUGAAGCCUAUGUUGGUUUGCAGCUAUCUGCAAAGAGAUUAGAUUAGUUCAACCCACUUUUAGCCUAUGUUGGUUUCCAUGUGCCUCUCUCAUAUGCGUUUUUGUCCCUCGGCCGAUCUCAUCCAUGUCAGCUGA	319	-103.5	Cluster-20433.0:139..457:+
novel_51	ugcucacuucucuucugucag	21	ugacagaagagagugagcac	AAGCAUACCAUUGCAGGGUGUGUGCUCACUUCUCUUCUGUCAGCUUACAUUUGCCAGUGUUUCCUCGUGCACCCCCACUACGCCCACUACCCCUCCUUUCAAUUCUUUCUUGUUCCUUUAAGUUAAUCUCCACUUGGAACUGAUCGUUCUUAUCUUCUAGAACUAUGCGCUUCUUCUCUCUCUCUCUGCAGCUUUUUUUUAUCACCACACACUCACACGCUUGUUUGCUUUGUGCAUCCACAACCAAAUGUCUUUCUCCCCUCGGUUAUUAGUCAAAGGGCAGCUGAAGAGCUACUGGACAUAAAGUAACCCCAAGCGC	319	-61.9	Cluster-16493.60622:2657..2975:-
novel_59	gggcaauucuccuuuggcagacgu	24	ugccaaaggagaauugcccug	AGGGUAGUGAUGAAUAACAGGGCAAUUCUCCUUUGGCAGACGUAUAUGGCGUUUGGACACCAACUUUGGACUGCCAAAGGAGAAUUGCCCUGCCAUUCAACUACACUACCAUUGCUGUCCCACAAUGCCUCCACCAACUUUUCUUUGUGCAGUGUUAAAAAUUCAAAGUGAAAGAAGUUCAGAGGCAAUGAUGAGGCAGAACAGAUGAAGAAAAUGCAUACAUUUCUAGUUGGAAGGUGAAAGAAGUUUAGAAGCACACAGUUCCCUGCCGACACAACAGAAACUAAGUGAUGAGACUGGCAAGAUGAAUACAACGCAU	319	-99	Cluster-7476.0:10..328:+
novel_63	uuggacugaagggagcuccuu	21	gagagcuucuuucagcccacuc	UCCAUCCUCUCCUUUUCUGUGCUUGGACUGAAGGGAGCUCCUUCCUUCUCUUGCUUUCAUUUAUUGAAGAAACUGUCUAAUACAGUUUGUUCGCUGGUUAAAUUUCUACUUUCUUACCAUCACCAUCAUUUGCCAGCUGAUACUUUGGCUUGUACUGUUCUGUCAUAUCAUGAUCAACUAAUUAAUGUUCUUAAUUUUCUUGUUACAAAUCUCUUCCACUAUUAGUACUGUCAUCCUGCCAAUACGUAGAAAUAAUUGUACAUUUUCUUACACAUAACUGUUUAAUGCUAAUUACCCACUGGCAUACCUGCUUUGCUUU	319	-47.7	Cluster-8151.0:469..787:-
novel_68	uuuaaauuucaaagguuguggcau	24	cugccacgaccuuugaaauuuaaag
novel_69	ggagagauggccgagugg	18	acucagucauaauccuga	CAGAAAAAUUGGAAGUAGAUAGAAUAUUUUUUUAUAAAAAACGAGUCCGCUUUUAUGUUAGUUCGUACUAUAAAAUUCCUUUGUUUGUGAGAAAAUUUUCUCACAAACAAAGGAAUUUUAUAGUACGAACUAACAUAAAAGCGGACUCGUUUUUUAUAAAAAAAUAUUCUAUCUACUUCCAAUUUUUCUGAUCAAAAAAGGUAUCUAUUAACCAUAAUCUAAAAAACGAUGAAUAACUCGCUAUUCACCCAGGUACUCAGUCAUAAUCCUGAUGUCGGAGAGAUGGCCGAGUGGUUGAAGGCGUAACAUUGGAACU	316	-170.6	Cluster-9310.0:43..358:-
novel_70	uucauuccucuuccuaaaaug	21	uuaggaagggaaugaauacugug	UUUUUCUCUCAGGGCACGUUGUUCAUUCCUCUUCCUAAAAUGGCUUCUUCUCCUUUAGUUGUUGCAAUUAUAGGAGAGGAGAAUCCAUUUUAGGAAGGGAAUGAAUACUGUGUCGGUUUUAUGAGGGAGACAAUCUUACAAAAUUAUAACAUGGUUUUUGUCCAUUCUUGAAAUUUGACACCAACUAUUUCAGGUGAAAAUGUAAUCUUUCCCUUUGAAUCAAUUUUUUGAAGUCAUUUCAUUUUGUUUUUUAUUCUGUUUAUUUCAUGUCUUUUGAUUAUUACUCUUUUAGCUUGCUGGUUGGAUUUGCUGUUGUCAU	319	-92.3	Cluster-1367.0:186..504:-
novel_76	cuuucgggaagugaaauuugg	21	aaauucacuucccaaaaaau
novel_79	ucgacugaaagugaaagcuauuu	23	auaacuuucauuuucauuugaua	UUUUGAUUCUCUGAAGGGAAAUUGAAGAAAUCAAUUAACUAGUAAUUCACCGUACAUGUUUCCUCACCCCUUCACCUUAUUUUGUUUUUGGCUACUUUCAUGUAGGCUUUGUCUUCCUUGCAAGUAGAGAUGAAUGCAAUCUGAUUUCUCCUUUGCAAUACGAAAGGUUGAGUUUCUGUUUGUGCUAGCCUGCGAAUAAUGGAAAAUUCCUUGAAGAAAGAUUUACCUUGGUUACUGAUAUUAUUUUGAACCGUCAUGUCAAUUAUAGGUUAUGUAUCGACUGAAAGUGAAAGCUAUUUCACUAUUCUGUGCACAC	316	-55.8	Cluster-6328.0:512..827:+
LP(nt): The length of precursor; MFE(Kcal/mol): minimal folding free energy
