# Supplementary material for: Genome-Wide Analysis of the miRNA–mRNAs Network Involved in Cold Tolerance in Populus simonii × P. nigra
Source: Genes (Basel). 2019 Jun 5;10(6):430. doi: 10.3390/genes10060430 (PMC6627750; doi:10.3390/genes10060430)
Supplement: Supplementary file 1 [file genes-10-00430-s001.zip › Table S5.xls]

## Sheet: novel miRNAs
Table S5 Candidate phase siRNAs in Populus simonii × P. nigra
siRNA	siRNA sequence(5'-3')	len(nt)	Loci of phase siRNAs	Loci of phasing trigger miRNA	Target of siRNA
Nt_11863_x7	UCGUUAAGAAUAUAGUCAUGU	21	Cluster-12280.0:497-517	miR828:233-254	Cluster-16493.26401
Nt_161166_x9	AAAAACCGGAUAGCUAGGAAGUCU	24	Cluster-12280.0:287-310	miR828:233-254	Cluster-16493.5961
Nt_211357_x4	UCGUUAAGAAUAUAGUCAUGUA	22	Cluster-12280.0:497-518	miR828:233-254	Cluster-16493.26401
Nt_303316_x17	UCGUUAAGAAUAUAGUCAUG	20	Cluster-12280.0:497-516	miR828:233-254	Cluster-16493.26401
Nt_577902_x4	CAAGAGAAGAACACAAGUAUC	21	Cluster-12280.0:350-370	miR828:233-254	Cluster-16493.48300,Cluster-16493.1200
Nt_647725_x6	AAUAGAUAUAGAGUAGAAGAA	21	Cluster-12280.0:476-496	miR828:233-254	Cluster-16493.58464,Cluster-16493.7855
Nt_674192_x6	AAAACCGGAUAGCUAGGAAGU	21	Cluster-12280.0:288-308	miR828:233-254	Cluster-16493.5961,Cluster-16493.44804
Nt_302328_x4	UCAACAAAUACGGGUUCAUGG	21	Cluster-14937.0:404-424	miR159:44-64	Cluster-16493.42684,Cluster-16493.35863
Nt_339731_x6	AAGAUCGAGAAGGGUAUUUCU	21	Cluster-14937.0:330-350	miR159:44-64	Cluster-590.0
Nt_191680_x65	AAAGACUGGAUAGUUAGGA	19	Cluster-16493.11094:493-511	miR828:439-460	Cluster-16493.34154,Cluster-16493.34155,Cluster-16493.21113
Nt_221621_x1030	AAAGACUGGAUAGUUAGGAAG	21	Cluster-16493.11094:493-513	miR828:439-460	Cluster-16493.34154,Cluster-16493.34155,Cluster-16493.21113
Nt_321463_x10	AAAGACUGGAUAGUUAGGAA	20	Cluster-16493.11094:493-512	miR828:439-460	Cluster-16493.34154,Cluster-16493.34155,Cluster-16493.21113
Nt_718281_x7	AAAGACUGGAUAGUUAGGAAGU	22	Cluster-16493.11094:493-514	miR828:439-460	Cluster-16493.34154,Cluster-16493.34155,Cluster-16493.21113
Tr_261407_x57	AAAGACUGGAUAGUUAGGAAG	21	Cluster-16493.11094:493-513	miR828:439-460	Cluster-16493.34154,Cluster-16493.34155,Cluster-16493.21113
Nt_12439_x5	CAACUAGAGAUGAAUAUUUGC	21	Cluster-16493.11549:676-696	miR5272:518-541	Cluster-16493.60455,Cluster-16493.32789
Nt_185224_x7	UUCUUGAUGACGUGGGCUAAU	21	Cluster-16493.11549:580-600	miR5272:518-541	Cluster-16493.57876
Nt_263485_x4	UUGAACUGGAUAUGAGGCUG	20	Cluster-16493.11549:706-725	miR5272:518-541	Cluster-7173.0
Nt_308196_x7	UUCUUGAUGACGUGGGCUAAUC	22	Cluster-16493.11549:580-601	miR5272:518-541	Cluster-16493.57876
Nt_457754_x4	UAAAUUGGUUGGAGAGCUUG	20	Cluster-16493.11549:614-633	miR5272:518-541	Cluster-16493.36819
Nt_555925_x14	AUAAAUUGGUUGGAGAGCUUG	21	Cluster-16493.11549:613:633	miR5272:518-541	Cluster-16493.36819
Nt_565116_x34	UGAGGCUGGAAAGUUCGAUUG	21	Cluster-16493.11549:718-738	miR5272:518-541	Cluster-14174.3
Nt_595419_x4	UUGAACUGGAUAUGAGGCUGG	21	Cluster-16493.11549:706-726	miR5272:518-541	Cluster-7173.0
Nt_627312_x5	UGAACUGGAUAUGAGGCUGG	20	Cluster-16493.11549:707-726	miR5272:518-541	Cluster-7173.0
Nt_697618_x9	UAAAUGAACUUGAACUGGAUA	21	Cluster-16493.11549:697-717	miR5272:518-541	Cluster-23492.0
Nt_786449_x4	UGGGCUAAUCAUAACAAUU	19	Cluster-16493.11549:592-610	miR5272:518-541	Cluster-12923.0,Cluster-16493.37546,Cluster-16493.62394
Tr_218710_x5	UUCUUGAUGACGUGGGCUAAU	21	Cluster-16493.11549:580-600	miR5272:518-541	Cluster-16493.57876
Tr_449111_x5	UAAAUGAACUUGAACUGGAUA	21	Cluster-16493.11549:697-717	miR5272:518-541	Cluster-23492.0
Nt_143581_x19	UUCUUGACCUUGUAAGACCUU	21	Cluster-16493.19914:280-300	miR390:222-242, 438-458	Cluster-12367.0,Cluster-16493.57059,Cluster-16493.9661,Cluster-16493.57056
Nt_289940_x4	UUCUUGACCUUGUAAGACCUUU	22	Cluster-16493.19914:280-301	miR390:222-242, 438-458	Cluster-12367.0,Cluster-16493.9661,Cluster-16493.57056,Cluster-16493.9660,Cluster-16493.54410,Cluster-16493.57059
Nt_375771_x13	UUUUCUUGACCUUGUAAGACC	21	Cluster-16493.19914:278-298	miR390:222-242, 438-458	Cluster-12367.0,Cluster-16493.9661,Cluster-16493.57056,Cluster-16493.54281,
Nt_403935_x34	UCUUGACCUUGUAAGACCUUU	21	Cluster-16493.19914:300-320	miR390:222-242, 438-458	Cluster-12367.0,Cluster-16493.9661,Cluster-16493.57056,Cluster-16493.54281,Cluster-16493.9660,Cluster-16493.57059
Nt_573592_x4	UUUCUUGACCUUGUAAGACCC	21	Cluster-16493.19914:769-789	miR390:222-242, 438-458	Cluster-12367.0,Cluster-16493.57061,Cluster-16493.57059,Cluster-16493.9661,Cluster-16493.57056,Cluster-16493.54281,Cluster-16493.9660,Cluster-16493.54410
Nt_260093_x4	UUUGUUGACCUAUUGAUUCUC	21	Cluster-18509.1:1070-1090		Cluster-7942.0,Cluster-16493.61974,Cluster-16493.61977
LP(nt): The length of precursor; MFE(Kcal/mol): minimal folding free energy
