# Supplementary material for: Genome-Wide Analysis of the miRNA–mRNAs Network Involved in Cold Tolerance in Populus simonii × P. nigra
Source: Genes (Basel). 2019 Jun 5;10(6):430. doi: 10.3390/genes10060430 (PMC6627750; doi:10.3390/genes10060430)
Supplement: Supplementary file 1 [file genes-10-00430-s001.zip › Table S7.xlsx]

## Sheet: Table S7 DEGs
Table S7 The DEGs identified in Populus simonii × P. nigra under cold stress condition
Gene_id	Tr_readcount	Nt_readcount	log2.Fold_change.	p.value	q.value.Storey.et.al..2003.	Signature
Cluster-16493.25325	0.00105576	168.85	-17.287	4.6062e-08	4.7295e-06	down
Cluster-16493.34151	0.052788	369.154	-12.772	9.2409e-39	6.5809e-36	down
Cluster-16493.35361	0.17684	123.616	-9.4492	5.1912e-23	2.0048e-20	down
Cluster-16493.23340	0.350512	95.4623	-8.0893	6.3987e-21	2.2374e-18	down
Cluster-16493.31191	0.220654	25.0249	-6.8254	4.8945e-07	4.0504e-05	down
Cluster-16493.7666	0.292446	22.6056	-6.2724	1.3857e-06	0.00010433	down
Cluster-16493.34149	0	38.2255	-6.2565	3.4294e-10	4.9025e-08	down
Cluster-16493.46680	8.92118	517.836	-5.8591	1.5144e-118	5.3434e-115	down
Cluster-16493.45537	0	28.7522	-5.8456	4.9183e-08	5.0234e-06	down
Cluster-16493.47886	0	28.5009	-5.8329	5.6286e-08	5.6668e-06	down
Cluster-16493.37845	3.22007	164.495	-5.6748	7.6234e-39	5.5305e-36	down
Cluster-16493.32245	4.68863	220.64	-5.5564	2.1417e-51	2.3749e-48	down
Cluster-16493.39644	0	16.5741	-5.0509	4.2904e-05	0.0022292	down
Cluster-16493.12723	0	15.745	-4.9768	6.9411e-05	0.0033951	down
Cluster-16493.34366	3.80074	95.8371	-4.6562	3.3583e-22	1.2473e-19	down
Cluster-16493.33329	0.682549	16.7124	-4.6138	5.3992e-05	0.0027162	down
Cluster-16493.31370	6.96802	150.564	-4.4335	3.5275e-33	2.1226e-30	down
Cluster-16493.19344	1.37249	28.441	-4.3731	2.0307e-07	1.8372e-05	down
Cluster-16493.31992	6.44014	133.11	-4.3694	2.6074e-29	1.3229e-26	down
Cluster-16493.32078	0.917984	17.8027	-4.2775	4.3938e-05	0.0022738	down
Cluster-16493.24789	1.90037	36.8523	-4.2774	4.1427e-09	5.0562e-07	down
Cluster-16493.33047	1.17137	22.5109	-4.2644	4.4276e-06	0.00029731	down
Cluster-16493.27286	1.71983	31.7577	-4.2068	5.6358e-08	5.6668e-06	down
Cluster-16493.27524	1.25055	23.0104	-4.2017	3.8309e-06	0.00026269	down
Cluster-16493.40065	1.71825	29.9845	-4.1252	1.57e-07	1.456e-05	down
Cluster-16493.40514	4.04515	70.0016	-4.1131	1.192e-15	2.8124e-13	down
Cluster-16493.33278	27.5553	453.478	-4.0406	3.0318e-91	8.1151e-88	down
Cluster-16493.31372	73.8504	1203.98	-4.0271	1.8992e-238	1.3402e-234	down
Cluster-16493.24861	1.25213	19.8482	-3.9866	2.4583e-05	0.0013533	down
Cluster-16493.34376	15.5197	243.72	-3.9731	2.4347e-49	2.423e-46	down
Cluster-16493.19855	2.32267	35.2752	-3.9248	2.2271e-08	2.4179e-06	down
Cluster-14748.0	1.58364	21.8696	-3.7876	1.381e-05	0.00080968	down
Cluster-16493.52099	1.54827	21.2708	-3.7801	1.838e-05	0.0010475	down
Cluster-16493.26065	2.76556	35.6842	-3.6896	3.8804e-08	4.0509e-06	down
Cluster-16493.20611	1.82647	23.2575	-3.6706	9.5121e-06	0.00058277	down
Cluster-16493.31787	19.7955	241.407	-3.6082	1.4646e-45	1.2493e-42	down
Cluster-16493.33467	92.4176	1112.09	-3.589	3.0663e-202	1.5868e-198	down
Cluster-16493.37437	2.76609	32.7839	-3.5671	2.0393e-07	1.8428e-05	down
Cluster-16493.42789	4.0916	45.4036	-3.4721	1.5034e-09	1.9779e-07	down
Cluster-16493.27284	1.94313	20.7913	-3.4195	4.8568e-05	0.0024835	down
Cluster-16493.33483	36.5631	384.243	-3.3936	7.5365e-68	1.3296e-64	down
Cluster-16493.35269	10.5064	110.282	-3.3919	1.1413e-20	3.9026e-18	down
Cluster-16493.31866	27.3152	276.109	-3.3375	1.5215e-48	1.423e-45	down
Cluster-16493.39157	2.11152	20.6531	-3.29	6.9626e-05	0.0034013	down
Cluster-16493.27771	5.83836	56.7973	-3.2822	4.4358e-11	7.0271e-09	down
Cluster-16493.39155	2.4008	23.1329	-3.2684	2.7116e-05	0.0014761	down
Cluster-16493.33287	136.774	1317.12	-3.2675	4.3484e-220	2.8128e-216	down
Cluster-16493.31575	2.96141	28.5161	-3.2674	3.1843e-06	0.00022149	down
Cluster-16493.31917	169.068	1611	-3.2523	1.4725e-267	1.905e-263	down
Cluster-16493.38148	26.6104	248.739	-3.2246	1.4884e-42	1.1789e-39	down
Cluster-16493.33126	372.842	3448.51	-3.2093	0	0	down
Cluster-16493.28391	2.94029	27.1314	-3.2059	6.7127e-06	0.00042781	down
Cluster-16493.26736	3.10077	28.5535	-3.203	3.8932e-06	0.00026673	down
Cluster-16493.28505	3.13719	28.769	-3.197	3.654e-06	0.00025123	down
Cluster-16493.31424	32.4446	296.141	-3.1902	7.9982e-50	8.1691e-47	down
Cluster-16493.35385	8.80029	78.0802	-3.1493	3.6878e-14	7.8428e-12	down
Cluster-16493.32838	949.445	8307.6	-3.1293	0	0	down
Cluster-16493.36241	2.42825	21.102	-3.1194	8.9526e-05	0.0042323	down
Cluster-16493.32998	24.7576	213.544	-3.1086	1.5813e-35	1.0402e-32	down
Cluster-16493.40147	5.82146	49.7034	-3.0939	2.1357e-09	2.7402e-07	down
Cluster-16493.34018	28.7167	243.72	-3.0853	5.1976e-40	3.8794e-37	down
Cluster-16493.32829	200.806	1672.02	-3.0577	3.2095e-261	3.1142e-257	down
Cluster-16493.24331	9.87136	81.2224	-3.0406	3.3121e-14	7.1218e-12	down
Cluster-16493.32942	346.143	2816.74	-3.0246	0	0	down
Cluster-16493.24776	6.5985	53.3071	-3.0141	9.5185e-10	1.2872e-07	down
Cluster-16493.33900	4.50335	36.1673	-3.0056	4.8719e-07	4.0361e-05	down
Cluster-16493.32482	66.6713	532.703	-2.9982	7.0775e-83	1.6158e-79	down
Cluster-16493.34761	4.62634	36.8318	-2.993	4.0613e-07	3.4044e-05	down
Cluster-16493.31654	4.81374	38.1598	-2.9868	2.5918e-07	2.2966e-05	down
Cluster-16493.30173	28.4406	221.163	-2.9591	5.5454e-35	3.5283e-32	down
Cluster-16493.33122	216.009	1673.81	-2.954	2.9425e-252	2.2841e-248	down
Cluster-16493.34068	3.23274	24.9056	-2.9456	3.6178e-05	0.0019169	down
Cluster-16493.32803	45.7144	350.281	-2.9378	5.5665e-54	6.7514e-51	down
Cluster-16493.33822	123.376	941.086	-2.9313	1.5478e-141	6.3237e-138	down
Cluster-16493.31962	15.4357	116.993	-2.9221	4.922e-19	1.4983e-16	down
Cluster-16493.31201	13.3733	100.959	-2.9163	1.3193e-16	3.2929e-14	down
Cluster-16493.30912	4.80371	36.1689	-2.9125	7.518e-07	5.9854e-05	down
Cluster-16493.32088	37.2683	280.151	-2.9102	4.2016e-43	3.3973e-40	down
Cluster-16493.24921	9.97694	74.8613	-2.9076	1.1503e-12	2.1412e-10	down
Cluster-16493.32341	24.9809	184.722	-2.8865	9.3284e-29	4.5541e-26	down
Cluster-16493.31608	3.69516	27.2318	-2.8816	1.9728e-05	0.0011129	down
Cluster-16493.32381	233.968	1722.63	-2.8802	1.3543e-252	1.1681e-248	down
Cluster-16493.45530	3.90631	28.5461	-2.8694	1.3032e-05	0.00077047	down
Cluster-16493.35143	13.5137	98.0977	-2.8598	7.2197e-16	1.7297e-13	down
Cluster-16493.42582	3.52254	25.4512	-2.853	4.0703e-05	0.0021319	down
Cluster-16493.17874	3.99236	28.4536	-2.8333	1.5463e-05	0.00089706	down
Cluster-16493.28437	5.59447	39.8521	-2.8326	3.1502e-07	2.711e-05	down
Cluster-16493.30999	12.0177	84.7772	-2.8185	1.0181e-13	2.1074e-11	down
Cluster-16493.28240	4.33073	30.3341	-2.8083	8.9808e-06	0.00055548	down
Cluster-16493.32820	65.6862	459.568	-2.8066	6.7651e-67	1.1416e-63	down
Cluster-16493.51186	3.79282	26.3776	-2.798	3.5947e-05	0.0019073	down
Cluster-16493.36201	5.83572	40.352	-2.7897	3.3577e-07	2.8736e-05	down
Cluster-16493.18906	4.53977	30.5964	-2.7527	1.038e-05	0.00062899	down
Cluster-16493.44750	5.26508	35.4387	-2.7508	2.1021e-06	0.0001525	down
Cluster-16493.32885	230.789	1539.81	-2.7381	1.3496e-213	7.4827e-210	down
Cluster-16493.36240	24.5401	163.086	-2.7324	3.8051e-24	1.5628e-21	down
Cluster-16493.32965	197.31	1309.67	-2.7307	2.1038e-181	9.606e-178	down
Cluster-16493.32490	60.3895	400.119	-2.7281	1.1383e-56	1.4727e-53	down
Cluster-16493.32200	15.6253	103.407	-2.7264	7.5607e-16	1.8058e-13	down
Cluster-16493.33158	240.397	1573.66	-2.7106	9.701e-216	5.7926e-212	down
Cluster-16493.49374	8.3933	54.7265	-2.7049	5.3022e-09	6.3909e-07	down
Cluster-16493.20115	5.53271	36.0717	-2.7048	2.1473e-06	0.00015549	down
Cluster-16493.34190	7.79679	50.34	-2.6908	2.3861e-08	2.5832e-06	down
Cluster-16493.18576	5.17323	33.3301	-2.6877	5.6656e-06	0.00036771	down
Cluster-16493.52865	9.94685	64.0232	-2.6863	3.2099e-10	4.6043e-08	down
Cluster-16493.30780	25.5568	163.193	-2.6748	1.3165e-23	5.2406e-21	down
Cluster-16493.30128	51.1516	321.104	-2.6502	2.3293e-44	1.9442e-41	down
Cluster-16493.28637	15.0615	94.5397	-2.6501	3.445e-14	7.3872e-12	down
Cluster-16493.27643	15.6416	97.9421	-2.6465	1.263e-14	2.7852e-12	down
Cluster-16493.54358	4.11747	25.7598	-2.6453	7.7297e-05	0.0037106	down
Cluster-16493.52023	4.60839	28.7674	-2.6421	2.9929e-05	0.00161	down
Cluster-16493.36735	39.2864	241.051	-2.6172	2.9668e-33	1.7992e-30	down
Cluster-16493.24234	23.0156	138.63	-2.5906	1.3619e-19	4.4116e-17	down
Cluster-16493.32709	411.271	2473.63	-2.5885	0	0	down
Cluster-16493.32189	13.6721	81.5904	-2.5772	4.3583e-12	7.5516e-10	down
Cluster-16493.19189	4.32862	25.8124	-2.5761	9.8582e-05	0.0045795	down
Cluster-16493.30322	4.56511	27.184	-2.574	6.4902e-05	0.0031946	down
Cluster-16493.36681	4.88289	28.9867	-2.5696	3.7854e-05	0.0019975	down
Cluster-16493.32353	59.4039	350.367	-2.5602	2.3959e-46	2.0896e-43	down
Cluster-16493.18975	7.32381	43.1929	-2.5601	5.2152e-07	4.2884e-05	down
Cluster-16493.37799	6.12341	35.8009	-2.5476	5.2398e-06	0.0003444	down
Cluster-16493.34387	18.3702	106.877	-2.5405	3.9427e-15	9.0546e-13	down
Cluster-16493.24493	25.0215	144.939	-2.5342	6.5134e-20	2.1515e-17	down
Cluster-16493.33313	155.312	886.299	-2.5126	7.2986e-112	2.3606e-108	down
Cluster-16493.26495	9.07954	51.362	-2.5	6.9468e-08	6.8605e-06	down
Cluster-16493.32202	375.481	2123.08	-2.4993	1.5999e-263	1.7742e-259	down
Cluster-16493.33178	278.562	1559.94	-2.4854	8.3862e-193	4.0686e-189	down
Cluster-16493.40092	17.3725	96.5074	-2.4738	2.0827e-13	4.1241e-11	down
Cluster-16493.32895	34.6817	190.675	-2.4589	8.4226e-25	3.5532e-22	down
Cluster-16493.33449	81.5575	447.696	-2.4566	7.0707e-56	8.9976e-53	down
Cluster-16493.35833	27.7665	152.193	-2.4545	4.4598e-20	1.4986e-17	down
Cluster-16493.36336	6.00622	32.4537	-2.4339	2.501e-05	0.001374	down
Cluster-16493.33046	78.1791	421.62	-2.4311	4.6811e-52	5.4234e-49	down
Cluster-16493.31101	14.0833	75.0736	-2.4143	1.8003e-10	2.672e-08	down
Cluster-16493.31548	10.8215	56.4088	-2.382	4.2437e-08	4.4157e-06	down
Cluster-16493.25293	8.09082	42.0811	-2.3788	2.2522e-06	0.00016158	down
Cluster-16493.33466	71.7004	371.419	-2.373	1.0329e-44	8.7148e-42	down
Cluster-16493.35306	10.0762	52.0596	-2.3692	1.5499e-07	1.4391e-05	down
Cluster-16493.36189	11.9222	61.3021	-2.3623	1.3279e-08	1.5136e-06	down
Cluster-16493.51813	5.64832	28.9667	-2.3585	9.5394e-05	0.0044635	down
Cluster-16493.32242	5.80668	29.7552	-2.3574	7.7008e-05	0.0037014	down
Cluster-16493.36993	27.5575	140.898	-2.3541	8.2779e-18	2.3537e-15	down
Cluster-16493.49744	6.65551	33.8984	-2.3486	2.5586e-05	0.0014007	down
Cluster-16493.34369	12.9236	65.7633	-2.3473	4.5965e-09	5.5924e-07	down
Cluster-16493.34148	26.1829	133.005	-2.3448	8.1038e-17	2.1025e-14	down
Cluster-16493.45875	8.77284	44.2717	-2.3353	1.6443e-06	0.00012214	down
Cluster-16493.32236	30.3531	152.614	-2.33	6.3532e-19	1.9264e-16	down
Cluster-16493.25105	20.429	102.514	-2.3271	3.4223e-13	6.5919e-11	down
Cluster-16493.32481	156.516	783.099	-2.3229	8.9212e-90	2.2339e-86	down
Cluster-16493.34075	104.731	522.767	-2.3195	1.9738e-60	2.8908e-57	down
Cluster-16493.18571	14.2464	70.829	-2.3137	1.6861e-09	2.1997e-07	down
Cluster-16493.53117	26.4468	130.166	-2.2992	4.1389e-16	1.0009e-13	down
Cluster-16493.32874	32.0951	157.663	-2.2964	3.7064e-19	1.1372e-16	down
Cluster-16493.28812	27.7137	136.107	-2.2961	9.531e-17	2.4417e-14	down
Cluster-16493.38327	28.3472	138.157	-2.285	7.0573e-17	1.8445e-14	down
Cluster-16493.36068	9.18512	44.738	-2.2841	2.0544e-06	0.00014917	down
Cluster-16493.26300	14.7273	71.7012	-2.2835	1.8577e-09	2.4155e-07	down
Cluster-16493.33994	20.9294	101.758	-2.2815	8.3422e-13	1.5679e-10	down
Cluster-16493.44323	19.0565	92.5777	-2.2804	8.9357e-12	1.4981e-09	down
Cluster-16493.29631	15.5925	75.6104	-2.2777	7.2273e-10	9.9294e-08	down
Cluster-16493.32579	80.2378	387.028	-2.2701	5.6026e-44	4.6266e-41	down
Cluster-16493.31640	71.3198	341.748	-2.2606	7.9476e-39	5.7123e-36	down
Cluster-16493.32779	12.1698	58.2456	-2.2589	7.557e-08	7.3786e-06	down
Cluster-16493.28195	52.5241	248.398	-2.2416	2.2354e-28	1.0711e-25	down
Cluster-16493.32841	11.8277	55.584	-2.2325	1.8711e-07	1.7028e-05	down
Cluster-16493.42400	6.65868	31.1983	-2.2282	9.6439e-05	0.0045053	down
Cluster-16493.34395	249.671	1167.97	-2.2259	1.047e-125	3.87e-122	down
Cluster-16493.34375	30.2269	141.313	-2.225	1.1219e-16	2.8459e-14	down
Cluster-16493.31082	12.5799	58.6536	-2.2211	9.5479e-08	9.1386e-06	down
Cluster-16493.22343	6.91312	32.0773	-2.2141	8.2499e-05	0.0039264	down
Cluster-16493.25818	13.7777	63.7687	-2.2105	2.9418e-08	3.1324e-06	down
Cluster-16493.36989	10.5402	48.623	-2.2057	1.3337e-06	0.00010091	down
Cluster-16493.30263	31.9895	147.252	-2.2026	4.2598e-17	1.1285e-14	down
Cluster-16493.34900	40.6468	184.945	-2.1859	7.1745e-21	2.4974e-18	down
Cluster-16493.45202	8.32098	37.8239	-2.1845	2.2763e-05	0.0012657	down
Cluster-16493.18839	31.7261	143.996	-2.1823	1.4635e-16	3.6411e-14	down
Cluster-16493.16920	7.20662	32.3659	-2.1671	9.7438e-05	0.0045427	down
Cluster-16493.34901	23.3075	104.342	-2.1624	2.8158e-12	4.9675e-10	down
Cluster-16493.34048	60.7347	270.008	-2.1524	3.9284e-29	1.9801e-26	down
Cluster-16493.12473	15.7308	69.7093	-2.1478	1.3183e-08	1.5048e-06	down
Cluster-16493.31283	104.943	464.361	-2.1456	1.1499e-48	1.0885e-45	down
Cluster-16493.28436	9.34454	41.3177	-2.1446	1.2356e-05	0.00073384	down
Cluster-16493.31384	42.0193	184.893	-2.1376	2.8057e-20	9.5104e-18	down
Cluster-16493.26380	12.8803	56.3037	-2.1281	3.8678e-07	3.2669e-05	down
Cluster-16493.18076	10.1881	44.5277	-2.1278	6.388e-06	0.00040879	down
Cluster-16493.36552	9.66021	42.0043	-2.1204	1.2272e-05	0.0007294	down
Cluster-16493.17873	8.74434	37.9874	-2.1191	3.2308e-05	0.0017272	down
Cluster-16493.33275	67.7571	294.308	-2.1189	5.8888e-31	3.1966e-28	down
Cluster-16493.31667	11.1393	48.1856	-2.1129	2.9851e-06	0.00020894	down
Cluster-16493.32568	8.50362	36.7567	-2.1119	4.5255e-05	0.0023341	down
Cluster-16493.37935	96.0742	414.944	-2.1107	1.0075e-42	8.0623e-40	down
Cluster-16493.38510	23.0884	99.3899	-2.1059	2.17e-11	3.5166e-09	down
Cluster-16493.33627	21.6473	93.0524	-2.1039	9.6284e-11	1.4655e-08	down
Cluster-16493.33059	32.9582	141.354	-2.1006	1.5989e-15	3.7384e-13	down
Cluster-16493.42495	9.02675	38.3769	-2.088	3.5567e-05	0.0018893	down
Cluster-16493.33550	21.158	89.5654	-2.0817	2.9183e-10	4.2028e-08	down
Cluster-16493.30291	9.93682	41.9717	-2.0786	1.632e-05	0.00094329	down
Cluster-16493.30465	84.3315	352.324	-2.0628	2.0108e-35	1.3117e-32	down
Cluster-16493.36648	36.9616	153.515	-2.0543	2.9695e-16	7.2487e-14	down
Cluster-16493.31958	152.769	632.693	-2.0502	1.0834e-61	1.682e-58	down
Cluster-16493.32065	64.8121	268.277	-2.0494	3.9094e-27	1.7643e-24	down
Cluster-16493.14385	8.56433	35.3267	-2.0443	9.3169e-05	0.0043796	down
Cluster-16493.32943	380.021	1565.15	-2.0421	4.9116e-149	2.1181e-145	down
Cluster-16493.33425	78.481	322.677	-2.0397	4.3098e-32	2.4419e-29	down
Cluster-16493.34718	13.4082	54.8317	-2.0319	1.2524e-06	9.5215e-05	down
Cluster-16493.30796	146.909	598.469	-2.0264	1.6392e-57	2.2722e-54	down
Cluster-16493.25981	16.2307	65.716	-2.0175	1.2958e-07	1.2177e-05	down
Cluster-16493.30542	96.6549	391.182	-2.0169	5.9031e-38	4.1281e-35	down
Cluster-16493.29695	88.7557	358.286	-2.0132	8.0866e-35	5.1034e-32	down
Cluster-16493.21525	10.1443	40.8998	-2.0114	3.2404e-05	0.0017311	down
Cluster-16493.25212	15.5725	62.7173	-2.0099	2.6974e-07	2.3686e-05	down
Cluster-16493.31858	10.0271	40.3052	-2.0071	3.8038e-05	0.0020032	down
Cluster-16493.24442	12.5968	50.2264	-1.9954	4.6767e-06	0.00031241	down
Cluster-16493.36651	17.1656	68.3971	-1.9944	9.2254e-08	8.8518e-06	down
Cluster-16493.38971	10.9968	43.0957	-1.9705	2.6382e-05	0.0014401	down
Cluster-16493.18295	18.423	72.075	-1.968	5.6345e-08	5.6668e-06	down
Cluster-16493.20988	10.9271	42.7403	-1.9677	2.9028e-05	0.0015658	down
Cluster-16493.32505	19.8736	77.5534	-1.9643	1.8554e-08	2.0575e-06	down
Cluster-16493.50091	15.9214	61.8483	-1.9578	5.4178e-07	4.4456e-05	down
Cluster-16493.27700	12.4052	48.1026	-1.9552	1.0111e-05	0.00061555	down
Cluster-16493.36128	19.1647	74.1989	-1.9529	4.2886e-08	4.4484e-06	down
Cluster-16493.32741	134.821	521.61	-1.9519	8.8071e-48	7.858e-45	down
Cluster-16493.30110	31.0462	119.773	-1.9478	3.7257e-12	6.4844e-10	down
Cluster-16493.31142	26.8559	103.352	-1.9442	1.1584e-10	1.7427e-08	down
Cluster-16493.35859	17.7896	68.3424	-1.9418	1.6439e-07	1.5173e-05	down
Cluster-16493.32422	109.929	420.515	-1.9356	2.1186e-38	1.495e-35	down
Cluster-16493.21716	15.1449	57.8287	-1.933	1.5866e-06	0.00011819	down
Cluster-16493.34053	93.2479	354.168	-1.9253	2.2873e-32	1.325e-29	down
Cluster-16493.31139	39.2447	149.021	-1.9249	1.5676e-14	3.4375e-12	down
Cluster-16493.43887	13.2973	50.4914	-1.9249	7.7738e-06	0.00048742	down
Cluster-16493.38149	50.6464	192.04	-1.9229	2.9427e-18	8.5872e-16	down
Cluster-16493.46632	12.7763	48.3838	-1.9211	1.2395e-05	0.00073505	down
Cluster-16493.31927	28.9278	109.348	-1.9184	5.2493e-11	8.282e-09	down
Cluster-16493.47560	11.1383	42.0569	-1.9168	4.7405e-05	0.0024289	down
Cluster-16493.26859	10.168	38.3554	-1.9154	0.00010327	0.0047547	down
Cluster-16493.31409	244.056	916.723	-1.9093	5.1941e-80	1.12e-76	down
Cluster-16493.38873	24.5649	91.8428	-1.9026	2.2533e-09	2.8721e-07	down
Cluster-16493.24168	20.4818	76.0178	-1.892	6.0807e-08	6.0747e-06	down
Cluster-16493.31929	49.304	181.265	-1.8783	8.8844e-17	2.2912e-14	down
Cluster-16493.31916	18.2119	66.555	-1.8697	5.084e-07	4.1938e-05	down
Cluster-16493.33783	12.9331	47.2614	-1.8696	2.3086e-05	0.0012809	down
Cluster-16493.39962	11.0575	40.2222	-1.863	9.8457e-05	0.0045764	down
Cluster-16493.34628	64.3312	233.97	-1.8627	5.8788e-21	2.0649e-18	down
Cluster-16493.33039	39.8296	144.665	-1.8608	1.5911e-13	3.208e-11	down
Cluster-16493.45170	11.7696	42.5185	-1.853	6.668e-05	0.0032748	down
Cluster-16493.28204	31.734	113.89	-1.8435	7.9563e-11	1.2278e-08	down
Cluster-16493.25690	12.1566	43.5998	-1.8426	5.7955e-05	0.0028912	down
Cluster-16493.30067	19.9639	71.5004	-1.8406	2.6755e-07	2.3547e-05	down
Cluster-16493.8426	44.817	160.289	-1.8386	1.3906e-14	3.058e-12	down
Cluster-16493.21288	23.4379	83.7983	-1.8381	2.6333e-08	2.8272e-06	down
Cluster-16493.42879	20.2928	72.4304	-1.8356	2.3687e-07	2.1159e-05	down
Cluster-16493.33145	141.841	505.471	-1.8333	2.2977e-42	1.8016e-39	down
Cluster-16493.37265	16.2381	57.8666	-1.8333	3.9362e-06	0.00026896	down
Cluster-16493.29273	14.5167	51.6248	-1.8304	1.341e-05	0.00078916	down
Cluster-16493.33709	57.275	203.187	-1.8268	6.4532e-18	1.8691e-15	down
Cluster-16493.39191	12.0468	42.7098	-1.8259	7.7398e-05	0.0037132	down
Cluster-16493.15277	16.7338	59.1951	-1.8227	3.3721e-06	0.00023329	down
Cluster-16493.29699	51.6652	182.624	-1.8216	3.3984e-16	8.2435e-14	down
Cluster-16493.38970	15.3682	54.1009	-1.8157	9.4559e-06	0.00057978	down
Cluster-16493.30183	15.0446	52.9391	-1.8151	1.1852e-05	0.00070714	down
Cluster-16493.37724	12.3149	43.3044	-1.8141	7.4936e-05	0.0036219	down
Cluster-16493.35316	42.0721	147.883	-1.8135	2.5474e-13	5.006e-11	down
Cluster-16493.23712	23.8132	83.3205	-1.8069	4.3416e-08	4.4756e-06	down
Cluster-16493.40727	34.6289	120.966	-1.8046	4.3392e-11	6.888e-09	down
Cluster-16493.29629	46.3479	161.709	-1.8028	2.6128e-14	5.6811e-12	down
Cluster-16493.32944	33.5484	116.424	-1.7951	1.1874e-10	1.7793e-08	down
Cluster-16493.34401	28.7304	99.648	-1.7943	2.5731e-09	3.2424e-07	down
Cluster-16493.34472	23.6617	81.9762	-1.7927	6.6998e-08	6.6549e-06	down
Cluster-16493.32451	31.1449	107.798	-1.7913	6.1102e-10	8.5e-08	down
Cluster-16493.34206	37.9361	130.418	-1.7815	1.2242e-11	2.0262e-09	down
Cluster-16493.32391	18.6954	64.2655	-1.7814	1.9638e-06	0.00014354	down
Cluster-16493.31157	48.007	164.384	-1.7758	3.2009e-14	6.9019e-12	down
Cluster-16493.36912	39.0404	132.327	-1.7611	1.3239e-11	2.1818e-09	down
Cluster-16493.34714	20.1302	68.2036	-1.7605	1.1969e-06	9.1532e-05	down
Cluster-16493.34204	62.236	210.156	-1.7556	1.7947e-17	4.9402e-15	down
Cluster-16493.32604	315.725	1061.46	-1.7493	4.6531e-81	1.032e-77	down
Cluster-16493.21522	14.2	47.7346	-1.7491	5.2952e-05	0.0026673	down
Cluster-16493.34172	15.8892	53.0442	-1.7392	2.2147e-05	0.0012341	down
Cluster-16493.27739	59.3865	198.088	-1.7379	2.5383e-16	6.2549e-14	down
Cluster-16493.29192	15.8945	52.8429	-1.7332	2.4146e-05	0.001334	down
Cluster-16493.33743	112.28	371.152	-1.7249	7.1615e-29	3.5408e-26	down
Cluster-16493.33315	54.7998	180.701	-1.7214	8.0353e-15	1.7975e-12	down
Cluster-16493.42205	16.7312	55.1707	-1.7214	1.7743e-05	0.001015	down
Cluster-16493.25279	29.5518	97.4122	-1.7209	1.1893e-08	1.3658e-06	down
Cluster-16493.42016	56.6685	186.683	-1.72	3.033e-15	7.007e-13	down
Cluster-16493.32746	19.0037	62.3493	-1.7141	5.4402e-06	0.00035576	down
Cluster-16493.32755	3349.82	10987.2	-1.7137	0	0	down
Cluster-16493.24028	48.6178	159.028	-1.7097	4.2456e-13	8.1173e-11	down
Cluster-16493.30534	64.8237	210.652	-1.7003	9.9811e-17	2.5402e-14	down
Cluster-16493.38606	23.6675	76.7186	-1.6967	5.6338e-07	4.6082e-05	down
Cluster-16493.41819	14.9659	48.2576	-1.6891	7.6822e-05	0.0036947	down
Cluster-16493.35396	23.4331	75.4579	-1.6871	7.8144e-07	6.1897e-05	down
Cluster-16493.35952	37.0366	119.177	-1.6861	5.4612e-10	7.6381e-08	down
Cluster-16493.33385	18.9414	60.9436	-1.6859	9.1226e-06	0.00056201	down
Cluster-16493.33958	79.0897	254.052	-1.6836	1.4361e-19	4.6255e-17	down
Cluster-16493.36084	69.1307	221.382	-1.6791	3.4597e-17	9.2926e-15	down
Cluster-16493.33147	298.411	950.907	-1.672	6.2953e-68	1.1364e-64	down
Cluster-16493.33084	76.6255	243.557	-1.6684	1.4077e-18	4.1547e-16	down
Cluster-16493.31840	129.578	411.517	-1.6671	3.0187e-30	1.5833e-27	down
Cluster-16493.19581	15.5197	49.154	-1.6632	8.0831e-05	0.0038541	down
Cluster-16493.28760	16.2946	51.3977	-1.6573	5.8335e-05	0.0029045	down
Cluster-16493.27816	65.4313	204.237	-1.6422	1.8056e-15	4.1963e-13	down
Cluster-16493.31612	34.1232	106.42	-1.6409	9.5861e-09	1.1139e-06	down
Cluster-16493.46687	85.0943	264.906	-1.6383	1.5414e-19	4.9238e-17	down
Cluster-16493.29827	24.983	77.6843	-1.6367	9.9763e-07	7.7131e-05	down
Cluster-16493.25483	71.5806	222.428	-1.6357	1.2917e-16	3.2554e-14	down
Cluster-16493.32237	62.2455	193.375	-1.6354	1.2224e-14	2.7034e-12	down
Cluster-16493.32328	72.5856	225.488	-1.6353	8.1258e-17	2.1025e-14	down
Cluster-16493.34904	39.6501	122.511	-1.6275	9.6065e-10	1.2969e-07	down
Cluster-16493.34431	16.5227	50.7837	-1.6199	8.758e-05	0.0041478	down
Cluster-16493.27079	19.7058	60.3921	-1.6157	1.9657e-05	0.0011105	down
Cluster-16493.40113	17.5209	53.652	-1.6146	5.7928e-05	0.0028912	down
Cluster-16493.29821	33.8878	102.874	-1.602	3.147e-08	3.3281e-06	down
Cluster-16493.40225	23.7155	71.7753	-1.5977	4.0006e-06	0.00027241	down
Cluster-16493.32511	82.5605	249.555	-1.5958	8.6233e-18	2.443e-15	down
Cluster-16493.32866	43.1727	130.465	-1.5955	5.2887e-10	7.4372e-08	down
Cluster-16493.25765	18.2578	55.124	-1.5942	5.4837e-05	0.0027516	down
Cluster-16493.24802	21.0239	63.4617	-1.5939	1.507e-05	0.00087626	down
Cluster-16493.40001	36.2569	108.996	-1.5879	1.5635e-08	1.7539e-06	down
Cluster-16493.37213	55.6138	167.135	-1.5875	2.5509e-12	4.5416e-10	down
Cluster-16493.36986	48.5972	145.692	-1.584	6.8404e-11	1.0641e-08	down
Cluster-16493.38640	107.459	322.144	-1.5839	2.9723e-22	1.12e-19	down
Cluster-16493.34199	160.716	481.497	-1.583	2.0117e-32	1.1741e-29	down
Cluster-16493.53124	23.4907	70.3401	-1.5823	5.9243e-06	0.0003829	down
Cluster-16493.30876	40.1917	120.143	-1.5798	3.3873e-09	4.1869e-07	down
Cluster-16493.23726	19.0359	56.668	-1.5738	5.1802e-05	0.0026196	down
Cluster-16493.33316	245.412	730.37	-1.5734	7.8041e-48	7.044e-45	down
Cluster-16493.28959	17.9094	52.998	-1.5652	9.7578e-05	0.0045436	down
Cluster-16493.33463	45.3644	134.109	-1.5638	5.872e-10	8.1833e-08	down
Cluster-16493.40333	20.2484	59.5447	-1.5562	3.9478e-05	0.0020734	down
Cluster-16493.39982	76.4629	224.849	-1.5561	1.3728e-15	3.2291e-13	down
Cluster-16493.33185	99.4864	291.615	-1.5515	1.1398e-19	3.7333e-17	down
Cluster-16493.34286	118.298	346.706	-1.5513	4.4236e-23	1.7255e-20	down
Cluster-16493.33542	50.2484	147.224	-1.5509	1.1525e-10	1.7371e-08	down
Cluster-16493.40782	38.0074	110.925	-1.5452	2.4347e-08	2.6284e-06	down
Cluster-16493.33680	51.0772	148.366	-1.5384	1.298e-10	1.9414e-08	down
Cluster-16493.59362	32.5174	94.3651	-1.537	3.0219e-07	2.6297e-05	down
Cluster-16493.31887	29.0862	84.1663	-1.5329	1.389e-06	0.00010448	down
Cluster-16493.35801	19.123	55.0624	-1.5258	0.00010077	0.0046617	down
Cluster-16493.27976	47.4564	136.212	-1.5212	1.0533e-09	1.4097e-07	down
Cluster-16493.23430	23.0684	66.0293	-1.5172	2.2502e-05	0.001253	down
Cluster-16493.20850	33.5204	95.9423	-1.5171	3.2384e-07	2.7776e-05	down
Cluster-16493.33751	151.132	432.397	-1.5165	2.1358e-27	9.7522e-25	down
Cluster-16493.33146	248.156	709.815	-1.5162	7.0954e-44	5.7977e-41	down
Cluster-16493.6132	19.9169	56.5018	-1.5043	9.9031e-05	0.0045948	down
Cluster-16493.47824	25.1271	71.0761	-1.5001	1.3239e-05	0.00078032	down
Cluster-16493.36879	38.588	108.98	-1.4978	7.1576e-08	7.0508e-06	down
Cluster-16493.33219	184.811	521.19	-1.4958	5.6501e-32	3.1553e-29	down
Cluster-16493.28542	20.6787	58.0054	-1.488	9.2826e-05	0.004367	down
Cluster-16493.25593	28.1529	78.7268	-1.4836	5.5707e-06	0.00036277	down
Cluster-16493.39204	22.6466	63.1936	-1.4805	4.8606e-05	0.0024839	down
Cluster-16493.35625	20.6929	57.6179	-1.4774	0.00010794	0.0049402	down
Cluster-16493.32859	53.3639	147.934	-1.471	6.3349e-10	8.7654e-08	down
Cluster-16493.32684	35.8431	99.3068	-1.4702	4.1376e-07	3.4647e-05	down
Cluster-16493.32925	190.434	526.824	-1.468	2.3692e-31	1.3043e-28	down
Cluster-16493.27064	27.8019	76.8222	-1.4663	8.8816e-06	0.00054978	down
Cluster-16493.32588	330.295	909.638	-1.4615	1.6678e-52	1.9616e-49	down
Cluster-16493.54463	30.5115	83.6932	-1.4558	4.0498e-06	0.00027503	down
Cluster-16493.28547	36.8988	101.199	-1.4556	4.0334e-07	3.3884e-05	down
Cluster-16493.28993	35.9486	98.5182	-1.4545	5.8354e-07	4.7631e-05	down
Cluster-16493.53334	22.4349	61.2453	-1.4489	8.6135e-05	0.0040894	down
Cluster-16493.31495	50.1048	136.599	-1.4469	4.6926e-09	5.6738e-07	down
Cluster-16493.30769	42.7583	116.34	-1.4441	6.7846e-08	6.7261e-06	down
Cluster-16493.29526	27.5274	74.8339	-1.4428	1.5247e-05	0.00088519	down
Cluster-16493.28639	35.9101	97.1614	-1.436	9.1833e-07	7.1643e-05	down
Cluster-16493.33390	39.6412	107.118	-1.4341	2.6319e-07	2.3249e-05	down
Cluster-16493.32827	82.666	223.217	-1.4331	1.1102e-13	2.2819e-11	down
Cluster-16493.35731	147.648	398.279	-1.4316	3.6664e-23	1.4374e-20	down
Cluster-16493.31689	25.021	67.3778	-1.4291	4.6874e-05	0.0024033	down
Cluster-16493.33653	25.4639	68.4781	-1.4272	4.1491e-05	0.0021688	down
Cluster-16493.33103	388.995	1042.06	-1.4216	3.2705e-57	4.4538e-54	down
Cluster-16493.32317	172.722	462.415	-1.4207	2.6289e-26	1.1595e-23	down
Cluster-16493.32645	68.3605	182.632	-1.4177	2.8103e-11	4.5353e-09	down
Cluster-16493.34646	55.9553	149.46	-1.4174	1.7412e-09	2.2677e-07	down
Cluster-16493.37212	33.6751	89.6684	-1.4129	3.3142e-06	0.00022991	down
Cluster-16493.36935	25.6418	68.2226	-1.4118	5.0486e-05	0.0025614	down
Cluster-16493.35943	115.843	308.045	-1.411	7.332e-18	2.1079e-15	down
Cluster-16493.32356	525.61	1394.03	-1.4072	1.2136e-74	2.4791e-71	down
Cluster-16493.27516	40.6579	107.713	-1.4056	3.8938e-07	3.2854e-05	down
Cluster-16493.31812	61.1285	161.919	-1.4054	4.9605e-10	6.9882e-08	down
Cluster-16493.33354	75.3285	199.455	-1.4048	5.1455e-12	8.8561e-10	down
Cluster-16493.35722	55.7484	147.018	-1.399	3.5474e-09	4.3708e-07	down
Cluster-16493.28809	51.2535	135.076	-1.3981	1.5505e-08	1.7468e-06	down
Cluster-16493.33682	36.7405	96.6257	-1.395	1.8002e-06	0.0001327	down
Cluster-16493.33058	36.1529	94.7836	-1.3905	2.4089e-06	0.00017139	down
Cluster-16493.28516	34.6147	90.6841	-1.3895	4.0357e-06	0.00027432	down
Cluster-16493.32489	362.785	950.11	-1.389	2.4501e-50	2.5358e-47	down
Cluster-16493.32409	52.8936	137.999	-1.3835	1.4685e-08	1.6617e-06	down
Cluster-16493.34483	117.449	306.367	-1.3832	3.1712e-17	8.5471e-15	down
Cluster-16493.33800	42.753	111.126	-1.3781	4.0513e-07	3.3998e-05	down
Cluster-16493.32213	65.9634	171.352	-1.3772	3.2149e-10	4.6043e-08	down
Cluster-16493.34613	44.7642	116.182	-1.376	2.297e-07	2.0589e-05	down
Cluster-16493.34150	137.724	357.116	-1.3746	1.2667e-19	4.1313e-17	down
Cluster-16493.35955	36.8017	95.303	-1.3727	2.9239e-06	0.00020502	down
Cluster-16493.38740	40.5412	104.827	-1.3705	9.714e-07	7.5329e-05	down
Cluster-16493.32673	60.4175	155.848	-1.3671	2.547e-09	3.2148e-07	down
Cluster-16493.32136	704.139	1813.6	-1.3649	1.0895e-91	3.0204e-88	down
Cluster-16493.27789	96.4965	248.241	-1.3632	6.3128e-14	1.3352e-11	down
Cluster-16493.32798	418.028	1073.66	-1.3609	9.7495e-55	1.2206e-51	down
Cluster-16493.33563	33.2037	85.2178	-1.3598	1.1577e-05	0.00069183	down
Cluster-16493.30747	30.2496	77.6013	-1.3592	2.8759e-05	0.0015535	down
Cluster-16493.35804	46.559	119.074	-1.3547	2.3798e-07	2.1209e-05	down
Cluster-16493.34745	123.893	316.583	-1.3535	3.8046e-17	1.0114e-14	down
Cluster-16493.30162	34.7672	88.8057	-1.3529	8.3138e-06	0.00051877	down
Cluster-16493.31938	125.16	319.369	-1.3514	3.0507e-17	8.2512e-15	down
Cluster-16493.37145	117.909	300.706	-1.3507	2.6115e-16	6.4151e-14	down
Cluster-16493.38513	125.722	315.775	-1.3287	1.313e-16	3.2876e-14	down
Cluster-16493.34287	226.782	568.101	-1.3248	1.7834e-28	8.5985e-26	down
Cluster-16493.33023	41.8371	104.747	-1.3241	2.0382e-06	0.00014842	down
Cluster-16493.39671	55.5203	138.798	-1.3219	4.7736e-08	4.882e-06	down
Cluster-16493.45294	31.0473	77.1912	-1.314	5.1273e-05	0.0025962	down
Cluster-16493.28683	39.6966	98.5708	-1.3121	4.86e-06	0.00032299	down
Cluster-16493.33668	54.0021	134.004	-1.3112	1.0045e-07	9.5788e-06	down
Cluster-16493.33922	57.5543	142.448	-1.3074	4.3192e-08	4.4644e-06	down
Cluster-16493.28802	32.8674	81.3312	-1.3072	3.5064e-05	0.0018656	down
Cluster-16493.33358	576.287	1426.1	-1.3072	2.5679e-67	4.4296e-64	down
Cluster-16493.36519	32.2007	79.3824	-1.3017	4.644e-05	0.0023873	down
Cluster-16493.34079	108.11	266.452	-1.3014	8.6185e-14	1.7984e-11	down
Cluster-16493.29055	152.795	375.494	-1.2972	1.0332e-18	3.0964e-16	down
Cluster-16493.32107	57.8029	142.047	-1.2972	5.5947e-08	5.6547e-06	down
Cluster-16493.33675	499.48	1225.27	-1.2946	3.9763e-57	5.3217e-54	down
Cluster-16493.30491	47.4564	116.235	-1.2924	9.7367e-07	7.5429e-05	down
Cluster-16493.38601	79.2348	193.987	-1.2918	2.5547e-10	3.7136e-08	down
Cluster-16493.35245	65.236	159.125	-1.2864	1.1557e-08	1.331e-06	down
Cluster-16493.33863	439.355	1068.61	-1.2823	3.1304e-49	3.0759e-46	down
Cluster-16493.34619	51.1732	124.311	-1.2805	5.0982e-07	4.2011e-05	down
Cluster-16493.30403	32.7286	79.4875	-1.2802	5.9363e-05	0.0029501	down
Cluster-16493.33108	553.324	1338.99	-1.2749	1.2378e-60	1.8477e-57	down
Cluster-16493.34987	55.5805	134.415	-1.274	2.0018e-07	1.8143e-05	down
Cluster-16493.33474	36.3709	87.8463	-1.2722	2.6976e-05	0.0014705	down
Cluster-16493.40604	45.3602	109.295	-1.2687	3.0025e-06	0.00020978	down
Cluster-16493.35381	170.453	409.792	-1.2655	1.808e-19	5.682e-17	down
Cluster-16493.32528	310.444	746.223	-1.2653	4.1253e-34	2.5618e-31	down
Cluster-16493.33837	681.652	1634.65	-1.2619	2.5951e-72	5.1652e-69	down
Cluster-16493.27166	52.1076	124.826	-1.2604	6.9801e-07	5.5916e-05	down
Cluster-16493.30357	45.2393	108.034	-1.2558	4.2019e-06	0.00028387	down
Cluster-16493.32808	1027.31	2452.6	-1.2554	1.2443e-106	3.8634e-103	down
Cluster-16493.31741	149.76	357.431	-1.255	6.0145e-17	1.5773e-14	down
Cluster-16493.38418	180.166	429.085	-1.2519	5.9581e-20	1.985e-17	down
Cluster-16493.40057	91.5872	217.855	-1.2501	7.6463e-11	1.1823e-08	down
Cluster-16493.33945	54.672	129.815	-1.2476	5.3364e-07	4.3834e-05	down
Cluster-16493.30448	58.505	138.758	-1.2459	2.2492e-07	2.0207e-05	down
Cluster-16493.32575	898.03	2125.29	-1.2428	5.3283e-91	1.3787e-87	down
Cluster-16493.31566	48.2562	113.884	-1.2388	3.0704e-06	0.00021394	down
Cluster-16493.33866	54.8995	129.43	-1.2373	6.7289e-07	5.4183e-05	down
Cluster-16493.54821	45.2319	106.581	-1.2365	6.5896e-06	0.00042065	down
Cluster-16493.34262	73.1114	172.223	-1.2361	1.0225e-08	1.1864e-06	down
Cluster-16493.32578	721.718	1698.57	-1.2348	2.9347e-72	5.695e-69	down
Cluster-16493.34118	62.9233	148.04	-1.2343	1.1412e-07	1.0816e-05	down
Cluster-16493.32982	504.443	1183.43	-1.2302	1.5041e-50	1.5994e-47	down
Cluster-16493.25125	35.5248	83.1086	-1.2262	7.8426e-05	0.0037555	down
Cluster-16493.32208	210.32	491.458	-1.2245	8.5849e-22	3.1434e-19	down
Cluster-16493.35061	36.5161	85.3082	-1.2242	6.4674e-05	0.0031854	down
Cluster-16493.34634	42.0193	98.0977	-1.2232	1.8607e-05	0.0010574	down
Cluster-16493.35558	108.691	253.55	-1.222	6.1085e-12	1.049e-09	down
Cluster-16493.32487	81.0254	188.888	-1.2211	3.0043e-09	3.7373e-07	down
Cluster-16493.39957	36.3319	84.3078	-1.2144	8.0533e-05	0.0038422	down
Cluster-16493.35169	100.82	233.379	-1.2109	6.0356e-11	9.4458e-09	down
Cluster-16493.39911	44.6587	103.355	-1.2106	1.3431e-05	0.00078985	down
Cluster-16493.31565	190.407	439.833	-1.2079	3.1825e-19	9.8815e-17	down
Cluster-16493.31083	46.7575	107.8	-1.2051	9.5528e-06	0.0005848	down
Cluster-16493.34013	52.3657	120.084	-1.1974	3.4001e-06	0.00023502	down
Cluster-16493.32671	238.197	545.712	-1.196	4.4609e-23	1.7314e-20	down
Cluster-16493.23968	36.7933	84.1663	-1.1938	0.00010526	0.004826	down
Cluster-16493.33176	52.4808	120.019	-1.1934	3.6626e-06	0.00025159	down
Cluster-16493.32055	253.594	576.6	-1.1851	6.5191e-24	2.622e-21	down
Cluster-16493.28825	60.9702	138.472	-1.1834	8.0316e-07	6.3358e-05	down
Cluster-16493.45127	58.4891	132.689	-1.1818	1.4043e-06	0.00010542	down
Cluster-16493.32349	98.0532	222.357	-1.1812	4.3018e-10	6.0935e-08	down
Cluster-16493.33692	60.0728	135.844	-1.1772	1.1523e-06	8.8296e-05	down
Cluster-16493.29171	135.223	305.145	-1.1742	3.524e-13	6.7709e-11	down
Cluster-16493.34601	79.9401	180.386	-1.1741	2.2554e-08	2.4451e-06	down
Cluster-16493.38159	46.0312	103.723	-1.1721	2.308e-05	0.0012809	down
Cluster-16493.31277	62.7417	141.322	-1.1715	7.8672e-07	6.2251e-05	down
Cluster-16493.27874	57.8557	130.219	-1.1704	2.1734e-06	0.00015664	down
Cluster-16493.40606	48.5497	109.191	-1.1693	1.4671e-05	0.00085499	down
Cluster-16493.31401	51.5211	115.867	-1.1692	8.0525e-06	0.00050327	down
Cluster-16493.29766	49.4698	111.203	-1.1686	1.2383e-05	0.00073489	down
Cluster-16493.32760	406.784	912.319	-1.1653	8.5103e-36	5.6462e-33	down
Cluster-16493.32442	51.7022	115.773	-1.163	8.9998e-06	0.00055562	down
Cluster-16493.33495	306.363	684.607	-1.16	4.6064e-27	2.0669e-24	down
Cluster-16493.33028	176.803	394.872	-1.1592	2.9379e-16	7.1941e-14	down
Cluster-16493.33037	44.2364	98.7811	-1.159	4.35e-05	0.0022553	down
Cluster-16493.32788	1041.63	2319.48	-1.155	6.5784e-87	1.5958e-83	down
Cluster-16493.43635	40.3791	89.9045	-1.1548	0.00010156	0.004687	down
Cluster-16493.24259	84.7248	188.625	-1.1547	1.8061e-08	2.0057e-06	down
Cluster-16493.33539	132.971	295.969	-1.1543	1.7865e-12	3.263e-10	down
Cluster-16493.27957	86.6251	192.253	-1.1501	1.4896e-08	1.6806e-06	down
Cluster-16493.32679	659.333	1458.4	-1.1453	1.8026e-54	2.2211e-51	down
Cluster-16493.31762	291.284	643.996	-1.1446	5.7646e-25	2.4586e-22	down
Cluster-16493.33895	54.2133	119.81	-1.144	8.6673e-06	0.0005378	down
Cluster-16493.25596	55.7547	123.153	-1.1433	6.5772e-06	0.00042021	down
Cluster-16493.22849	42.8058	94.5365	-1.1431	7.8813e-05	0.0037694	down
Cluster-16493.30685	102.514	226.161	-1.1415	1.0676e-09	1.4239e-07	down
Cluster-16493.32040	50.2869	110.792	-1.1396	2.0274e-05	0.0011387	down
Cluster-16493.38250	47.6148	104.827	-1.1385	3.4448e-05	0.0018353	down
Cluster-16493.38955	69.6184	153.095	-1.1369	5.7692e-07	4.714e-05	down
Cluster-16493.32785	107.466	236.139	-1.1358	5.5537e-10	7.7536e-08	down
Cluster-16493.32404	77.3698	169.636	-1.1326	1.5769e-07	1.4607e-05	down
Cluster-16493.28311	99.7694	218.275	-1.1295	2.9847e-09	3.7189e-07	down
Cluster-16493.32811	107.635	235.466	-1.1294	7.2234e-10	9.9294e-08	down
Cluster-16493.32638	76.1884	166.65	-1.1292	2.1922e-07	1.9741e-05	down
Cluster-16493.32605	88.8813	194.408	-1.1291	2.1802e-08	2.3802e-06	down
Cluster-16493.32623	644.964	1409.85	-1.1283	2.6379e-51	2.884e-48	down
Cluster-16493.34173	59.5977	130.061	-1.1259	4.9847e-06	0.00033043	down
Cluster-16493.26745	88.0636	192.113	-1.1253	2.9169e-08	3.1188e-06	down
Cluster-16493.32584	141.683	308.466	-1.1224	2.3615e-12	4.2335e-10	down
Cluster-16493.32809	508.464	1106.59	-1.1219	3.1408e-40	2.367e-37	down
Cluster-16493.32580	48.7761	106.141	-1.1217	3.9556e-05	0.002076	down
Cluster-16493.34930	67.2308	146.289	-1.1216	1.4017e-06	0.00010533	down
Cluster-16493.32333	141.155	306.858	-1.1203	2.9448e-12	5.1834e-10	down
Cluster-16493.36318	49.5833	107.753	-1.1198	3.5584e-05	0.0018893	down
Cluster-16493.34958	92.7	201.19	-1.1179	1.6942e-08	1.8923e-06	down
Cluster-16493.33277	74.6423	161.761	-1.1158	4.4475e-07	3.7082e-05	down
Cluster-16493.32453	55.6069	120.23	-1.1125	1.423e-05	0.00083178	down
Cluster-16493.32949	1309.69	2828.09	-1.1106	3.0358e-98	9.0635e-95	down
Cluster-16493.31414	88.2088	190.413	-1.1101	4.9967e-08	5.0901e-06	down
Cluster-16493.30574	71.4222	153.77	-1.1063	1.0449e-06	8.0395e-05	down
Cluster-16493.21073	46.5099	99.914	-1.1031	8.6633e-05	0.004108	down
Cluster-16493.27082	166.018	355.906	-1.1002	1.4683e-13	2.968e-11	down
Cluster-16493.32610	505.129	1081.7	-1.0986	6.7151e-38	4.6541e-35	down
Cluster-16493.34074	87.2058	186.68	-1.0981	9.1828e-08	8.8218e-06	down
Cluster-16493.34273	71.0353	151.498	-1.0927	1.6671e-06	0.00012359	down
Cluster-16493.35079	92.5168	197.284	-1.0925	4.621e-08	4.7384e-06	down
Cluster-16493.32595	151.849	323.654	-1.0918	2.6258e-12	4.6429e-10	down
Cluster-16493.31176	330.455	704.162	-1.0915	5.8491e-25	2.4811e-22	down
Cluster-16493.32319	276.504	589.217	-1.0915	3.7888e-21	1.3553e-18	down
Cluster-16493.29849	82.5077	175.693	-1.0905	2.6267e-07	2.3249e-05	down
Cluster-16493.32307	193.89	412.736	-1.09	3.0607e-15	7.05e-13	down
Cluster-16493.32222	272.141	579.181	-1.0897	9.407e-21	3.2454e-18	down
Cluster-16493.33272	244.884	520.086	-1.0867	1.0497e-18	3.1341e-16	down
Cluster-16493.33997	213.475	453.058	-1.0856	1.8183e-16	4.5093e-14	down
Cluster-16493.35063	65.9512	139.532	-1.0811	5.3478e-06	0.00035061	down
Cluster-16493.40308	88.6269	187.278	-1.0794	1.4095e-07	1.3134e-05	down
Cluster-16493.37631	79.1292	167.071	-1.0782	6.812e-07	5.4682e-05	down
Cluster-16493.30829	95.9686	202.556	-1.0777	4.5921e-08	4.7213e-06	down
Cluster-16493.31503	107.107	225.372	-1.0733	9.2757e-09	1.0795e-06	down
Cluster-16493.41047	62.7787	131.733	-1.0693	1.2127e-05	0.00072132	down
Cluster-16493.35147	348.928	730.218	-1.0654	9.8614e-25	4.1378e-22	down
Cluster-16493.31227	304.692	636.058	-1.0618	1.2791e-21	4.6397e-19	down
Cluster-16493.28960	51.31	106.772	-1.0572	9.763e-05	0.0045436	down
Cluster-16493.34296	253.571	525.68	-1.0518	7.6869e-18	2.1937e-15	down
Cluster-16493.31182	84.4112	174.975	-1.0516	6.9501e-07	5.5733e-05	down
Cluster-16493.32681	76.8483	158.635	-1.0456	2.6109e-06	0.00018475	down
Cluster-16493.27521	67.8236	139.989	-1.0455	1.016e-05	0.00061807	down
Cluster-16493.27964	148.598	305.701	-1.0407	8.3526e-11	1.2813e-08	down
Cluster-16493.33432	141.154	289.883	-1.0382	2.8066e-10	4.0494e-08	down
Cluster-16493.37636	65.7079	134.81	-1.0368	1.7347e-05	0.00099598	down
Cluster-16493.30779	67.7218	138.923	-1.0366	1.2955e-05	0.00076707	down
Cluster-16493.33853	244.435	501.346	-1.0364	1.197e-16	3.0267e-14	down
Cluster-16493.31809	162.724	333.633	-1.0358	1.442e-11	2.3715e-09	down
Cluster-16493.32558	329.186	674.855	-1.0357	7.6174e-22	2.8023e-19	down
Cluster-16493.28149	112.966	231.365	-1.0343	1.9574e-08	2.1552e-06	down
Cluster-16493.34303	98.1271	200.597	-1.0316	1.8313e-07	1.6704e-05	down
Cluster-16493.31606	418.292	853.965	-1.0297	6.2877e-27	2.805e-24	down
Cluster-16493.35066	322.746	657.454	-1.0265	5.5237e-21	1.949e-18	down
Cluster-16493.31413	117.419	238.659	-1.0233	1.6551e-08	1.8539e-06	down
Cluster-16493.27242	131.295	265.358	-1.0151	3.5078e-09	4.329e-07	down
Cluster-16493.39081	62.9233	126.959	-1.0127	4.5949e-05	0.0023652	down
Cluster-16493.30855	59.7893	120.416	-1.0101	7.532e-05	0.0036292	down
Cluster-16493.35164	71.475	143.624	-1.0068	1.6336e-05	0.00094352	down
Cluster-16493.32503	66.7188	133.649	-1.0023	3.4844e-05	0.0018551	down
Cluster-16493.37484	119.776	59.8785	1.0002	3.095e-07	2.6753e-05	up
Cluster-16493.34392	677.798	338.558	1.0015	3.6534e-34	2.287e-31	up
Cluster-16493.42962	104.292	52.0522	1.0026	1.7241e-06	0.00012746	up
Cluster-16493.45603	98.1857	48.9963	1.0028	3.4511e-06	0.00023812	up
Cluster-16493.43529	132.128	65.7665	1.0065	6.7043e-08	6.6549e-06	up
Cluster-16493.45283	67.5322	33.4873	1.012	0.00010685	0.0048961	up
Cluster-16493.27334	150.035	74.201	1.0158	7.0123e-09	8.2976e-07	up
Cluster-16493.33212	1173.43	579.326	1.0183	3.1919e-59	4.5049e-56	up
Cluster-16493.20296	87.4402	43.1083	1.0203	9.2273e-06	0.00056711	up
Cluster-16493.27238	128.644	63.3482	1.022	7.2373e-08	7.1203e-06	up
Cluster-16493.27914	135.718	66.7653	1.0234	3.0817e-08	3.2635e-06	up
Cluster-16493.24426	69.5746	34.2238	1.0236	7.3557e-05	0.0035642	up
Cluster-16493.32988	106.27	52.1989	1.0256	9.2602e-07	7.2098e-05	up
Cluster-16493.50056	99.7166	48.9437	1.0267	1.9693e-06	0.00014381	up
Cluster-16493.28307	78.8653	38.6923	1.0273	2.3171e-05	0.0012847	up
Cluster-16493.31400	238.06	116.753	1.0279	1.9003e-13	3.7822e-11	up
Cluster-16493.35620	148.397	72.6932	1.0296	6.0963e-09	7.2803e-07	up
Cluster-16493.36232	151.457	73.9244	1.0348	3.7524e-09	4.6162e-07	up
Cluster-16493.49875	144.586	70.5504	1.0352	8.3558e-09	9.7389e-07	up
Cluster-16493.39594	68.9163	33.624	1.0354	6.957e-05	0.0034007	up
Cluster-16493.26584	289.489	141.06	1.0372	3.2568e-16	7.925e-14	up
Cluster-16493.36936	125.741	61.2453	1.0378	7.3672e-08	7.2297e-06	up
Cluster-16493.32753	663.123	322.734	1.0389	3.7304e-35	2.3931e-32	up
Cluster-16493.41806	155.418	75.5972	1.0398	2.0783e-09	2.6799e-07	up
Cluster-16493.39695	78.5903	38.1735	1.0418	1.9868e-05	0.0011191	up
Cluster-16493.9531	97.5523	47.2614	1.0455	1.8856e-06	0.0001386	up
Cluster-16493.44651	180.779	87.5472	1.0461	8.5964e-11	1.3136e-08	up
Cluster-16493.27534	88.4833	42.7834	1.0484	5.4393e-06	0.00035576	up
Cluster-16493.31770	96.5403	46.5932	1.051	1.9542e-06	0.00014297	up
Cluster-16493.40245	204.501	98.4131	1.0552	3.7915e-12	6.5842e-10	up
Cluster-16493.41699	64.1918	30.8903	1.0552	9.99e-05	0.0046305	up
Cluster-16493.46269	71.3166	34.2764	1.057	4.026e-05	0.0021102	up
Cluster-16493.38665	128.383	61.5308	1.0611	3.3142e-08	3.4859e-06	up
Cluster-16493.33198	991.428	474.32	1.0636	2.1757e-53	2.5982e-50	up
Cluster-16493.49150	134.609	64.2419	1.0672	1.3523e-08	1.5369e-06	up
Cluster-16493.39244	74.9168	35.609	1.073	2.1079e-05	0.0011797	up
Cluster-16493.32786	880.979	417.362	1.0778	1.6932e-48	1.5647e-45	up
Cluster-16493.31604	220.548	104.459	1.0782	2.4378e-13	4.8028e-11	up
Cluster-16493.50484	94.7186	44.8158	1.0796	1.5631e-06	0.00011656	up
Cluster-16493.31542	63.2205	29.9061	1.08	8.6837e-05	0.0041151	up
Cluster-16493.37699	64.7181	30.5964	1.0808	7.0934e-05	0.0034522	up
Cluster-16493.18580	88.7615	41.7977	1.0865	3.0083e-06	0.00020999	up
Cluster-16493.33924	72.3492	34.0203	1.0886	2.421e-05	0.0013357	up
Cluster-16493.29972	127.024	59.674	1.0899	2.1522e-08	2.3564e-06	up
Cluster-16493.37829	210.215	98.7243	1.0904	5.7826e-13	1.0975e-10	up
Cluster-16493.36631	70.689	33.1939	1.0906	2.9323e-05	0.0015796	up
Cluster-16493.25971	145.473	68.1958	1.093	1.925e-09	2.4946e-07	up
Cluster-16493.33956	314.059	146.777	1.0974	8.9695e-19	2.6986e-16	up
Cluster-16493.12420	66.0906	30.8592	1.0987	4.8719e-05	0.0024864	up
Cluster-16493.29872	73.2698	34.1186	1.1027	1.8087e-05	0.0010316	up
Cluster-16493.46597	82.95	38.6056	1.1034	5.0192e-06	0.00033215	up
Cluster-16493.38131	116.198	54.0767	1.1035	6.589e-08	6.5572e-06	up
Cluster-16493.18426	60.5801	28.1765	1.1043	9.518e-05	0.0044561	up
Cluster-16493.28941	72.6891	33.7506	1.1068	1.8559e-05	0.0010561	up
Cluster-16493.31817	69.7008	32.3612	1.1069	2.7547e-05	0.0014953	up
Cluster-16493.37054	83.8348	38.9158	1.1072	4.241e-06	0.00028626	up
Cluster-16493.43433	117.258	54.4022	1.108	5.2698e-08	5.3403e-06	up
Cluster-16493.35613	280.199	129.798	1.1102	3.6177e-17	9.6835e-15	up
Cluster-16493.31489	134.504	62.0339	1.1165	4.6295e-09	5.616e-07	up
Cluster-16493.33834	93.9099	43.266	1.118	9.531e-07	7.4057e-05	up
Cluster-16493.34165	80.6041	37.0101	1.1229	5.2514e-06	0.00034487	up
Cluster-16493.42250	224.296	102.934	1.1237	2.929e-14	6.3332e-12	up
Cluster-16493.36952	114.888	52.6179	1.1266	5.0388e-08	5.1262e-06	up
Cluster-16493.36554	170.928	78.2784	1.1267	2.9697e-11	4.7627e-09	up
Cluster-16493.32617	1298.74	593.791	1.1291	2.7738e-75	5.8192e-72	up
Cluster-16493.39708	125.238	57.2357	1.1297	1.1909e-08	1.3658e-06	up
Cluster-16493.16477	57.5384	26.233	1.1331	0.00010776	0.0049352	up
Cluster-16493.9199	74.8006	34.0661	1.1347	9.8909e-06	0.00060502	up
Cluster-16493.52209	94.4562	42.9974	1.1354	6.7472e-07	5.4274e-05	up
Cluster-16493.33502	228.097	103.723	1.1369	1.0884e-14	2.4207e-12	up
Cluster-16493.33508	67.6056	30.7315	1.1374	2.5695e-05	0.0014046	up
Cluster-16493.36048	60.5563	27.491	1.1393	6.67e-05	0.0032748	up
Cluster-16493.34723	116.952	53.059	1.1402	2.9381e-08	3.1324e-06	up
Cluster-16493.38677	97.4625	44.1051	1.1439	3.9098e-07	3.2953e-05	up
Cluster-16493.24336	84.9892	38.451	1.1443	2.1525e-06	0.00015572	up
Cluster-16493.15815	87.8076	39.6197	1.1481	1.3803e-06	0.00010402	up
Cluster-16493.37253	114.92	51.8351	1.1486	3.2985e-08	3.4742e-06	up
Cluster-16493.46305	132.328	59.6871	1.1486	3.0554e-09	3.7887e-07	up
Cluster-16493.43132	210.84	94.997	1.1502	6.8489e-14	1.4447e-11	up
Cluster-16493.28987	112.65	50.7311	1.1509	4.3133e-08	4.4643e-06	up
Cluster-16493.34039	177.262	79.8029	1.1514	6.277e-12	1.0756e-09	up
Cluster-16493.37616	64.7229	29.0634	1.1551	3.1504e-05	0.0016865	up
Cluster-16493.21336	83.1411	37.3255	1.1554	2.376e-06	0.00016947	up
Cluster-16493.34208	146.468	65.645	1.1578	3.5635e-10	5.0848e-08	up
Cluster-16493.32727	304.801	136.49	1.1591	1.364e-19	4.4116e-17	up
Cluster-16493.23838	84.9887	38.0089	1.1609	1.697e-06	0.00012558	up
Cluster-16493.41325	205.82	92.052	1.1609	9.4236e-14	1.9611e-11	up
Cluster-16493.37453	55.9368	24.9823	1.1629	0.0001012	0.0046759	up
Cluster-16493.46433	103.728	46.21	1.1665	1.1223e-07	1.065e-05	up
Cluster-16493.45045	60.6328	27.001	1.1671	4.9549e-05	0.0025221	up
Cluster-16493.34136	66.3113	29.4866	1.1692	2.1488e-05	0.0011991	up
Cluster-16493.27652	59.5137	26.4611	1.1693	5.6846e-05	0.0028432	up
Cluster-16493.40668	62.6061	27.7786	1.1723	3.5324e-05	0.0018781	up
Cluster-16493.13587	84.408	37.3781	1.1752	1.5036e-06	0.00011244	up
Cluster-16493.41308	77.2854	34.2233	1.1752	4.157e-06	0.00028157	up
Cluster-16493.40122	85.4939	37.8549	1.1753	1.2851e-06	9.7513e-05	up
Cluster-16493.26959	73.3157	32.4353	1.1766	7.2188e-06	0.00045668	up
Cluster-16493.34257	85.9331	37.8643	1.1824	1.0903e-06	8.3713e-05	up
Cluster-16493.37581	68.7828	30.281	1.1836	1.2751e-05	0.00075558	up
Cluster-16493.40155	69.0177	30.3377	1.1859	1.2008e-05	0.00071479	up
Cluster-16493.27860	54.189	23.8116	1.1863	0.00010451	0.0048032	up
Cluster-16493.30775	86.8342	38.0462	1.1905	8.5039e-07	6.6745e-05	up
Cluster-16493.38085	133.026	58.2488	1.1914	1.0801e-09	1.438e-07	up
Cluster-16493.33001	120.515	52.6237	1.1954	5.9964e-09	7.172e-07	up
Cluster-16493.30896	65.5131	28.6055	1.1955	1.7961e-05	0.0010267	up
Cluster-16493.35838	199.036	86.8737	1.196	7.5352e-14	1.5808e-11	up
Cluster-16493.27241	102.567	44.6329	1.2004	7.3815e-08	7.2346e-06	up
Cluster-16493.37285	82.1909	35.7484	1.2011	1.4396e-06	0.00010797	up
Cluster-16493.21191	53.5798	23.289	1.202	9.8895e-05	0.0045913	up
Cluster-16493.37883	110.802	48.1551	1.2022	2.1507e-08	2.3564e-06	up
Cluster-16493.36243	122.093	52.9954	1.204	4.0048e-09	4.9033e-07	up
Cluster-16493.28800	108.825	47.0716	1.2091	2.5313e-08	2.7252e-06	up
Cluster-16493.27513	71.6534	30.9618	1.2105	6.059e-06	0.00038966	up
Cluster-16493.37860	186.257	80.4112	1.2118	2.8775e-13	5.6262e-11	up
Cluster-16493.56644	78.1791	33.7506	1.2119	2.2516e-06	0.00016158	up
Cluster-16493.43619	59.3068	25.6011	1.212	3.7971e-05	0.002001	up
Cluster-16493.26023	226.513	97.6771	1.2135	7.7456e-16	1.8443e-13	up
Cluster-16493.36622	119.451	51.4051	1.2164	4.5937e-09	5.5924e-07	up
Cluster-16493.42553	105.207	45.1586	1.2202	3.5424e-08	3.7159e-06	up
Cluster-16493.38728	127.3	54.5977	1.2213	1.2986e-09	1.7202e-07	up
Cluster-16493.47101	52.2021	22.3506	1.2238	9.9919e-05	0.0046305	up
Cluster-16493.35990	108.057	46.2626	1.2239	2.1659e-08	2.3679e-06	up
Cluster-16493.37025	119.219	51.0055	1.2249	4.0149e-09	4.9079e-07	up
Cluster-16493.30004	90.9538	38.8705	1.2265	2.6964e-07	2.3686e-05	up
Cluster-16493.34543	1053.23	449.851	1.2273	1.0684e-68	1.9745e-65	up
Cluster-16493.35197	71.6476	30.5622	1.2292	4.8302e-06	0.00032156	up
Cluster-16493.27102	161.69	68.9207	1.2302	6.3068e-12	1.0783e-09	up
Cluster-16493.31181	80.2193	34.1949	1.2302	1.295e-06	9.8165e-05	up
Cluster-16493.38206	89.3326	37.9379	1.2355	2.9998e-07	2.6134e-05	up
Cluster-16493.32748	147.859	62.7699	1.2361	4.2941e-11	6.8305e-09	up
Cluster-16493.35470	140.38	59.3896	1.2411	1.1759e-10	1.7656e-08	up
Cluster-16493.35747	97.661	41.303	1.2415	7.6655e-08	7.4658e-06	up
Cluster-16493.41433	127.328	53.8328	1.242	8.3177e-10	1.1327e-07	up
Cluster-16493.28584	54.0296	22.84	1.2422	6.3565e-05	0.0031388	up
Cluster-16493.39807	106.303	44.8253	1.2458	1.9e-08	2.1039e-06	up
Cluster-16493.41971	273.917	115.446	1.2465	1.7675e-19	5.6e-17	up
Cluster-16493.26960	59.4462	25.0249	1.2482	2.5667e-05	0.0014041	up
Cluster-16493.37381	90.6898	38.1666	1.2486	1.9955e-07	1.8117e-05	up
Cluster-16493.41258	70.5079	29.6096	1.2517	4.378e-06	0.00029449	up
Cluster-16493.43813	116.861	49.072	1.2518	3.3604e-09	4.1602e-07	up
Cluster-16493.40762	53.9393	22.6329	1.2529	5.8319e-05	0.0029045	up
Cluster-16493.7613	52.6824	22.0799	1.2546	7.007e-05	0.0034187	up
Cluster-16493.34890	99.099	41.527	1.2548	4.9252e-08	5.0238e-06	up
Cluster-16493.25778	165.279	69.2361	1.2553	1.8475e-12	3.3507e-10	up
Cluster-16493.13618	50.4215	21.0531	1.26	9.5679e-05	0.0044741	up
Cluster-16493.22220	52.2601	21.7644	1.2637	6.8957e-05	0.003375	up
Cluster-16493.31748	78.4768	32.6035	1.2672	1.0275e-06	7.9208e-05	up
Cluster-16493.29942	55.5858	23.0787	1.2682	3.8826e-05	0.0020419	up
Cluster-16493.35837	238.433	98.9935	1.2682	1.5697e-17	4.3516e-15	up
Cluster-16493.38757	53.6421	22.2581	1.269	5.2611e-05	0.0026536	up
Cluster-16493.52267	59.5924	24.6895	1.2712	1.9799e-05	0.0011161	up
Cluster-16493.8977	53.6854	22.2376	1.2715	5.1046e-05	0.0025864	up
Cluster-16493.30623	52.2459	21.633	1.2721	6.4071e-05	0.0031618	up
Cluster-16493.43178	85.0605	35.1243	1.276	3.2005e-07	2.7512e-05	up
Cluster-16493.3828	49.0401	20.1873	1.2805	0.00010014	0.0046381	up
Cluster-16493.26533	58.4891	24.025	1.2836	2.0847e-05	0.0011683	up
Cluster-16493.26706	96.6549	39.6912	1.284	4.4542e-08	4.5855e-06	up
Cluster-16493.35000	135.137	55.4625	1.2848	9.6106e-11	1.4655e-08	up
Cluster-16493.25863	101.293	41.5617	1.2852	2.0813e-08	2.2884e-06	up
Cluster-16493.36302	109.271	44.738	1.2883	5.4974e-09	6.5955e-07	up
Cluster-16493.32363	114.18	46.6831	1.2903	2.4127e-09	3.0602e-07	up
Cluster-16493.34794	268.785	109.809	1.2915	5.126e-20	1.7151e-17	up
Cluster-16493.57512	107.212	43.7917	1.2917	7.1835e-09	8.4872e-07	up
Cluster-16493.36002	78.4203	31.8676	1.2991	6.7572e-07	5.4298e-05	up
Cluster-16493.57437	49.9517	20.2798	1.3005	7.2497e-05	0.0035238	up
Cluster-16493.9832	105.682	42.898	1.3007	7.8162e-09	9.1237e-07	up
Cluster-16493.35576	156.2	63.4008	1.3008	2.249e-12	4.041e-10	up
Cluster-16493.50915	105.629	42.8454	1.3018	7.7365e-09	9.0579e-07	up
Cluster-16493.39509	66.1708	26.8029	1.3038	4.765e-06	0.00031749	up
Cluster-16493.55169	48.547	19.639	1.3057	8.7693e-05	0.0041481	up
Cluster-16493.52025	76.3843	30.8592	1.3076	8.4381e-07	6.6296e-05	up
Cluster-16493.22482	122.189	49.3564	1.3078	4.67e-10	6.591e-08	up
Cluster-16493.35777	362.179	146.148	1.3093	7.0034e-27	3.1065e-24	up
Cluster-16493.40894	68.2549	27.4947	1.3118	3.076e-06	0.00021414	up
Cluster-16493.53017	61.6707	24.8398	1.3119	9.1958e-06	0.00056562	up
Cluster-16493.34656	171.35	68.9207	1.3139	1.3518e-13	2.7398e-11	up
Cluster-16493.27015	54.2661	21.817	1.3146	3.0967e-05	0.0016612	up
Cluster-16493.45164	105.207	42.2146	1.3174	6.2658e-09	7.4598e-07	up
Cluster-16493.34443	117.348	46.9986	1.3201	8.0413e-10	1.097e-07	up
Cluster-16493.59552	49.0929	19.6616	1.3201	7.0674e-05	0.0034438	up
Cluster-16493.23806	52.4961	20.9533	1.325	3.792e-05	0.0019997	up
Cluster-16493.35651	115.922	46.2626	1.3252	9.1934e-10	1.2454e-07	up
Cluster-16493.34969	59.7033	23.7096	1.3323	1.034e-05	0.00062706	up
Cluster-16493.13306	47.6818	18.9198	1.3335	8.0326e-05	0.0038347	up
Cluster-16493.54597	60.6682	24.0345	1.3358	8.4546e-06	0.00052714	up
Cluster-16493.50399	64.1897	25.3798	1.3387	4.4895e-06	0.00030121	up
Cluster-16493.34419	61.8676	24.4456	1.3396	6.6142e-06	0.00042187	up
Cluster-16493.28586	161.134	63.4486	1.3446	3.0969e-13	6.0249e-11	up
Cluster-16493.48693	62.4498	24.5654	1.3461	5.5815e-06	0.00036317	up
Cluster-16493.27313	282.416	110.82	1.3496	3.8156e-22	1.4104e-19	up
Cluster-16493.21428	55.0278	21.521	1.3544	1.8599e-05	0.0010574	up
Cluster-16493.15192	59.764	23.3642	1.355	8.0909e-06	0.00050527	up
Cluster-16493.15912	56.1606	21.9321	1.3565	1.4949e-05	0.00087038	up
Cluster-16493.40031	66.7742	26.0201	1.3597	2.2644e-06	0.0001623	up
Cluster-16493.5075	48.8817	19.0307	1.361	5.1641e-05	0.0026132	up
Cluster-16493.49887	65.0876	25.2867	1.364	2.8938e-06	0.0002031	up
Cluster-16493.50286	97.226	37.7518	1.3648	1.0652e-08	1.2341e-06	up
Cluster-16493.27798	71.0553	27.5467	1.3671	9.812e-07	7.5937e-05	up
Cluster-16493.34119	676.877	262.066	1.369	1.0875e-51	1.2234e-48	up
Cluster-16493.33475	240.555	92.8931	1.3727	1.672e-19	5.3192e-17	up
Cluster-16493.38446	87.3114	33.6981	1.3735	5.2162e-08	5.2929e-06	up
Cluster-16493.33862	119.742	46.1737	1.3748	1.7801e-10	2.6472e-08	up
Cluster-16493.45429	44.371	17.0698	1.3782	0.00010043	0.0046487	up
Cluster-16493.33679	233.059	89.108	1.3871	3.4471e-19	1.066e-16	up
Cluster-16493.33547	111.717	42.3318	1.4	4.447e-10	6.2877e-08	up
Cluster-16493.12149	43.339	16.4022	1.4018	0.00010102	0.0046702	up
Cluster-16493.47695	46.1895	17.4536	1.404	5.8616e-05	0.0029154	up
Cluster-16493.46092	44.817	16.9279	1.4046	7.5169e-05	0.0036253	up
Cluster-16493.36242	108.062	40.741	1.4073	7.4653e-10	1.022e-07	up
Cluster-16493.22055	58.278	21.9222	1.4106	5.9643e-06	0.00038421	up
Cluster-16493.47930	68.4661	25.6021	1.4191	8.3334e-07	6.5606e-05	up
Cluster-16493.31337	103.623	38.7449	1.4193	1.3415e-09	1.774e-07	up
Cluster-16493.32305	51.4461	19.1869	1.4229	1.8781e-05	0.0010657	up
Cluster-16493.32129	43.9349	16.3549	1.4256	7.5191e-05	0.0036253	up
Cluster-16493.20026	83.9826	31.2388	1.4268	4.33e-08	4.4696e-06	up
Cluster-16493.44301	59.5127	22.1235	1.4276	3.9834e-06	0.00027147	up
Cluster-16493.40788	57.6973	21.3964	1.4311	5.3951e-06	0.00035341	up
Cluster-16493.25421	59.1553	21.9311	1.4315	4.0896e-06	0.00027725	up
Cluster-16493.43960	58.6945	21.7192	1.4343	4.3356e-06	0.0002924	up
Cluster-16493.25410	124.791	46.1574	1.4349	2.062e-11	3.3556e-09	up
Cluster-16493.54264	45.8849	16.9626	1.4357	4.8018e-05	0.0024571	up
Cluster-16493.18313	58.8586	21.7119	1.4388	4.0136e-06	0.00027305	up
Cluster-16493.36934	1401.73	516.091	1.4415	1.7512e-112	5.9103e-109	up
Cluster-16493.40392	80.8063	29.7095	1.4435	6.153e-08	6.1391e-06	up
Cluster-16493.5085	72.1116	26.5142	1.4435	3.1454e-07	2.711e-05	up
Cluster-16493.33021	66.7768	24.5507	1.4436	8.5679e-07	6.718e-05	up
Cluster-16493.55843	53.0446	19.4471	1.4476	1.1079e-05	0.00066612	up
Cluster-16493.25739	157.349	57.5927	1.45	3.5106e-14	7.5072e-12	up
Cluster-16493.32392	45.3977	16.6125	1.4504	4.6833e-05	0.0024027	up
Cluster-16493.46096	67.6853	24.7089	1.4538	6.4036e-07	5.1724e-05	up
Cluster-16493.20663	41.853	15.2772	1.454	9.0339e-05	0.0042577	up
Cluster-16366.1	49.1984	17.9267	1.4565	2.1396e-05	0.0011953	up
Cluster-16493.39009	204.87	74.5984	1.4575	4.0777e-18	1.1855e-15	up
Cluster-16493.20219	41.3394	15.0422	1.4585	9.6531e-05	0.0045058	up
Cluster-16493.40776	62.3427	22.6581	1.4602	1.6513e-06	0.00012254	up
Cluster-16493.23025	48.9334	17.7575	1.4624	2.1405e-05	0.0011953	up
Cluster-16493.52500	59.756	21.6593	1.4641	2.6036e-06	0.00018457	up
Cluster-16493.20967	92.6572	33.5188	1.4669	4.6303e-09	5.616e-07	up
Cluster-16493.19847	43.0798	15.581	1.4672	6.4385e-05	0.0031732	up
Cluster-16493.17709	43.8668	15.8239	1.471	5.3589e-05	0.0026977	up
Cluster-16493.33494	271.55	97.8669	1.4723	8.5824e-24	3.434e-21	up
Cluster-16493.47970	58.5815	21.081	1.4745	2.9354e-06	0.00020565	up
Cluster-16493.14755	40.3976	14.5349	1.4748	0.00010323	0.0047547	up
Cluster-16493.57035	45.8089	16.4348	1.4789	3.4369e-05	0.0018323	up
Cluster-16493.38177	424.797	152	1.4827	1.3134e-36	8.7892e-34	up
Cluster-16493.52026	49.4196	17.6734	1.4835	1.6218e-05	0.00093809	up
Cluster-16493.46025	42.0721	14.9828	1.4896	6.6422e-05	0.0032653	up
Cluster-16493.38942	182.564	64.9416	1.4912	9.152e-17	2.3524e-14	up
Cluster-16493.46196	43.6472	15.5211	1.4917	4.7721e-05	0.0024435	up
Cluster-16493.36334	68.0855	24.1491	1.4954	3.632e-07	3.0779e-05	up
Cluster-16493.43074	92.501	32.6593	1.502	2.7317e-09	3.4312e-07	up
Cluster-16493.33160	765.285	269.301	1.5068	6.8794e-66	1.1362e-62	up
Cluster-16493.52416	81.927	28.7564	1.5105	1.9376e-08	2.1426e-06	up
Cluster-16493.34773	41.5695	14.5249	1.517	6.0014e-05	0.0029805	up
Cluster-16493.46779	47.0547	16.4216	1.5187	1.9327e-05	0.0010943	up
Cluster-20479.1	44.4354	15.498	1.5196	3.2744e-05	0.0017481	up
Cluster-16493.45931	80.5545	28.073	1.5208	2.2038e-08	2.3959e-06	up
Cluster-16493.50193	84.0385	29.2821	1.521	1.0937e-08	1.2633e-06	up
Cluster-16493.42712	69.8739	24.321	1.5226	1.8378e-07	1.6744e-05	up
Cluster-16493.28126	47.2981	16.4548	1.5233	1.7712e-05	0.0010147	up
Cluster-16493.28851	133.026	46.1574	1.5271	5.6066e-13	1.0667e-10	up
Cluster-16493.33820	114.892	39.6738	1.534	1.8145e-11	2.959e-09	up
Cluster-16493.59649	45.7751	15.7692	1.5375	2.1574e-05	0.0012031	up
Cluster-16493.52643	48.764	16.7523	1.5415	1.1237e-05	0.00067409	up
Cluster-16493.14487	67.6742	23.2364	1.5422	2.2723e-07	2.0392e-05	up
Cluster-16493.29559	72.9763	24.9271	1.5497	6.9869e-08	6.8914e-06	up
Cluster-16493.40409	109.324	37.3255	1.5504	4.0866e-11	6.5137e-09	up
Cluster-16493.29764	37.5888	12.759	1.5588	0.00010269	0.0047335	up
Cluster-16493.56493	47.9072	16.2487	1.5599	1.1489e-05	0.00068706	up
Cluster-16493.53562	60.3367	20.345	1.5684	7.7837e-07	6.1754e-05	up
Cluster-16493.49725	64.1359	21.5894	1.5708	3.4135e-07	2.9117e-05	up
Cluster-16493.37028	69.9827	23.4567	1.577	9.2932e-08	8.9059e-06	up
Cluster-16493.14434	46.1283	15.4018	1.5826	1.3909e-05	0.00081483	up
Cluster-16493.39282	206.977	68.9901	1.585	3.1398e-20	1.0597e-17	up
Cluster-16493.42760	78.6014	26.1804	1.5861	1.3439e-08	1.5296e-06	up
Cluster-16493.45187	42.7235	14.2079	1.5883	2.7682e-05	0.0015016	up
Cluster-16493.58558	49.55	16.4411	1.5916	6.1785e-06	0.00039702	up
Cluster-16493.36000	49.3082	16.3028	1.5967	6.2271e-06	0.00039981	up
Cluster-16493.22001	68.0522	22.4773	1.5982	1.0872e-07	1.0329e-05	up
Cluster-16493.57958	69.9658	23.0403	1.6025	6.8502e-08	6.7824e-06	up
Cluster-16493.30749	41.5363	13.6417	1.6064	3.1368e-05	0.0016816	up
Cluster-16493.41106	91.8512	30.0181	1.6135	5.3382e-10	7.4913e-08	up
Cluster-16493.41172	121.149	39.586	1.6137	9.9377e-13	1.8588e-10	up
Cluster-16493.19782	63.5293	20.7467	1.6145	2.3941e-07	2.1312e-05	up
Cluster-16493.57657	43.747	14.2504	1.6182	1.7636e-05	0.001011	up
Cluster-16493.34944	125.372	40.7426	1.6216	3.4033e-13	6.5716e-11	up
Cluster-16493.17635	51.1347	16.6025	1.6229	3.32e-06	0.0002301	up
Cluster-16493.48501	47.3113	15.3508	1.6239	7.6607e-06	0.0004815	up
Cluster-16493.34620	72.5561	23.5308	1.6245	2.9802e-08	3.1647e-06	up
Cluster-16493.35999	125.937	40.3683	1.6414	1.9701e-13	3.9111e-11	up
Cluster-16493.44285	86.5386	27.6414	1.6465	1.0247e-09	1.3738e-07	up
Cluster-16493.23011	65.9322	21.0284	1.6486	9.6271e-08	9.2032e-06	up
Cluster-16493.56363	61.3397	19.5565	1.6492	2.6671e-07	2.3499e-05	up
Cluster-16493.49481	36.3182	11.5599	1.6516	7.4015e-05	0.0035814	up
Cluster-16493.8191	57.5448	18.2774	1.6546	5.903e-07	4.8132e-05	up
Cluster-16493.57800	60.3811	19.1574	1.6562	3.0705e-07	2.6572e-05	up
Cluster-16493.39583	63.0289	19.977	1.6577	1.667e-07	1.5368e-05	up
Cluster-16493.12621	94.5924	29.872	1.6629	1.3284e-10	1.9829e-08	up
Cluster-16493.43177	36.0014	11.3554	1.6647	7.3199e-05	0.0035513	up
Cluster-16493.43348	73.2951	23.0782	1.6672	1.4802e-08	1.6724e-06	up
Cluster-16493.42076	54.0138	16.9926	1.6684	1.1481e-06	8.806e-05	up
Cluster-16493.57449	38.2713	12.0388	1.6686	4.2247e-05	0.0021994	up
Cluster-16493.38758	43.9122	13.792	1.6708	1.1337e-05	0.00067958	up
Cluster-16493.29908	63.2928	19.8719	1.6713	1.3532e-07	1.2686e-05	up
Cluster-16493.40079	36.988	11.6014	1.6728	5.5299e-05	0.0027712	up
Cluster-16493.33172	62.2899	19.3987	1.683	1.4978e-07	1.394e-05	up
Cluster-16493.30701	67.3918	20.9832	1.6833	4.646e-08	4.7578e-06	up
Cluster-16493.39511	55.4686	17.2701	1.6834	7.1391e-07	5.7013e-05	up
Cluster-16493.36087	42.6121	13.2264	1.6878	1.3461e-05	0.00079101	up
Cluster-16493.8823	59.4393	18.3999	1.6917	2.6327e-07	2.3249e-05	up
Cluster-16493.42259	44.3419	13.7211	1.6923	8.6946e-06	0.00053907	up
Cluster-16493.24333	296.246	91.6314	1.6929	1.3401e-30	7.1248e-28	up
Cluster-16493.50257	75.4795	23.2827	1.6968	6.1622e-09	7.3477e-07	up
Cluster-16493.49954	43.2672	13.3436	1.6971	1.0773e-05	0.00065024	up
Cluster-16493.41171	265.099	81.7339	1.6975	1.2024e-27	5.5891e-25	up
Cluster-16493.49959	38.0338	11.7197	1.6983	3.6563e-05	0.0019334	up
Cluster-16493.40137	104.912	32.2997	1.6996	6.9058e-12	1.1704e-09	up
Cluster-16493.8392	65.0475	20.0154	1.7004	6.5591e-08	6.5359e-06	up
Cluster-16493.27388	115.188	35.4203	1.7013	6.3688e-13	1.2029e-10	up
Cluster-16493.47870	54.6356	16.7702	1.7039	7.1174e-07	5.6898e-05	up
Cluster-16493.7290	33.2565	10.1983	1.7053	0.00010874	0.0049738	up
Cluster-16493.58060	57.7976	17.6444	1.7118	3.1471e-07	2.711e-05	up
Cluster-16493.28507	54.3769	16.5967	1.7121	7.0017e-07	5.6031e-05	up
Cluster-16493.35334	170.905	51.812	1.7218	1.0713e-18	3.1863e-16	up
Cluster-16493.19911	51.0988	15.4559	1.7251	1.3485e-06	0.00010182	up
Cluster-16493.17523	242.773	73.0959	1.7317	4.6045e-26	2.008e-23	up
Cluster-16493.47728	39.7283	11.9415	1.7342	1.911e-05	0.0010836	up
Cluster-16493.24882	87.3737	26.244	1.7352	2.2633e-10	3.3085e-08	up
Cluster-16493.7201	38.4413	11.451	1.7472	2.3898e-05	0.0013222	up
Cluster-16493.43304	130.492	38.6398	1.7558	5.7899e-15	1.318e-12	up
Cluster-16493.38256	51.0228	15.0679	1.7597	1.0123e-06	7.8188e-05	up
Cluster-16493.26216	49.1451	14.4045	1.7705	1.4581e-06	0.00010925	up
Cluster-16493.36872	38.6429	11.3228	1.771	1.9375e-05	0.0010962	up
Cluster-16493.38600	40.2039	11.7686	1.7724	1.3031e-05	0.00077047	up
Cluster-16493.16976	50.421	14.732	1.7751	1.0249e-06	7.9079e-05	up
Cluster-16493.16977	104.83	30.5964	1.7766	1.7864e-12	3.263e-10	up
Cluster-16493.34355	34.9821	10.2009	1.7779	4.6115e-05	0.0023722	up
Cluster-16493.34465	75.9778	22.1519	1.7781	1.91e-09	2.4793e-07	up
Cluster-16493.33233	67.991	19.7667	1.7823	1.2775e-08	1.4604e-06	up
Cluster-16493.57950	38.5669	11.1924	1.7848	1.7986e-05	0.0010273	up
Cluster-16493.32268	51.699	14.8866	1.7961	6.2054e-07	5.0386e-05	up
Cluster-16493.46987	86.8363	24.9713	1.798	1.016e-10	1.5433e-08	up
Cluster-16493.47399	52.0506	14.9675	1.7981	5.5862e-07	4.5789e-05	up
Cluster-16493.16799	43.4973	12.4594	1.8037	4.5581e-06	0.00030554	up
Cluster-16493.39701	36.7811	10.5142	1.8066	2.4469e-05	0.001348	up
Cluster-16493.35013	40.4356	11.5131	1.8124	9.2942e-06	0.00057032	up
Cluster-16493.7065	74.5895	21.1862	1.8159	1.6602e-09	2.1695e-07	up
Cluster-16493.58443	78.3374	22.185	1.8201	6.1505e-10	8.5407e-08	up
Cluster-16493.37648	124.105	35.1175	1.8213	6.7036e-15	1.5127e-12	up
Cluster-16493.58379	43.198	12.1886	1.8254	4.1796e-06	0.00028286	up
Cluster-16493.47725	92.5427	26.111	1.8255	1.6252e-11	2.667e-09	up
Cluster-16493.27414	59.9139	16.8969	1.8261	5.9155e-08	5.9327e-06	up
Cluster-16493.32149	112.558	31.6425	1.8307	9.8916e-14	2.053e-11	up
Cluster-16493.42339	40.1917	11.2818	1.8329	8.5717e-06	0.00053399	up
Cluster-16493.32898	1199.19	334.878	1.8403	2.9793e-131	1.1563e-127	up
Cluster-16493.39554	35.8367	9.98168	1.8441	2.4641e-05	0.0013556	up
Cluster-16493.34778	72.9731	20.1226	1.8585	1.4668e-09	1.9331e-07	up
Cluster-16493.56210	37.5275	10.336	1.8603	1.4277e-05	0.00083264	up
Cluster-16493.51504	80.5793	22.1624	1.8623	1.9759e-10	2.9104e-08	up
Cluster-16493.41327	41.8224	11.4526	1.8686	4.3555e-06	0.00029323	up
Cluster-16493.31078	292.868	80.1709	1.8691	5.1531e-34	3.1746e-31	up
Cluster-16493.29297	144.981	39.6728	1.8696	1.1687e-17	3.2632e-15	up
Cluster-16493.20992	53.8438	14.7199	1.871	1.8251e-07	1.6686e-05	up
Cluster-16493.57233	51.9434	14.1942	1.8716	2.9834e-07	2.605e-05	up
Cluster-16493.54202	51.8405	14.159	1.8724	3.0454e-07	2.6384e-05	up
Cluster-16493.31003	273.864	74.5984	1.8762	4.6666e-32	2.625e-29	up
Cluster-16493.9625	158.681	43.2134	1.8766	2.93e-19	9.171e-17	up
Cluster-16493.54787	30.1314	8.20109	1.8774	9.2209e-05	0.0043406	up
Cluster-16493.38202	47.2516	12.7459	1.8903	8.7799e-07	6.8772e-05	up
Cluster-16493.42067	183.65	49.4694	1.8923	2.9974e-22	1.124e-19	up
Cluster-16493.51906	34.2578	9.21046	1.8951	2.7502e-05	0.001495	up
Cluster-16493.336	43.0222	11.5656	1.8952	2.6102e-06	0.00018475	up
Cluster-16493.7598	48.3216	12.9788	1.8965	6.2802e-07	5.0887e-05	up
Cluster-16493.45458	142.526	38.174	1.9006	1.0519e-17	2.9584e-15	up
Cluster-16493.61258	51.8906	13.8788	1.9026	2.3021e-07	2.0611e-05	up
Cluster-16493.56903	65.2666	17.4326	1.9046	6.4242e-09	7.625e-07	up
Cluster-16493.58111	39.5488	10.5137	1.9114	5.9329e-06	0.00038314	up
Cluster-16493.26855	48.9345	12.9851	1.914	4.6125e-07	3.8293e-05	up
Cluster-16493.51050	43.5021	11.5341	1.9152	1.9801e-06	0.00014446	up
Cluster-16493.44308	40.0661	10.6194	1.9157	5.0068e-06	0.00033161	up
Cluster-16493.7750	72.5835	19.0833	1.9273	6.9985e-10	9.6664e-08	up
Cluster-16493.3711	59.3802	15.6089	1.9276	2.438e-08	2.6284e-06	up
Cluster-16493.44776	76.5954	19.977	1.9389	2.0563e-10	3.0174e-08	up
Cluster-16493.29539	43.6055	11.3559	1.9411	1.5892e-06	0.00011827	up
Cluster-16493.2825	30.0237	7.80155	1.9443	6.7033e-05	0.0032891	up
Cluster-16493.39224	41.2702	10.6993	1.9476	2.8861e-06	0.00020274	up
Cluster-16493.59455	66.1962	17.1382	1.9495	3.0453e-09	3.7823e-07	up
Cluster-16493.40699	67.1495	17.3385	1.9534	2.2485e-09	2.8707e-07	up
Cluster-16493.46852	39.098	10.0868	1.9546	5.0238e-06	0.00033217	up
Cluster-16493.25779	75.991	19.5607	1.9579	1.9039e-10	2.8096e-08	up
Cluster-16493.46252	59.3865	15.2456	1.9617	1.7319e-08	1.9287e-06	up
Cluster-16493.60304	28.515	7.31317	1.9632	9.3208e-05	0.0043796	up
Cluster-16493.59475	39.1687	9.98851	1.9714	4.4072e-06	0.0002962	up
Cluster-16493.56520	52.0997	13.2795	1.9721	1.182e-07	1.1176e-05	up
Cluster-16493.36328	402.001	102.262	1.9749	4.4104e-49	4.2794e-46	up
Cluster-16493.43815	29.3618	7.44197	1.9802	6.7299e-05	0.0033001	up
Cluster-16493.57982	53.7382	13.6159	1.9807	6.9376e-08	6.8602e-06	up
Cluster-16493.38675	397.675	100.381	1.9861	6.9051e-49	6.6173e-46	up
Cluster-16493.39251	101.539	25.59	1.9884	1.0849e-13	2.2397e-11	up
Cluster-16493.60027	31.3033	7.88567	1.989	3.6885e-05	0.001949	up
Cluster-16493.61929	32.4747	8.15798	1.993	2.5799e-05	0.0014093	up
Cluster-16493.25045	48.8965	12.2601	1.9958	2.3749e-07	2.119e-05	up
Cluster-16493.53642	90.6407	22.6818	1.9986	1.903e-12	3.4433e-10	up
Cluster-16493.7676	29.2541	7.3179	1.9991	6.312e-05	0.0031188	up
Cluster-16493.57798	42.2389	10.5452	2.002	1.4981e-06	0.00011214	up
Cluster-16493.53997	31.4353	7.76791	2.0168	3.0613e-05	0.0016434	up
Cluster-5700.0	36.2126	8.93709	2.0186	7.5762e-06	0.00047696	up
Cluster-16493.46840	82.6687	20.3887	2.0196	1.3232e-11	2.1818e-09	up
Cluster-16493.35887	27.2729	6.68442	2.0286	9.7634e-05	0.0045436	up
Cluster-16493.20993	86.4351	21.0863	2.0353	3.6505e-12	6.3678e-10	up
Cluster-16493.58683	37.4615	9.13738	2.0356	4.7449e-06	0.00031642	up
Cluster-16493.35998	70.8072	17.2034	2.0412	2.9552e-10	4.2481e-08	up
Cluster-16493.46070	31.5551	7.64436	2.0454	2.5375e-05	0.001391	up
Cluster-16493.41070	28.9437	6.97303	2.0534	5.2863e-05	0.0026646	up
Cluster-16493.11959	27.1267	6.52881	2.0548	9.0315e-05	0.0042577	up
Cluster-16493.58203	47.0869	11.3028	2.0586	2.4179e-07	2.1499e-05	up
Cluster-16493.8136	66.9352	16.0342	2.0616	7.1807e-10	9.9004e-08	up
Cluster-16493.56719	83.0883	19.8719	2.0639	6.4234e-12	1.0959e-09	up
Cluster-16493.19204	31.2078	7.45406	2.0658	2.5257e-05	0.0013856	up
Cluster-16493.25041	33.9622	8.03392	2.0798	1.0258e-05	0.00062307	up
Cluster-16493.44513	28.5383	6.74592	2.0808	5.227e-05	0.0026381	up
Cluster-16493.57371	27.8193	6.51882	2.0934	6.1258e-05	0.0030345	up
Cluster-16493.58427	44.1065	10.3302	2.0941	4.4741e-07	3.7224e-05	up
Cluster-16493.17732	36.2654	8.46395	2.0992	4.5757e-06	0.00030646	up
Cluster-16493.436	29.7197	6.88681	2.1095	3.1703e-05	0.001696	up
Cluster-16493.46017	31.3978	7.25166	2.1143	1.8498e-05	0.0010535	up
Cluster-16493.4291	104.919	24.0308	2.1263	4.0393e-15	9.2491e-13	up
Cluster-16493.6655	35.6704	7.97031	2.162	3.784e-06	0.00025971	up
Cluster-16493.53605	71.1055	15.7713	2.1727	5.9417e-11	9.3176e-09	up
Cluster-16493.54580	61.9731	13.7211	2.1753	9.6824e-10	1.3048e-07	up
Cluster-16493.21456	36.2464	7.94612	2.1895	2.6861e-06	0.00018938	up
Cluster-9228.0	42.6179	9.3177	2.1934	3.4985e-07	2.9744e-05	up
Cluster-16493.6985	154.299	33.6981	2.195	3.0851e-22	1.1513e-19	up
Cluster-16493.6851	40.5021	8.77885	2.2059	6.2871e-07	5.0889e-05	up
Cluster-16493.34512	75.5592	16.3754	2.2061	1.0083e-11	1.6759e-09	up
Cluster-16493.31920	46.5606	10.0427	2.213	8.7263e-08	8.4041e-06	up
Cluster-16493.45249	30.4824	6.53459	2.2218	1.4273e-05	0.00083264	up
Cluster-16493.19548	165.174	35.2226	2.2294	4.4437e-24	1.8155e-21	up
Cluster-16493.58476	51.7344	10.9853	2.2356	1.4034e-08	1.5904e-06	up
Cluster-16493.46437	33.4961	7.0971	2.2387	4.9169e-06	0.00032649	up
Cluster-16493.45982	53.7197	11.3806	2.2389	7.2265e-09	8.5251e-07	up
Cluster-16493.45983	294.734	62.1138	2.2464	5.4208e-42	4.2079e-39	up
Cluster-16493.38943	107.557	22.6124	2.2499	2.2311e-16	5.5156e-14	up
Cluster-16493.46580	31.3561	6.57139	2.2545	9.1131e-06	0.00056187	up
Cluster-16493.46615	32.6758	6.83424	2.2574	5.8196e-06	0.00037676	up
Cluster-16493.34015	35.8959	7.4651	2.2656	1.9313e-06	0.00014156	up
Cluster-16493.40130	117.3	24.3825	2.2663	7.4896e-18	2.1453e-15	up
Cluster-16493.41873	206.771	42.898	2.269	2.7782e-30	1.467e-27	up
Cluster-16493.61870	24.5992	5.04683	2.2852	7.5094e-05	0.0036253	up
Cluster-16493.41535	350.09	71.6544	2.2886	1.5392e-50	1.6146e-47	up
Cluster-16493.47719	64.1876	13.076	2.2954	1.4389e-10	2.1438e-08	up
Cluster-16493.38306	31.3059	6.31694	2.3091	7.0429e-06	0.00044702	up
Cluster-16493.39353	39.2996	7.92089	2.3108	4.7705e-07	3.9562e-05	up
Cluster-16493.38203	23.2975	4.69092	2.3122	0.00010522	0.004826	up
Cluster-16493.29952	55.9347	11.0925	2.3342	1.5395e-09	2.022e-07	up
Cluster-16493.7432	104.626	20.6604	2.3403	1.309e-16	3.2876e-14	up
Cluster-16493.26346	158.45	31.1794	2.3454	2.1375e-24	8.8729e-22	up
Cluster-16493.28160	39.9194	7.83309	2.3494	3.044e-07	2.6384e-05	up
Cluster-16493.51919	124.814	24.311	2.3601	1.1177e-19	3.6763e-17	up
Cluster-16493.56368	28.0637	5.44899	2.3646	1.6444e-05	0.00094832	up
Cluster-16493.6091	60.4423	11.7234	2.3662	2.5306e-10	3.6854e-08	up
Cluster-16493.16981	31.392	6.00309	2.3866	4.6645e-06	0.00031187	up
Cluster-16493.7015	26.7107	5.0994	2.389	2.3748e-05	0.0013148	up
Cluster-16493.47871	70.3136	13.4056	2.391	6.8753e-12	1.1678e-09	up
Cluster-16493.40268	244.62	46.578	2.3928	1.6087e-37	1.1051e-34	up
Cluster-16493.45069	38.9533	7.40622	2.3949	3.2114e-07	2.7576e-05	up
Cluster-16493.40129	206.027	38.7554	2.4104	4.1966e-32	2.3953e-29	up
Cluster-16493.55905	38.9755	7.31474	2.4137	2.8478e-07	2.492e-05	up
Cluster-17544.0	29.4557	5.51997	2.4158	8.0217e-06	0.00050175	up
Cluster-16493.47294	50.639	9.46595	2.4194	4.6708e-09	5.6563e-07	up
Cluster-16493.59668	37.9039	7.07397	2.4218	3.9546e-07	3.3258e-05	up
Cluster-16493.47397	50.819	9.40287	2.4342	3.9147e-09	4.8082e-07	up
Cluster-1120.0	23.3323	4.20569	2.4719	5.7786e-05	0.0028865	up
Cluster-16493.1536	26.8042	4.72141	2.5052	1.4219e-05	0.00083177	up
Cluster-16493.45601	31.9146	5.53101	2.5286	1.9467e-06	0.00014256	up
Cluster-16493.36327	400.747	69.3297	2.5311	7.0674e-64	1.1196e-60	up
Cluster-16493.15278	31.8396	5.48054	2.5384	1.91e-06	0.00014027	up
Cluster-16493.37646	29.4858	4.98111	2.5655	4.065e-06	0.00027582	up
Cluster-16493.53705	49.6207	8.35881	2.5696	2.1956e-09	2.8124e-07	up
Cluster-16493.23085	183.913	30.7015	2.5826	7.5941e-31	4.0654e-28	up
Cluster-16493.39792	48.9487	8.10226	2.5949	2.3529e-09	2.9892e-07	up
Cluster-16493.4290	58.0172	9.53903	2.6046	7.3585e-11	1.1424e-08	up
Cluster-16493.7241	43.339	7.0971	2.6104	1.7454e-08	1.941e-06	up
Cluster-16493.44639	244.717	39.708	2.6236	4.2711e-41	3.2826e-38	up
Cluster-16493.25719	23.7108	3.79563	2.6431	2.7377e-05	0.0014892	up
Cluster-16493.40389	58.014	9.04223	2.6817	3.9093e-11	6.244e-09	up
Cluster-16493.3001	35.5702	5.49946	2.6933	2.1632e-07	1.9525e-05	up
Cluster-16493.36375	70.5232	10.9038	2.6933	2.8678e-13	5.6215e-11	up
Cluster-16493.57213	36.2897	5.60776	2.6941	1.6265e-07	1.5031e-05	up
Cluster-16493.25004	28.6111	4.41597	2.6958	3.2866e-06	0.0002284	up
Cluster-16493.31364	118.982	18.3563	2.6964	2.356e-21	8.5063e-19	up
Cluster-16493.8128	91.0065	13.9839	2.7022	9.8534e-17	2.516e-14	up
Cluster-16493.56901	34.4817	5.29023	2.7044	3.1373e-07	2.7089e-05	up
Cluster-16493.3597	25.6914	3.93022	2.7086	9.9412e-06	0.00060762	up
Cluster-16493.52709	21.8542	3.31198	2.7221	4.4083e-05	0.0022798	up
Cluster-16493.14326	165.227	24.6033	2.7475	1.6017e-29	8.2336e-27	up
Cluster-16493.15241	34.7873	5.15197	2.7554	2.1732e-07	1.9593e-05	up
Cluster-16493.46162	377.593	55.7007	2.7611	1.5709e-65	2.5404e-62	up
Cluster-16493.26716	89.0534	12.8799	2.7895	7.258e-17	1.8906e-14	up
Cluster-16493.56147	19.4793	2.81413	2.7912	9.5056e-05	0.004453	up
Cluster-16493.25449	82.4797	11.6692	2.8213	6.936e-16	1.6669e-13	up
Cluster-16493.39219	63.5288	8.96442	2.8251	1.3574e-12	2.5148e-10	up
Cluster-16493.21938	120.673	16.6125	2.8608	8.6812e-23	3.3196e-20	up
Cluster-16493.6730	28.2316	3.88553	2.8611	2.0044e-06	0.0001461	up
Cluster-16493.42688	43.9524	6.01624	2.869	2.8855e-09	3.6126e-07	up
Cluster-16493.40623	28.5958	3.89815	2.8749	1.6339e-06	0.00012149	up
Cluster-16493.44317	27.2428	3.70153	2.8797	2.8291e-06	0.0001991	up
Cluster-16493.37579	60.5479	8.14852	2.8935	2.6243e-12	4.6429e-10	up
Cluster-16493.59287	51.8378	6.88681	2.9121	8.4382e-11	1.2919e-08	up
Cluster-16493.42271	20.2458	2.62014	2.9499	4.4835e-05	0.002314	up
Cluster-16493.16310	144.692	18.5576	2.9629	8.1397e-28	3.8062e-25	up
Cluster-16493.26882	60.2528	7.69588	2.9689	1.66e-12	3.0607e-10	up
Cluster-16493.10375	31.8808	4.05639	2.9744	2.7474e-07	2.4098e-05	up
Cluster-16493.4818	19.5242	2.47925	2.9773	5.7195e-05	0.0028588	up
Cluster-16493.34511	72.7229	9.19521	2.9835	7.6334e-15	1.7125e-12	up
Cluster-16493.31720	18.7397	2.3657	2.9858	7.9015e-05	0.0037768	up
Cluster-16493.35031	43.7966	5.52102	2.9878	1.5757e-09	2.0661e-07	up
Cluster-16493.41821	20.0077	2.51185	2.9937	4.4361e-05	0.0022911	up
Cluster-16493.15712	147.965	17.9793	3.0408	5.0659e-29	2.537e-26	up
Cluster-16493.25005	20.2991	2.45139	3.0497	3.3781e-05	0.0018022	up
Cluster-16493.39368	319.684	38.2718	3.0623	4.7425e-61	7.2183e-58	up
Cluster-16493.5814	22.91	2.7337	3.0671	1.0071e-05	0.00061364	up
Cluster-16493.35369	17.7273	2.08287	3.0893	9.773e-05	0.0045454	up
Cluster-16493.706	20.5937	2.35308	3.1296	2.4188e-05	0.0013354	up
Cluster-16493.1632	62.5538	7.0971	3.1398	1.722e-13	3.4629e-11	up
Cluster-16493.7055	82.5605	9.30509	3.1494	2.3258e-17	6.3571e-15	up
Cluster-16493.57133	43.0222	4.78397	3.1688	8.5558e-10	1.1611e-07	up
Cluster-16493.302	60.6534	6.7291	3.1721	3.1767e-13	6.1648e-11	up
Cluster-16493.20927	23.5435	2.57598	3.1921	5.3275e-06	0.00034957	up
Cluster-16493.28957	100.033	10.7771	3.2144	5.0353e-21	1.7847e-18	up
Cluster-16493.35320	22.5632	2.41459	3.2241	7.6883e-06	0.00048284	up
Cluster-16493.30552	235.114	25.0386	3.2311	2.3546e-47	2.0769e-44	up
Cluster-16493.15812	45.3449	4.78397	3.2447	2.0414e-10	3.0011e-08	up
Cluster-16493.8145	19.3732	1.9977	3.2776	3.0115e-05	0.0016189	up
Cluster-16493.17402	17.8365	1.8321	3.2833	6.1656e-05	0.0030504	up
Cluster-16493.25565	118.403	11.8642	3.319	3.5372e-25	1.5254e-22	up
Cluster-16493.16036	33.6983	3.30199	3.3513	2.8464e-08	3.0476e-06	up
Cluster-16493.47720	85.8888	8.373	3.3587	7.382e-19	2.2297e-16	up
Cluster-16493.57200	51.1057	4.95115	3.3676	7.4773e-12	1.2645e-09	up
Cluster-16493.32061	21.907	2.10284	3.381	7.1106e-06	0.00045057	up
Cluster-16493.33372	57.3637	5.4879	3.3858	3.5913e-13	6.8832e-11	up
Cluster-16493.11590	113.864	10.8296	3.3943	1.1545e-24	4.8179e-22	up
Cluster-16493.20276	132.529	12.4551	3.4115	1.538e-28	7.4614e-26	up
Cluster-16493.39742	21.2762	1.97457	3.4296	8.6345e-06	0.00053662	up
Cluster-16493.17405	18.8237	1.71434	3.4568	2.7087e-05	0.0014755	up
Cluster-16493.57229	27.3173	2.47189	3.4661	4.1811e-07	3.4974e-05	up
Cluster-16493.33152	125.424	11.0925	3.4992	1.4254e-27	6.547e-25	up
Cluster-8659.0	17.3725	1.51142	3.5228	4.9266e-05	0.0025093	up
Cluster-16493.34154	50.913	4.4186	3.5264	3.6192e-12	6.3273e-10	up
Cluster-16493.41192	33.1826	2.86355	3.5345	1.9495e-08	2.1496e-06	up
Cluster-16493.6875	74.9896	6.37898	3.5553	2.6624e-17	7.226e-15	up
Cluster-16493.37667	38.6588	3.28517	3.5568	1.2363e-09	1.6405e-07	up
Cluster-16493.13392	16.0328	1.35108	3.5688	8.9608e-05	0.0042325	up
Cluster-16493.43128	26.2356	2.15542	3.6055	4.9458e-07	4.0885e-05	up
Cluster-16493.49124	125.002	10.0411	3.638	3.446e-28	1.6311e-25	up
Cluster-16493.45033	224.771	17.9793	3.644	2.2413e-49	2.2595e-46	up
Cluster-16493.33963	141.687	11.2355	3.6566	7.8547e-32	4.3551e-29	up
Cluster-16493.38766	25.2659	1.94986	3.6957	6.5152e-07	5.2517e-05	up
Cluster-16493.19764	126.441	9.51905	3.7315	6.0744e-29	3.0225e-26	up
Cluster-16493.34912	163.572	12.247	3.7394	5.3916e-37	3.6393e-34	up
Cluster-16493.57228	50.2811	3.67893	3.7727	1.6081e-12	2.9721e-10	up
Cluster-16493.2524	28.9468	2.06972	3.8059	7.6591e-08	7.4658e-06	up
Cluster-16493.12622	72.4948	4.94379	3.8742	1.212e-17	3.3721e-15	up
Cluster-16493.7491	24.6515	1.66545	3.8877	5.9787e-07	4.8596e-05	up
Cluster-16493.49192	20.2595	1.36159	3.8952	5.9548e-06	0.00038402	up
Cluster-16493.8170	85.9389	5.73025	3.9066	1.0214e-20	3.508e-18	up
Cluster-16493.18653	48.9873	3.25941	3.9097	1.8073e-12	3.2932e-10	up
Cluster-16493.54044	28.5055	1.89256	3.9128	7.53e-08	7.3616e-06	up
Cluster-16493.8045	61.961	3.97227	3.9633	1.7478e-15	4.0742e-13	up
Cluster-16493.43879	33.134	2.12124	3.9653	5.8749e-09	7.0375e-07	up
Cluster-16493.49274	220.232	13.9839	3.9772	5.5765e-51	6.012e-48	up
Cluster-16493.61462	21.9952	1.38998	3.9841	2.0511e-06	0.00014908	up
Cluster-16493.39794	20.5931	1.28221	4.0055	4.199e-06	0.00028387	up
Cluster-16493.31615	21.2942	1.28063	4.0555	2.6709e-06	0.00018851	up
Cluster-16493.56492	15.7456	0.94628	4.0565	5.4095e-05	0.0027178	up
Cluster-16493.42520	30.7226	1.83999	4.0615	1.6887e-08	1.8889e-06	up
Cluster-16493.6966	44.6587	2.62856	4.0866	9.6025e-12	1.6064e-09	up
Cluster-16493.60681	19.0037	1.10399	4.1055	8.6205e-06	0.00053618	up
Cluster-16493.54612	92.2112	5.30758	4.1188	1.0319e-22	3.9265e-20	up
Cluster-16493.44710	59.7033	3.31198	4.172	2.4129e-15	5.5909e-13	up
Cluster-16493.50287	18.8363	0.980977	4.2632	7.8052e-06	0.000489	up
Cluster-7194.0	33.5199	1.73485	4.2721	2.4247e-09	3.0704e-07	up
Cluster-16493.7490	412.486	20.9927	4.2964	1.5911e-97	4.5744e-94	up
Cluster-16493.57311	42.4405	2.15542	4.2994	1.7765e-11	2.9031e-09	up
Cluster-16493.2275	47.9315	2.3657	4.3406	8.0599e-13	1.5186e-10	up
Cluster-7867.0	14.0416	0.683424	4.3608	0.00010476	0.0048119	up
Cluster-16493.61394	17.6291	0.835881	4.3985	1.333e-05	0.00078507	up
Cluster-16493.58802	18.6178	0.86532	4.4273	7.4266e-06	0.00046831	up
Cluster-16493.4364	28.0838	1.29325	4.4407	3.651e-08	3.8246e-06	up
Cluster-16493.57989	17.8154	0.801709	4.4739	1.1199e-05	0.00067284	up
Cluster-19506.0	43.075	1.89256	4.5084	7.8951e-12	1.3294e-09	up
Cluster-16493.58701	15.678	0.683424	4.5198	3.6468e-05	0.0019296	up
Cluster-16493.7682	109.799	4.7314	4.5365	7.9293e-28	3.7303e-25	up
Cluster-16493.51816	243.288	9.81608	4.6314	5.4931e-60	7.8962e-57	up
Cluster-16493.44708	231.053	9.30509	4.6341	4.5117e-57	5.9359e-54	up
Cluster-16493.52806	42.2304	1.68228	4.6498	9.7326e-12	1.6247e-09	up
Cluster-16493.7492	51.803	1.96406	4.7211	3.9898e-14	8.4618e-12	up
Cluster-16493.44249	37.6674	1.42363	4.7257	1.1287e-10	1.7112e-08	up
Cluster-16493.57373	13.6346	0.507837	4.7468	0.00010344	0.0047595	up
Cluster-16493.7427	109.535	3.9954	4.7769	3.2548e-28	1.55e-25	up
Cluster-16493.4390	13.7502	0	4.7814	9.5016e-05	0.004453	up
Cluster-16493.47642	342.594	12.4378	4.7837	1.5051e-84	3.5403e-81	up
Cluster-16493.20883	53.7013	1.94513	4.787	1.2144e-14	2.6934e-12	up
Cluster-16493.11242	58.4179	2.11283	4.7892	8.5062e-16	2.0192e-13	up
Cluster-16493.30181	14.1472	0	4.8224	7.3801e-05	0.0035738	up
Cluster-16493.61309	14.2258	0	4.8304	7.0205e-05	0.0034231	up
Cluster-16493.13352	14.4666	0	4.8546	6.0265e-05	0.0029891	up
Cluster-4506.0	14.4681	0	4.8548	6.0205e-05	0.0029881	up
Cluster-265.1	22.8572	0.788567	4.8573	4.5808e-07	3.8071e-05	up
Cluster-16493.4444	38.4276	1.31638	4.8675	6.122e-11	9.5617e-09	up
Cluster-16493.60080	14.6033	0	4.8682	5.5268e-05	0.0027712	up
Cluster-16493.48296	15.005	0	4.9074	4.2882e-05	0.0022292	up
Cluster-16493.58409	29.9836	0.998851	4.9078	7.3118e-09	8.6126e-07	up
Cluster-16493.39339	15.0261	0	4.9094	4.2315e-05	0.0022015	up
Cluster-16493.50652	121.224	4.01959	4.9145	2.858e-31	1.5623e-28	up
Cluster-16493.45158	15.1422	0	4.9205	3.9329e-05	0.0020669	up
Cluster-16493.57689	15.1713	0	4.9233	3.8616e-05	0.0020322	up
Cluster-16493.27402	15.8507	0	4.9865	2.5208e-05	0.0013838	up
Cluster-16493.26281	16.0117	0	5.0011	2.2793e-05	0.0012665	up
Cluster-16493.4933	28.1545	0.877412	5.004	1.9437e-08	2.1462e-06	up
Cluster-16493.57492	14.6698	0.454214	5.0133	5.0069e-05	0.0025436	up
Cluster-16493.7767	89.0534	2.68113	5.0538	1.5258e-23	6.0122e-21	up
Cluster-16493.43335	17.0848	0	5.0946	1.1688e-05	0.00069787	up
Cluster-16493.57036	90.7252	2.62856	5.1092	5.3231e-24	2.1521e-21	up
Cluster-16493.44702	21.1479	0.610876	5.1135	1.0695e-06	8.2195e-05	up
Cluster-16493.4891	17.7489	0	5.1497	7.7532e-06	0.00048653	up
Cluster-16493.31610	53.4405	1.46884	5.1852	8.2375e-15	1.8374e-12	up
Cluster-16493.54550	16.5781	0.444226	5.2218	1.5152e-05	0.00088037	up
Cluster-16493.61017	16.1003	0.420569	5.2586	1.993e-05	0.001121	up
Cluster-16493.58707	136.355	3.48599	5.2897	2.0757e-35	1.3427e-32	up
Cluster-16493.61267	35.2096	0.893709	5.3	2.7699e-10	4.004e-08	up
Cluster-16493.11241	151.837	3.8277	5.3099	2.9886e-39	2.1886e-36	up
Cluster-16493.16130	53.7382	1.31428	5.3536	6.1436e-15	1.3944e-12	up
Cluster-16493.6055	19.6899	0.47314	5.379	2.3234e-06	0.00016592	up
Cluster-16493.38903	78.1263	1.78742	5.4499	4.8356e-21	1.7218e-18	up
Cluster-16493.29932	31.156	0.694464	5.4875	2.7604e-09	3.4616e-07	up
Cluster-16493.57878	16.7285	0.364318	5.521	1.3186e-05	0.00077897	up
Cluster-16493.25564	48.2704	1.01935	5.5654	1.3405e-13	2.7239e-11	up
Cluster-16493.52212	44.9627	0.937343	5.584	9.0497e-13	1.6968e-10	up
Cluster-16493.45535	24.6166	0	5.6216	1.2475e-07	1.1752e-05	up
Cluster-16493.6197	274.814	5.30968	5.6937	8.1445e-70	1.542e-66	up
Cluster-16493.53902	16.681	0.315427	5.7248	1.354e-05	0.00079501	up
Cluster-16493.25097	154.405	2.62856	5.8763	5.9885e-40	4.4271e-37	up
Cluster-16493.6182	13.9904	0.231839	5.9152	6.8675e-05	0.0033633	up
Cluster-16493.57489	24.1532	0.390078	5.9523	1.7054e-07	1.5703e-05	up
Cluster-16493.7909	32.9397	0	6.0418	1.0554e-09	1.41e-07	up
Cluster-16493.41434	33.8867	0	6.0826	6.2152e-10	8.6152e-08	up
Cluster-16493.4978	28.5583	0.420569	6.0854	1.3657e-08	1.5499e-06	up
Cluster-16493.39793	35.6435	0	6.1556	2.3429e-10	3.4186e-08	up
Cluster-16493.7701	72.5307	0.94628	6.2602	1.7972e-19	5.6711e-17	up
Cluster-16493.38127	39.221	0	6.2936	3.2951e-11	5.2738e-09	up
Cluster-16493.60707	16.8922	0.210284	6.3279	1.3603e-05	0.00079815	up
Cluster-16493.15031	24.7697	0.30281	6.354	1.4008e-07	1.3069e-05	up
Cluster-16493.6352	20.165	0.210284	6.5834	2.2798e-06	0.0001631	up
Cluster-16493.56451	106.797	0.998851	6.7404	2.384e-27	1.0822e-24	up
Cluster-16493.8074	73.0586	0.47314	7.2706	1.3161e-18	3.8992e-16	up
Cluster-16493.44707	19.5949	0.125119	7.291	5.2114e-06	0.00034282	up
Cluster-16493.7321	16.5754	0.105142	7.3006	2.8039e-05	0.0015178	up
Cluster-16493.3911	18.5286	0.105142	7.4613	1.0814e-05	0.00065221	up
Cluster-16493.4733	18.9097	0.105142	7.4906	9.0046e-06	0.00055562	up
Cluster-16493.59579	24.1769	0.105142	7.8451	7.7885e-07	6.1754e-05	up
Cluster-16493.59283	25.9717	0.105142	7.9485	3.488e-07	2.9688e-05	up
Cluster-16493.56425	134.134	0.525711	7.9952	7.2297e-31	3.8972e-28	up
Cluster-16493.16199	32.6647	0.0604568	9.0776	8.5629e-08	8.2673e-06	up
Cluster-16493.6570	190.67	0.315427	9.2396	1.6259e-37	1.1071e-34	up
Cluster-16493.23613	24.017	0.0320684	9.5487	8.6629e-06	0.0005378	up
Cluster-20612.1	49.8319	0.0525711	9.8886	4.0315e-10	5.7315e-08	up
Cluster-0.0	0.422304	0	NA	NA	NA	NA
Cluster-1.0	0.475092	0	NA	NA	NA	NA
Cluster-10.0	0.633456	0	NA	NA	NA	NA
Cluster-100.0	0.316728	0	NA	NA	NA	NA
Cluster-10004.0	0.105576	0	NA	NA	NA	NA
Cluster-10005.0	0	0.262856	NA	NA	NA	NA
Cluster-10013.0	0.654044	0	NA	NA	NA	NA
Cluster-10022.0	0	0.105142	NA	NA	NA	NA
Cluster-10027.0	0	0.210284	NA	NA	NA	NA
Cluster-10028.1	0.105576	0	NA	NA	NA	NA
Cluster-10028.2	0.265524	0	NA	NA	NA	NA
Cluster-10037.0	0.211152	0	NA	NA	NA	NA
Cluster-10040.0	0.475092	0	NA	NA	NA	NA
Cluster-10042.0	0	0.157713	NA	NA	NA	NA
Cluster-10050.0	0	0.210284	NA	NA	NA	NA
Cluster-10062.0	0	0	NA	NA	NA	NA
Cluster-10067.0	0	0.105142	NA	NA	NA	NA
Cluster-10068.1	0	0.210284	NA	NA	NA	NA
Cluster-10074.0	0	0	NA	NA	NA	NA
Cluster-10086.2	0	1.86365	NA	NA	NA	NA
Cluster-10090.0	0	0.367998	NA	NA	NA	NA
Cluster-10093.0	0	0.0525711	NA	NA	NA	NA
Cluster-10094.0	0	0.0525711	NA	NA	NA	NA
Cluster-101.0	0.580668	0	NA	NA	NA	NA
Cluster-1011.0	0	0.0520454	NA	NA	NA	NA
Cluster-10110.0	0.796043	0	NA	NA	NA	NA
Cluster-10112.0	1.76312	0	NA	NA	NA	NA
Cluster-10113.1	0	1.14342	NA	NA	NA	NA
Cluster-1012.0	0.105576	0	NA	NA	NA	NA
Cluster-10123.0	0	0.176639	NA	NA	NA	NA
Cluster-10125.1	0	0.157713	NA	NA	NA	NA
Cluster-10133.0	0	0	NA	NA	NA	NA
Cluster-1014.0	0	0	NA	NA	NA	NA
Cluster-10149.0	0	0	NA	NA	NA	NA
Cluster-1016.0	0.211152	0	NA	NA	NA	NA
Cluster-1017.0	0	0.525711	NA	NA	NA	NA
Cluster-10170.0	0.580668	0	NA	NA	NA	NA
Cluster-10176.0	0.921151	0	NA	NA	NA	NA
Cluster-10183.0	0.26394	0	NA	NA	NA	NA
Cluster-10184.0	0	0.262856	NA	NA	NA	NA
Cluster-10185.0	0	0.583539	NA	NA	NA	NA
Cluster-10187.1	0	0	NA	NA	NA	NA
Cluster-10188.1	0	0.157713	NA	NA	NA	NA
Cluster-10188.3	0	0	NA	NA	NA	NA
Cluster-10191.0	0	0	NA	NA	NA	NA
Cluster-10193.0	0.0105576	0	NA	NA	NA	NA
Cluster-102.0	0.580668	0	NA	NA	NA	NA
Cluster-10204.0	0.0781263	0	NA	NA	NA	NA
Cluster-10206.0	0.052788	0	NA	NA	NA	NA
Cluster-10211.1	0.52788	0	NA	NA	NA	NA
Cluster-10217.0	0	0.0525711	NA	NA	NA	NA
Cluster-10219.0	0	0.201873	NA	NA	NA	NA
Cluster-10223.0	0	0	NA	NA	NA	NA
Cluster-10232.0	0	0	NA	NA	NA	NA
Cluster-10236.0	0	0.125119	NA	NA	NA	NA
Cluster-10237.1	0	0.315427	NA	NA	NA	NA
Cluster-10239.1	2.04923	0	NA	NA	NA	NA
Cluster-10247.0	0.316728	0	NA	NA	NA	NA
Cluster-10257.1	0	0	NA	NA	NA	NA
Cluster-10261.0	0	0.262856	NA	NA	NA	NA
Cluster-1027.0	0	4.56054	NA	NA	NA	NA
Cluster-10277.1	0	0	NA	NA	NA	NA
Cluster-10279.0	0	3.46969	NA	NA	NA	NA
Cluster-10281.0	0	0.262856	NA	NA	NA	NA
Cluster-10288.1	0	0.282833	NA	NA	NA	NA
Cluster-1029.0	0.24652	0	NA	NA	NA	NA
Cluster-10293.0	0	0.315427	NA	NA	NA	NA
Cluster-10294.0	0	0	NA	NA	NA	NA
Cluster-10295.0	0	0.262856	NA	NA	NA	NA
Cluster-103.0	0.316728	0	NA	NA	NA	NA
Cluster-10303.0	0.897396	0	NA	NA	NA	NA
Cluster-10305.0	0	1.01042	NA	NA	NA	NA
Cluster-10315.0	0	0	NA	NA	NA	NA
Cluster-1032.0	0	0.315427	NA	NA	NA	NA
Cluster-10327.2	1.9331	0	NA	NA	NA	NA
Cluster-10331.0	0	0	NA	NA	NA	NA
Cluster-10336.0	0	0	NA	NA	NA	NA
Cluster-10340.0	0.346289	0	NA	NA	NA	NA
Cluster-10343.0	0.22171	0	NA	NA	NA	NA
Cluster-10348.0	0	0.157713	NA	NA	NA	NA
Cluster-10357.0	0	0.207656	NA	NA	NA	NA
Cluster-10359.0	0	0.47314	NA	NA	NA	NA
Cluster-10381.0	0.211152	0	NA	NA	NA	NA
Cluster-10384.0	0	0	NA	NA	NA	NA
Cluster-10393.0	1.05576	0	NA	NA	NA	NA
Cluster-10395.0	0.105576	0	NA	NA	NA	NA
Cluster-104.0	0.316728	0	NA	NA	NA	NA
Cluster-10407.0	1.11858	0	NA	NA	NA	NA
Cluster-10413.0	0	0	NA	NA	NA	NA
Cluster-10416.0	0	0	NA	NA	NA	NA
Cluster-10418.0	0	0.157713	NA	NA	NA	NA
Cluster-10420.0	0.318312	0	NA	NA	NA	NA
Cluster-10424.0	0	0	NA	NA	NA	NA
Cluster-10425.0	0	0	NA	NA	NA	NA
Cluster-10433.0	0.26394	0	NA	NA	NA	NA
Cluster-10435.0	0	0.15929	NA	NA	NA	NA
Cluster-10437.1	0	0	NA	NA	NA	NA
Cluster-10437.2	0	0	NA	NA	NA	NA
Cluster-10437.3	0	0.949434	NA	NA	NA	NA
Cluster-1044.0	0.307226	0	NA	NA	NA	NA
Cluster-10445.0	0	0	NA	NA	NA	NA
Cluster-10448.0	0	0.47314	NA	NA	NA	NA
Cluster-10449.0	0	1.45832	NA	NA	NA	NA
Cluster-10451.0	2.87853	0	NA	NA	NA	NA
Cluster-10457.0	0.494624	0	NA	NA	NA	NA
Cluster-10464.0	0	1.74168	NA	NA	NA	NA
Cluster-10466.3	0	0.167176	NA	NA	NA	NA
Cluster-10474.0	0.422304	0	NA	NA	NA	NA
Cluster-10478.0	0.199011	0	NA	NA	NA	NA
Cluster-10488.0	0	0.367998	NA	NA	NA	NA
Cluster-10489.0	0	0	NA	NA	NA	NA
Cluster-10499.0	0	0.376935	NA	NA	NA	NA
Cluster-105.0	0.475092	0	NA	NA	NA	NA
Cluster-10501.0	0.105576	0	NA	NA	NA	NA
Cluster-10507.0	0	0.262856	NA	NA	NA	NA
Cluster-10516.0	0.052788	0	NA	NA	NA	NA
Cluster-10524.0	0.369516	0	NA	NA	NA	NA
Cluster-10525.0	0.158364	0	NA	NA	NA	NA
Cluster-10526.0	0	0	NA	NA	NA	NA
Cluster-10527.0	0	0.420569	NA	NA	NA	NA
Cluster-10529.0	0	0.157713	NA	NA	NA	NA
Cluster-1053.0	0	1.89414	NA	NA	NA	NA
Cluster-10530.0	0	0.315427	NA	NA	NA	NA
Cluster-10531.0	0.171033	0	NA	NA	NA	NA
Cluster-10533.0	0	0.0525711	NA	NA	NA	NA
Cluster-10537.0	0.158364	0	NA	NA	NA	NA
Cluster-10542.0	0	0.367998	NA	NA	NA	NA
Cluster-10545.0	0	0.315427	NA	NA	NA	NA
Cluster-10548.0	0	0	NA	NA	NA	NA
Cluster-10549.0	0	0	NA	NA	NA	NA
Cluster-10555.0	0.105576	0	NA	NA	NA	NA
Cluster-10557.0	0	0	NA	NA	NA	NA
Cluster-10563.0	0	0.315427	NA	NA	NA	NA
Cluster-10569.0	0	3.67157	NA	NA	NA	NA
Cluster-10572.0	0	0	NA	NA	NA	NA
Cluster-10586.0	0	0.844818	NA	NA	NA	NA
Cluster-10587.0	0.26394	0	NA	NA	NA	NA
Cluster-1059.0	0	0.210284	NA	NA	NA	NA
Cluster-10596.0	0	0	NA	NA	NA	NA
Cluster-106.0	0.26394	0	NA	NA	NA	NA
Cluster-10613.0	0.549523	0	NA	NA	NA	NA
Cluster-10618.0	0	0.420569	NA	NA	NA	NA
Cluster-10620.0	0	0.105142	NA	NA	NA	NA
Cluster-10641.0	0	0.0525711	NA	NA	NA	NA
Cluster-10646.0	0.475092	0	NA	NA	NA	NA
Cluster-10648.0	0	0.329095	NA	NA	NA	NA
Cluster-10649.0	0.891062	0	NA	NA	NA	NA
Cluster-1065.0	0	0.260227	NA	NA	NA	NA
Cluster-10654.0	0.158364	0	NA	NA	NA	NA
Cluster-10655.0	0.369516	0	NA	NA	NA	NA
Cluster-1066.0	0	1.73485	NA	NA	NA	NA
Cluster-10666.0	0	0.262856	NA	NA	NA	NA
Cluster-10676.0	0	0	NA	NA	NA	NA
Cluster-10676.1	0	0	NA	NA	NA	NA
Cluster-10677.0	0.148862	0	NA	NA	NA	NA
Cluster-10682.0	0	0.698144	NA	NA	NA	NA
Cluster-10684.0	0.337315	0	NA	NA	NA	NA
Cluster-10686.0	0.612869	0	NA	NA	NA	NA
Cluster-10689.0	0	0.105142	NA	NA	NA	NA
Cluster-10693.0	0	0	NA	NA	NA	NA
Cluster-10695.1	0.369516	0	NA	NA	NA	NA
Cluster-107.0	1.47806	0	NA	NA	NA	NA
Cluster-10700.0	0	0.76123	NA	NA	NA	NA
Cluster-10706.0	0	1.57713	NA	NA	NA	NA
Cluster-10710.0	0	0.210284	NA	NA	NA	NA
Cluster-10713.0	0	0.367998	NA	NA	NA	NA
Cluster-10726.2	0	0	NA	NA	NA	NA
Cluster-10734.0	0	0.210284	NA	NA	NA	NA
Cluster-10736.0	0	0.0525711	NA	NA	NA	NA
Cluster-10738.0	0	0	NA	NA	NA	NA
Cluster-10738.1	0	0.105142	NA	NA	NA	NA
Cluster-10739.0	0.105576	0	NA	NA	NA	NA
Cluster-10740.0	0.211152	0	NA	NA	NA	NA
Cluster-10741.0	0	0	NA	NA	NA	NA
Cluster-10742.0	0	0.47314	NA	NA	NA	NA
Cluster-10744.0	0	0.0525711	NA	NA	NA	NA
Cluster-1075.0	0.105576	0	NA	NA	NA	NA
Cluster-10753.0	1.44692	0	NA	NA	NA	NA
Cluster-10756.1	0	0.646625	NA	NA	NA	NA
Cluster-10766.0	0	0.105142	NA	NA	NA	NA
Cluster-10768.0	0	0	NA	NA	NA	NA
Cluster-10773.0	0.165754	0	NA	NA	NA	NA
Cluster-10774.0	0	0.315427	NA	NA	NA	NA
Cluster-10774.1	0	0.262856	NA	NA	NA	NA
Cluster-10777.0	0	0	NA	NA	NA	NA
Cluster-10779.0	0	0	NA	NA	NA	NA
Cluster-1078.0	0	0.374306	NA	NA	NA	NA
Cluster-10782.1	0.253383	0	NA	NA	NA	NA
Cluster-10783.0	0	0.881092	NA	NA	NA	NA
Cluster-10784.0	0.211152	0	NA	NA	NA	NA
Cluster-10785.0	0	0.648727	NA	NA	NA	NA
Cluster-1079.0	0.26394	0	NA	NA	NA	NA
Cluster-10791.0	0	0.0525711	NA	NA	NA	NA
Cluster-10798.0	0	0.367998	NA	NA	NA	NA
Cluster-108.0	1.10485	0	NA	NA	NA	NA
Cluster-10803.0	0	0	NA	NA	NA	NA
Cluster-10805.0	0.26394	0	NA	NA	NA	NA
Cluster-10806.0	0	0.367998	NA	NA	NA	NA
Cluster-10807.0	0	0.615082	NA	NA	NA	NA
Cluster-10808.1	0	0.484706	NA	NA	NA	NA
Cluster-1081.0	0.105576	0	NA	NA	NA	NA
Cluster-10817.0	0.165754	0	NA	NA	NA	NA
Cluster-10819.0	0.316728	0	NA	NA	NA	NA
Cluster-10821.0	0	0.0525711	NA	NA	NA	NA
Cluster-10821.1	0	0.315427	NA	NA	NA	NA
Cluster-10834.0	0	0.367998	NA	NA	NA	NA
Cluster-10837.0	0	0.262856	NA	NA	NA	NA
Cluster-1084.0	2.48473	0	NA	NA	NA	NA
Cluster-10840.0	0.211152	0	NA	NA	NA	NA
Cluster-10847.0	0.572222	0	NA	NA	NA	NA
Cluster-1085.0	0.105576	0	NA	NA	NA	NA
Cluster-10855.0	0.158364	0	NA	NA	NA	NA
Cluster-10857.0	0.481427	0	NA	NA	NA	NA
Cluster-10868.0	0.633456	0	NA	NA	NA	NA
Cluster-10879.1	0	0.0525711	NA	NA	NA	NA
Cluster-10886.0	0	1.36685	NA	NA	NA	NA
Cluster-10892.0	0	0.0525711	NA	NA	NA	NA
Cluster-109.0	0.686244	0	NA	NA	NA	NA
Cluster-10909.0	0	0	NA	NA	NA	NA
Cluster-10911.0	0.409107	0	NA	NA	NA	NA
Cluster-10912.0	0	0.525711	NA	NA	NA	NA
Cluster-1092.0	0	0	NA	NA	NA	NA
Cluster-10922.0	0	0	NA	NA	NA	NA
Cluster-10928.0	0.052788	0	NA	NA	NA	NA
Cluster-10933.0	0	0.105142	NA	NA	NA	NA
Cluster-10938.0	0	0.315427	NA	NA	NA	NA
Cluster-10943.0	0.414386	0	NA	NA	NA	NA
Cluster-10944.0	0.211152	0	NA	NA	NA	NA
Cluster-10948.0	0	0	NA	NA	NA	NA
Cluster-10950.0	0	0.227633	NA	NA	NA	NA
Cluster-10954.0	0	0.157713	NA	NA	NA	NA
Cluster-10955.0	0	0.420569	NA	NA	NA	NA
Cluster-1096.0	0.241769	0	NA	NA	NA	NA
Cluster-10976.0	0	0.262856	NA	NA	NA	NA
Cluster-10977.0	0	0.275473	NA	NA	NA	NA
Cluster-11.0	0.475092	0	NA	NA	NA	NA
Cluster-110.0	0	0	NA	NA	NA	NA
Cluster-11001.1	0.316728	0	NA	NA	NA	NA
Cluster-11004.0	0.052788	0	NA	NA	NA	NA
Cluster-11005.0	0	0	NA	NA	NA	NA
Cluster-11006.0	0	0	NA	NA	NA	NA
Cluster-11006.2	0	0	NA	NA	NA	NA
Cluster-11006.7	0	0.0525711	NA	NA	NA	NA
Cluster-11009.0	0	0.0525711	NA	NA	NA	NA
Cluster-11010.0	0	0	NA	NA	NA	NA
Cluster-11015.0	0	0	NA	NA	NA	NA
Cluster-11015.1	0	0.262856	NA	NA	NA	NA
Cluster-11015.5	0	0	NA	NA	NA	NA
Cluster-11015.6	0	0	NA	NA	NA	NA
Cluster-11021.2	0	4.90909	NA	NA	NA	NA
Cluster-11023.0	0.422304	0	NA	NA	NA	NA
Cluster-11024.0	0	0.315427	NA	NA	NA	NA
Cluster-11049.0	0	0	NA	NA	NA	NA
Cluster-11051.0	0	0	NA	NA	NA	NA
Cluster-11053.0	0	0.841138	NA	NA	NA	NA
Cluster-11054.0	0	0.367998	NA	NA	NA	NA
Cluster-11057.0	0	0.262856	NA	NA	NA	NA
Cluster-11062.0	0	0.283358	NA	NA	NA	NA
Cluster-11065.0	0.450282	0	NA	NA	NA	NA
Cluster-11073.0	0	0	NA	NA	NA	NA
Cluster-11073.2	0	0	NA	NA	NA	NA
Cluster-11073.3	0	0	NA	NA	NA	NA
Cluster-11073.5	0	0.0525711	NA	NA	NA	NA
Cluster-11074.0	0	0.105142	NA	NA	NA	NA
Cluster-11075.1	0	2.014	NA	NA	NA	NA
Cluster-11075.2	0	0.157713	NA	NA	NA	NA
Cluster-11077.0	0.686244	0	NA	NA	NA	NA
Cluster-11082.0	0	0.47314	NA	NA	NA	NA
Cluster-11088.0	0	0	NA	NA	NA	NA
Cluster-1109.0	0	0.315427	NA	NA	NA	NA
Cluster-11092.0	0	0.47314	NA	NA	NA	NA
Cluster-11096.0	0.422304	0	NA	NA	NA	NA
Cluster-11098.0	0	0	NA	NA	NA	NA
Cluster-111.0	0.369516	0	NA	NA	NA	NA
Cluster-1110.0	1.9104	0	NA	NA	NA	NA
Cluster-11104.0	0	0	NA	NA	NA	NA
Cluster-11117.0	0	0.210284	NA	NA	NA	NA
Cluster-11121.2	0.469813	0	NA	NA	NA	NA
Cluster-11122.0	0.422304	0	NA	NA	NA	NA
Cluster-11129.0	0.341538	0	NA	NA	NA	NA
Cluster-11130.0	0	0.157713	NA	NA	NA	NA
Cluster-11133.0	0	0.157713	NA	NA	NA	NA
Cluster-11136.0	0	0.210284	NA	NA	NA	NA
Cluster-1114.0	0	0	NA	NA	NA	NA
Cluster-11145.0	0	0.367998	NA	NA	NA	NA
Cluster-11150.1	0.571166	0	NA	NA	NA	NA
Cluster-11153.0	0	0	NA	NA	NA	NA
Cluster-11155.0	0	1.06299	NA	NA	NA	NA
Cluster-11158.0	2.78721	0	NA	NA	NA	NA
Cluster-11164.2	0	0.257073	NA	NA	NA	NA
Cluster-11164.3	0	1.76849	NA	NA	NA	NA
Cluster-11170.0	2.33798	0	NA	NA	NA	NA
Cluster-11187.0	0.211152	0	NA	NA	NA	NA
Cluster-11194.0	0	0	NA	NA	NA	NA
Cluster-112.0	0.79182	0	NA	NA	NA	NA
Cluster-11202.0	0.369516	0	NA	NA	NA	NA
Cluster-11204.1	0	0.157713	NA	NA	NA	NA
Cluster-11206.0	0	0	NA	NA	NA	NA
Cluster-11212.0	0	0.157713	NA	NA	NA	NA
Cluster-11219.0	0	0.210284	NA	NA	NA	NA
Cluster-11222.0	0.052788	0	NA	NA	NA	NA
Cluster-11224.0	0	0.525711	NA	NA	NA	NA
Cluster-11231.0	0	0.320158	NA	NA	NA	NA
Cluster-11242.0	0	0.0525711	NA	NA	NA	NA
Cluster-11253.0	0.248104	0	NA	NA	NA	NA
Cluster-11254.0	0.105576	0	NA	NA	NA	NA
Cluster-11256.0	0	0.315427	NA	NA	NA	NA
Cluster-11262.0	1.59737	0	NA	NA	NA	NA
Cluster-11266.0	0	0	NA	NA	NA	NA
Cluster-11267.0	0	0.525711	NA	NA	NA	NA
Cluster-11274.0	0.052788	0	NA	NA	NA	NA
Cluster-11282.1	0.052788	0	NA	NA	NA	NA
Cluster-11287.0	0	0.507311	NA	NA	NA	NA
Cluster-11288.1	0	0	NA	NA	NA	NA
Cluster-11289.0	0.633456	0	NA	NA	NA	NA
Cluster-11289.1	0.422304	0	NA	NA	NA	NA
Cluster-1129.0	0	0.312272	NA	NA	NA	NA
Cluster-11291.0	0	0.0525711	NA	NA	NA	NA
Cluster-11293.0	0	0	NA	NA	NA	NA
Cluster-11298.0	0	0	NA	NA	NA	NA
Cluster-113.0	0.52788	0	NA	NA	NA	NA
Cluster-11301.0	0	0.65451	NA	NA	NA	NA
Cluster-11302.0	0	0	NA	NA	NA	NA
Cluster-11305.0	0	0	NA	NA	NA	NA
Cluster-11313.0	0.16945	0	NA	NA	NA	NA
Cluster-11314.0	0	0.402695	NA	NA	NA	NA
Cluster-11323.0	0.052788	0	NA	NA	NA	NA
Cluster-11325.0	0.476148	0	NA	NA	NA	NA
Cluster-11330.1	0	0.367998	NA	NA	NA	NA
Cluster-11331.0	0	0.315427	NA	NA	NA	NA
Cluster-11337.0	0	0.367998	NA	NA	NA	NA
Cluster-11341.0	0	0.0525711	NA	NA	NA	NA
Cluster-11342.0	0	0	NA	NA	NA	NA
Cluster-11344.0	0	0	NA	NA	NA	NA
Cluster-11358.1	0	0	NA	NA	NA	NA
Cluster-11362.0	0.105576	0	NA	NA	NA	NA
Cluster-11367.0	0.052788	0	NA	NA	NA	NA
Cluster-11368.0	0	0.157713	NA	NA	NA	NA
Cluster-11368.1	0	0.788567	NA	NA	NA	NA
Cluster-11368.3	0	0.242879	NA	NA	NA	NA
Cluster-11368.7	0	0	NA	NA	NA	NA
Cluster-11376.0	0	0	NA	NA	NA	NA
Cluster-11377.2	0	0	NA	NA	NA	NA
Cluster-11377.3	0	0.66187	NA	NA	NA	NA
Cluster-11377.6	0	0.485231	NA	NA	NA	NA
Cluster-11387.0	0.475092	0	NA	NA	NA	NA
Cluster-11389.2	0.241241	0	NA	NA	NA	NA
Cluster-11394.0	0	0.157713	NA	NA	NA	NA
Cluster-11397.0	0.475092	0	NA	NA	NA	NA
Cluster-11399.0	0	0.367998	NA	NA	NA	NA
Cluster-114.0	0.897396	0	NA	NA	NA	NA
Cluster-1140.0	0	0	NA	NA	NA	NA
Cluster-11400.0	0	0.105142	NA	NA	NA	NA
Cluster-11403.0	0	0.157713	NA	NA	NA	NA
Cluster-11407.2	0	0.252341	NA	NA	NA	NA
Cluster-11411.0	0	0	NA	NA	NA	NA
Cluster-11412.0	0.769121	0	NA	NA	NA	NA
Cluster-1142.0	0.26394	0	NA	NA	NA	NA
Cluster-11422.0	0	1.45569	NA	NA	NA	NA
Cluster-11426.0	0	2.45822	NA	NA	NA	NA
Cluster-11428.1	1.16134	0	NA	NA	NA	NA
Cluster-11429.0	0	0.260753	NA	NA	NA	NA
Cluster-11429.1	0	0.367998	NA	NA	NA	NA
Cluster-1143.0	0	0.157713	NA	NA	NA	NA
Cluster-11435.0	0	0.525711	NA	NA	NA	NA
Cluster-11443.0	0	0.208707	NA	NA	NA	NA
Cluster-11448.0	0	0.105142	NA	NA	NA	NA
Cluster-1145.0	0	0.0525711	NA	NA	NA	NA
Cluster-11453.0	1.02937	0	NA	NA	NA	NA
Cluster-1146.0	0	0	NA	NA	NA	NA
Cluster-1146.1	0.105576	0	NA	NA	NA	NA
Cluster-11461.0	0	0	NA	NA	NA	NA
Cluster-11464.0	0	0.105142	NA	NA	NA	NA
Cluster-11472.0	0.105576	0	NA	NA	NA	NA
Cluster-11473.0	0	0.736521	NA	NA	NA	NA
Cluster-11476.0	0	0.367998	NA	NA	NA	NA
Cluster-11478.0	0.158364	0	NA	NA	NA	NA
Cluster-11480.1	1.68235	0	NA	NA	NA	NA
Cluster-11488.0	0	0	NA	NA	NA	NA
Cluster-1149.0	0	1.62077	NA	NA	NA	NA
Cluster-11494.0	0	0.157713	NA	NA	NA	NA
Cluster-11496.0	0	0	NA	NA	NA	NA
Cluster-11496.1	0	0	NA	NA	NA	NA
Cluster-115.0	0.369516	0	NA	NA	NA	NA
Cluster-1150.0	0	0	NA	NA	NA	NA
Cluster-11503.0	0	0.315427	NA	NA	NA	NA
Cluster-11504.0	0.105576	0	NA	NA	NA	NA
Cluster-1151.0	0	0	NA	NA	NA	NA
Cluster-11510.0	0.211152	0	NA	NA	NA	NA
Cluster-11518.1	0	0	NA	NA	NA	NA
Cluster-11521.0	0.105576	0	NA	NA	NA	NA
Cluster-11522.0	0	0	NA	NA	NA	NA
Cluster-11522.1	0	0.778578	NA	NA	NA	NA
Cluster-11524.0	0	0	NA	NA	NA	NA
Cluster-11525.0	0.158364	0	NA	NA	NA	NA
Cluster-11530.0	0	1.51405	NA	NA	NA	NA
Cluster-11531.0	0	1.57082	NA	NA	NA	NA
Cluster-11532.0	0.105576	0	NA	NA	NA	NA
Cluster-11533.0	0.052788	0	NA	NA	NA	NA
Cluster-11536.0	0	0.420569	NA	NA	NA	NA
Cluster-11549.0	0.211152	0	NA	NA	NA	NA
Cluster-11550.0	0	0.157713	NA	NA	NA	NA
Cluster-11551.1	0.346289	0	NA	NA	NA	NA
Cluster-11554.0	0	0.157713	NA	NA	NA	NA
Cluster-11557.0	0	0.578282	NA	NA	NA	NA
Cluster-11561.0	0	0.105142	NA	NA	NA	NA
Cluster-11564.0	0	0.367998	NA	NA	NA	NA
Cluster-11570.0	0.211152	0	NA	NA	NA	NA
Cluster-11576.0	0	0	NA	NA	NA	NA
Cluster-1158.0	0	1.19652	NA	NA	NA	NA
Cluster-11588.0	0	0.315427	NA	NA	NA	NA
Cluster-1159.0	0.437085	0	NA	NA	NA	NA
Cluster-11593.0	0	0	NA	NA	NA	NA
Cluster-116.0	0.52788	0	NA	NA	NA	NA
Cluster-11608.0	0.052788	0	NA	NA	NA	NA
Cluster-11609.0	0	0	NA	NA	NA	NA
Cluster-11610.0	0	0.315427	NA	NA	NA	NA
Cluster-11614.0	0	0	NA	NA	NA	NA
Cluster-11614.1	0.158364	0	NA	NA	NA	NA
Cluster-11616.0	0	0.0525711	NA	NA	NA	NA
Cluster-11617.0	0	0.105142	NA	NA	NA	NA
Cluster-11623.0	0	0.271793	NA	NA	NA	NA
Cluster-1163.0	0	0.210284	NA	NA	NA	NA
Cluster-11633.0	0	0.481026	NA	NA	NA	NA
Cluster-11640.0	0	0	NA	NA	NA	NA
Cluster-11641.2	0	0	NA	NA	NA	NA
Cluster-11645.0	0.158364	0	NA	NA	NA	NA
Cluster-11645.1	0.052788	0	NA	NA	NA	NA
Cluster-11647.1	0	1.24383	NA	NA	NA	NA
Cluster-11652.0	0	0.841138	NA	NA	NA	NA
Cluster-11656.0	0	0	NA	NA	NA	NA
Cluster-1166.0	0.369516	0	NA	NA	NA	NA
Cluster-11661.0	0.298252	0	NA	NA	NA	NA
Cluster-11674.0	0.316728	0	NA	NA	NA	NA
Cluster-11675.1	0	0.0525711	NA	NA	NA	NA
Cluster-11679.0	0	0.420569	NA	NA	NA	NA
Cluster-11680.0	0.158364	0	NA	NA	NA	NA
Cluster-11680.1	0	0	NA	NA	NA	NA
Cluster-11681.0	0	0	NA	NA	NA	NA
Cluster-11687.0	0	0.367998	NA	NA	NA	NA
Cluster-117.0	0.158364	0	NA	NA	NA	NA
Cluster-11709.0	0.459784	0	NA	NA	NA	NA
Cluster-11714.0	0	0.362215	NA	NA	NA	NA
Cluster-11724.0	0	0	NA	NA	NA	NA
Cluster-11727.0	0	0	NA	NA	NA	NA
Cluster-11727.1	0.211152	0	NA	NA	NA	NA
Cluster-11729.0	0	0.182947	NA	NA	NA	NA
Cluster-11734.1	0.052788	0	NA	NA	NA	NA
Cluster-11734.10	0	0	NA	NA	NA	NA
Cluster-11734.2	0.052788	0	NA	NA	NA	NA
Cluster-11734.4	0.316728	0	NA	NA	NA	NA
Cluster-11734.5	0	0.157713	NA	NA	NA	NA
Cluster-11734.8	0.052788	0	NA	NA	NA	NA
Cluster-11737.0	0.469813	0	NA	NA	NA	NA
Cluster-11738.0	0.398022	0	NA	NA	NA	NA
Cluster-11739.0	1.10855	0	NA	NA	NA	NA
Cluster-11740.3	0	0	NA	NA	NA	NA
Cluster-11744.2	0	0	NA	NA	NA	NA
Cluster-1175.0	0	0.210284	NA	NA	NA	NA
Cluster-11752.0	0	0.0525711	NA	NA	NA	NA
Cluster-11752.1	0.052788	0	NA	NA	NA	NA
Cluster-11753.0	0.0633456	0	NA	NA	NA	NA
Cluster-11756.0	0.052788	0	NA	NA	NA	NA
Cluster-1176.0	0	0.157713	NA	NA	NA	NA
Cluster-11762.3	0.052788	0	NA	NA	NA	NA
Cluster-11767.0	0	0.105142	NA	NA	NA	NA
Cluster-11769.0	0	0.315427	NA	NA	NA	NA
Cluster-11775.0	0.105576	0	NA	NA	NA	NA
Cluster-11778.0	0	0.157713	NA	NA	NA	NA
Cluster-11787.0	0.210096	0	NA	NA	NA	NA
Cluster-11788.0	0.324118	0	NA	NA	NA	NA
Cluster-11789.0	0.158364	0	NA	NA	NA	NA
Cluster-11789.1	0.052788	0	NA	NA	NA	NA
Cluster-11789.2	0.105576	0	NA	NA	NA	NA
Cluster-11794.0	0	0.4253	NA	NA	NA	NA
Cluster-118.0	0.26394	0	NA	NA	NA	NA
Cluster-1180.0	0.105576	0	NA	NA	NA	NA
Cluster-11801.0	0.726363	0	NA	NA	NA	NA
Cluster-11812.0	0.580668	0	NA	NA	NA	NA
Cluster-11815.0	0.53052	0	NA	NA	NA	NA
Cluster-11818.0	0.580668	0	NA	NA	NA	NA
Cluster-11821.0	0	0.315427	NA	NA	NA	NA
Cluster-11822.0	0.118773	0	NA	NA	NA	NA
Cluster-1183.0	0.369516	0	NA	NA	NA	NA
Cluster-11831.0	0.105576	0	NA	NA	NA	NA
Cluster-11831.1	0.052788	0	NA	NA	NA	NA
Cluster-11835.0	0	0.105142	NA	NA	NA	NA
Cluster-11838.0	0.422304	0	NA	NA	NA	NA
Cluster-11839.0	0	0.903697	NA	NA	NA	NA
Cluster-11841.0	0	0.0262856	NA	NA	NA	NA
Cluster-11845.0	0	0.105142	NA	NA	NA	NA
Cluster-11848.0	0	0.262856	NA	NA	NA	NA
Cluster-11851.0	0	0.105142	NA	NA	NA	NA
Cluster-11852.0	0.052788	0	NA	NA	NA	NA
Cluster-11854.0	0	0.252341	NA	NA	NA	NA
Cluster-1186.0	0	0.92788	NA	NA	NA	NA
Cluster-11868.0	0	1.73064	NA	NA	NA	NA
Cluster-11871.0	0.354208	0	NA	NA	NA	NA
Cluster-11893.0	0	0.0525711	NA	NA	NA	NA
Cluster-119.0	0.26394	0	NA	NA	NA	NA
Cluster-11902.0	0	0	NA	NA	NA	NA
Cluster-11908.0	0.105576	0	NA	NA	NA	NA
Cluster-11910.0	0	0.0525711	NA	NA	NA	NA
Cluster-11916.0	0	0.210284	NA	NA	NA	NA
Cluster-11918.0	0	0.315427	NA	NA	NA	NA
Cluster-11919.0	0.052788	0	NA	NA	NA	NA
Cluster-11921.0	0	0.105142	NA	NA	NA	NA
Cluster-11921.1	0	0.157713	NA	NA	NA	NA
Cluster-11925.0	0	0	NA	NA	NA	NA
Cluster-11927.0	0	0	NA	NA	NA	NA
Cluster-11930.0	0	0.210284	NA	NA	NA	NA
Cluster-11933.0	0.288223	0	NA	NA	NA	NA
Cluster-11937.0	0	0.612979	NA	NA	NA	NA
Cluster-11937.1	0.686244	0	NA	NA	NA	NA
Cluster-11939.0	1.10855	0	NA	NA	NA	NA
Cluster-1194.0	0	0.0525711	NA	NA	NA	NA
Cluster-11944.0	0	0	NA	NA	NA	NA
Cluster-11947.0	0	0.315427	NA	NA	NA	NA
Cluster-11951.0	0	0.630853	NA	NA	NA	NA
Cluster-11953.0	0	0.420569	NA	NA	NA	NA
Cluster-11958.0	0	0	NA	NA	NA	NA
Cluster-11960.0	0.316728	0	NA	NA	NA	NA
Cluster-11962.0	0	0.690259	NA	NA	NA	NA
Cluster-11968.0	0	0.989914	NA	NA	NA	NA
Cluster-11970.0	0	0	NA	NA	NA	NA
Cluster-11970.1	0	0	NA	NA	NA	NA
Cluster-11970.2	0.105576	0	NA	NA	NA	NA
Cluster-11970.3	0	0.0525711	NA	NA	NA	NA
Cluster-11972.0	0	0	NA	NA	NA	NA
Cluster-11980.0	0.0232267	0	NA	NA	NA	NA
Cluster-11983.3	0.599144	0	NA	NA	NA	NA
Cluster-12.0	4.96207	0	NA	NA	NA	NA
Cluster-120.0	0.369516	0	NA	NA	NA	NA
Cluster-1200.0	0.5453	0	NA	NA	NA	NA
Cluster-12010.0	0.796043	0	NA	NA	NA	NA
Cluster-12012.0	2.05081	0	NA	NA	NA	NA
Cluster-12015.1	0	0.0525711	NA	NA	NA	NA
Cluster-12016.0	0	0	NA	NA	NA	NA
Cluster-1203.0	0.052788	0	NA	NA	NA	NA
Cluster-12033.0	0.185814	0	NA	NA	NA	NA
Cluster-12034.0	0.475092	0	NA	NA	NA	NA
Cluster-12052.0	0	0	NA	NA	NA	NA
Cluster-12056.0	0	0.142993	NA	NA	NA	NA
Cluster-12063.0	0	0	NA	NA	NA	NA
Cluster-12065.0	0	1.70961	NA	NA	NA	NA
Cluster-12068.0	0.052788	0	NA	NA	NA	NA
Cluster-12072.2	0	0	NA	NA	NA	NA
Cluster-12075.0	0.211152	0	NA	NA	NA	NA
Cluster-12077.0	0.475092	0	NA	NA	NA	NA
Cluster-12083.0	0	0.124068	NA	NA	NA	NA
Cluster-12087.0	0	0.105142	NA	NA	NA	NA
Cluster-121.0	0.739032	0	NA	NA	NA	NA
Cluster-1210.0	0.363709	0	NA	NA	NA	NA
Cluster-12102.0	0	0.262856	NA	NA	NA	NA
Cluster-12104.0	0.26394	0	NA	NA	NA	NA
Cluster-12107.0	0	0.105142	NA	NA	NA	NA
Cluster-12113.0	0	0.931034	NA	NA	NA	NA
Cluster-12114.0	0	0.824315	NA	NA	NA	NA
Cluster-12117.0	0	0	NA	NA	NA	NA
Cluster-12117.1	0.369516	0	NA	NA	NA	NA
Cluster-12126.0	0	1.06088	NA	NA	NA	NA
Cluster-12127.0	0.580668	0	NA	NA	NA	NA
Cluster-12138.0	0.897396	0	NA	NA	NA	NA
Cluster-12138.1	0	0.157713	NA	NA	NA	NA
Cluster-12138.2	0.26394	0	NA	NA	NA	NA
Cluster-12140.0	0	0.157713	NA	NA	NA	NA
Cluster-12141.0	0.052788	0	NA	NA	NA	NA
Cluster-12153.0	0	0	NA	NA	NA	NA
Cluster-12160.0	0.105576	0	NA	NA	NA	NA
Cluster-12171.0	0	0	NA	NA	NA	NA
Cluster-12180.0	0	0.315427	NA	NA	NA	NA
Cluster-12181.0	0	0.0557254	NA	NA	NA	NA
Cluster-12185.0	0.211152	0	NA	NA	NA	NA
Cluster-12187.0	0	0	NA	NA	NA	NA
Cluster-12194.0	0	0	NA	NA	NA	NA
Cluster-122.0	0.475092	0	NA	NA	NA	NA
Cluster-12203.0	0.369516	0	NA	NA	NA	NA
Cluster-12216.0	0.605479	0	NA	NA	NA	NA
Cluster-12218.0	0	0.105142	NA	NA	NA	NA
Cluster-12220.1	0	0.315427	NA	NA	NA	NA
Cluster-12221.0	0	0.47314	NA	NA	NA	NA
Cluster-12222.0	0.1742	0	NA	NA	NA	NA
Cluster-12224.0	0	0	NA	NA	NA	NA
Cluster-12225.0	0	0	NA	NA	NA	NA
Cluster-12229.0	0	0.210284	NA	NA	NA	NA
Cluster-12231.1	0	0	NA	NA	NA	NA
Cluster-1224.0	0.171561	0	NA	NA	NA	NA
Cluster-12241.0	1.09852	0	NA	NA	NA	NA
Cluster-12247.2	0	0.210284	NA	NA	NA	NA
Cluster-12247.6	0.211152	0	NA	NA	NA	NA
Cluster-12251.0	0.39855	0	NA	NA	NA	NA
Cluster-12254.0	1.2838	0	NA	NA	NA	NA
Cluster-12261.0	0	0	NA	NA	NA	NA
Cluster-12262.0	0	0.315427	NA	NA	NA	NA
Cluster-12267.0	0.211152	0	NA	NA	NA	NA
Cluster-12278.0	0.211152	0	NA	NA	NA	NA
Cluster-12282.0	0.369516	0	NA	NA	NA	NA
Cluster-12285.0	0	0	NA	NA	NA	NA
Cluster-12287.0	0	1.92621	NA	NA	NA	NA
Cluster-12290.1	0	0	NA	NA	NA	NA
Cluster-12294.0	0.80185	0	NA	NA	NA	NA
Cluster-12295.0	0	0	NA	NA	NA	NA
Cluster-12297.0	0	0.525711	NA	NA	NA	NA
Cluster-123.0	0.241769	0	NA	NA	NA	NA
Cluster-12303.0	0.211152	0	NA	NA	NA	NA
Cluster-12308.0	0	0	NA	NA	NA	NA
Cluster-12319.0	0	0	NA	NA	NA	NA
Cluster-12322.0	0.158364	0	NA	NA	NA	NA
Cluster-12328.0	0.369516	0	NA	NA	NA	NA
Cluster-12329.0	0.30881	0	NA	NA	NA	NA
Cluster-12333.0	0	0.47314	NA	NA	NA	NA
Cluster-12334.0	0	0.105142	NA	NA	NA	NA
Cluster-12335.2	0.211152	0	NA	NA	NA	NA
Cluster-12360.0	0	0.232364	NA	NA	NA	NA
Cluster-12367.1	0	0	NA	NA	NA	NA
Cluster-12379.0	0	0.0525711	NA	NA	NA	NA
Cluster-124.0	1.37249	0	NA	NA	NA	NA
Cluster-12401.0	0	0.315427	NA	NA	NA	NA
Cluster-12410.0	0	0	NA	NA	NA	NA
Cluster-12412.0	0	0.47314	NA	NA	NA	NA
Cluster-12413.0	0	0	NA	NA	NA	NA
Cluster-12415.3	0	0	NA	NA	NA	NA
Cluster-12415.4	0.211152	0	NA	NA	NA	NA
Cluster-12415.5	0	0.0525711	NA	NA	NA	NA
Cluster-12417.0	0	0.157713	NA	NA	NA	NA
Cluster-12421.0	0	0	NA	NA	NA	NA
Cluster-12430.0	0.422304	0	NA	NA	NA	NA
Cluster-12434.0	0.628177	0	NA	NA	NA	NA
Cluster-12436.3	0	0	NA	NA	NA	NA
Cluster-12443.0	0	0.105142	NA	NA	NA	NA
Cluster-12447.0	0	0	NA	NA	NA	NA
Cluster-12451.0	0	0	NA	NA	NA	NA
Cluster-12459.0	0	0.683424	NA	NA	NA	NA
Cluster-1246.0	0	0	NA	NA	NA	NA
Cluster-12461.0	0.26394	0	NA	NA	NA	NA
Cluster-12463.0	0	0	NA	NA	NA	NA
Cluster-12465.0	0	0.681847	NA	NA	NA	NA
Cluster-12468.0	0.052788	0	NA	NA	NA	NA
Cluster-12469.0	0	0.835355	NA	NA	NA	NA
Cluster-12470.0	0	0.210284	NA	NA	NA	NA
Cluster-12471.0	0	0	NA	NA	NA	NA
Cluster-12473.0	0.26394	0	NA	NA	NA	NA
Cluster-12474.0	0.105576	0	NA	NA	NA	NA
Cluster-12476.1	0	0.735995	NA	NA	NA	NA
Cluster-12476.2	0.52788	0	NA	NA	NA	NA
Cluster-12486.0	0	0.583014	NA	NA	NA	NA
Cluster-12490.0	0	0	NA	NA	NA	NA
Cluster-12491.0	0.316728	0	NA	NA	NA	NA
Cluster-12498.0	0	0	NA	NA	NA	NA
Cluster-12499.0	0	0	NA	NA	NA	NA
Cluster-125.0	0.211152	0	NA	NA	NA	NA
Cluster-12500.0	0	0	NA	NA	NA	NA
Cluster-12506.0	0.211152	0	NA	NA	NA	NA
Cluster-12508.0	0	0.262856	NA	NA	NA	NA
Cluster-12509.2	0.158364	0	NA	NA	NA	NA
Cluster-125.1	0.20429	0	NA	NA	NA	NA
Cluster-1251.0	0	0	NA	NA	NA	NA
Cluster-12513.0	1.00508	0	NA	NA	NA	NA
Cluster-12513.1	0.369516	0	NA	NA	NA	NA
Cluster-12522.0	0	0.43634	NA	NA	NA	NA
Cluster-12524.1	0	0	NA	NA	NA	NA
Cluster-12526.0	0	0.123542	NA	NA	NA	NA
Cluster-12531.0	0	0.307015	NA	NA	NA	NA
Cluster-12539.0	0	0	NA	NA	NA	NA
Cluster-12544.0	0	0.420569	NA	NA	NA	NA
Cluster-12545.1	0	0.186102	NA	NA	NA	NA
Cluster-12545.2	0	0.157713	NA	NA	NA	NA
Cluster-12545.4	0	0.157713	NA	NA	NA	NA
Cluster-12545.5	0	0	NA	NA	NA	NA
Cluster-12546.0	0	0.578282	NA	NA	NA	NA
Cluster-12553.0	0	0.0525711	NA	NA	NA	NA
Cluster-12560.0	0.105576	0	NA	NA	NA	NA
Cluster-12565.1	0	0	NA	NA	NA	NA
Cluster-12567.0	0	0	NA	NA	NA	NA
Cluster-12571.0	0	0.105142	NA	NA	NA	NA
Cluster-12591.0	0	0.157713	NA	NA	NA	NA
Cluster-12596.0	0.052788	0	NA	NA	NA	NA
Cluster-12599.0	0.211152	0	NA	NA	NA	NA
Cluster-126.0	0.580668	0	NA	NA	NA	NA
Cluster-1260.0	0	0	NA	NA	NA	NA
Cluster-12600.0	0	0.0525711	NA	NA	NA	NA
Cluster-1260.1	0	0	NA	NA	NA	NA
Cluster-12605.0	0	0	NA	NA	NA	NA
Cluster-1261.0	0	0	NA	NA	NA	NA
Cluster-12610.0	0	0.0525711	NA	NA	NA	NA
Cluster-12610.1	0	0.0525711	NA	NA	NA	NA
Cluster-12616.0	0	0	NA	NA	NA	NA
Cluster-12623.0	2.07774	0	NA	NA	NA	NA
Cluster-12626.0	0	0.479448	NA	NA	NA	NA
Cluster-12626.1	0	0.210284	NA	NA	NA	NA
Cluster-12630.0	0.316728	0	NA	NA	NA	NA
Cluster-12636.0	0	0.420569	NA	NA	NA	NA
Cluster-12639.0	0.316728	0	NA	NA	NA	NA
Cluster-1264.14	0	0.157713	NA	NA	NA	NA
Cluster-1264.26	0	0.105142	NA	NA	NA	NA
Cluster-1264.3	0	0	NA	NA	NA	NA
Cluster-1264.4	0	0.105142	NA	NA	NA	NA
Cluster-1264.7	0	0.0525711	NA	NA	NA	NA
Cluster-12648.0	0.105576	0	NA	NA	NA	NA
Cluster-1264.9	0.211152	0	NA	NA	NA	NA
Cluster-12653.0	0	0	NA	NA	NA	NA
Cluster-12653.1	0	0	NA	NA	NA	NA
Cluster-12653.3	0	0.210284	NA	NA	NA	NA
Cluster-1266.0	0.158364	0	NA	NA	NA	NA
Cluster-12660.0	0	0.374832	NA	NA	NA	NA
Cluster-12666.1	0	0	NA	NA	NA	NA
Cluster-12677.0	0	0.105142	NA	NA	NA	NA
Cluster-12680.0	0.052788	0	NA	NA	NA	NA
Cluster-12681.0	0	0	NA	NA	NA	NA
Cluster-12681.3	0	0	NA	NA	NA	NA
Cluster-12684.1	0	0.0525711	NA	NA	NA	NA
Cluster-12697.0	2.14478	0	NA	NA	NA	NA
Cluster-12699.0	0	0.420569	NA	NA	NA	NA
Cluster-127.0	0.633456	0	NA	NA	NA	NA
Cluster-12701.0	0	0.420569	NA	NA	NA	NA
Cluster-12711.0	0	0.655036	NA	NA	NA	NA
Cluster-12712.0	0	0	NA	NA	NA	NA
Cluster-12718.0	0.105576	0	NA	NA	NA	NA
Cluster-12722.0	0	0.47314	NA	NA	NA	NA
Cluster-12723.2	0	0	NA	NA	NA	NA
Cluster-12723.3	0	0.0578282	NA	NA	NA	NA
Cluster-12725.1	0	0.105142	NA	NA	NA	NA
Cluster-12725.2	0	0.094628	NA	NA	NA	NA
Cluster-12727.0	0	0	NA	NA	NA	NA
Cluster-12729.0	0.052788	0	NA	NA	NA	NA
Cluster-1273.0	0	0.315427	NA	NA	NA	NA
Cluster-12732.1	0	2.14543	NA	NA	NA	NA
Cluster-12733.0	0	0.578282	NA	NA	NA	NA
Cluster-12734.0	0.052788	0	NA	NA	NA	NA
Cluster-12738.0	0.105576	0	NA	NA	NA	NA
Cluster-12739.0	0	0.150353	NA	NA	NA	NA
Cluster-12741.0	0	0	NA	NA	NA	NA
Cluster-12742.0	0	0.315427	NA	NA	NA	NA
Cluster-12761.1	0	0	NA	NA	NA	NA
Cluster-1277.0	0	0.210284	NA	NA	NA	NA
Cluster-12771.0	0.369516	0	NA	NA	NA	NA
Cluster-12772.0	0.79182	0	NA	NA	NA	NA
Cluster-12781.0	0	0.367998	NA	NA	NA	NA
Cluster-12794.1	0	0	NA	NA	NA	NA
Cluster-12797.0	0	0.105142	NA	NA	NA	NA
Cluster-128.0	1.05576	0	NA	NA	NA	NA
Cluster-12800.0	0	0.802235	NA	NA	NA	NA
Cluster-12802.0	0	0	NA	NA	NA	NA
Cluster-12809.0	0.211152	0	NA	NA	NA	NA
Cluster-128.1	0.158364	0	NA	NA	NA	NA
Cluster-12815.0	0	0	NA	NA	NA	NA
Cluster-12817.0	0	0.683424	NA	NA	NA	NA
Cluster-12818.4	0	0	NA	NA	NA	NA
Cluster-12821.0	0.633456	0	NA	NA	NA	NA
Cluster-12822.0	0.158364	0	NA	NA	NA	NA
Cluster-12841.0	0	0.315427	NA	NA	NA	NA
Cluster-12845.0	0	0	NA	NA	NA	NA
Cluster-12852.0	0	0	NA	NA	NA	NA
Cluster-12856.0	0.158364	0	NA	NA	NA	NA
Cluster-12857.0	0	0.210284	NA	NA	NA	NA
Cluster-12859.0	0.127747	0	NA	NA	NA	NA
Cluster-12865.0	0	0	NA	NA	NA	NA
Cluster-12866.0	0.00105576	0	NA	NA	NA	NA
Cluster-12870.0	0.105576	0	NA	NA	NA	NA
Cluster-12875.0	0.158364	0	NA	NA	NA	NA
Cluster-12875.1	0	0.0551997	NA	NA	NA	NA
Cluster-12879.0	0	0.105142	NA	NA	NA	NA
Cluster-12891.0	0	0.789618	NA	NA	NA	NA
Cluster-129.0	0.450282	0	NA	NA	NA	NA
Cluster-12900.0	0.550051	0	NA	NA	NA	NA
Cluster-12901.0	0.158364	0	NA	NA	NA	NA
Cluster-12901.1	0	0.315427	NA	NA	NA	NA
Cluster-12903.0	0	0.0525711	NA	NA	NA	NA
Cluster-12905.1	0	0.157713	NA	NA	NA	NA
[truncated: 91,986 more rows]
