# Supplementary material for: Genome-Wide Analysis of the miRNA–mRNAs Network Involved in Cold Tolerance in Populus simonii × P. nigra
Source: Genes (Basel). 2019 Jun 5;10(6):430. doi: 10.3390/genes10060430 (PMC6627750; doi:10.3390/genes10060430)
Supplement: Supplementary file 1 [file genes-10-00430-s001.zip › Table S8.xlsx]

## Sheet: Table S8 GO analysis
Table S8 GO analysis of DEGs in Populus simonii × P. nigra under cold stress condition
GO_accession	Description	Term_type	Over_represented_pValue	Corrected_pValue	DEG_item	DEG_list	Bg_item	Bg_list	up	Up_Gene_names	Down	Down_Gene_names
GO:0048046	apoplast	cellular_component	1.46e-13	1e-09	22	972	160	45817	3	Cluster-16493.37648,Cluster-16493.34392,Cluster-16493.55905	19	Cluster-16493.25596,Cluster-16493.32788,Cluster-16493.35066,Cluster-16493.34172,Cluster-16493.32741,Cluster-16493.33539,Cluster-16493.32055,Cluster-16493.32820,Cluster-16493.36068,Cluster-16493.32809,Cluster-16493.33147,Cluster-16493.32949,Cluster-16493.32982,Cluster-16493.33278,Cluster-16493.32422,Cluster-16493.32760,Cluster-16493.33822,Cluster-16493.25593,Cluster-16493.32785
GO:0005975	carbohydrate metabolic process	biological_process	9.91e-13	3.39e-09	111	972	2446	45817	66	Cluster-16493.33160,Cluster-16493.51919,Cluster-16493.61929,Cluster-16493.26023,Cluster-7867.0,Cluster-16493.28800,Cluster-16493.45983,Cluster-16493.53642,Cluster-16493.6851,Cluster-16493.45249,Cluster-16493.15815,Cluster-16493.49150,Cluster-16493.39708,Cluster-16493.34443,Cluster-16493.23011,Cluster-16493.34656,Cluster-16493.16976,Cluster-16493.9832,Cluster-16493.16977,Cluster-16493.52025,Cluste…	45	Cluster-16493.28760,Cluster-16493.34172,Cluster-16493.32741,Cluster-16493.31414,Cluster-16493.40514,Cluster-16493.35164,Cluster-16493.27643,Cluster-16493.21716,Cluster-16493.38606,Cluster-16493.27739,Cluster-16493.25593,Cluster-16493.32511,Cluster-16493.36128,Cluster-16493.28637,Cluster-16493.30128,Cluster-16493.35169,Cluster-16493.32580,Cluster-16493.34366,Cluster-16493.32213,Cluster-16493.34018…
GO:0051499	D-aminoacyl-tRNA deacylase activity	molecular_function	1.7e-11	3.88e-08	7	972	8	45817	7	Cluster-16493.38943,Cluster-16493.39792,Cluster-16493.12622,Cluster-16493.12621,Cluster-16493.39794,Cluster-16493.38766,Cluster-16493.39793	0
GO:0009628	response to abiotic stimulus	biological_process	2.97e-10	5.08e-07	42	972	741	45817	19	Cluster-16493.37648,Cluster-16493.42067,Cluster-16493.38177,Cluster-16493.40245,Cluster-16493.42553,Cluster-16493.45158,Cluster-16493.25863,Cluster-16493.59475,Cluster-16493.28800,Cluster-16493.29908,Cluster-16493.20026,Cluster-16493.32617,Cluster-16493.57449,Cluster-16493.27388,Cluster-16493.32748,Cluster-16493.33475,Cluster-16493.36334,Cluster-16493.38131,Cluster-16493.34543	23	Cluster-16493.36336,Cluster-16493.31741,Cluster-16493.38740,Cluster-16493.32925,Cluster-16493.33272,Cluster-16493.33994,Cluster-16493.32107,Cluster-16493.30491,Cluster-16493.32798,Cluster-16493.32709,Cluster-16493.34118,Cluster-16493.30796,Cluster-16493.33751,Cluster-16493.32949,Cluster-16493.32982,Cluster-16493.35731,Cluster-16493.32809,Cluster-16493.32381,Cluster-16493.32575,Cluster-16493.38873…
GO:0010287	plastoglobule	cellular_component	7.85e-10	1.07e-06	10	972	39	45817	0		10	Cluster-16493.32798,Cluster-16493.32785,Cluster-16493.32809,Cluster-16493.32788,Cluster-16493.32528,Cluster-16493.32575,Cluster-16493.32982,Cluster-16493.32595,Cluster-16493.32949,Cluster-16493.33272
GO:0008152	metabolic process	biological_process	6.62e-09	7.55e-06	657	972	25860	45817	383	Cluster-16493.56901,Cluster-16493.38728,Cluster-16493.36936,Cluster-16493.34778,Cluster-16493.35013,Cluster-16493.35837,Cluster-16493.8045,Cluster-16493.49124,Cluster-16493.45429,Cluster-16493.30181,Cluster-16493.34165,Cluster-16493.46070,Cluster-16493.40268,Cluster-16493.33924,Cluster-16493.43529,Cluster-16493.50287,Cluster-4506.0,Cluster-16493.57689,Cluster-16493.46987,Cluster-16493.36328,Clust…	274	Cluster-16493.30574,Cluster-16493.32505,Cluster-16493.39204,Cluster-16493.31929,Cluster-16493.32356,Cluster-16493.26300,Cluster-16493.28960,Cluster-16493.32422,Cluster-16493.33316,Cluster-16493.33668,Cluster-16493.32604,Cluster-16493.32645,Cluster-16493.34930,Cluster-16493.14385,Cluster-16493.32575,Cluster-16493.32785,Cluster-16493.31176,Cluster-16493.30796,Cluster-16493.38148,Cluster-16493.38740…
GO:0016491	oxidoreductase activity	molecular_function	2.53e-08	2.47e-05	137	972	4008	45817	79	Cluster-16493.36952,Cluster-16493.34119,Cluster-16493.27798,Cluster-16493.61267,Cluster-16493.15812,Cluster-16493.7682,Cluster-16493.30552,Cluster-4506.0,Cluster-16493.4444,Cluster-16493.15815,Cluster-16493.57689,Cluster-16493.47642,Cluster-16493.14487,Cluster-16493.4291,Cluster-16493.27015,Cluster-16493.16977,Cluster-16493.14755,Cluster-16493.42553,Cluster-16493.10375,Cluster-16493.37253,Cluster…	58	Cluster-16493.31938,Cluster-16493.42879,Cluster-16493.24259,Cluster-16493.33039,Cluster-16493.27739,Cluster-16493.53117,Cluster-16493.27874,Cluster-16493.37631,Cluster-16493.32236,Cluster-16493.32055,Cluster-16493.33146,Cluster-16493.32237,Cluster-16493.40113,Cluster-16493.35833,Cluster-16493.33668,Cluster-16493.30876,Cluster-16493.32829,Cluster-16493.32356,Cluster-16493.32505,Cluster-16493.42495…
GO:0005618	cell wall	cellular_component	3.46e-08	2.96e-05	26	972	397	45817	14	Cluster-16493.7201,Cluster-16493.34392,Cluster-16493.33679,Cluster-16493.6055,Cluster-16493.32727,Cluster-16493.42553,Cluster-16493.39708,Cluster-16493.23011,Cluster-16493.55905,Cluster-16493.38177,Cluster-16493.38085,Cluster-16493.8191,Cluster-16493.35576,Cluster-16493.20663	12	Cluster-16493.32820,Cluster-16493.20850,Cluster-16493.33822,Cluster-16493.32422,Cluster-16493.33278,Cluster-16493.31929,Cluster-16493.25593,Cluster-16493.25596,Cluster-16493.34172,Cluster-16493.32741,Cluster-16493.32671,Cluster-16493.32925
GO:0046364	monosaccharide biosynthetic process	biological_process	4e-08	3.04e-05	22	972	249	45817	14	Cluster-16493.12149,Cluster-16493.28126,Cluster-16493.34656,Cluster-16493.35777,Cluster-16493.17732,Cluster-16493.14755,Cluster-16493.32392,Cluster-16493.52026,Cluster-16493.52025,Cluster-16493.33494,Cluster-16493.43433,Cluster-16493.37648,Cluster-16493.36934,Cluster-16493.28800	8	Cluster-16493.21716,Cluster-16493.35731,Cluster-16493.31689,Cluster-16493.35625,Cluster-16493.42495,Cluster-16493.32785,Cluster-16493.30465,Cluster-16493.37636
GO:0016762	xyloglucan:xyloglucosyl transferase activity	molecular_function	4.55e-08	3.11e-05	9	972	48	45817	1	Cluster-16493.55905	8	Cluster-16493.33822,Cluster-16493.32422,Cluster-16493.33278,Cluster-16493.32741,Cluster-16493.34172,Cluster-16493.25596,Cluster-16493.32820,Cluster-16493.25593
GO:0055114	oxidation-reduction process	biological_process	5.87e-08	3.61e-05	139	972	4064	45817	78	Cluster-16493.45603,Cluster-16493.47930,Cluster-16493.47725,Cluster-16493.33212,Cluster-16493.27534,Cluster-16493.46196,Cluster-16493.4290,Cluster-16493.28987,Cluster-16493.30181,Cluster-16493.336,Cluster-16493.17405,Cluster-16493.34165,Cluster-16493.20967,Cluster-16493.25719,Cluster-16493.33475,Cluster-16493.6055,Cluster-16493.7598,Cluster-16493.59283,Cluster-16493.14755,Cluster-16493.10375,Clus…	61	Cluster-16493.35625,Cluster-16493.40333,Cluster-16493.36735,Cluster-16493.28505,Cluster-16493.30999,Cluster-16493.30796,Cluster-16493.31689,Cluster-16493.7666,Cluster-16493.42495,Cluster-16493.32505,Cluster-16493.32356,Cluster-16493.32442,Cluster-16493.33997,Cluster-16493.33668,Cluster-16493.30876,Cluster-16493.32237,Cluster-16493.40113,Cluster-16493.33146,Cluster-16493.35833,Cluster-16493.34366,…
GO:0010218	response to far red light	biological_process	6.33e-08	3.61e-05	9	972	43	45817	1	Cluster-16493.32748	8	Cluster-16493.32809,Cluster-16493.32788,Cluster-16493.32949,Cluster-16493.32575,Cluster-16493.33751,Cluster-16493.33272,Cluster-16493.32798,Cluster-16493.38740
GO:0006090	pyruvate metabolic process	biological_process	6.98e-08	3.67e-05	26	972	328	45817	16	Cluster-16493.4291,Cluster-16493.32392,Cluster-16493.52026,Cluster-16493.52025,Cluster-16493.33494,Cluster-16493.43433,Cluster-16493.37648,Cluster-16493.36934,Cluster-16493.28800,Cluster-16493.4290,Cluster-16493.12149,Cluster-16493.28126,Cluster-16493.35777,Cluster-16493.34656,Cluster-16493.17732,Cluster-16493.14755	10	Cluster-16493.54821,Cluster-16493.37636,Cluster-16493.33425,Cluster-16493.35722,Cluster-16493.34366,Cluster-16493.32746,Cluster-16493.32588,Cluster-16493.35625,Cluster-16493.42495,Cluster-16493.32785
GO:0009535	chloroplast thylakoid membrane	cellular_component	1.56e-07	7.1e-05	21	972	206	45817	0		21	Cluster-16493.35625,Cluster-16493.30769,Cluster-16493.32943,Cluster-16493.32798,Cluster-16493.27964,Cluster-16493.32760,Cluster-16493.28149,Cluster-16493.32949,Cluster-16493.32982,Cluster-16493.32595,Cluster-16493.32809,Cluster-16493.32528,Cluster-16493.33147,Cluster-16493.32604,Cluster-16493.33272,Cluster-16493.32575,Cluster-16493.32788,Cluster-16493.33103,Cluster-16493.32136,Cluster-16493.35066…
GO:0055035	plastid thylakoid membrane	cellular_component	1.56e-07	7.1e-05	21	972	206	45817	0		21	Cluster-16493.30769,Cluster-16493.32943,Cluster-16493.32798,Cluster-16493.27964,Cluster-16493.35625,Cluster-16493.32982,Cluster-16493.32595,Cluster-16493.32949,Cluster-16493.32809,Cluster-16493.33147,Cluster-16493.32528,Cluster-16493.32760,Cluster-16493.28149,Cluster-16493.32604,Cluster-16493.32575,Cluster-16493.33103,Cluster-16493.32788,Cluster-16493.32136,Cluster-16493.35066,Cluster-16493.30491…
GO:0004089	carbonate dehydratase activity	molecular_function	1.78e-07	7.61e-05	8	972	34	45817	0		8	Cluster-16493.31787,Cluster-16493.30162,Cluster-16493.17874,Cluster-16493.25293,Cluster-16493.17873,Cluster-16493.32078,Cluster-16493.33176,Cluster-16493.35269
GO:0006094	gluconeogenesis	biological_process	3.34e-07	0.00012199	20	972	232	45817	14	Cluster-16493.52025,Cluster-16493.52026,Cluster-16493.32392,Cluster-16493.37648,Cluster-16493.36934,Cluster-16493.28800,Cluster-16493.33494,Cluster-16493.43433,Cluster-16493.28126,Cluster-16493.12149,Cluster-16493.14755,Cluster-16493.17732,Cluster-16493.34656,Cluster-16493.35777	6	Cluster-16493.30465,Cluster-16493.37636,Cluster-16493.31689,Cluster-16493.35625,Cluster-16493.32785,Cluster-16493.42495
GO:0044262	cellular carbohydrate metabolic process	biological_process	3.38e-07	0.00012199	43	972	831	45817	25	Cluster-16493.47642,Cluster-16493.45429,Cluster-16493.20967,Cluster-16493.55905,Cluster-16493.47930,Cluster-16493.58060,Cluster-16493.33372,Cluster-16493.46196,Cluster-16493.46269,Cluster-16493.44639,Cluster-16493.28800,Cluster-16493.53642,Cluster-16493.45249,Cluster-16493.51919,Cluster-16493.33160,Cluster-16493.61929,Cluster-16493.26023,Cluster-16493.35576,Cluster-16493.27388,Cluster-16493.39708…	18	Cluster-16493.30128,Cluster-16493.34366,Cluster-16493.25596,Cluster-16493.33432,Cluster-16493.32785,Cluster-16493.35731,Cluster-16493.33822,Cluster-16493.33278,Cluster-16493.25690,Cluster-16493.35385,Cluster-16493.33853,Cluster-16493.34172,Cluster-16493.32741,Cluster-16493.27739,Cluster-16493.34634,Cluster-16493.25593,Cluster-16493.32820,Cluster-16493.32422
GO:0030312	external encapsulating structure	cellular_component	3.45e-07	0.00012199	30	972	533	45817	17	Cluster-16493.8191,Cluster-16493.35576,Cluster-16493.20663,Cluster-16493.7201,Cluster-16493.34392,Cluster-16493.57958,Cluster-16493.57489,Cluster-16493.33679,Cluster-16493.32727,Cluster-16493.6055,Cluster-16493.42553,Cluster-16493.23011,Cluster-16493.39708,Cluster-16493.55905,Cluster-16493.38177,Cluster-16493.38085,Cluster-16493.57492	13	Cluster-16493.25596,Cluster-16493.34172,Cluster-16493.32741,Cluster-16493.32671,Cluster-16493.32579,Cluster-16493.32925,Cluster-16493.32820,Cluster-16493.20850,Cluster-16493.33822,Cluster-16493.33278,Cluster-16493.32422,Cluster-16493.31929,Cluster-16493.25593
GO:0019319	hexose biosynthetic process	biological_process	3.83e-07	0.00012199	20	972	235	45817	14	Cluster-16493.52026,Cluster-16493.32392,Cluster-16493.52025,Cluster-16493.43433,Cluster-16493.33494,Cluster-16493.28800,Cluster-16493.37648,Cluster-16493.36934,Cluster-16493.12149,Cluster-16493.28126,Cluster-16493.34656,Cluster-16493.35777,Cluster-16493.14755,Cluster-16493.17732	6	Cluster-16493.30465,Cluster-16493.37636,Cluster-16493.31689,Cluster-16493.32785,Cluster-16493.42495,Cluster-16493.35625
GO:0009534	chloroplast thylakoid	cellular_component	3.92e-07	0.00012199	21	972	219	45817	0		21	Cluster-16493.28149,Cluster-16493.32760,Cluster-16493.32982,Cluster-16493.32949,Cluster-16493.32595,Cluster-16493.33147,Cluster-16493.32528,Cluster-16493.32809,Cluster-16493.35625,Cluster-16493.30769,Cluster-16493.32943,Cluster-16493.27964,Cluster-16493.32798,Cluster-16493.33272,Cluster-16493.32575,Cluster-16493.35066,Cluster-16493.30491,Cluster-16493.33103,Cluster-16493.32136,Cluster-16493.32788…
GO:0031976	plastid thylakoid	cellular_component	3.92e-07	0.00012199	21	972	219	45817	0		21	Cluster-16493.33272,Cluster-16493.32575,Cluster-16493.32788,Cluster-16493.33103,Cluster-16493.32136,Cluster-16493.30491,Cluster-16493.35066,Cluster-16493.32604,Cluster-16493.32760,Cluster-16493.28149,Cluster-16493.32982,Cluster-16493.32949,Cluster-16493.32595,Cluster-16493.32809,Cluster-16493.33147,Cluster-16493.32528,Cluster-16493.35625,Cluster-16493.30769,Cluster-16493.32798,Cluster-16493.32943…
GO:0006096	glycolytic process	biological_process	8.99e-07	0.00021977	18	972	199	45817	14	Cluster-16493.34656,Cluster-16493.35777,Cluster-16493.17732,Cluster-16493.14755,Cluster-16493.12149,Cluster-16493.28126,Cluster-16493.33494,Cluster-16493.43433,Cluster-16493.36934,Cluster-16493.37648,Cluster-16493.28800,Cluster-16493.52026,Cluster-16493.32392,Cluster-16493.52025	4	Cluster-16493.35625,Cluster-16493.42495,Cluster-16493.32785,Cluster-16493.37636
GO:0006757	ATP generation from ADP	biological_process	8.99e-07	0.00021977	18	972	199	45817	14	Cluster-16493.52025,Cluster-16493.52026,Cluster-16493.32392,Cluster-16493.28800,Cluster-16493.37648,Cluster-16493.36934,Cluster-16493.43433,Cluster-16493.33494,Cluster-16493.28126,Cluster-16493.12149,Cluster-16493.17732,Cluster-16493.14755,Cluster-16493.35777,Cluster-16493.34656	4	Cluster-16493.37636,Cluster-16493.32785,Cluster-16493.42495,Cluster-16493.35625
GO:0009135	purine nucleoside diphosphate metabolic process	biological_process	8.99e-07	0.00021977	18	972	199	45817	14	Cluster-16493.34656,Cluster-16493.35777,Cluster-16493.14755,Cluster-16493.17732,Cluster-16493.12149,Cluster-16493.28126,Cluster-16493.43433,Cluster-16493.33494,Cluster-16493.28800,Cluster-16493.36934,Cluster-16493.37648,Cluster-16493.32392,Cluster-16493.52026,Cluster-16493.52025	4	Cluster-16493.32785,Cluster-16493.42495,Cluster-16493.35625,Cluster-16493.37636
GO:0009179	purine ribonucleoside diphosphate metabolic process	biological_process	8.99e-07	0.00021977	18	972	199	45817	14	Cluster-16493.43433,Cluster-16493.33494,Cluster-16493.28800,Cluster-16493.36934,Cluster-16493.37648,Cluster-16493.52026,Cluster-16493.32392,Cluster-16493.52025,Cluster-16493.35777,Cluster-16493.34656,Cluster-16493.17732,Cluster-16493.14755,Cluster-16493.12149,Cluster-16493.28126	4	Cluster-16493.37636,Cluster-16493.32785,Cluster-16493.42495,Cluster-16493.35625
GO:0009185	ribonucleoside diphosphate metabolic process	biological_process	8.99e-07	0.00021977	18	972	199	45817	14	Cluster-16493.28126,Cluster-16493.12149,Cluster-16493.14755,Cluster-16493.17732,Cluster-16493.35777,Cluster-16493.34656,Cluster-16493.52025,Cluster-16493.32392,Cluster-16493.52026,Cluster-16493.28800,Cluster-16493.37648,Cluster-16493.36934,Cluster-16493.43433,Cluster-16493.33494	4	Cluster-16493.32785,Cluster-16493.42495,Cluster-16493.35625,Cluster-16493.37636
GO:0046031	ADP metabolic process	biological_process	8.99e-07	0.00021977	18	972	199	45817	14	Cluster-16493.35777,Cluster-16493.34656,Cluster-16493.14755,Cluster-16493.17732,Cluster-16493.12149,Cluster-16493.28126,Cluster-16493.33494,Cluster-16493.43433,Cluster-16493.37648,Cluster-16493.36934,Cluster-16493.28800,Cluster-16493.32392,Cluster-16493.52026,Cluster-16493.52025	4	Cluster-16493.35625,Cluster-16493.32785,Cluster-16493.42495,Cluster-16493.37636
GO:0016051	carbohydrate biosynthetic process	biological_process	1.18e-06	0.00027836	37	972	669	45817	26	Cluster-16493.17732,Cluster-16493.34656,Cluster-16493.28126,Cluster-16493.49150,Cluster-16493.15815,Cluster-16493.45249,Cluster-16493.53642,Cluster-16493.28800,Cluster-16493.27388,Cluster-16493.32392,Cluster-16493.52026,Cluster-16493.26023,Cluster-16493.51919,Cluster-16493.34778,Cluster-16493.14755,Cluster-16493.35777,Cluster-16493.46269,Cluster-16493.12149,Cluster-16493.46196,Cluster-16493.58060…	11	Cluster-16493.42495,Cluster-16493.21716,Cluster-16493.35385,Cluster-16493.32317,Cluster-16493.32785,Cluster-16493.35625,Cluster-16493.33432,Cluster-16493.31689,Cluster-16493.35731,Cluster-16493.37636,Cluster-16493.30465
GO:0009570	chloroplast stroma	cellular_component	1.35e-06	0.00030861	19	972	218	45817	3	Cluster-16493.42712,Cluster-16493.45158,Cluster-16493.25863	16	Cluster-16493.31414,Cluster-16493.30491,Cluster-16493.35066,Cluster-16493.32788,Cluster-16493.32575,Cluster-16493.32055,Cluster-16493.33272,Cluster-16493.32798,Cluster-16493.32785,Cluster-16493.33147,Cluster-16493.32528,Cluster-16493.32809,Cluster-16493.32982,Cluster-16493.32949,Cluster-16493.32595,Cluster-16493.32760
GO:0044434	chloroplast part	cellular_component	2.4e-06	0.00051559	33	972	536	45817	4	Cluster-16493.45158,Cluster-16493.25863,Cluster-16493.42712,Cluster-16493.32617	29	Cluster-16493.33425,Cluster-16493.31741,Cluster-16493.30491,Cluster-16493.33272,Cluster-16493.32055,Cluster-16493.32798,Cluster-16493.32746,Cluster-16493.32785,Cluster-16493.35625,Cluster-16493.32809,Cluster-16493.33147,Cluster-16493.32949,Cluster-16493.32982,Cluster-16493.32760,Cluster-16493.28149,Cluster-16493.31414,Cluster-16493.32604,Cluster-16493.30162,Cluster-16493.32136,Cluster-16493.32788…
GO:0046496	nicotinamide nucleotide metabolic process	biological_process	2.79e-06	0.00055956	27	972	437	45817	20	Cluster-16493.28126,Cluster-16493.44639,Cluster-16493.34620,Cluster-16493.12149,Cluster-16493.47930,Cluster-16493.14755,Cluster-16493.17732,Cluster-16493.35777,Cluster-16493.34656,Cluster-16493.52025,Cluster-16493.52026,Cluster-16493.32392,Cluster-16493.20967,Cluster-16493.27388,Cluster-16493.47642,Cluster-16493.37648,Cluster-16493.36934,Cluster-16493.28800,Cluster-16493.33494,Cluster-16493.43433	7	Cluster-16493.35625,Cluster-16493.42495,Cluster-16493.32785,Cluster-16493.34634,Cluster-16493.27739,Cluster-16493.37636,Cluster-16493.31414
GO:0009532	plastid stroma	cellular_component	2.82e-06	0.00055956	19	972	228	45817	3	Cluster-16493.25863,Cluster-16493.45158,Cluster-16493.42712	16	Cluster-16493.32809,Cluster-16493.33147,Cluster-16493.32528,Cluster-16493.32982,Cluster-16493.32595,Cluster-16493.32949,Cluster-16493.32760,Cluster-16493.32798,Cluster-16493.32785,Cluster-16493.32788,Cluster-16493.35066,Cluster-16493.30491,Cluster-16493.32575,Cluster-16493.32055,Cluster-16493.33272,Cluster-16493.31414
GO:0032787	monocarboxylic acid metabolic process	biological_process	2.86e-06	0.00055956	50	972	1057	45817	32	Cluster-16493.33494,Cluster-16493.43433,Cluster-16493.37648,Cluster-16493.36934,Cluster-16493.28987,Cluster-16493.47642,Cluster-16493.42076,Cluster-16493.4291,Cluster-16493.20967,Cluster-16493.52025,Cluster-16493.47725,Cluster-16493.35777,Cluster-16493.14755,Cluster-16493.47930,Cluster-16493.34794,Cluster-16493.15712,Cluster-16493.59475,Cluster-16493.39282,Cluster-16493.4290,Cluster-16493.12149,C…	18	Cluster-16493.37636,Cluster-16493.33425,Cluster-16493.34366,Cluster-16493.36336,Cluster-16493.30403,Cluster-16493.54821,Cluster-16493.32746,Cluster-16493.35625,Cluster-16493.32785,Cluster-16493.30999,Cluster-16493.38955,Cluster-16493.35722,Cluster-16493.33997,Cluster-16493.34634,Cluster-16493.27739,Cluster-16493.27957,Cluster-16493.32588,Cluster-16493.42495
GO:0006730	one-carbon metabolic process	biological_process	3.04e-06	0.00057855	9	972	62	45817	1	Cluster-16493.47970	8	Cluster-16493.32078,Cluster-16493.25293,Cluster-16493.17874,Cluster-16493.17873,Cluster-16493.35269,Cluster-16493.33176,Cluster-16493.30162,Cluster-16493.31787
GO:0044724	single-organism carbohydrate catabolic process	biological_process	3.25e-06	0.00059992	18	972	219	45817	14	Cluster-16493.12149,Cluster-16493.28126,Cluster-16493.34656,Cluster-16493.35777,Cluster-16493.14755,Cluster-16493.17732,Cluster-16493.52026,Cluster-16493.32392,Cluster-16493.52025,Cluster-16493.43433,Cluster-16493.33494,Cluster-16493.28800,Cluster-16493.37648,Cluster-16493.36934	4	Cluster-16493.42495,Cluster-16493.32785,Cluster-16493.35625,Cluster-16493.37636
GO:0006165	nucleoside diphosphate phosphorylation	biological_process	3.35e-06	0.00059992	18	972	225	45817	14	Cluster-16493.34656,Cluster-16493.35777,Cluster-16493.14755,Cluster-16493.17732,Cluster-16493.12149,Cluster-16493.28126,Cluster-16493.43433,Cluster-16493.33494,Cluster-16493.28800,Cluster-16493.36934,Cluster-16493.37648,Cluster-16493.32392,Cluster-16493.52026,Cluster-16493.52025	4	Cluster-16493.32785,Cluster-16493.42495,Cluster-16493.35625,Cluster-16493.37636
GO:0016798	hydrolase activity, acting on glycosyl bonds	molecular_function	3.42e-06	0.00059992	45	972	963	45817	24	Cluster-16493.41433,Cluster-16493.15815,Cluster-16493.21191,Cluster-16493.45982,Cluster-16493.31003,Cluster-16493.41308,Cluster-16493.34443,Cluster-7867.0,Cluster-16493.61929,Cluster-16493.6851,Cluster-16493.45983,Cluster-16493.8074,Cluster-16493.3711,Cluster-16493.41434,Cluster-16493.55905,Cluster-16493.16036,Cluster-16493.44710,Cluster-16493.25719,Cluster-16493.9832,Cluster-16493.9625,Cluster-1…	21	Cluster-16493.32422,Cluster-16493.27643,Cluster-16493.32820,Cluster-16493.32511,Cluster-16493.25593,Cluster-16493.32741,Cluster-16493.28760,Cluster-16493.35164,Cluster-16493.40514,Cluster-16493.33822,Cluster-16493.33278,Cluster-16493.33675,Cluster-16493.34018,Cluster-16493.33483,Cluster-16493.36128,Cluster-16493.28637,Cluster-16493.25596,Cluster-16493.31927,Cluster-16493.32580,Cluster-16493.35169…
GO:0072524	pyridine-containing compound metabolic process	biological_process	3.61e-06	0.00061243	29	972	495	45817	22	Cluster-16493.40894,Cluster-16493.12149,Cluster-16493.34620,Cluster-16493.44639,Cluster-16493.28126,Cluster-16493.34656,Cluster-16493.35777,Cluster-16493.42553,Cluster-16493.17732,Cluster-16493.14755,Cluster-16493.47930,Cluster-16493.20967,Cluster-16493.27388,Cluster-16493.32392,Cluster-16493.52026,Cluster-16493.52025,Cluster-16493.43433,Cluster-16493.33494,Cluster-16493.28800,Cluster-16493.37648…	7	Cluster-16493.34634,Cluster-16493.27739,Cluster-16493.42495,Cluster-16493.32785,Cluster-16493.35625,Cluster-16493.31414,Cluster-16493.37636
GO:0010114	response to red light	biological_process	3.73e-06	0.00061243	7	972	41	45817	0		7	Cluster-16493.32949,Cluster-16493.32575,Cluster-16493.32809,Cluster-16493.32798,Cluster-16493.32788,Cluster-16493.33272,Cluster-16493.33751
GO:0005996	monosaccharide metabolic process	biological_process	3.76e-06	0.00061243	30	972	513	45817	19	Cluster-16493.52025,Cluster-16493.52026,Cluster-16493.32392,Cluster-7867.0,Cluster-16493.37648,Cluster-16493.36934,Cluster-16493.28800,Cluster-16493.33494,Cluster-16493.43433,Cluster-16493.28126,Cluster-16493.7598,Cluster-16493.12149,Cluster-16493.3711,Cluster-16493.15815,Cluster-16493.36622,Cluster-16493.17732,Cluster-16493.14755,Cluster-16493.34656,Cluster-16493.35777	11	Cluster-16493.30465,Cluster-16493.32580,Cluster-16493.37636,Cluster-16493.31689,Cluster-16493.21716,Cluster-16493.35731,Cluster-16493.32213,Cluster-16493.35625,Cluster-16493.32785,Cluster-16493.42495,Cluster-16493.34296
GO:0044435	plastid part	cellular_component	3.94e-06	0.00062651	33	972	549	45817	4	Cluster-16493.32617,Cluster-16493.42712,Cluster-16493.25863,Cluster-16493.45158	29	Cluster-16493.32575,Cluster-16493.32136,Cluster-16493.32788,Cluster-16493.33103,Cluster-16493.35066,Cluster-16493.31414,Cluster-16493.32604,Cluster-16493.30162,Cluster-16493.33709,Cluster-16493.32595,Cluster-16493.32528,Cluster-16493.30769,Cluster-16493.27964,Cluster-16493.32943,Cluster-16493.30491,Cluster-16493.32055,Cluster-16493.33272,Cluster-16493.33425,Cluster-16493.31741,Cluster-16493.32982…
GO:0046939	nucleotide phosphorylation	biological_process	4.11e-06	0.00063939	18	972	230	45817	14	Cluster-16493.17732,Cluster-16493.14755,Cluster-16493.34656,Cluster-16493.35777,Cluster-16493.28126,Cluster-16493.12149,Cluster-16493.28800,Cluster-16493.36934,Cluster-16493.37648,Cluster-16493.43433,Cluster-16493.33494,Cluster-16493.52025,Cluster-16493.52026,Cluster-16493.32392	4	Cluster-16493.42495,Cluster-16493.32785,Cluster-16493.35625,Cluster-16493.37636
GO:0005667	transcription factor complex	cellular_component	4.3e-06	0.00065426	82	972	2250	45817	46	Cluster-16493.36327,Cluster-16493.36328,Cluster-16493.41192,Cluster-16493.43178,Cluster-16493.29872,Cluster-16493.19764,Cluster-16493.37667,Cluster-16493.40776,Cluster-16493.44317,Cluster-16493.706,Cluster-16493.25863,Cluster-16493.34257,Cluster-16493.37883,Cluster-16493.57958,Cluster-16493.53997,Cluster-16493.7613,Cluster-16493.29539,Cluster-16493.31615,Cluster-16493.49887,Cluster-16493.43348,Cl…	36	Cluster-16493.27643,Cluster-16493.18576,Cluster-16493.28812,Cluster-16493.33059,Cluster-16493.38873,Cluster-16493.34387,Cluster-16493.36993,Cluster-16493.40514,Cluster-16493.40727,Cluster-16493.32481,Cluster-16493.29821,Cluster-16493.31575,Cluster-16493.20115,Cluster-16493.45530,Cluster-16493.30685,Cluster-16493.36128,Cluster-16493.54821,Cluster-16493.20988,Cluster-16493.46687,Cluster-16493.33058…
GO:0015976	carbon utilization	biological_process	4.59e-06	0.00068322	16	972	188	45817	9	Cluster-16493.4291,Cluster-16493.52025,Cluster-16493.32392,Cluster-16493.52026,Cluster-16493.27388,Cluster-16493.33494,Cluster-16493.4290,Cluster-16493.34656,Cluster-16493.35777	7	Cluster-16493.30465,Cluster-16493.37636,Cluster-16493.30162,Cluster-16493.31689,Cluster-16493.32588,Cluster-16493.35625,Cluster-16493.32785
GO:0006073	cellular glucan metabolic process	biological_process	5e-06	0.00071211	29	972	528	45817	17	Cluster-16493.31003,Cluster-16493.55905,Cluster-16493.39708,Cluster-16493.23011,Cluster-16493.46269,Cluster-16493.49150,Cluster-16493.46196,Cluster-16493.33372,Cluster-16493.7201,Cluster-16493.45429,Cluster-16493.45249,Cluster-16493.53642,Cluster-16493.27388,Cluster-16493.26023,Cluster-16493.61929,Cluster-16493.35576,Cluster-16493.33160	12	Cluster-16493.25593,Cluster-16493.33278,Cluster-16493.32422,Cluster-16493.33822,Cluster-16493.35731,Cluster-16493.32820,Cluster-16493.25690,Cluster-16493.30128,Cluster-16493.32741,Cluster-16493.34172,Cluster-16493.25596,Cluster-16493.33853
GO:0044042	glucan metabolic process	biological_process	5e-06	0.00071211	29	972	528	45817	17	Cluster-16493.27388,Cluster-16493.33160,Cluster-16493.35576,Cluster-16493.61929,Cluster-16493.26023,Cluster-16493.53642,Cluster-16493.45429,Cluster-16493.45249,Cluster-16493.49150,Cluster-16493.46196,Cluster-16493.46269,Cluster-16493.7201,Cluster-16493.33372,Cluster-16493.55905,Cluster-16493.31003,Cluster-16493.23011,Cluster-16493.39708	12	Cluster-16493.32741,Cluster-16493.25596,Cluster-16493.33853,Cluster-16493.34172,Cluster-16493.30128,Cluster-16493.25690,Cluster-16493.33278,Cluster-16493.32422,Cluster-16493.33822,Cluster-16493.32820,Cluster-16493.35731,Cluster-16493.25593
GO:0006006	glucose metabolic process	biological_process	5.48e-06	0.00075482	20	972	278	45817	14	Cluster-16493.52025,Cluster-16493.52026,Cluster-16493.32392,Cluster-16493.28800,Cluster-16493.36934,Cluster-16493.37648,Cluster-16493.43433,Cluster-16493.33494,Cluster-16493.28126,Cluster-16493.12149,Cluster-16493.17732,Cluster-16493.14755,Cluster-16493.34656,Cluster-16493.35777	6	Cluster-16493.30465,Cluster-16493.37636,Cluster-16493.31689,Cluster-16493.32785,Cluster-16493.42495,Cluster-16493.35625
GO:0031984	organelle subcompartment	cellular_component	5.52e-06	0.00075482	21	972	271	45817	0		21	Cluster-16493.33272,Cluster-16493.35066,Cluster-16493.30491,Cluster-16493.33103,Cluster-16493.32788,Cluster-16493.32136,Cluster-16493.32575,Cluster-16493.32604,Cluster-16493.28149,Cluster-16493.32760,Cluster-16493.33147,Cluster-16493.32528,Cluster-16493.32809,Cluster-16493.32595,Cluster-16493.32982,Cluster-16493.32949,Cluster-16493.35625,Cluster-16493.32943,Cluster-16493.32798,Cluster-16493.27964…
GO:0004553	hydrolase activity, hydrolyzing O-glycosyl compounds	molecular_function	5.63e-06	0.00075488	42	972	883	45817	21	Cluster-16493.34443,Cluster-16493.41308,Cluster-16493.31003,Cluster-16493.45982,Cluster-16493.21191,Cluster-16493.41433,Cluster-16493.45983,Cluster-16493.6851,Cluster-16493.61929,Cluster-7867.0,Cluster-16493.16036,Cluster-16493.55905,Cluster-16493.41434,Cluster-16493.3711,Cluster-16493.8074,Cluster-16493.27334,Cluster-16493.49124,Cluster-16493.52212,Cluster-16493.16981,Cluster-16493.9625,Cluster-…	21	Cluster-16493.25593,Cluster-16493.32511,Cluster-16493.32820,Cluster-16493.27643,Cluster-16493.32422,Cluster-16493.40514,Cluster-16493.35164,Cluster-16493.28760,Cluster-16493.32741,Cluster-16493.34018,Cluster-16493.33675,Cluster-16493.33278,Cluster-16493.33822,Cluster-16493.30128,Cluster-16493.35169,Cluster-16493.32580,Cluster-16493.31927,Cluster-16493.25596,Cluster-16493.36128,Cluster-16493.28637…
GO:0044723	single-organism carbohydrate metabolic process	biological_process	6.62e-06	0.00087103	63	972	1552	45817	43	Cluster-16493.52026,Cluster-16493.32392,Cluster-7867.0,Cluster-16493.27388,Cluster-16493.51919,Cluster-16493.33160,Cluster-16493.61929,Cluster-16493.26023,Cluster-16493.35576,Cluster-16493.53642,Cluster-16493.45249,Cluster-16493.28800,Cluster-16493.7598,Cluster-16493.49150,Cluster-16493.28126,Cluster-16493.7201,Cluster-16493.15815,Cluster-16493.31003,Cluster-16493.23011,Cluster-16493.39708,Cluste…	20	Cluster-16493.33853,Cluster-16493.35385,Cluster-16493.25690,Cluster-16493.21716,Cluster-16493.42495,Cluster-16493.34634,Cluster-16493.27739,Cluster-16493.34296,Cluster-16493.30465,Cluster-16493.32580,Cluster-16493.34366,Cluster-16493.30128,Cluster-16493.37636,Cluster-16493.31689,Cluster-16493.32213,Cluster-16493.35731,Cluster-16493.35625,Cluster-16493.32785,Cluster-16493.32317,Cluster-16493.33432
GO:0019362	pyridine nucleotide metabolic process	biological_process	6.89e-06	0.00089004	27	972	455	45817	20	Cluster-16493.35777,Cluster-16493.34656,Cluster-16493.14755,Cluster-16493.17732,Cluster-16493.47930,Cluster-16493.34620,Cluster-16493.12149,Cluster-16493.28126,Cluster-16493.44639,Cluster-16493.33494,Cluster-16493.43433,Cluster-16493.36934,Cluster-16493.37648,Cluster-16493.28800,Cluster-16493.47642,Cluster-16493.52026,Cluster-16493.32392,Cluster-16493.27388,Cluster-16493.20967,Cluster-16493.52025	7	Cluster-16493.34634,Cluster-16493.27739,Cluster-16493.35625,Cluster-16493.42495,Cluster-16493.32785,Cluster-16493.31414,Cluster-16493.37636
GO:0009765	photosynthesis, light harvesting	biological_process	7.64e-06	0.00096832	7	972	40	45817	0		7	Cluster-16493.33272,Cluster-16493.32809,Cluster-16493.32798,Cluster-16493.32788,Cluster-16493.32949,Cluster-16493.32575,Cluster-16493.32208
GO:0009738	abscisic acid-activated signaling pathway	biological_process	1.02e-05	0.0012476	6	972	28	45817	4	Cluster-16493.57133,Cluster-16493.25739,Cluster-16493.39807,Cluster-16493.37860	2	Cluster-16493.33994,Cluster-16493.38873
GO:0071215	cellular response to abscisic acid stimulus	biological_process	1.02e-05	0.0012476	6	972	28	45817	4	Cluster-16493.39807,Cluster-16493.37860,Cluster-16493.25739,Cluster-16493.57133	2	Cluster-16493.33994,Cluster-16493.38873
GO:0001071	nucleic acid binding transcription factor activity	molecular_function	1.34e-05	0.0015847	62	972	1664	45817	29	Cluster-16493.5085,Cluster-16493.25005,Cluster-16493.43348,Cluster-16493.44249,Cluster-16493.25004,Cluster-16493.57958,Cluster-16493.34257,Cluster-16493.706,Cluster-16493.45535,Cluster-16493.49887,Cluster-16493.17709,Cluster-16493.31615,Cluster-16493.39742,Cluster-16493.29539,Cluster-16493.57200,Cluster-16493.44317,Cluster-16493.40776,Cluster-16493.17523,Cluster-16493.37028,Cluster-16493.43178,Cl…	33	Cluster-16493.26745,Cluster-16493.33994,Cluster-16493.36128,Cluster-16493.54821,Cluster-16493.30685,Cluster-16493.33653,Cluster-16493.31277,Cluster-16493.38740,Cluster-16493.46687,Cluster-16493.31503,Cluster-16493.20988,Cluster-16493.32982,Cluster-16493.29821,Cluster-16493.31575,Cluster-16493.32481,Cluster-16493.40001,Cluster-16493.45530,Cluster-16493.20115,Cluster-16493.16920,Cluster-16493.40057…
GO:0003700	transcription factor activity, sequence-specific DNA binding	molecular_function	1.34e-05	0.0015847	62	972	1664	45817	29	Cluster-16493.44249,Cluster-16493.5085,Cluster-16493.25005,Cluster-16493.43348,Cluster-16493.49887,Cluster-16493.17709,Cluster-16493.45535,Cluster-16493.39742,Cluster-16493.31615,Cluster-16493.29539,Cluster-16493.57958,Cluster-16493.25004,Cluster-16493.34257,Cluster-16493.706,Cluster-16493.17523,Cluster-16493.37028,Cluster-16493.44317,Cluster-16493.40776,Cluster-16493.57200,Cluster-16493.58443,Cl…	33	Cluster-16493.31277,Cluster-16493.31503,Cluster-16493.46687,Cluster-16493.20988,Cluster-16493.38740,Cluster-16493.33994,Cluster-16493.26745,Cluster-16493.54821,Cluster-16493.36128,Cluster-16493.30685,Cluster-16493.33653,Cluster-16493.40001,Cluster-16493.45530,Cluster-16493.20115,Cluster-16493.16920,Cluster-16493.40057,Cluster-16493.32982,Cluster-16493.31575,Cluster-16493.29821,Cluster-16493.32481…
GO:0006979	response to oxidative stress	biological_process	1.38e-05	0.001599	16	972	261	45817	9	Cluster-16493.61267,Cluster-16493.59283,Cluster-16493.27798,Cluster-16493.336,Cluster-16493.49725,Cluster-16493.57798,Cluster-16493.57800,Cluster-16493.6055,Cluster-16493.34543	7	Cluster-16493.32671,Cluster-16493.33039,Cluster-16493.30491,Cluster-16493.32505,Cluster-16493.27957,Cluster-16493.30796,Cluster-16493.35731
GO:0009132	nucleoside diphosphate metabolic process	biological_process	1.47e-05	0.0016788	18	972	254	45817	14	Cluster-16493.35777,Cluster-16493.34656,Cluster-16493.17732,Cluster-16493.14755,Cluster-16493.12149,Cluster-16493.28126,Cluster-16493.43433,Cluster-16493.33494,Cluster-16493.28800,Cluster-16493.36934,Cluster-16493.37648,Cluster-16493.52026,Cluster-16493.32392,Cluster-16493.52025	4	Cluster-16493.42495,Cluster-16493.32785,Cluster-16493.35625,Cluster-16493.37636
GO:0044264	cellular polysaccharide metabolic process	biological_process	1.52e-05	0.0017089	30	972	589	45817	18	Cluster-16493.45249,Cluster-16493.45429,Cluster-16493.53642,Cluster-16493.61929,Cluster-16493.35576,Cluster-16493.26023,Cluster-16493.33160,Cluster-16493.27388,Cluster-16493.39708,Cluster-16493.23011,Cluster-16493.31003,Cluster-16493.55905,Cluster-16493.15815,Cluster-16493.33372,Cluster-16493.7201,Cluster-16493.46269,Cluster-16493.46196,Cluster-16493.49150	12	Cluster-16493.25690,Cluster-16493.30128,Cluster-16493.34172,Cluster-16493.33853,Cluster-16493.25596,Cluster-16493.32741,Cluster-16493.25593,Cluster-16493.35731,Cluster-16493.32820,Cluster-16493.33822,Cluster-16493.32422,Cluster-16493.33278
GO:0004743	pyruvate kinase activity	molecular_function	1.89e-05	0.002083	6	972	32	45817	6	Cluster-16493.52026,Cluster-16493.32392,Cluster-16493.52025,Cluster-16493.35777,Cluster-16493.34656,Cluster-16493.33494	0
GO:0009536	plastid	cellular_component	1.97e-05	0.002143	57	972	1224	45817	15	Cluster-16493.34392,Cluster-16493.32617,Cluster-16493.20026,Cluster-16493.27102,Cluster-16493.28800,Cluster-16493.42712,Cluster-16493.25863,Cluster-16493.45158,Cluster-16493.33956,Cluster-16493.20967,Cluster-16493.4364,Cluster-16493.35838,Cluster-16493.42067,Cluster-16493.37648,Cluster-16493.28987	42	Cluster-16493.32528,Cluster-16493.33709,Cluster-16493.32595,Cluster-16493.32319,Cluster-16493.27964,Cluster-16493.32943,Cluster-16493.30769,Cluster-16493.33313,Cluster-16493.23340,Cluster-16493.35066,Cluster-16493.32829,Cluster-16493.33103,Cluster-16493.32788,Cluster-16493.32136,Cluster-16493.32575,Cluster-16493.20611,Cluster-16493.31414,Cluster-16493.32604,Cluster-16493.30162,Cluster-16493.25325…
GO:0019318	hexose metabolic process	biological_process	2.26e-05	0.0024128	27	972	479	45817	16	Cluster-16493.14755,Cluster-16493.17732,Cluster-16493.35777,Cluster-16493.34656,Cluster-16493.15815,Cluster-16493.3711,Cluster-16493.28126,Cluster-16493.12149,Cluster-16493.28800,Cluster-16493.37648,Cluster-16493.36934,Cluster-16493.43433,Cluster-16493.33494,Cluster-16493.52025,Cluster-16493.32392,Cluster-16493.52026	11	Cluster-16493.34296,Cluster-16493.42495,Cluster-16493.32785,Cluster-16493.35625,Cluster-16493.21716,Cluster-16493.35731,Cluster-16493.32213,Cluster-16493.31689,Cluster-16493.37636,Cluster-16493.32580,Cluster-16493.30465
GO:0097305	response to alcohol	biological_process	2.42e-05	0.0025501	13	972	171	45817	6	Cluster-16493.39807,Cluster-16493.37860,Cluster-16493.27798,Cluster-16493.25739,Cluster-16493.57133,Cluster-16493.34543	7	Cluster-16493.32925,Cluster-16493.42495,Cluster-16493.32785,Cluster-16493.20850,Cluster-16493.32709,Cluster-16493.33994,Cluster-16493.38873
GO:0009507	chloroplast	cellular_component	2.52e-05	0.0026137	55	972	1149	45817	13	Cluster-16493.28987,Cluster-16493.35838,Cluster-16493.37648,Cluster-16493.20967,Cluster-16493.33956,Cluster-16493.45158,Cluster-16493.25863,Cluster-16493.42712,Cluster-16493.20026,Cluster-16493.27102,Cluster-16493.28800,Cluster-16493.32617,Cluster-16493.34392	42	Cluster-16493.35943,Cluster-16493.32925,Cluster-16493.36336,Cluster-16493.31741,Cluster-16493.33425,Cluster-16493.32055,Cluster-16493.33272,Cluster-16493.30491,Cluster-16493.32785,Cluster-16493.35625,Cluster-16493.32317,Cluster-16493.32798,Cluster-16493.32746,Cluster-16493.32208,Cluster-16493.30796,Cluster-16493.32760,Cluster-16493.28149,Cluster-16493.32809,Cluster-16493.40065,Cluster-16493.33147…
GO:0045735	nutrient reservoir activity	molecular_function	2.64e-05	0.0026921	7	972	48	45817	4	Cluster-16493.32988,Cluster-16493.28851,Cluster-20612.1,Cluster-16493.37253	3	Cluster-16493.24259,Cluster-16493.31227,Cluster-16493.52099
GO:0009737	response to abscisic acid	biological_process	2.97e-05	0.00299	12	972	152	45817	6	Cluster-16493.34543,Cluster-16493.57133,Cluster-16493.37860,Cluster-16493.39807,Cluster-16493.25739,Cluster-16493.27798	6	Cluster-16493.32709,Cluster-16493.38873,Cluster-16493.33994,Cluster-16493.32785,Cluster-16493.42495,Cluster-16493.32925
GO:0009639	response to red or far red light	biological_process	3.05e-05	0.003029	9	972	84	45817	1	Cluster-16493.32748	8	Cluster-16493.38740,Cluster-16493.32798,Cluster-16493.33751,Cluster-16493.33272,Cluster-16493.32809,Cluster-16493.32788,Cluster-16493.32949,Cluster-16493.32575
GO:0043648	dicarboxylic acid metabolic process	biological_process	3.42e-05	0.0033469	20	972	298	45817	13	Cluster-16493.31489,Cluster-16493.4291,Cluster-16493.29908,Cluster-16493.51050,Cluster-16493.41171,Cluster-16493.28957,Cluster-16493.40894,Cluster-16493.37883,Cluster-16493.4290,Cluster-16493.26706,Cluster-16493.38677,Cluster-16493.47970,Cluster-16493.10375	7	Cluster-16493.32055,Cluster-16493.33158,Cluster-16493.34273,Cluster-16493.36336,Cluster-16493.39204,Cluster-16493.32588,Cluster-16493.27957
GO:0016052	carbohydrate catabolic process	biological_process	3.57e-05	0.0034418	20	972	305	45817	15	Cluster-16493.12149,Cluster-16493.28126,Cluster-16493.23011,Cluster-16493.35777,Cluster-16493.34656,Cluster-16493.17732,Cluster-16493.14755,Cluster-16493.32392,Cluster-16493.52026,Cluster-16493.52025,Cluster-16493.33494,Cluster-16493.43433,Cluster-16493.36934,Cluster-16493.37648,Cluster-16493.28800	5	Cluster-16493.35625,Cluster-16493.32785,Cluster-16493.42495,Cluster-16493.30128,Cluster-16493.37636
GO:0046872	metal ion binding	molecular_function	3.96e-05	0.0037598	191	972	6376	45817	105	Cluster-16493.34944,Cluster-16493.27238,Cluster-16493.47642,Cluster-16493.16981,Cluster-16493.37453,Cluster-16493.37648,Cluster-16493.36934,Cluster-16493.32268,Cluster-16493.706,Cluster-16493.37253,Cluster-16493.31748,Cluster-16493.60027,Cluster-16493.42553,Cluster-16493.25421,Cluster-16493.45283,Cluster-16493.15812,Cluster-16493.54580,Cluster-16493.36952,Cluster-16493.34119,Cluster-16493.37667,C…	86	Cluster-16493.32681,Cluster-16493.54821,Cluster-16493.31787,Cluster-16493.17873,Cluster-16493.17874,Cluster-16493.32942,Cluster-16493.35833,Cluster-16493.33147,Cluster-16493.31575,Cluster-16493.32237,Cluster-16493.27516,Cluster-16493.25293,Cluster-16493.32746,Cluster-16493.33146,Cluster-16493.33145,Cluster-16493.34013,Cluster-16493.30162,Cluster-16493.34074,Cluster-16493.32453,Cluster-16493.34376…
GO:0006091	generation of precursor metabolites and energy	biological_process	4.25e-05	0.0039877	52	972	1094	45817	28	Cluster-16493.32392,Cluster-16493.52026,Cluster-16493.32149,Cluster-16493.28800,Cluster-16493.28126,Cluster-16493.57800,Cluster-16493.33475,Cluster-16493.17732,Cluster-16493.34656,Cluster-16493.52025,Cluster-16493.41806,Cluster-16493.4291,Cluster-16493.37648,Cluster-16493.36934,Cluster-16493.33494,Cluster-16493.43433,Cluster-16493.33679,Cluster-16493.12149,Cluster-16493.37883,Cluster-16493.4290,C…	24	Cluster-16493.53334,Cluster-16493.20611,Cluster-16493.32575,Cluster-16493.32788,Cluster-16493.33997,Cluster-16493.32588,Cluster-16493.53117,Cluster-16493.42495,Cluster-16493.27964,Cluster-16493.32943,Cluster-16493.33272,Cluster-16493.30685,Cluster-16493.30465,Cluster-16493.34366,Cluster-16493.37636,Cluster-16493.31689,Cluster-16493.32949,Cluster-16493.32982,Cluster-16493.32809,Cluster-16493.8426,…
GO:0016209	antioxidant activity	molecular_function	4.53e-05	0.0041756	16	972	273	45817	6	Cluster-16493.57798,Cluster-16493.57800,Cluster-16493.40245,Cluster-16493.61267,Cluster-16493.59283,Cluster-16493.336	10	Cluster-16493.34118,Cluster-16493.35833,Cluster-16493.30796,Cluster-16493.32505,Cluster-16493.32671,Cluster-16493.33039,Cluster-16493.30491,Cluster-16493.35943,Cluster-16493.26859,Cluster-16493.31409
GO:0033993	response to lipid	biological_process	4.59e-05	0.0041756	15	972	219	45817	7	Cluster-16493.37860,Cluster-16493.39807,Cluster-16493.25739,Cluster-16493.27798,Cluster-16493.34543,Cluster-16493.55843,Cluster-16493.57133	8	Cluster-16493.32785,Cluster-16493.42495,Cluster-16493.32925,Cluster-16493.27957,Cluster-16493.32709,Cluster-16493.20850,Cluster-16493.38873,Cluster-16493.33994
GO:0033772	flavonoid 3',5'-hydroxylase activity	molecular_function	4.64e-05	0.0041756	3	972	4	45817	3	Cluster-16493.30896,Cluster-16493.36952,Cluster-16493.34119	0
GO:0009941	chloroplast envelope	cellular_component	5.22e-05	0.0046382	17	972	274	45817	1	Cluster-16493.32617	16	Cluster-16493.32595,Cluster-16493.33709,Cluster-16493.32949,Cluster-16493.32809,Cluster-16493.32528,Cluster-16493.32760,Cluster-16493.32798,Cluster-16493.32746,Cluster-16493.32785,Cluster-16493.32788,Cluster-16493.35066,Cluster-16493.30491,Cluster-16493.33272,Cluster-16493.33425,Cluster-16493.31741,Cluster-16493.30162
GO:0009266	response to temperature stimulus	biological_process	5.9e-05	0.0051787	13	972	188	45817	7	Cluster-16493.42553,Cluster-16493.45158,Cluster-16493.20026,Cluster-16493.37648,Cluster-16493.34543,Cluster-16493.59475,Cluster-16493.25863	6	Cluster-16493.32925,Cluster-16493.31741,Cluster-16493.36336,Cluster-16493.35731,Cluster-16493.32107,Cluster-16493.33751
GO:0005976	polysaccharide metabolic process	biological_process	6.03e-05	0.0051806	30	972	629	45817	18	Cluster-16493.33372,Cluster-16493.15815,Cluster-16493.7201,Cluster-16493.46269,Cluster-16493.49150,Cluster-16493.46196,Cluster-16493.23011,Cluster-16493.39708,Cluster-16493.31003,Cluster-16493.55905,Cluster-16493.61929,Cluster-16493.26023,Cluster-16493.35576,Cluster-16493.33160,Cluster-16493.27388,Cluster-16493.45429,Cluster-16493.45249,Cluster-16493.53642	12	Cluster-16493.35731,Cluster-16493.32820,Cluster-16493.33278,Cluster-16493.32422,Cluster-16493.33822,Cluster-16493.25593,Cluster-16493.34172,Cluster-16493.33853,Cluster-16493.25596,Cluster-16493.32741,Cluster-16493.25690,Cluster-16493.30128
GO:0009526	plastid envelope	cellular_component	6.06e-05	0.0051806	17	972	277	45817	1	Cluster-16493.32617	16	Cluster-16493.33272,Cluster-16493.32788,Cluster-16493.30491,Cluster-16493.35066,Cluster-16493.30162,Cluster-16493.31741,Cluster-16493.33425,Cluster-16493.32760,Cluster-16493.32809,Cluster-16493.32528,Cluster-16493.33709,Cluster-16493.32595,Cluster-16493.32949,Cluster-16493.32785,Cluster-16493.32798,Cluster-16493.32746
GO:0042651	thylakoid membrane	cellular_component	7.3e-05	0.0061675	22	972	297	45817	0		22	Cluster-16493.32982,Cluster-16493.32949,Cluster-16493.32595,Cluster-16493.33147,Cluster-16493.32528,Cluster-16493.32809,Cluster-16493.28149,Cluster-16493.31413,Cluster-16493.32760,Cluster-16493.30769,Cluster-16493.32943,Cluster-16493.32798,Cluster-16493.27964,Cluster-16493.35625,Cluster-16493.32575,Cluster-16493.30491,Cluster-16493.35066,Cluster-16493.32788,Cluster-16493.33103,Cluster-16493.32136…
GO:0043169	cation binding	molecular_function	8.21e-05	0.0068478	192	972	6504	45817	106	Cluster-16493.57373,Cluster-16493.45982,Cluster-16493.36622,Cluster-16493.8977,Cluster-16493.33021,Cluster-16493.30896,Cluster-16493.34543,Cluster-16493.21428,Cluster-16493.23613,Cluster-16493.41172,Cluster-16493.20026,Cluster-16493.56719,Cluster-16493.47870,Cluster-16493.53017,Cluster-16493.52026,Cluster-16493.49725,Cluster-16493.8191,Cluster-16493.25778,Cluster-16493.35777,Cluster-16493.31542,C…	86	Cluster-16493.32588,Cluster-16493.32353,Cluster-16493.28542,Cluster-16493.34173,Cluster-16493.31840,Cluster-16493.28437,Cluster-16493.33390,Cluster-16493.32859,Cluster-16493.33176,Cluster-16493.18076,Cluster-16493.35066,Cluster-16493.28802,Cluster-16493.34646,Cluster-16493.32189,Cluster-16493.34483,Cluster-16493.32760,Cluster-16493.30291,Cluster-16493.28149,Cluster-16493.34199,Cluster-16493.40065…
GO:0009637	response to blue light	biological_process	8.64e-05	0.0071202	7	972	45	45817	1	Cluster-16493.32748	6	Cluster-16493.33272,Cluster-16493.32809,Cluster-16493.32798,Cluster-16493.32788,Cluster-16493.32949,Cluster-16493.32575
GO:0016829	lyase activity	molecular_function	0.00011512	0.0093778	37	972	860	45817	17	Cluster-16493.42962,Cluster-16493.41308,Cluster-16493.28126,Cluster-16493.34543,Cluster-16493.54580,Cluster-16493.53642,Cluster-16493.29908,Cluster-16493.20993,Cluster-7867.0,Cluster-16493.42250,Cluster-16493.41327,Cluster-16493.50484,Cluster-16493.41258,Cluster-16493.36934,Cluster-16493.51050,Cluster-16493.33233,Cluster-16493.36631	20	Cluster-16493.25593,Cluster-16493.33709,Cluster-16493.35722,Cluster-16493.30162,Cluster-16493.34714,Cluster-16493.33176,Cluster-16493.32785,Cluster-16493.32746,Cluster-16493.25293,Cluster-16493.32078,Cluster-16493.35269,Cluster-16493.31689,Cluster-16493.33287,Cluster-16493.31787,Cluster-16493.17873,Cluster-16493.17874,Cluster-16493.33425,Cluster-16493.30465,Cluster-16493.54821,Cluster-16493.25596
GO:0031977	thylakoid lumen	cellular_component	0.00012008	0.0096674	6	972	41	45817	0		6	Cluster-16493.35066,Cluster-16493.33147,Cluster-16493.32982,Cluster-16493.32785,Cluster-16493.32760,Cluster-16493.28149
GO:0010270	photosystem II oxygen evolving complex assembly	biological_process	0.00016003	0.012734	2	972	2	45817	0		2	Cluster-16493.27964,Cluster-16493.32943
GO:0004601	peroxidase activity	molecular_function	0.00017085	0.013285	10	972	140	45817	5	Cluster-16493.336,Cluster-16493.59283,Cluster-16493.61267,Cluster-16493.57798,Cluster-16493.57800	5	Cluster-16493.32505,Cluster-16493.30491,Cluster-16493.33039,Cluster-16493.30796,Cluster-16493.32671
GO:0006804	obsolete peroxidase reaction	biological_process	0.00017085	0.013285	10	972	140	45817	5	Cluster-16493.59283,Cluster-16493.61267,Cluster-16493.57798,Cluster-16493.57800,Cluster-16493.336	5	Cluster-16493.33039,Cluster-16493.30796,Cluster-16493.32671,Cluster-16493.30491,Cluster-16493.32505
GO:0019385	methanogenesis, from acetate	biological_process	0.0001823	0.014017	3	972	5	45817	3	Cluster-16493.39282,Cluster-16493.47725,Cluster-16493.33475	0
GO:0097306	cellular response to alcohol	biological_process	0.00018516	0.014078	6	972	42	45817	4	Cluster-16493.37860,Cluster-16493.39807,Cluster-16493.25739,Cluster-16493.57133	2	Cluster-16493.38873,Cluster-16493.33994
GO:0031406	carboxylic acid binding	molecular_function	0.00021452	0.015956	13	972	184	45817	7	Cluster-16493.21428,Cluster-16493.47970,Cluster-16493.48501,Cluster-16493.33160,Cluster-16493.33372,Cluster-16493.20967,Cluster-16493.44639	6	Cluster-16493.40225,Cluster-16493.32841,Cluster-16493.45875,Cluster-16493.15277,Cluster-16493.42400,Cluster-16493.30542
GO:0043177	organic acid binding	molecular_function	0.00021452	0.015956	13	972	184	45817	7	Cluster-16493.20967,Cluster-16493.44639,Cluster-16493.33160,Cluster-16493.33372,Cluster-16493.21428,Cluster-16493.48501,Cluster-16493.47970	6	Cluster-16493.45875,Cluster-16493.42400,Cluster-16493.15277,Cluster-16493.30542,Cluster-16493.40225,Cluster-16493.32841
GO:0009725	response to hormone	biological_process	0.00021869	0.016091	25	972	523	45817	14	Cluster-16493.32748,Cluster-16493.55843,Cluster-16493.59552,Cluster-16493.57133,Cluster-16493.39807,Cluster-16493.25739,Cluster-16493.27798,Cluster-16493.42067,Cluster-16493.4364,Cluster-16493.40155,Cluster-16493.57489,Cluster-16493.34543,Cluster-16493.37860,Cluster-16493.57492	11	Cluster-16493.38873,Cluster-16493.33994,Cluster-16493.33145,Cluster-16493.31741,Cluster-16493.32925,Cluster-16493.32709,Cluster-16493.20850,Cluster-16493.35731,Cluster-16493.42495,Cluster-16493.32785,Cluster-16493.27957
GO:0010035	response to inorganic substance	biological_process	0.00022421	0.016322	21	972	455	45817	8	Cluster-16493.33956,Cluster-16493.40245,Cluster-16493.36936,Cluster-16493.27102,Cluster-16493.28800,Cluster-16493.29908,Cluster-16493.37648,Cluster-16493.8191	13	Cluster-16493.42495,Cluster-16493.32785,Cluster-16493.27957,Cluster-16493.32746,Cluster-16493.30796,Cluster-16493.34118,Cluster-16493.32709,Cluster-16493.35731,Cluster-16493.32925,Cluster-16493.35943,Cluster-16493.33425,Cluster-16493.38873,Cluster-16493.33994
GO:0052689	carboxylic ester hydrolase activity	molecular_function	0.00024799	0.017863	16	972	277	45817	12	Cluster-16493.23011,Cluster-16493.39708,Cluster-16493.38943,Cluster-16493.7201,Cluster-16493.12622,Cluster-16493.39792,Cluster-16493.39793,Cluster-16493.39794,Cluster-16493.12621,Cluster-16493.56719,Cluster-16493.35576,Cluster-16493.38766	4	Cluster-16493.33800,Cluster-16493.29192,Cluster-16493.31414,Cluster-16493.32684
GO:0043462	regulation of ATPase activity	biological_process	0.00025119	0.017905	4	972	21	45817	1	Cluster-16493.42553	3	Cluster-16493.31424,Cluster-16493.32568,Cluster-16493.36318
GO:0009651	response to salt stress	biological_process	0.00030383	0.021294	13	972	213	45817	4	Cluster-16493.42553,Cluster-16493.28800,Cluster-16493.40245,Cluster-16493.34543	9	Cluster-16493.32925,Cluster-16493.42495,Cluster-16493.32381,Cluster-16493.30796,Cluster-16493.34118,Cluster-16493.33145,Cluster-16493.38873,Cluster-16493.35731,Cluster-16493.33994
GO:0006950	response to stress	biological_process	0.00030495	0.021294	95	972	2969	45817	57	Cluster-16493.39807,Cluster-16493.42712,Cluster-16493.60304,Cluster-16493.40668,Cluster-16493.59283,Cluster-16493.6985,Cluster-16493.29908,Cluster-16493.20026,Cluster-16493.34039,Cluster-16493.18313,Cluster-16493.46437,Cluster-16493.59552,Cluster-16493.49725,Cluster-16493.33475,Cluster-16493.42259,Cluster-16493.6055,Cluster-16493.47399,Cluster-16493.38131,Cluster-16493.27241,Cluster-16493.34543,C…	38	Cluster-16493.30876,Cluster-16493.35066,Cluster-16493.33058,Cluster-16493.32505,Cluster-16493.23340,Cluster-16493.42495,Cluster-16493.27957,Cluster-16493.31741,Cluster-16493.32925,Cluster-16493.33994,Cluster-16493.32709,Cluster-16493.30999,Cluster-16493.32760,Cluster-16493.30542,Cluster-16493.30796,Cluster-16493.32982,Cluster-16493.35731,Cluster-16493.40065,Cluster-16493.31414,Cluster-16493.32671…
GO:1901700	response to oxygen-containing compound	biological_process	0.00037197	0.025689	20	972	448	45817	10	Cluster-16493.57133,Cluster-16493.49725,Cluster-16493.27798,Cluster-16493.28800,Cluster-16493.29908,Cluster-16493.25739,Cluster-16493.39807,Cluster-16493.34543,Cluster-16493.37860,Cluster-16493.15712	10	Cluster-16493.33994,Cluster-16493.38873,Cluster-16493.30162,Cluster-16493.32925,Cluster-16493.31741,Cluster-16493.35731,Cluster-16493.20850,Cluster-16493.32709,Cluster-16493.42495,Cluster-16493.32785
GO:0004462	lactoylglutathione lyase activity	molecular_function	0.00037541	0.025689	2	972	3	45817	0		2	Cluster-16493.33425,Cluster-16493.32746
GO:0016684	oxidoreductase activity, acting on peroxide as acceptor	molecular_function	0.00040876	0.027694	10	972	156	45817	5	Cluster-16493.59283,Cluster-16493.57800,Cluster-16493.57798,Cluster-16493.61267,Cluster-16493.336	5	Cluster-16493.32505,Cluster-16493.30796,Cluster-16493.33039,Cluster-16493.32671,Cluster-16493.30491
GO:0016846	carbon-sulfur lyase activity	molecular_function	0.00042614	0.028589	6	972	48	45817	1	Cluster-7867.0	5	Cluster-16493.33425,Cluster-16493.25593,Cluster-16493.25596,Cluster-16493.32746,Cluster-16493.33287
GO:0006733	oxidoreduction coenzyme metabolic process	biological_process	0.00044339	0.029457	28	972	595	45817	20	Cluster-16493.28126,Cluster-16493.44639,Cluster-16493.34620,Cluster-16493.12149,Cluster-16493.17732,Cluster-16493.14755,Cluster-16493.34656,Cluster-16493.35777,Cluster-16493.47930,Cluster-16493.52025,Cluster-16493.52026,Cluster-16493.32392,Cluster-16493.27388,Cluster-16493.20967,Cluster-16493.37648,Cluster-16493.36934,Cluster-16493.28800,Cluster-16493.33494,Cluster-16493.43433,Cluster-16493.47642	8	Cluster-16493.34634,Cluster-16493.27739,Cluster-16493.35625,Cluster-16493.53117,Cluster-16493.42495,Cluster-16493.32785,Cluster-16493.37636,Cluster-16493.31414
GO:0009788	negative regulation of abscisic acid-activated signaling pathway	biological_process	0.00046052	0.030013	3	972	9	45817	3	Cluster-16493.25739,Cluster-16493.39807,Cluster-16493.37860	0
GO:1901420	negative regulation of response to alcohol	biological_process	0.00046052	0.030013	3	972	9	45817	3	Cluster-16493.37860,Cluster-16493.39807,Cluster-16493.25739	0
GO:0030955	potassium ion binding	molecular_function	0.00054869	0.035091	6	972	60	45817	6	Cluster-16493.33494,Cluster-16493.35777,Cluster-16493.34656,Cluster-16493.52025,Cluster-16493.52026,Cluster-16493.32392	0
GO:0031420	alkali metal ion binding	molecular_function	0.00054869	0.035091	6	972	60	45817	6	Cluster-16493.33494,Cluster-16493.35777,Cluster-16493.34656,Cluster-16493.52025,Cluster-16493.32392,Cluster-16493.52026	0
GO:0016597	amino acid binding	molecular_function	0.00056163	0.035526	11	972	149	45817	6	Cluster-16493.44639,Cluster-16493.20967,Cluster-16493.33372,Cluster-16493.33160,Cluster-16493.48501,Cluster-16493.47970	5	Cluster-16493.45875,Cluster-16493.42400,Cluster-16493.15277,Cluster-16493.32841,Cluster-16493.40225
GO:0009416	response to light stimulus	biological_process	0.00056589	0.035526	14	972	255	45817	4	Cluster-16493.42067,Cluster-16493.32617,Cluster-16493.59475,Cluster-16493.32748	10	Cluster-16493.38740,Cluster-16493.36336,Cluster-16493.32798,Cluster-16493.33751,Cluster-16493.33272,Cluster-16493.32788,Cluster-16493.32809,Cluster-16493.32575,Cluster-16493.32949,Cluster-16493.32982
GO:0009719	response to endogenous stimulus	biological_process	0.00057598	0.035831	25	972	561	45817	14	Cluster-16493.32748,Cluster-16493.57133,Cluster-16493.59552,Cluster-16493.55843,Cluster-16493.25739,Cluster-16493.4364,Cluster-16493.27798,Cluster-16493.42067,Cluster-16493.39807,Cluster-16493.34543,Cluster-16493.40155,Cluster-16493.57489,Cluster-16493.57492,Cluster-16493.37860	11	Cluster-16493.33994,Cluster-16493.38873,Cluster-16493.33145,Cluster-16493.31741,Cluster-16493.32925,Cluster-16493.35731,Cluster-16493.32709,Cluster-16493.20850,Cluster-16493.27957,Cluster-16493.32785,Cluster-16493.42495
GO:0009654	photosystem II oxygen evolving complex	cellular_component	0.00061191	0.037723	7	972	67	45817	0		7	Cluster-16493.28149,Cluster-16493.32760,Cluster-16493.33147,Cluster-16493.35066,Cluster-16493.27964,Cluster-16493.32943,Cluster-16493.32982
GO:0006970	response to osmotic stress	biological_process	0.00068154	0.041641	13	972	240	45817	4	Cluster-16493.34543,Cluster-16493.28800,Cluster-16493.40245,Cluster-16493.42553	9	Cluster-16493.34118,Cluster-16493.32381,Cluster-16493.30796,Cluster-16493.35731,Cluster-16493.38873,Cluster-16493.33994,Cluster-16493.33145,Cluster-16493.42495,Cluster-16493.32925
GO:0098807	chloroplast thylakoid membrane protein complex	cellular_component	0.00069906	0.042333	2	972	3	45817	0		2	Cluster-16493.28149,Cluster-16493.32575
GO:0009314	response to radiation	biological_process	0.00074245	0.044566	14	972	263	45817	4	Cluster-16493.32748,Cluster-16493.59475,Cluster-16493.32617,Cluster-16493.42067	10	Cluster-16493.32575,Cluster-16493.32949,Cluster-16493.32982,Cluster-16493.32809,Cluster-16493.32788,Cluster-16493.33272,Cluster-16493.33751,Cluster-16493.32798,Cluster-16493.36336,Cluster-16493.38740
GO:0009746	response to hexose	biological_process	0.00079326	0.046086	4	972	15	45817	1	Cluster-16493.28800	3	Cluster-16493.38873,Cluster-16493.33994,Cluster-16493.31741
GO:0009749	response to glucose	biological_process	0.00079326	0.046086	4	972	15	45817	1	Cluster-16493.28800	3	Cluster-16493.38873,Cluster-16493.33994,Cluster-16493.31741
GO:0034284	response to monosaccharide	biological_process	0.00079326	0.046086	4	972	15	45817	1	Cluster-16493.28800	3	Cluster-16493.33994,Cluster-16493.38873,Cluster-16493.31741
GO:0071396	cellular response to lipid	biological_process	0.00080095	0.046086	8	972	83	45817	5	Cluster-16493.57133,Cluster-16493.55843,Cluster-16493.25739,Cluster-16493.39807,Cluster-16493.37860	3	Cluster-16493.33994,Cluster-16493.38873,Cluster-16493.27957
GO:0010033	response to organic substance	biological_process	0.00080143	0.046086	28	972	671	45817	16	Cluster-16493.40155,Cluster-16493.57489,Cluster-16493.34543,Cluster-16493.57492,Cluster-16493.37860,Cluster-16493.15712,Cluster-16493.32748,Cluster-16493.55843,Cluster-16493.59552,Cluster-16493.57133,Cluster-16493.39807,Cluster-16493.25739,Cluster-16493.28800,Cluster-16493.27798,Cluster-16493.42067,Cluster-16493.4364	12	Cluster-16493.32709,Cluster-16493.20850,Cluster-16493.35731,Cluster-16493.42495,Cluster-16493.32785,Cluster-16493.27957,Cluster-16493.38873,Cluster-16493.33994,Cluster-16493.33145,Cluster-16493.31741,Cluster-16493.32925,Cluster-16493.30162
GO:0005507	copper ion binding	molecular_function	0.00082502	0.047047	13	972	233	45817	11	Cluster-16493.7598,Cluster-16493.47294,Cluster-16493.37253,Cluster-16493.36232,Cluster-16493.15815,Cluster-16493.25719,Cluster-16493.9199,Cluster-16493.20026,Cluster-16493.47870,Cluster-16493.36622,Cluster-16493.40245	2	Cluster-16493.34118,Cluster-16493.36336
GO:0032780	negative regulation of ATPase activity	biological_process	0.00084928	0.04803	3	972	14	45817	0		3	Cluster-16493.31424,Cluster-16493.36318,Cluster-16493.32568
GO:0019752	carboxylic acid metabolic process	biological_process	0.00086422	0.048474	100	972	3128	45817	69	Cluster-16493.47930,Cluster-16493.50484,Cluster-16493.34794,Cluster-16493.46597,Cluster-16493.47725,Cluster-16493.35777,Cluster-16493.12149,Cluster-16493.35837,Cluster-16493.33212,Cluster-16493.59475,Cluster-16493.33372,Cluster-16493.4290,Cluster-16493.24336,Cluster-16493.28987,Cluster-16493.33494,Cluster-16493.35838,Cluster-16493.43433,Cluster-16493.20967,Cluster-16493.33233,Cluster-16493.42076,…	31	Cluster-16493.35625,Cluster-16493.32785,Cluster-16493.32333,Cluster-16493.33287,Cluster-16493.31689,Cluster-16493.30999,Cluster-16493.35731,Cluster-16493.30403,Cluster-16493.37636,Cluster-16493.33425,Cluster-16493.29699,Cluster-16493.30465,Cluster-16493.32588,Cluster-16493.42495,Cluster-16493.39204,Cluster-16493.19344,Cluster-16493.34634,Cluster-16493.27957,Cluster-16493.32319,Cluster-16493.33997…
GO:0001101	response to acid chemical	biological_process	0.00091629	0.050977	16	972	346	45817	8	Cluster-16493.57133,Cluster-16493.39807,Cluster-16493.27798,Cluster-16493.25739,Cluster-16493.29908,Cluster-16493.34543,Cluster-16493.37860,Cluster-16493.15712	8	Cluster-16493.33994,Cluster-16493.38873,Cluster-16493.32925,Cluster-16493.31741,Cluster-16493.32709,Cluster-16493.35731,Cluster-16493.42495,Cluster-16493.32785
GO:0006184	obsolete GTP catabolic process	biological_process	0.0009369	0.051703	6	972	60	45817	6	Cluster-16493.33956,Cluster-16493.44513,Cluster-16493.27102,Cluster-16493.20026,Cluster-16493.8191,Cluster-16493.30004	0
GO:0044710	single-organism metabolic process	biological_process	0.001042	0.057042	310	972	11456	45817	185	Cluster-16493.34890,Cluster-16493.37883,Cluster-16493.39282,Cluster-16493.40245,Cluster-16493.41258,Cluster-16493.57798,Cluster-16493.436,Cluster-16493.29932,Cluster-16493.31489,Cluster-16493.39701,Cluster-16493.58203,Cluster-16493.33963,Cluster-16493.27313,Cluster-16493.37054,Cluster-16493.51919,Cluster-16493.7491,Cluster-16493.28800,Cluster-16493.19764,Cluster-16493.45458,Cluster-16493.53642,Cl…	125	Cluster-16493.32213,Cluster-16493.46632,Cluster-16493.32078,Cluster-16493.28809,Cluster-16493.27064,Cluster-16493.32341,Cluster-16493.30128,Cluster-16493.28683,Cluster-16493.34148,Cluster-16493.32671,Cluster-16493.31182,Cluster-16493.38955,Cluster-16493.33432,Cluster-16493.8426,Cluster-16493.26745,Cluster-16493.30465,Cluster-16493.31667,Cluster-16493.33425,Cluster-16493.35943,Cluster-16493.31413,…
GO:0080167	response to karrikin	biological_process	0.0011165	0.060618	6	972	75	45817	4	Cluster-16493.27388,Cluster-16493.38177,Cluster-16493.57449,Cluster-16493.34543	2	Cluster-16493.33751,Cluster-16493.30491
GO:0047869	dimethylpropiothetin dethiomethylase activity	molecular_function	0.001125	0.060618	2	972	3	45817	0		2	Cluster-16493.25593,Cluster-16493.25596
GO:0009617	response to bacterium	biological_process	0.0012353	0.066042	13	972	269	45817	4	Cluster-16493.42339,Cluster-16493.47930,Cluster-16493.47642,Cluster-16493.40245	9	Cluster-16493.32760,Cluster-16493.34118,Cluster-16493.38601,Cluster-16493.33145,Cluster-16493.35066,Cluster-16493.36879,Cluster-16493.35731,Cluster-16493.32982,Cluster-16493.31414
GO:0016836	hydro-lyase activity	molecular_function	0.0013065	0.069211	13	972	227	45817	4	Cluster-16493.42962,Cluster-16493.36934,Cluster-16493.28126,Cluster-16493.36631	9	Cluster-16493.31787,Cluster-16493.30162,Cluster-16493.35269,Cluster-16493.33176,Cluster-16493.17873,Cluster-16493.17874,Cluster-16493.25293,Cluster-16493.32078,Cluster-16493.33709
GO:0051346	negative regulation of hydrolase activity	biological_process	0.0013148	0.069211	4	972	38	45817	0		4	Cluster-16493.31424,Cluster-16493.32222,Cluster-16493.32568,Cluster-16493.36318
GO:0046686	response to cadmium ion	biological_process	0.0013622	0.071155	13	972	240	45817	6	Cluster-16493.8191,Cluster-16493.28800,Cluster-16493.37648,Cluster-16493.27102,Cluster-16493.36936,Cluster-16493.33956	7	Cluster-16493.30796,Cluster-16493.33425,Cluster-16493.27957,Cluster-16493.32746,Cluster-16493.32785,Cluster-16493.35943,Cluster-16493.32925
GO:0008447	L-ascorbate oxidase activity	molecular_function	0.0015856	0.082196	2	972	3	45817	2	Cluster-16493.36622,Cluster-16493.7598	0
GO:0006081	cellular aldehyde metabolic process	biological_process	0.0016662	0.085729	19	972	394	45817	10	Cluster-16493.47642,Cluster-16493.39224,Cluster-16493.28800,Cluster-16493.31337,Cluster-16493.20967,Cluster-16493.27388,Cluster-16493.47930,Cluster-16493.17732,Cluster-16493.44639,Cluster-16493.40894	9	Cluster-16493.34366,Cluster-16493.37636,Cluster-16493.31414,Cluster-16493.42495,Cluster-16493.32785,Cluster-16493.35625,Cluster-16493.34634,Cluster-16493.27739,Cluster-16493.30999
GO:0016835	carbon-oxygen lyase activity	molecular_function	0.0016842	0.086005	16	972	316	45817	7	Cluster-16493.36934,Cluster-16493.54580,Cluster-16493.53642,Cluster-16493.36631,Cluster-16493.41327,Cluster-16493.42962,Cluster-16493.28126	9	Cluster-16493.33176,Cluster-16493.17874,Cluster-16493.17873,Cluster-16493.30162,Cluster-16493.31787,Cluster-16493.35269,Cluster-16493.32078,Cluster-16493.25293,Cluster-16493.33709
GO:0043436	oxoacid metabolic process	biological_process	0.0017635	0.08939	100	972	3196	45817	69	Cluster-16493.29908,Cluster-16493.20663,Cluster-16493.42712,Cluster-16493.39224,Cluster-16493.41327,Cluster-16493.32392,Cluster-16493.52026,Cluster-16493.41308,Cluster-16493.39244,Cluster-16493.36622,Cluster-16493.17732,Cluster-16493.38677,Cluster-16493.33475,Cluster-16493.51906,Cluster-16493.34543,Cluster-16493.28126,Cluster-16493.7598,Cluster-16493.33494,Cluster-16493.35838,Cluster-16493.43433,…	31	Cluster-16493.33997,Cluster-16493.34273,Cluster-16493.34634,Cluster-16493.27957,Cluster-16493.39204,Cluster-16493.19344,Cluster-16493.32588,Cluster-16493.42495,Cluster-16493.32319,Cluster-16493.37636,Cluster-16493.33425,Cluster-16493.30403,Cluster-16493.29699,Cluster-16493.30465,Cluster-16493.32333,Cluster-16493.35625,Cluster-16493.32785,Cluster-16493.35731,Cluster-16493.30999,Cluster-16493.31689…
GO:0006082	organic acid metabolic process	biological_process	0.0017938	0.090259	100	972	3198	45817	69	Cluster-16493.29559,Cluster-16493.26706,Cluster-16493.40894,Cluster-16493.34656,Cluster-16493.33160,Cluster-16493.42250,Cluster-7867.0,Cluster-16493.28800,Cluster-16493.31337,Cluster-16493.37883,Cluster-16493.39282,Cluster-16493.44639,Cluster-16493.28957,Cluster-16493.41171,Cluster-16493.14755,Cluster-16493.10375,Cluster-16493.56363,Cluster-16493.41258,Cluster-16493.15712,Cluster-16493.47970,Clus…	31	Cluster-16493.27739,Cluster-16493.33158,Cluster-16493.35722,Cluster-16493.38955,Cluster-16493.33354,Cluster-16493.32746,Cluster-16493.54821,Cluster-16493.32055,Cluster-16493.34366,Cluster-16493.36336,Cluster-16493.32319,Cluster-16493.27957,Cluster-16493.34634,Cluster-16493.39204,Cluster-16493.19344,Cluster-16493.42495,Cluster-16493.32588,Cluster-16493.34273,Cluster-16493.33997,Cluster-16493.35731…
GO:0008187	poly-pyrimidine tract binding	molecular_function	0.0018372	0.091099	3	972	13	45817	0		3	Cluster-16493.32760,Cluster-16493.35066,Cluster-16493.32982
GO:0008266	poly(U) RNA binding	molecular_function	0.0018372	0.091099	3	972	13	45817	0		3	Cluster-16493.32760,Cluster-16493.35066,Cluster-16493.32982
GO:0019852	L-ascorbic acid metabolic process	biological_process	0.0018573	0.091437	3	972	14	45817	2	Cluster-16493.36622,Cluster-16493.7598	1	Cluster-16493.35731
GO:0048037	cofactor binding	molecular_function	0.0019015	0.092943	52	972	1498	45817	31	Cluster-16493.20967,Cluster-16493.32786,Cluster-16493.4291,Cluster-16493.47642,Cluster-16493.44639,Cluster-16493.28957,Cluster-16493.41171,Cluster-16493.7015,Cluster-16366.1,Cluster-16493.4290,Cluster-16493.6197,Cluster-16493.50484,Cluster-16493.47930,Cluster-16493.14755,Cluster-16493.37829,Cluster-16493.42553,Cluster-16493.42250,Cluster-7867.0,Cluster-16493.3911,Cluster-16493.7682,Cluster-16493.…	21	Cluster-16493.32055,Cluster-16493.18295,Cluster-16493.30403,Cluster-16493.36336,Cluster-16493.32307,Cluster-16493.27874,Cluster-16493.30999,Cluster-16493.33287,Cluster-16493.40113,Cluster-16493.35625,Cluster-16493.28505,Cluster-16493.34958,Cluster-16493.32487,Cluster-16493.42879,Cluster-16493.31938,Cluster-16493.31413,Cluster-16493.21716,Cluster-16493.32588,Cluster-16493.27957,Cluster-16493.34634…
GO:0010038	response to metal ion	biological_process	0.0020106	0.097578	15	972	316	45817	7	Cluster-16493.36936,Cluster-16493.33956,Cluster-16493.37648,Cluster-16493.40245,Cluster-16493.28800,Cluster-16493.27102,Cluster-16493.8191	8	Cluster-16493.32785,Cluster-16493.35943,Cluster-16493.32925,Cluster-16493.33425,Cluster-16493.32746,Cluster-16493.27957,Cluster-16493.34118,Cluster-16493.30796
GO:0044711	single-organism biosynthetic process	biological_process	0.0021491	0.10356	108	972	3525	45817	76	Cluster-16493.14755,Cluster-16493.26960,Cluster-16493.10375,Cluster-16493.42553,Cluster-16493.56363,Cluster-16493.47970,Cluster-16493.37883,Cluster-16493.39282,Cluster-16493.28957,Cluster-16493.41171,Cluster-16493.51050,Cluster-16493.37648,Cluster-16493.36934,Cluster-16493.47642,Cluster-16493.36631,Cluster-16493.52025,Cluster-16493.31489,Cluster-16493.16977,Cluster-16493.34656,Cluster-16493.41699…	32	Cluster-16493.31083,Cluster-16493.46632,Cluster-16493.33751,Cluster-16493.27874,Cluster-16493.32055,Cluster-16493.33863,Cluster-16493.53117,Cluster-16493.21716,Cluster-16493.22343,Cluster-16493.38955,Cluster-16493.42879,Cluster-16493.33158,Cluster-16493.33023,Cluster-16493.33432,Cluster-16493.28505,Cluster-16493.32317,Cluster-16493.32785,Cluster-16493.35625,Cluster-16493.35731,Cluster-16493.30999…
GO:0009409	response to cold	biological_process	0.0023227	0.11115	8	972	128	45817	4	Cluster-16493.37648,Cluster-16493.20026,Cluster-16493.34543,Cluster-16493.59475	4	Cluster-16493.31741,Cluster-16493.32925,Cluster-16493.33751,Cluster-16493.32107
GO:0009579	thylakoid	cellular_component	0.0024465	0.11626	31	972	650	45817	2	Cluster-16493.8823,Cluster-16493.30181	29	Cluster-16493.35147,Cluster-16493.31413,Cluster-16493.28149,Cluster-16493.32760,Cluster-16493.28960,Cluster-16493.32319,Cluster-16493.32595,Cluster-16493.32982,Cluster-16493.32949,Cluster-16493.32528,Cluster-16493.33147,Cluster-16493.32809,Cluster-16493.31176,Cluster-16493.35625,Cluster-16493.32785,Cluster-16493.30769,Cluster-16493.32943,Cluster-16493.32798,Cluster-16493.27964,Cluster-16493.33272…
GO:0009743	response to carbohydrate	biological_process	0.0025954	0.12248	4	972	25	45817	1	Cluster-16493.28800	3	Cluster-16493.31741,Cluster-16493.38873,Cluster-16493.33994
GO:0003871	5-methyltetrahydropteroyltriglutamate-homocysteine S-methyltransferase activity	molecular_function	0.0027466	0.12786	3	972	15	45817	3	Cluster-16493.34543,Cluster-16493.35838,Cluster-16493.35837	0
GO:0042085	5-methyltetrahydropteroyltri-L-glutamate-dependent methyltransferase activity	molecular_function	0.0027466	0.12786	3	972	15	45817	3	Cluster-16493.35837,Cluster-16493.34543,Cluster-16493.35838	0
GO:0044436	thylakoid part	cellular_component	0.0028707	0.13273	30	972	621	45817	2	Cluster-16493.30181,Cluster-16493.8823	28	Cluster-16493.32943,Cluster-16493.27964,Cluster-16493.32798,Cluster-16493.30769,Cluster-16493.32785,Cluster-16493.35625,Cluster-16493.31176,Cluster-16493.32809,Cluster-16493.33147,Cluster-16493.32528,Cluster-16493.32949,Cluster-16493.32982,Cluster-16493.32595,Cluster-16493.28960,Cluster-16493.32760,Cluster-16493.31413,Cluster-16493.35147,Cluster-16493.28149,Cluster-16493.32604,Cluster-16493.32788…
GO:0004857	enzyme inhibitor activity	molecular_function	0.0030253	0.13372	14	972	327	45817	8	Cluster-16493.35576,Cluster-5700.0,Cluster-16493.20927,Cluster-16493.51906,Cluster-7194.0,Cluster-16493.47871,Cluster-16493.23011,Cluster-16493.39708	6	Cluster-16493.33126,Cluster-16493.31424,Cluster-16493.26745,Cluster-16493.32568,Cluster-16493.36318,Cluster-16493.32222
GO:0018456	aryl-alcohol dehydrogenase (NAD+) activity	molecular_function	0.0030419	0.13372	2	972	6	45817	2	Cluster-16493.47930,Cluster-16493.47642	0
GO:0018879	biphenyl metabolic process	biological_process	0.0030419	0.13372	2	972	6	45817	2	Cluster-16493.47930,Cluster-16493.47642	0
GO:0018883	caprolactam metabolic process	biological_process	0.0030419	0.13372	2	972	6	45817	2	Cluster-16493.47642,Cluster-16493.47930	0
GO:0019384	caprolactam catabolic process	biological_process	0.0030419	0.13372	2	972	6	45817	2	Cluster-16493.47930,Cluster-16493.47642	0
GO:0072340	cellular lactam catabolic process	biological_process	0.0030419	0.13372	2	972	6	45817	2	Cluster-16493.47642,Cluster-16493.47930	0
GO:0009787	regulation of abscisic acid-activated signaling pathway	biological_process	0.0030701	0.13372	3	972	16	45817	3	Cluster-16493.25739,Cluster-16493.37860,Cluster-16493.39807	0
GO:1901419	regulation of response to alcohol	biological_process	0.0030701	0.13372	3	972	16	45817	3	Cluster-16493.39807,Cluster-16493.37860,Cluster-16493.25739	0
GO:0003727	single-stranded RNA binding	molecular_function	0.0030962	0.13372	3	972	19	45817	0		3	Cluster-16493.32982,Cluster-16493.35066,Cluster-16493.32760
GO:0016730	oxidoreductase activity, acting on iron-sulfur proteins as donors	molecular_function	0.0031031	0.13372	3	972	12	45817	1	Cluster-16493.45603	2	Cluster-16493.31413,Cluster-16493.33668
GO:0008652	cellular amino acid biosynthetic process	biological_process	0.0031184	0.13372	26	972	624	45817	21	Cluster-16493.38677,Cluster-16493.56363,Cluster-16493.47970,Cluster-16493.10375,Cluster-16493.41171,Cluster-16493.35837,Cluster-16493.28126,Cluster-16493.28957,Cluster-16493.37883,Cluster-16493.34543,Cluster-16493.39224,Cluster-16493.36934,Cluster-16493.29908,Cluster-16493.35838,Cluster-16493.20663,Cluster-16493.31489,Cluster-16493.16977,Cluster-7867.0,Cluster-16493.20967,Cluster-16493.41327,Clus…	5	Cluster-16493.30999,Cluster-16493.32055,Cluster-16493.33158,Cluster-16493.34273,Cluster-16493.29699
GO:0071229	cellular response to acid chemical	biological_process	0.0031267	0.13372	6	972	68	45817	4	Cluster-16493.25739,Cluster-16493.57133,Cluster-16493.39807,Cluster-16493.37860	2	Cluster-16493.33994,Cluster-16493.38873
GO:0009058	biosynthetic process	biological_process	0.0032076	0.13633	298	972	11421	45817	190	Cluster-16493.20993,Cluster-16493.42688,Cluster-16493.27388,Cluster-16493.35651,Cluster-16493.41327,Cluster-16493.42712,Cluster-16493.15912,Cluster-16493.37028,Cluster-16493.47399,Cluster-16493.28126,Cluster-16493.7676,Cluster-16493.40788,Cluster-16493.31610,Cluster-16493.7241,Cluster-16493.57657,Cluster-16493.17732,Cluster-16493.20967,Cluster-16493.7750,Cluster-16493.26959,Cluster-16493.59668,Cl…	108	Cluster-16493.39911,Cluster-16493.19581,Cluster-16493.25325,Cluster-16493.23340,Cluster-16493.42495,Cluster-16493.31606,Cluster-16493.39671,Cluster-16493.34376,Cluster-16493.31503,Cluster-16493.31277,Cluster-16493.37636,Cluster-16493.33287,Cluster-16493.31689,Cluster-16493.30999,Cluster-16493.35731,Cluster-16493.35625,Cluster-16493.16920,Cluster-16493.34048,Cluster-16493.43635,Cluster-16493.40001…
GO:0034357	photosynthetic membrane	cellular_component	0.0034723	0.14667	28	972	558	45817	1	Cluster-16493.8823	27	Cluster-16493.32809,Cluster-16493.33147,Cluster-16493.32528,Cluster-16493.32982,Cluster-16493.32949,Cluster-16493.32595,Cluster-16493.28960,Cluster-16493.32760,Cluster-16493.35147,Cluster-16493.31413,Cluster-16493.28149,Cluster-16493.32943,Cluster-16493.32798,Cluster-16493.27964,Cluster-16493.30769,Cluster-16493.35625,Cluster-16493.31176,Cluster-16493.33103,Cluster-16493.32788,Cluster-16493.32136…
GO:0005829	cytosol	cellular_component	0.0035432	0.14875	17	972	445	45817	13	Cluster-16493.35838,Cluster-16493.20026,Cluster-16493.28800,Cluster-16493.36934,Cluster-16493.37484,Cluster-16493.37648,Cluster-16493.32617,Cluster-16493.36631,Cluster-16493.39353,Cluster-16493.17732,Cluster-16493.33212,Cluster-16493.25041,Cluster-16493.28126	4	Cluster-16493.30162,Cluster-16493.32055,Cluster-16493.32785,Cluster-16493.33287
GO:0006099	tricarboxylic acid cycle	biological_process	0.0036007	0.14933	7	972	101	45817	3	Cluster-16493.4291,Cluster-16493.14755,Cluster-16493.4290	4	Cluster-16493.30465,Cluster-16493.34366,Cluster-16493.32588,Cluster-16493.31689
GO:0006101	citrate metabolic process	biological_process	0.0036007	0.14933	7	972	101	45817	3	Cluster-16493.4290,Cluster-16493.14755,Cluster-16493.4291	4	Cluster-16493.34366,Cluster-16493.31689,Cluster-16493.32588,Cluster-16493.30465
GO:0006083	acetate metabolic process	biological_process	0.0037028	0.15264	4	972	25	45817	3	Cluster-16493.33475,Cluster-16493.39282,Cluster-16493.47725	1	Cluster-16493.33997
GO:2001141	regulation of RNA biosynthetic process	biological_process	0.0037281	0.15276	117	972	4093	45817	66	Cluster-16493.39807,Cluster-16493.60304,Cluster-16493.37028,Cluster-16493.17523,Cluster-16493.15912,Cluster-16493.57200,Cluster-16493.13587,Cluster-16493.5814,Cluster-16493.58443,Cluster-16493.7241,Cluster-16493.49481,Cluster-16493.47399,Cluster-16493.19548,Cluster-16493.35197,Cluster-16493.5085,Cluster-16493.47397,Cluster-16493.55843,Cluster-16493.7750,Cluster-16493.25971,Cluster-16493.45535,Clu…	51	Cluster-16493.28437,Cluster-16493.33550,Cluster-16493.39911,Cluster-16493.32575,Cluster-16493.35066,Cluster-16493.19581,Cluster-16493.28993,Cluster-16493.33058,Cluster-16493.19344,Cluster-16493.27957,Cluster-16493.45537,Cluster-16493.36986,Cluster-16493.38740,Cluster-16493.32349,Cluster-16493.31503,Cluster-16493.31277,Cluster-16493.33653,Cluster-16493.34376,Cluster-16493.26745,Cluster-16493.33994…
GO:0042221	response to chemical	biological_process	0.0037504	0.15276	47	972	1487	45817	27	Cluster-16493.28800,Cluster-16493.25739,Cluster-16493.29908,Cluster-16493.27102,Cluster-16493.27798,Cluster-16493.39807,Cluster-16493.36936,Cluster-16493.32748,Cluster-16493.8191,Cluster-16493.59552,Cluster-16493.49725,Cluster-4506.0,Cluster-16493.57492,Cluster-16493.34543,Cluster-16493.40155,Cluster-16493.57489,Cluster-16493.37648,Cluster-16493.4364,Cluster-16493.42067,Cluster-16493.47642,Cluste…	20	Cluster-16493.30162,Cluster-16493.38873,Cluster-16493.33145,Cluster-16493.27957,Cluster-16493.42495,Cluster-16493.32595,Cluster-16493.33425,Cluster-16493.31741,Cluster-16493.32925,Cluster-16493.35943,Cluster-16493.33994,Cluster-16493.32333,Cluster-16493.33627,Cluster-16493.32746,Cluster-16493.32785,Cluster-16493.35731,Cluster-16493.32709,Cluster-16493.34118,Cluster-16493.30796,Cluster-16493.20850
GO:1901657	glycosyl compound metabolic process	biological_process	0.0038338	0.15523	44	972	1208	45817	28	Cluster-16493.28800,Cluster-16493.36002,Cluster-16493.33160,Cluster-16493.27388,Cluster-16493.32392,Cluster-16493.52026,Cluster-16493.34656,Cluster-16493.17732,Cluster-16493.33924,Cluster-16493.46162,Cluster-16493.40894,Cluster-16493.28126,Cluster-16493.27313,Cluster-16493.43433,Cluster-16493.33494,Cluster-16493.7321,Cluster-16493.37648,Cluster-16493.36934,Cluster-16493.42076,Cluster-17544.0,Clus…	16	Cluster-16493.22343,Cluster-16493.35381,Cluster-16493.31370,Cluster-16493.53334,Cluster-16493.33863,Cluster-16493.42495,Cluster-16493.53117,Cluster-16493.37636,Cluster-16493.32341,Cluster-16493.31917,Cluster-16493.30685,Cluster-16493.33432,Cluster-16493.32785,Cluster-16493.35625,Cluster-16493.31083,Cluster-16493.33122
GO:0000976	transcription regulatory region sequence-specific DNA binding	molecular_function	0.003873	0.1559	3	972	22	45817	0		3	Cluster-16493.27643,Cluster-16493.36128,Cluster-16493.40514
GO:0009408	response to heat	biological_process	0.0039318	0.15734	5	972	50	45817	3	Cluster-16493.25863,Cluster-16493.45158,Cluster-16493.42553	2	Cluster-16493.36336,Cluster-16493.35731
GO:0009065	glutamine family amino acid catabolic process	biological_process	0.0040027	0.15925	3	972	16	45817	1	Cluster-16493.34543	2	Cluster-16493.36336,Cluster-16493.27957
GO:0071555	cell wall organization	biological_process	0.004059	0.1605	8	972	151	45817	7	Cluster-16493.32727,Cluster-16493.7201,Cluster-16493.35576,Cluster-16493.54612,Cluster-16493.20663,Cluster-16493.23011,Cluster-16493.39708	1	Cluster-16493.21522
GO:0050896	response to stimulus	biological_process	0.004081	0.1605	185	972	6762	45817	100	Cluster-16493.27798,Cluster-16493.52643,Cluster-16493.32753,Cluster-16493.61267,Cluster-16493.44707,Cluster-16493.32748,Cluster-16493.7682,Cluster-4506.0,Cluster-7194.0,Cluster-16493.43529,Cluster-16493.41699,Cluster-16493.40155,Cluster-16493.44708,Cluster-16493.40031,Cluster-16493.37484,Cluster-16493.37648,Cluster-16493.42067,Cluster-16493.18426,Cluster-16493.47642,Cluster-16493.57133,Cluster-16…	85	Cluster-16493.38327,Cluster-16493.31414,Cluster-16493.30162,Cluster-16493.33145,Cluster-16493.33039,Cluster-16493.27739,Cluster-16493.53117,Cluster-16493.35955,Cluster-16493.31612,Cluster-16493.36879,Cluster-16493.33272,Cluster-16493.33627,Cluster-16493.32746,Cluster-16493.33329,Cluster-16493.32944,Cluster-16493.38601,Cluster-16493.35833,Cluster-16493.33751,Cluster-16493.33550,Cluster-16493.30876…
GO:0000975	regulatory region DNA binding	molecular_function	0.004154	0.1606	3	972	23	45817	0		3	Cluster-16493.40514,Cluster-16493.27643,Cluster-16493.36128
GO:0001067	regulatory region nucleic acid binding	molecular_function	0.004154	0.1606	3	972	23	45817	0		3	Cluster-16493.40514,Cluster-16493.27643,Cluster-16493.36128
GO:0044212	transcription regulatory region DNA binding	molecular_function	0.004154	0.1606	3	972	23	45817	0		3	Cluster-16493.27643,Cluster-16493.36128,Cluster-16493.40514
GO:0006105	succinate metabolic process	biological_process	0.0042686	0.16138	2	972	5	45817	0		2	Cluster-16493.27957,Cluster-16493.36336
GO:0006540	glutamate decarboxylation to succinate	biological_process	0.0042686	0.16138	2	972	5	45817	0		2	Cluster-16493.27957,Cluster-16493.36336
GO:0009448	gamma-aminobutyric acid metabolic process	biological_process	0.0042686	0.16138	2	972	5	45817	0		2	Cluster-16493.36336,Cluster-16493.27957
GO:0009450	gamma-aminobutyric acid catabolic process	biological_process	0.0042686	0.16138	2	972	5	45817	0		2	Cluster-16493.36336,Cluster-16493.27957
GO:0055082	cellular chemical homeostasis	biological_process	0.0044659	0.16791	7	972	110	45817	3	Cluster-16493.28987,Cluster-16493.49725,Cluster-16493.27798	4	Cluster-16493.53334,Cluster-16493.38873,Cluster-16493.33994,Cluster-16493.31575
GO:1901607	alpha-amino acid biosynthetic process	biological_process	0.0045881	0.17157	25	972	608	45817	20	Cluster-16493.39224,Cluster-16493.35838,Cluster-16493.20663,Cluster-16493.36934,Cluster-16493.29908,Cluster-16493.31489,Cluster-16493.16977,Cluster-7867.0,Cluster-16493.20967,Cluster-16493.41327,Cluster-16493.36631,Cluster-16493.47970,Cluster-16493.38677,Cluster-16493.10375,Cluster-16493.35837,Cluster-16493.41171,Cluster-16493.28126,Cluster-16493.28957,Cluster-16493.34543,Cluster-16493.37883	5	Cluster-16493.33158,Cluster-16493.34273,Cluster-16493.32055,Cluster-16493.29699,Cluster-16493.30999
GO:0018858	benzoate-CoA ligase activity	molecular_function	0.00469	0.17396	2	972	4	45817	2	Cluster-16493.34794,Cluster-16493.42076	0
GO:1901576	organic substance biosynthetic process	biological_process	0.0047232	0.17396	288	972	11049	45817	184	Cluster-16493.29872,Cluster-16493.27414,Cluster-16493.30623,Cluster-16493.34511,Cluster-16493.36327,Cluster-16493.39219,Cluster-16493.53642,Cluster-16493.25739,Cluster-16493.28800,Cluster-16493.19764,Cluster-16493.32617,Cluster-16493.51919,Cluster-16493.41258,Cluster-16493.40245,Cluster-16493.31615,Cluster-16493.37883,Cluster-16493.26346,Cluster-16493.34890,Cluster-16493.39282,Cluster-16493.27313…	104	Cluster-16493.33709,Cluster-16493.18576,Cluster-16493.51186,Cluster-16493.34387,Cluster-16493.38955,Cluster-16493.40727,Cluster-16493.31182,Cluster-16493.38873,Cluster-16493.20115,Cluster-16493.54358,Cluster-16493.45530,Cluster-16493.46632,Cluster-16493.28825,Cluster-16493.36986,Cluster-16493.34634,Cluster-16493.28437,Cluster-16493.31370,Cluster-16493.33390,Cluster-16493.34273,Cluster-16493.40057…
GO:0045551	cinnamyl-alcohol dehydrogenase activity	molecular_function	0.0047285	0.17396	2	972	7	45817	2	Cluster-16493.47642,Cluster-16493.47930	0
GO:0006355	regulation of transcription, DNA-templated	biological_process	0.0048116	0.17514	116	972	4084	45817	65	Cluster-16493.43529,Cluster-16493.29872,Cluster-16493.27414,Cluster-16493.29559,Cluster-16493.54597,Cluster-16493.43178,Cluster-16493.39219,Cluster-16493.46025,Cluster-16493.41192,Cluster-16493.40155,Cluster-16493.36328,Cluster-16493.36327,Cluster-16493.25739,Cluster-16493.30775,Cluster-16493.44317,Cluster-16493.40776,Cluster-16493.19764,Cluster-16493.49887,Cluster-16493.17709,Cluster-16493.31615…	51	Cluster-16493.28812,Cluster-16493.18576,Cluster-16493.27643,Cluster-16493.40727,Cluster-16493.40514,Cluster-16493.36993,Cluster-16493.51186,Cluster-16493.34387,Cluster-16493.38873,Cluster-16493.30855,Cluster-16493.54358,Cluster-16493.45530,Cluster-16493.20115,Cluster-16493.31575,Cluster-16493.30448,Cluster-16493.29821,Cluster-16493.32481,Cluster-16493.45170,Cluster-16493.20988,Cluster-16493.46687…
GO:1903506	regulation of nucleic acid-templated transcription	biological_process	0.0048116	0.17514	116	972	4084	45817	65	Cluster-16493.57200,Cluster-16493.39807,Cluster-16493.60304,Cluster-16493.37028,Cluster-16493.17523,Cluster-16493.15912,Cluster-16493.47399,Cluster-16493.35197,Cluster-16493.19548,Cluster-16493.5814,Cluster-16493.13587,Cluster-16493.58443,Cluster-16493.7241,Cluster-16493.49481,Cluster-16493.5085,Cluster-16493.7750,Cluster-16493.55843,Cluster-16493.47397,Cluster-16493.1536,Cluster-16493.25004,Clus…	51	Cluster-16493.39911,Cluster-16493.32575,Cluster-16493.19581,Cluster-16493.35066,Cluster-16493.28993,Cluster-16493.33550,Cluster-16493.28437,Cluster-16493.19344,Cluster-16493.33058,Cluster-16493.45537,Cluster-16493.36986,Cluster-16493.27957,Cluster-16493.34376,Cluster-16493.33653,Cluster-16493.33542,Cluster-16493.33994,Cluster-16493.26745,Cluster-16493.32349,Cluster-16493.31503,Cluster-16493.38740…
GO:0006270	DNA replication initiation	biological_process	0.0049876	0.18058	8	972	128	45817	4	Cluster-16493.42688,Cluster-16493.36242,Cluster-16493.49725,Cluster-16493.36243	4	Cluster-16493.34074,Cluster-16493.31182,Cluster-16493.34930,Cluster-16493.30779
GO:0006536	glutamate metabolic process	biological_process	0.0050621	0.18178	6	972	60	45817	3	Cluster-16493.41171,Cluster-16493.40894,Cluster-16493.10375	3	Cluster-16493.32055,Cluster-16493.36336,Cluster-16493.27957
GO:0004109	coproporphyrinogen oxidase activity	molecular_function	0.0050737	0.18178	2	972	5	45817	2	Cluster-16493.4978,Cluster-16493.34890	0
GO:0042742	defense response to bacterium	biological_process	0.005199	0.1853	11	972	246	45817	2	Cluster-16493.40245,Cluster-16493.42339	9	Cluster-16493.31414,Cluster-16493.38601,Cluster-16493.33145,Cluster-16493.35066,Cluster-16493.36879,Cluster-16493.35731,Cluster-16493.32982,Cluster-16493.32760,Cluster-16493.34118
GO:0006457	protein folding	biological_process	0.0053634	0.19016	17	972	444	45817	15	Cluster-16493.6985,Cluster-16493.44702,Cluster-16493.44707,Cluster-16493.25564,Cluster-16493.36936,Cluster-16493.44710,Cluster-16493.7055,Cluster-16493.39244,Cluster-16493.42553,Cluster-16493.25565,Cluster-16493.38728,Cluster-16493.41971,Cluster-16493.20276,Cluster-16493.44708,Cluster-16493.28126	2	Cluster-16493.38148,Cluster-16493.34074
GO:0032040	small-subunit processome	cellular_component	0.0054347	0.19103	8	972	128	45817	8	Cluster-16493.36243,Cluster-16493.45069,Cluster-16493.2825,Cluster-16493.58111,Cluster-16493.46092,Cluster-16493.14434,Cluster-16493.36242,Cluster-16493.56147	0
GO:0003924	GTPase activity	molecular_function	0.0054611	0.19103	32	972	769	45817	26	Cluster-16493.27860,Cluster-16493.56901,Cluster-16493.40699,Cluster-16493.44513,Cluster-16493.19764,Cluster-16493.27102,Cluster-16493.20026,Cluster-16493.27652,Cluster-16493.32748,Cluster-16493.8191,Cluster-16493.55169,Cluster-16493.45158,Cluster-16493.33172,Cluster-16493.46305,Cluster-16493.33956,Cluster-16493.38757,Cluster-16493.51816,Cluster-16493.25863,Cluster-16493.30004,Cluster-16493.50257,…	6	Cluster-16493.34296,Cluster-16493.31809,Cluster-16493.28812,Cluster-16493.59362,Cluster-16493.40057,Cluster-16493.29766
GO:0044712	single-organism catabolic process	biological_process	0.005479	0.19103	38	972	1020	45817	21	Cluster-16493.52025,Cluster-17544.0,Cluster-16493.47642,Cluster-16493.37648,Cluster-16493.36934,Cluster-16493.43433,Cluster-16493.33494,Cluster-16493.27334,Cluster-16493.12149,Cluster-16493.47930,Cluster-16493.14755,Cluster-16493.35777,Cluster-16493.52026,Cluster-16493.32392,Cluster-16493.28800,Cluster-16493.56719,Cluster-16493.28126,Cluster-16493.34543,Cluster-16493.51906,Cluster-16493.17732,Clu…	17	Cluster-16493.32684,Cluster-16493.36336,Cluster-16493.30403,Cluster-16493.37636,Cluster-16493.31612,Cluster-16493.33800,Cluster-16493.32785,Cluster-16493.35625,Cluster-16493.32333,Cluster-16493.34930,Cluster-16493.31182,Cluster-16493.33997,Cluster-16493.29192,Cluster-16493.32319,Cluster-16493.42495,Cluster-16493.27957,Cluster-16493.34634
GO:0004866	endopeptidase inhibitor activity	molecular_function	0.0055273	0.19103	7	972	123	45817	4	Cluster-5700.0,Cluster-16493.47871,Cluster-7194.0,Cluster-16493.20927	3	Cluster-16493.26745,Cluster-16493.33126,Cluster-16493.32222
GO:0061135	endopeptidase regulator activity	molecular_function	0.0055273	0.19103	7	972	123	45817	4	Cluster-16493.47871,Cluster-7194.0,Cluster-5700.0,Cluster-16493.20927	3	Cluster-16493.26745,Cluster-16493.32222,Cluster-16493.33126
GO:0072350	tricarboxylic acid metabolic process	biological_process	0.0062123	0.21362	7	972	110	45817	3	Cluster-16493.14755,Cluster-16493.4291,Cluster-16493.4290	4	Cluster-16493.34366,Cluster-16493.31689,Cluster-16493.32588,Cluster-16493.30465
GO:0009064	glutamine family amino acid metabolic process	biological_process	0.0063799	0.21829	13	972	273	45817	8	Cluster-16493.34543,Cluster-16493.40894,Cluster-16493.41171,Cluster-16493.33233,Cluster-16493.10375,Cluster-16493.38677,Cluster-16493.41258,Cluster-16493.38446	5	Cluster-16493.54821,Cluster-16493.32055,Cluster-16493.27957,Cluster-16493.35722,Cluster-16493.36336
GO:0045229	external encapsulating structure organization	biological_process	0.0064448	0.21941	8	972	161	45817	7	Cluster-16493.32727,Cluster-16493.35576,Cluster-16493.7201,Cluster-16493.54612,Cluster-16493.20663,Cluster-16493.23011,Cluster-16493.39708	1	Cluster-16493.21522
GO:0030170	pyridoxal phosphate binding	molecular_function	0.0066197	0.22425	11	972	203	45817	7	Cluster-7867.0,Cluster-16493.7676,Cluster-16493.42250,Cluster-16493.50484,Cluster-16493.51504,Cluster-16493.41535,Cluster-16493.41308	4	Cluster-16493.33287,Cluster-16493.32487,Cluster-16493.34958,Cluster-16493.27957
GO:0016157	sucrose synthase activity	molecular_function	0.0066622	0.22458	4	972	28	45817	2	Cluster-16493.33372,Cluster-16493.33160	2	Cluster-16493.33853,Cluster-16493.25690
GO:0006531	aspartate metabolic process	biological_process	0.0067985	0.22805	6	972	65	45817	4	Cluster-16493.51050,Cluster-16493.26706,Cluster-16493.38677,Cluster-16493.31489	2	Cluster-16493.39204,Cluster-16493.33158
GO:0006538	glutamate catabolic process	biological_process	0.0068659	0.22808	2	972	7	45817	0		2	Cluster-16493.36336,Cluster-16493.27957
GO:0043649	dicarboxylic acid catabolic process	biological_process	0.0068659	0.22808	2	972	7	45817	0		2	Cluster-16493.36336,Cluster-16493.27957
GO:0006522	alanine metabolic process	biological_process	0.0070809	0.23295	7	972	84	45817	5	Cluster-16493.26706,Cluster-16493.51050,Cluster-16493.31489,Cluster-16493.38677,Cluster-16493.42712	2	Cluster-16493.33158,Cluster-16493.39204
GO:0009078	pyruvate family amino acid metabolic process	biological_process	0.0070809	0.23295	7	972	84	45817	5	Cluster-16493.42712,Cluster-16493.38677,Cluster-16493.31489,Cluster-16493.51050,Cluster-16493.26706	2	Cluster-16493.39204,Cluster-16493.33158
GO:0051186	cofactor metabolic process	biological_process	0.0072038	0.23586	49	972	1455	45817	35	Cluster-16493.34890,Cluster-16493.37883,Cluster-16493.41171,Cluster-16493.44639,Cluster-16493.12149,Cluster-16493.14755,Cluster-16493.26960,Cluster-16493.35777,Cluster-16493.47970,Cluster-16493.47930,Cluster-16493.52025,Cluster-16493.20967,Cluster-16493.56903,Cluster-16493.36934,Cluster-16493.37648,Cluster-16493.33494,Cluster-16493.43433,Cluster-16493.27313,Cluster-16493.47642,Cluster-16493.26959…	14	Cluster-16493.30999,Cluster-16493.33751,Cluster-16493.33800,Cluster-16493.35625,Cluster-16493.32785,Cluster-16493.32684,Cluster-16493.37636,Cluster-16493.33709,Cluster-16493.29192,Cluster-16493.27739,Cluster-16493.34634,Cluster-16493.53117,Cluster-16493.42495,Cluster-16493.31414
GO:0015948	methanogenesis	biological_process	0.0073688	0.23785	6	972	71	45817	6	Cluster-16493.37883,Cluster-16493.47725,Cluster-16493.39282,Cluster-16493.33475,Cluster-16493.41806,Cluster-16493.45603	0
GO:0015975	energy derivation by oxidation of reduced inorganic compounds	biological_process	0.0073688	0.23785	6	972	71	45817	6	Cluster-16493.33475,Cluster-16493.41806,Cluster-16493.45603,Cluster-16493.37883,Cluster-16493.39282,Cluster-16493.47725	0
GO:0043447	alkane biosynthetic process	biological_process	0.0073688	0.23785	6	972	71	45817	6	Cluster-16493.41806,Cluster-16493.33475,Cluster-16493.45603,Cluster-16493.37883,Cluster-16493.39282,Cluster-16493.47725	0
GO:0016405	CoA-ligase activity	molecular_function	0.0074083	0.23801	2	972	5	45817	2	Cluster-16493.34794,Cluster-16493.42076	0
GO:0007623	circadian rhythm	biological_process	0.0077591	0.24809	5	972	46	45817	3	Cluster-16493.18426,Cluster-16493.4364,Cluster-16493.51906	2	Cluster-16493.32925,Cluster-16493.38740
GO:0009061	anaerobic respiration	biological_process	0.0078302	0.24809	6	972	72	45817	6	Cluster-16493.37883,Cluster-16493.47725,Cluster-16493.39282,Cluster-16493.33475,Cluster-16493.41806,Cluster-16493.45603	0
GO:0006098	pentose-phosphate shunt	biological_process	0.0078309	0.24809	13	972	273	45817	7	Cluster-16493.44639,Cluster-16493.27388,Cluster-16493.20967,Cluster-16493.17732,Cluster-16493.28800,Cluster-16493.47642,Cluster-16493.47930	6	Cluster-16493.37636,Cluster-16493.27739,Cluster-16493.34634,Cluster-16493.31414,Cluster-16493.35625,Cluster-16493.32785
GO:0051156	glucose 6-phosphate metabolic process	biological_process	0.0079186	0.24971	13	972	274	45817	7	Cluster-16493.17732,Cluster-16493.28800,Cluster-16493.47930,Cluster-16493.47642,Cluster-16493.20967,Cluster-16493.27388,Cluster-16493.44639	6	Cluster-16493.34634,Cluster-16493.27739,Cluster-16493.31414,Cluster-16493.37636,Cluster-16493.35625,Cluster-16493.32785
GO:0019219	regulation of nucleobase-containing compound metabolic process	biological_process	0.0079652	0.24973	123	972	4384	45817	71	Cluster-16493.43178,Cluster-16493.54597,Cluster-16493.29559,Cluster-16493.46025,Cluster-16493.39219,Cluster-16493.36327,Cluster-16493.36328,Cluster-16493.40155,Cluster-16493.43619,Cluster-16493.41192,Cluster-16493.57689,Cluster-16493.43529,Cluster-16493.29872,Cluster-16493.27414,Cluster-16493.36002,Cluster-16493.40776,Cluster-16493.44317,Cluster-16493.30775,Cluster-16493.25739,Cluster-16493.19764…	52	Cluster-16493.27643,Cluster-16493.18576,Cluster-16493.28812,Cluster-16493.30855,Cluster-16493.38873,Cluster-16493.40727,Cluster-16493.36993,Cluster-16493.40514,Cluster-16493.34387,Cluster-16493.51186,Cluster-16493.34904,Cluster-16493.29821,Cluster-16493.30448,Cluster-16493.31575,Cluster-16493.32481,Cluster-16493.45530,Cluster-16493.54358,Cluster-16493.20115,Cluster-16493.36128,Cluster-16493.30685…
GO:0046914	transition metal ion binding	molecular_function	0.0079922	0.24973	124	972	4416	45817	75	Cluster-16493.45283,Cluster-16493.47294,Cluster-16493.39594,Cluster-16493.41070,Cluster-16493.45458,Cluster-16493.15812,Cluster-16493.34119,Cluster-16493.36952,Cluster-16493.37667,Cluster-16493.39511,Cluster-16493.36243,Cluster-16493.33508,Cluster-16493.27798,Cluster-16493.28307,Cluster-16493.15815,Cluster-16493.6875,Cluster-16493.41325,Cluster-16493.30623,Cluster-4506.0,Cluster-16493.39695,Clust…	49	Cluster-16493.53334,Cluster-16493.43887,Cluster-16493.32381,Cluster-16493.33028,Cluster-16493.51186,Cluster-16493.34013,Cluster-16493.38955,Cluster-16493.30162,Cluster-16493.36068,Cluster-16493.32681,Cluster-16493.36336,Cluster-16493.31787,Cluster-16493.28683,Cluster-16493.29695,Cluster-16493.17874,Cluster-16493.17873,Cluster-16493.34118,Cluster-16493.46632,Cluster-16493.27064,Cluster-16493.27516…
GO:0008198	ferrous iron binding	molecular_function	0.0083715	0.26039	3	972	19	45817	2	Cluster-16493.40268,Cluster-16493.25778	1	Cluster-16493.28802
GO:0016878	acid-thiol ligase activity	molecular_function	0.0085198	0.26184	3	972	15	45817	3	Cluster-16493.28507,Cluster-16493.42076,Cluster-16493.34794	0
GO:0009757	hexose mediated signaling	biological_process	0.0087159	0.26184	2	972	7	45817	0		2	Cluster-16493.38873,Cluster-16493.33994
GO:0010255	glucose mediated signaling pathway	biological_process	0.0087159	0.26184	2	972	7	45817	0		2	Cluster-16493.33994,Cluster-16493.38873
GO:0071326	cellular response to monosaccharide stimulus	biological_process	0.0087159	0.26184	2	972	7	45817	0		2	Cluster-16493.38873,Cluster-16493.33994
GO:0071331	cellular response to hexose stimulus	biological_process	0.0087159	0.26184	2	972	7	45817	0		2	Cluster-16493.38873,Cluster-16493.33994
GO:0071333	cellular response to glucose stimulus	biological_process	0.0087159	0.26184	2	972	7	45817	0		2	Cluster-16493.38873,Cluster-16493.33994
GO:0030414	peptidase inhibitor activity	molecular_function	0.0087308	0.26184	7	972	134	45817	4	Cluster-16493.20927,Cluster-7194.0,Cluster-16493.47871,Cluster-5700.0	3	Cluster-16493.32222,Cluster-16493.33126,Cluster-16493.26745
GO:0061134	peptidase regulator activity	molecular_function	0.0087308	0.26184	7	972	134	45817	4	Cluster-16493.20927,Cluster-7194.0,Cluster-16493.47871,Cluster-5700.0	3	Cluster-16493.32222,Cluster-16493.33126,Cluster-16493.26745
GO:0004161	dimethylallyltranstransferase activity	molecular_function	0.0087848	0.26184	3	972	16	45817	3	Cluster-16493.47397,Cluster-16493.47399,Cluster-16493.13587	0
GO:0009889	regulation of biosynthetic process	biological_process	0.0088006	0.26184	126	972	4583	45817	70	Cluster-16493.44317,Cluster-16493.40776,Cluster-16493.30775,Cluster-16493.25739,Cluster-16493.27102,Cluster-16493.19764,Cluster-16493.43178,Cluster-16493.54597,Cluster-16493.29559,Cluster-16493.46025,Cluster-16493.39219,Cluster-16493.36328,Cluster-16493.36327,Cluster-16493.40155,Cluster-16493.41192,Cluster-16493.57689,Cluster-16493.43529,Cluster-16493.29872,Cluster-16493.27414,Cluster-16493.29932…	56	Cluster-16493.30855,Cluster-16493.38873,Cluster-16493.40727,Cluster-16493.23712,Cluster-16493.36993,Cluster-16493.40514,Cluster-16493.34387,Cluster-16493.51186,Cluster-16493.27643,Cluster-16493.18576,Cluster-16493.28812,Cluster-16493.36128,Cluster-16493.30685,Cluster-16493.45170,Cluster-16493.46687,Cluster-16493.20988,Cluster-16493.29821,Cluster-16493.31575,Cluster-16493.30448,Cluster-16493.32481…
GO:0072338	cellular lactam metabolic process	biological_process	0.0089534	0.26523	2	972	9	45817	2	Cluster-16493.47642,Cluster-16493.47930	0
GO:0009269	response to desiccation	biological_process	0.009002	0.26552	2	972	14	45817	1	Cluster-16493.29908	1	Cluster-16493.42495
GO:0005984	disaccharide metabolic process	biological_process	0.0092531	0.27175	20	972	482	45817	16	Cluster-16493.23011,Cluster-16493.39708,Cluster-16493.31003,Cluster-16493.7201,Cluster-16493.33372,Cluster-16493.58060,Cluster-16493.46196,Cluster-16493.49150,Cluster-16493.46269,Cluster-16493.45249,Cluster-16493.45429,Cluster-16493.51919,Cluster-16493.33160,Cluster-16493.61929,Cluster-16493.26023,Cluster-16493.35576	4	Cluster-16493.25690,Cluster-16493.30128,Cluster-16493.35385,Cluster-16493.33853
GO:0018948	xylene metabolic process	biological_process	0.0099652	0.28532	2	972	9	45817	2	Cluster-16493.47930,Cluster-16493.47642	0
GO:0018970	toluene metabolic process	biological_process	0.0099652	0.28532	2	972	9	45817	2	Cluster-16493.47642,Cluster-16493.47930	0
GO:0042184	xylene catabolic process	biological_process	0.0099652	0.28532	2	972	9	45817	2	Cluster-16493.47642,Cluster-16493.47930	0
GO:0042203	toluene catabolic process	biological_process	0.0099652	0.28532	2	972	9	45817	2	Cluster-16493.47642,Cluster-16493.47930	0
GO:0072490	toluene-containing compound metabolic process	biological_process	0.0099652	0.28532	2	972	9	45817	2	Cluster-16493.47642,Cluster-16493.47930	0
GO:0072491	toluene-containing compound catabolic process	biological_process	0.0099652	0.28532	2	972	9	45817	2	Cluster-16493.47642,Cluster-16493.47930	0
GO:0035251	UDP-glucosyltransferase activity	molecular_function	0.010014	0.28552	11	972	192	45817	9	Cluster-16493.45429,Cluster-16493.15712,Cluster-16493.45249,Cluster-16493.26023,Cluster-16493.33372,Cluster-16493.33160,Cluster-16493.46269,Cluster-16493.49150,Cluster-16493.46196	2	Cluster-16493.25690,Cluster-16493.33853
GO:0009968	negative regulation of signal transduction	biological_process	0.010357	0.29395	4	972	39	45817	4	Cluster-16493.25739,Cluster-16493.37860,Cluster-16493.39807,Cluster-16493.27241	0
GO:0016709	oxidoreductase activity, acting on paired donors, with incorporation or reduction of molecular oxygen, NAD(P)H as one donor, and incorporation of one atom of oxygen	molecular_function	0.010395	0.29395	7	972	94	45817	4	Cluster-16493.34119,Cluster-16493.36952,Cluster-16493.41171,Cluster-16493.30896	3	Cluster-16493.34634,Cluster-16493.26745,Cluster-16493.40113
GO:0005506	iron ion binding	molecular_function	0.010517	0.29617	26	972	670	45817	17	Cluster-16493.33508,Cluster-16493.27798,Cluster-16493.36952,Cluster-16493.34119,Cluster-16493.21428,Cluster-16493.15812,Cluster-16493.28987,Cluster-16493.45458,Cluster-16493.41070,Cluster-16493.40268,Cluster-16493.17405,Cluster-16493.25778,Cluster-16493.436,Cluster-16493.31748,Cluster-16493.30896,Cluster-16493.26882,Cluster-16493.33212	9	Cluster-16493.28683,Cluster-16493.38955,Cluster-16493.26745,Cluster-16493.28802,Cluster-16493.7666,Cluster-16493.53334,Cluster-16493.31667,Cluster-16493.33146,Cluster-16493.27064
GO:0048511	rhythmic process	biological_process	0.010562	0.29621	5	972	52	45817	3	Cluster-16493.18426,Cluster-16493.4364,Cluster-16493.51906	2	Cluster-16493.38740,Cluster-16493.32925
GO:0031326	regulation of cellular biosynthetic process	biological_process	0.010656	0.29732	125	972	4566	45817	70	Cluster-16493.25739,Cluster-16493.40776,Cluster-16493.44317,Cluster-16493.30775,Cluster-16493.19764,Cluster-16493.27102,Cluster-16493.41192,Cluster-16493.40155,Cluster-16493.36327,Cluster-16493.36328,Cluster-16493.57689,Cluster-16493.54597,Cluster-16493.29559,Cluster-16493.43178,Cluster-16493.39219,Cluster-16493.46025,Cluster-16493.29872,Cluster-16493.27414,Cluster-16493.43529,Cluster-16493.38127…	55	Cluster-16493.38873,Cluster-16493.30855,Cluster-16493.51186,Cluster-16493.34387,Cluster-16493.23712,Cluster-16493.40727,Cluster-16493.40514,Cluster-16493.36993,Cluster-16493.18576,Cluster-16493.27643,Cluster-16493.28812,Cluster-16493.30685,Cluster-16493.36128,Cluster-16493.20988,Cluster-16493.46687,Cluster-16493.45170,Cluster-16493.32481,Cluster-16493.33751,Cluster-16493.31575,Cluster-16493.30448…
GO:0051252	regulation of RNA metabolic process	biological_process	0.010688	0.29732	121	972	4345	45817	69	Cluster-16493.25739,Cluster-16493.44317,Cluster-16493.30775,Cluster-16493.40776,Cluster-16493.19764,Cluster-16493.36002,Cluster-16493.29872,Cluster-16493.27414,Cluster-16493.43529,Cluster-16493.41192,Cluster-16493.43619,Cluster-16493.40155,Cluster-16493.36328,Cluster-16493.36327,Cluster-16493.29559,Cluster-16493.54597,Cluster-16493.43178,Cluster-16493.39219,Cluster-16493.46025,Cluster-16493.37453…	52	Cluster-16493.51186,Cluster-16493.34387,Cluster-16493.34904,Cluster-16493.40727,Cluster-16493.40514,Cluster-16493.36993,Cluster-16493.38873,Cluster-16493.30855,Cluster-16493.28812,Cluster-16493.18576,Cluster-16493.27643,Cluster-16493.20988,Cluster-16493.46687,Cluster-16493.45170,Cluster-16493.30685,Cluster-16493.36128,Cluster-16493.20115,Cluster-16493.54358,Cluster-16493.45530,Cluster-16493.32481…
GO:0009505	plant-type cell wall	cellular_component	0.010777	0.29856	6	972	83	45817	3	Cluster-16493.33679,Cluster-16493.38177,Cluster-16493.34392	3	Cluster-16493.20850,Cluster-16493.32671,Cluster-16493.31929
GO:0009060	aerobic respiration	biological_process	0.011104	0.30639	7	972	124	45817	3	Cluster-16493.14755,Cluster-16493.4291,Cluster-16493.4290	4	Cluster-16493.31689,Cluster-16493.32588,Cluster-16493.34366,Cluster-16493.30465
GO:1901701	cellular response to oxygen-containing compound	biological_process	0.011157	0.30662	6	972	88	45817	4	Cluster-16493.39807,Cluster-16493.37860,Cluster-16493.25739,Cluster-16493.57133	2	Cluster-16493.33994,Cluster-16493.38873
GO:0019682	glyceraldehyde-3-phosphate metabolic process	biological_process	0.01166	0.31915	13	972	284	45817	7	Cluster-16493.27388,Cluster-16493.20967,Cluster-16493.44639,Cluster-16493.17732,Cluster-16493.28800,Cluster-16493.47930,Cluster-16493.47642	6	Cluster-16493.27739,Cluster-16493.34634,Cluster-16493.31414,Cluster-16493.37636,Cluster-16493.35625,Cluster-16493.32785
GO:0043178	alcohol binding	molecular_function	0.011833	0.32259	2	972	10	45817	1	Cluster-16493.53902	1	Cluster-16493.30542
GO:0009116	nucleoside metabolic process	biological_process	0.012024	0.32651	41	972	1182	45817	26	Cluster-16493.28800,Cluster-16493.36002,Cluster-16493.33160,Cluster-16493.27388,Cluster-16493.32392,Cluster-16493.52026,Cluster-16493.34656,Cluster-16493.17732,Cluster-16493.33924,Cluster-16493.46162,Cluster-16493.40894,Cluster-16493.28126,Cluster-16493.43433,Cluster-16493.27313,Cluster-16493.33494,Cluster-16493.7321,Cluster-16493.36934,Cluster-16493.37648,Cluster-17544.0,Cluster-16493.52025,Clus…	15	Cluster-16493.22343,Cluster-16493.35381,Cluster-16493.31370,Cluster-16493.53334,Cluster-16493.33863,Cluster-16493.42495,Cluster-16493.53117,Cluster-16493.37636,Cluster-16493.32341,Cluster-16493.30685,Cluster-16493.31917,Cluster-16493.32785,Cluster-16493.35625,Cluster-16493.31083,Cluster-16493.33122
GO:0009607	response to biotic stimulus	biological_process	0.012147	0.32856	21	972	635	45817	10	Cluster-16493.47930,Cluster-16493.40245,Cluster-16493.36334,Cluster-16493.38131,Cluster-16493.42339,Cluster-16493.47642,Cluster-16493.37028,Cluster-16493.46437,Cluster-16493.57133,Cluster-16493.24426	11	Cluster-16493.32760,Cluster-16493.34118,Cluster-16493.30542,Cluster-16493.38601,Cluster-16493.32982,Cluster-16493.35731,Cluster-16493.35955,Cluster-16493.31414,Cluster-16493.35066,Cluster-16493.33145,Cluster-16493.36879
GO:0044281	small molecule metabolic process	biological_process	0.012381	0.33355	153	972	5468	45817	94	Cluster-16493.40894,Cluster-16493.46162,Cluster-16493.29559,Cluster-16493.36002,Cluster-16493.31337,Cluster-16493.33508,Cluster-16493.28800,Cluster-16493.41171,Cluster-16493.39282,Cluster-16493.37883,Cluster-16493.41258,Cluster-16493.56363,Cluster-16493.58203,Cluster-16493.31489,Cluster-16493.39701,Cluster-16493.52025,Cluster-17544.0,Cluster-16493.27313,Cluster-16493.26533,Cluster-16493.34620,Clu…	59	Cluster-16493.33863,Cluster-16493.53334,Cluster-16493.20611,Cluster-16493.33158,Cluster-16493.26859,Cluster-16493.38955,Cluster-16493.22343,Cluster-16493.33354,Cluster-16493.31083,Cluster-16493.32078,Cluster-16493.30685,Cluster-16493.32341,Cluster-16493.36336,Cluster-16493.32874,Cluster-16493.32319,Cluster-16493.32588,Cluster-16493.19344,Cluster-16493.34634,Cluster-16493.34273,Cluster-16493.33390…
GO:0046527	glucosyltransferase activity	molecular_function	0.012606	0.33584	12	972	229	45817	10	Cluster-16493.49150,Cluster-16493.46196,Cluster-16493.46269,Cluster-16493.33160,Cluster-16493.26023,Cluster-16493.33372,Cluster-16493.53642,Cluster-16493.45429,Cluster-16493.15712,Cluster-16493.45249	2	Cluster-16493.33853,Cluster-16493.25690
GO:0009756	carbohydrate mediated signaling	biological_process	0.012662	0.33584	2	972	9	45817	0		2	Cluster-16493.33994,Cluster-16493.38873
GO:0010182	sugar mediated signaling pathway	biological_process	0.012662	0.33584	2	972	9	45817	0		2	Cluster-16493.38873,Cluster-16493.33994
GO:0071322	cellular response to carbohydrate stimulus	biological_process	0.012662	0.33584	2	972	9	45817	0		2	Cluster-16493.38873,Cluster-16493.33994
GO:0010556	regulation of macromolecule biosynthetic process	biological_process	0.012738	0.33654	124	972	4554	45817	70	Cluster-16493.25739,Cluster-16493.30775,Cluster-16493.44317,Cluster-16493.40776,Cluster-16493.27102,Cluster-16493.19764,Cluster-16493.43529,Cluster-16493.29872,Cluster-16493.27414,Cluster-16493.29559,Cluster-16493.54597,Cluster-16493.43178,Cluster-16493.39219,Cluster-16493.46025,Cluster-16493.41192,Cluster-16493.40155,Cluster-16493.36328,Cluster-16493.36327,Cluster-16493.57689,Cluster-16493.44249…	54	Cluster-16493.23712,Cluster-16493.40727,Cluster-16493.40514,Cluster-16493.36993,Cluster-16493.51186,Cluster-16493.34387,Cluster-16493.38873,Cluster-16493.30855,Cluster-16493.28812,Cluster-16493.18576,Cluster-16493.27643,Cluster-16493.45170,Cluster-16493.20988,Cluster-16493.46687,Cluster-16493.36128,Cluster-16493.30685,Cluster-16493.45530,Cluster-16493.54358,Cluster-16493.20115,Cluster-16493.30448…
GO:0019438	aromatic compound biosynthetic process	biological_process	0.012887	0.33917	170	972	6255	45817	104	Cluster-16493.49887,Cluster-16493.40245,Cluster-16493.31615,Cluster-16493.43304,Cluster-16493.37883,Cluster-16493.26346,Cluster-16493.58476,Cluster-16493.34890,Cluster-16493.41171,Cluster-16493.4364,Cluster-16493.61309,Cluster-16493.29932,Cluster-16493.25005,Cluster-16493.38127,Cluster-16493.58203,Cluster-16493.39701,Cluster-16493.43348,Cluster-16493.31489,Cluster-16493.29872,Cluster-16493.27414,…	66	Cluster-16493.45530,Cluster-16493.54358,Cluster-16493.20115,Cluster-16493.31083,Cluster-16493.32481,Cluster-16493.29695,Cluster-16493.32874,Cluster-16493.36128,Cluster-16493.30685,Cluster-16493.33863,Cluster-16493.33709,Cluster-16493.18576,Cluster-16493.40727,Cluster-16493.22343,Cluster-16493.40514,Cluster-16493.51186,Cluster-16493.34387,Cluster-16493.38873,Cluster-16493.20611,Cluster-16493.40057…
GO:0009664	plant-type cell wall organization	biological_process	0.013075	0.3428	4	972	59	45817	3	Cluster-16493.20663,Cluster-16493.32727,Cluster-16493.54612	1	Cluster-16493.21522
GO:0018130	heterocycle biosynthetic process	biological_process	0.01365	0.35652	173	972	6369	45817	107	Cluster-16493.49481,Cluster-16493.58443,Cluster-16493.5814,Cluster-16493.13587,Cluster-16493.35197,Cluster-16493.4978,Cluster-16493.34620,Cluster-16493.27513,Cluster-16493.60304,Cluster-16493.39224,Cluster-16493.39807,Cluster-16493.49725,Cluster-16493.57200,Cluster-16493.35887,Cluster-16493.35777,Cluster-16493.45535,Cluster-16493.25971,Cluster-16493.1536,Cluster-16493.48296,Cluster-16493.7321,Clu…	66	Cluster-16493.36986,Cluster-16493.45537,Cluster-16493.19344,Cluster-16493.33390,Cluster-16493.31370,Cluster-16493.28437,Cluster-16493.35066,Cluster-16493.40057,Cluster-16493.6132,Cluster-16493.34199,Cluster-16493.32982,Cluster-16493.33185,Cluster-16493.32349,Cluster-16493.33542,Cluster-16493.26745,Cluster-16493.33863,Cluster-16493.18576,Cluster-16493.33709,Cluster-16493.22343,Cluster-16493.40514,…
GO:0010648	negative regulation of cell communication	biological_process	0.013871	0.35953	4	972	42	45817	4	Cluster-16493.25739,Cluster-16493.27241,Cluster-16493.39807,Cluster-16493.37860	0
GO:0023057	negative regulation of signaling	biological_process	0.013871	0.35953	4	972	42	45817	4	Cluster-16493.25739,Cluster-16493.37860,Cluster-16493.39807,Cluster-16493.27241	0
GO:0006739	NADP metabolic process	biological_process	0.013982	0.36084	13	972	295	45817	7	Cluster-16493.20967,Cluster-16493.27388,Cluster-16493.44639,Cluster-16493.47930,Cluster-16493.47642,Cluster-16493.28800,Cluster-16493.17732	6	Cluster-16493.32785,Cluster-16493.35625,Cluster-16493.31414,Cluster-16493.27739,Cluster-16493.34634,Cluster-16493.37636
GO:0020037	heme binding	molecular_function	0.014026	0.36084	23	972	635	45817	13	Cluster-16493.30896,Cluster-16493.26882,Cluster-16493.33212,Cluster-16493.436,Cluster-16493.17405,Cluster-16493.36952,Cluster-16493.34119,Cluster-16493.336,Cluster-16493.61267,Cluster-16493.45458,Cluster-16493.59283,Cluster-16493.4390,Cluster-16493.15812	10	Cluster-16493.39671,Cluster-16493.33146,Cluster-16493.32505,Cluster-16493.27064,Cluster-16493.26745,Cluster-16493.32671,Cluster-16493.33039,Cluster-16493.7666,Cluster-16493.31667,Cluster-16493.28683
GO:0050832	defense response to fungus	biological_process	0.014658	0.37274	4	972	55	45817	0		4	Cluster-16493.36879,Cluster-16493.35955,Cluster-16493.38601,Cluster-16493.33145
GO:0015485	cholesterol binding	molecular_function	0.014688	0.37274	1	972	1	45817	1	Cluster-16493.53902	0
GO:0016053	organic acid biosynthetic process	biological_process	0.014707	0.37274	36	972	1046	45817	27	Cluster-16493.59475,Cluster-16493.37883,Cluster-16493.41171,Cluster-16493.33212,Cluster-16493.35837,Cluster-16493.28957,Cluster-16493.10375,Cluster-16493.14755,Cluster-16493.47930,Cluster-16493.47970,Cluster-16493.56363,Cluster-16493.36631,Cluster-16493.31489,Cluster-16493.16977,Cluster-16493.20967,Cluster-16493.35838,Cluster-16493.36934,Cluster-16493.28987,Cluster-16493.47642,Cluster-16493.34543…	9	Cluster-16493.35731,Cluster-16493.30999,Cluster-16493.29699,Cluster-16493.32055,Cluster-16493.30403,Cluster-16493.34634,Cluster-16493.33158,Cluster-16493.34273,Cluster-16493.38955
GO:0046394	carboxylic acid biosynthetic process	biological_process	0.014707	0.37274	36	972	1046	45817	27	Cluster-16493.39224,Cluster-16493.29908,Cluster-16493.20663,Cluster-7867.0,Cluster-16493.41327,Cluster-16493.38677,Cluster-16493.28126,Cluster-16493.34543,Cluster-16493.47642,Cluster-16493.28987,Cluster-16493.36934,Cluster-16493.35838,Cluster-16493.31489,Cluster-16493.16977,Cluster-16493.20967,Cluster-16493.36631,Cluster-16493.56363,Cluster-16493.47930,Cluster-16493.47970,Cluster-16493.14755,Clus…	9	Cluster-16493.38955,Cluster-16493.33158,Cluster-16493.34273,Cluster-16493.34634,Cluster-16493.30403,Cluster-16493.32055,Cluster-16493.29699,Cluster-16493.30999,Cluster-16493.35731
GO:0044283	small molecule biosynthetic process	biological_process	0.014889	0.37331	45	972	1378	45817	32	Cluster-16493.39224,Cluster-16493.29908,Cluster-16493.20663,Cluster-7867.0,Cluster-16493.41327,Cluster-16493.38677,Cluster-16493.28126,Cluster-16493.40894,Cluster-16493.34543,Cluster-16493.47642,Cluster-16493.28987,Cluster-16493.26959,Cluster-16493.36934,Cluster-16493.35838,Cluster-16493.20967,Cluster-16493.16977,Cluster-16493.31489,Cluster-16493.36631,Cluster-16493.56363,Cluster-16493.47970,Clus…	13	Cluster-16493.38955,Cluster-16493.33390,Cluster-16493.34273,Cluster-16493.33158,Cluster-16493.33023,Cluster-16493.53117,Cluster-16493.34634,Cluster-16493.30403,Cluster-16493.32055,Cluster-16493.29699,Cluster-16493.33432,Cluster-16493.30999,Cluster-16493.35731
GO:0010018	far-red light signaling pathway	biological_process	0.014948	0.37331	1	972	1	45817	0		1	Cluster-16493.38740
GO:0048571	long-day photoperiodism	biological_process	0.014948	0.37331	1	972	1	45817	0		1	Cluster-16493.38740
GO:0071490	cellular response to far red light	biological_process	0.014948	0.37331	1	972	1	45817	0		1	Cluster-16493.38740
GO:2000112	regulation of cellular macromolecule biosynthetic process	biological_process	0.015784	0.39277	123	972	4545	45817	69	Cluster-16493.38127,Cluster-16493.43348,Cluster-16493.31489,Cluster-16493.16977,Cluster-16493.27238,Cluster-16493.29932,Cluster-16493.25005,Cluster-16493.37453,Cluster-16493.4364,Cluster-16493.44249,Cluster-16493.25863,Cluster-16493.34257,Cluster-16493.706,Cluster-16493.57958,Cluster-16493.26346,Cluster-16493.7613,Cluster-16493.37860,Cluster-16493.29539,Cluster-16493.47970,Cluster-16493.17709,Clu…	54	Cluster-16493.30685,Cluster-16493.36128,Cluster-16493.20988,Cluster-16493.46687,Cluster-16493.45170,Cluster-16493.32481,Cluster-16493.29821,Cluster-16493.31575,Cluster-16493.30448,Cluster-16493.20115,Cluster-16493.54358,Cluster-16493.45530,Cluster-16493.30855,Cluster-16493.38873,Cluster-16493.34387,Cluster-16493.51186,Cluster-16493.40727,Cluster-16493.23712,Cluster-16493.36993,Cluster-16493.40514…
GO:0005773	vacuole	cellular_component	0.015914	0.3931	15	972	372	45817	7	Cluster-16493.27102,Cluster-16493.25779,Cluster-16493.34136,Cluster-16493.33956,Cluster-16493.50286,Cluster-16493.32617,Cluster-16493.25449	8	Cluster-16493.31612,Cluster-16493.32746,Cluster-16493.33425,Cluster-16493.42495,Cluster-16493.31741,Cluster-16493.32136,Cluster-16493.32671,Cluster-16493.32055
GO:0009543	chloroplast thylakoid lumen	cellular_component	0.01597	0.3931	3	972	27	45817	0		3	Cluster-16493.33147,Cluster-16493.32982,Cluster-16493.28149
GO:0031978	plastid thylakoid lumen	cellular_component	0.01597	0.3931	3	972	27	45817	0		3	Cluster-16493.28149,Cluster-16493.32982,Cluster-16493.33147
GO:0010043	response to zinc ion	biological_process	0.016369	0.40148	3	972	26	45817	1	Cluster-16493.40245	2	Cluster-16493.32925,Cluster-16493.34118
GO:0071554	cell wall organization or biogenesis	biological_process	0.016623	0.40334	14	972	379	45817	11	Cluster-16493.32727,Cluster-16493.7201,Cluster-16493.35576,Cluster-16493.5075,Cluster-16493.54612,Cluster-16493.38085,Cluster-16493.42712,Cluster-16493.41172,Cluster-16493.39708,Cluster-16493.20663,Cluster-16493.23011	3	Cluster-16493.33483,Cluster-16493.21522,Cluster-16493.21716
GO:0005985	sucrose metabolic process	biological_process	0.016682	0.40334	17	972	426	45817	14	Cluster-16493.45249,Cluster-16493.45429,Cluster-16493.35576,Cluster-16493.26023,Cluster-16493.61929,Cluster-16493.33160,Cluster-16493.23011,Cluster-16493.39708,Cluster-16493.31003,Cluster-16493.33372,Cluster-16493.7201,Cluster-16493.46269,Cluster-16493.46196,Cluster-16493.49150	3	Cluster-16493.25690,Cluster-16493.30128,Cluster-16493.33853
GO:0010501	RNA secondary structure unwinding	biological_process	0.016699	0.40334	1	972	1	45817	0		1	Cluster-16493.32925
GO:1901362	organic cyclic compound biosynthetic process	biological_process	0.016708	0.40334	179	972	6679	45817	108	Cluster-16493.36002,Cluster-16493.25739,Cluster-16493.44317,Cluster-16493.33508,Cluster-16493.19764,Cluster-16493.36327,Cluster-16493.40894,Cluster-16493.29559,Cluster-16493.39219,Cluster-16493.46025,Cluster-16493.29872,Cluster-16493.27414,Cluster-16493.38127,Cluster-16493.58203,Cluster-16493.31489,Cluster-16493.43348,Cluster-16493.39701,Cluster-16493.29932,Cluster-16493.25005,Cluster-16493.61309…	71	Cluster-16493.20611,Cluster-16493.38873,Cluster-16493.51186,Cluster-16493.34387,Cluster-16493.40727,Cluster-16493.22343,Cluster-16493.40514,Cluster-16493.33709,Cluster-16493.18576,Cluster-16493.33863,Cluster-16493.30685,Cluster-16493.36128,Cluster-16493.32874,Cluster-16493.29695,Cluster-16493.31083,Cluster-16493.32481,Cluster-16493.20115,Cluster-16493.45530,Cluster-16493.54358,Cluster-16493.35066…
GO:0080027	response to herbivore	biological_process	0.016739	0.40334	1	972	1	45817	0		1	Cluster-16493.33145
GO:0030684	preribosome	cellular_component	0.016832	0.40415	8	972	155	45817	8	Cluster-16493.14434,Cluster-16493.36242,Cluster-16493.56147,Cluster-16493.58111,Cluster-16493.46092,Cluster-16493.36243,Cluster-16493.2825,Cluster-16493.45069	0
GO:0051287	NAD binding	molecular_function	0.017016	0.40714	15	972	348	45817	10	Cluster-16493.14755,Cluster-16493.47930,Cluster-16493.47642,Cluster-16493.4291,Cluster-16493.32786,Cluster-16493.4290,Cluster-16493.20967,Cluster-16493.41171,Cluster-16493.28957,Cluster-16493.44639	5	Cluster-16493.27739,Cluster-16493.34634,Cluster-16493.32588,Cluster-16493.36336,Cluster-16493.30403
GO:0008289	lipid binding	molecular_function	0.017666	0.42121	17	972	403	45817	7	Cluster-16493.45535,Cluster-16493.17709,Cluster-16493.43178,Cluster-16493.53902,Cluster-16493.32898,Cluster-16493.43177,Cluster-16493.55843	10	Cluster-16493.38250,Cluster-16493.27700,Cluster-16493.39671,Cluster-16493.27957,Cluster-16493.45537,Cluster-16493.30542,Cluster-16493.31370,Cluster-16493.32245,Cluster-16493.27166,Cluster-16493.31191
GO:0005982	starch metabolic process	biological_process	0.017954	0.42236	17	972	430	45817	14	Cluster-16493.45249,Cluster-16493.45429,Cluster-16493.26023,Cluster-16493.61929,Cluster-16493.35576,Cluster-16493.33160,Cluster-16493.39708,Cluster-16493.23011,Cluster-16493.31003,Cluster-16493.33372,Cluster-16493.7201,Cluster-16493.46269,Cluster-16493.46196,Cluster-16493.49150	3	Cluster-16493.30128,Cluster-16493.25690,Cluster-16493.33853
GO:0031423	hexon binding	molecular_function	0.018193	0.42236	2	972	12	45817	1	Cluster-16493.4390	1	Cluster-16493.45875
GO:0006732	coenzyme metabolic process	biological_process	0.018203	0.42236	39	972	1157	45817	29	Cluster-16493.27388,Cluster-16493.52026,Cluster-16493.32392,Cluster-16493.28800,Cluster-16493.29908,Cluster-16493.39224,Cluster-16493.46162,Cluster-16493.40894,Cluster-16493.34620,Cluster-16493.28126,Cluster-16493.56901,Cluster-16493.34656,Cluster-16493.17732,Cluster-16493.20967,Cluster-16493.56903,Cluster-16493.52025,Cluster-16493.27313,Cluster-16493.43433,Cluster-16493.33494,Cluster-16493.37648…	10	Cluster-16493.31414,Cluster-16493.33709,Cluster-16493.27739,Cluster-16493.34634,Cluster-16493.53117,Cluster-16493.42495,Cluster-16493.37636,Cluster-16493.30999,Cluster-16493.32785,Cluster-16493.35625
GO:0043752	adenosylcobinamide kinase activity	molecular_function	0.018318	0.42236	2	972	10	45817	2	Cluster-16493.26960,Cluster-16493.26959	0
GO:0010110	regulation of photosynthesis, dark reaction	biological_process	0.018331	0.42236	1	972	2	45817	0		1	Cluster-16493.32317
GO:0019253	reductive pentose-phosphate cycle	biological_process	0.018331	0.42236	1	972	2	45817	0		1	Cluster-16493.32317
GO:0043255	regulation of carbohydrate biosynthetic process	biological_process	0.018331	0.42236	1	972	2	45817	0		1	Cluster-16493.32317
GO:0045912	negative regulation of carbohydrate metabolic process	biological_process	0.018331	0.42236	1	972	2	45817	0		1	Cluster-16493.32317
GO:0080152	regulation of reductive pentose-phosphate cycle	biological_process	0.018331	0.42236	1	972	2	45817	0		1	Cluster-16493.32317
GO:0080153	negative regulation of reductive pentose-phosphate cycle	biological_process	0.018331	0.42236	1	972	2	45817	0		1	Cluster-16493.32317
GO:0071944	cell periphery	cellular_component	0.018495	0.42247	66	972	2404	45817	38	Cluster-16493.33679,Cluster-16493.32727,Cluster-16493.3828,Cluster-16493.55905,Cluster-16493.33956,Cluster-16493.38085,Cluster-16493.34165,Cluster-16493.46070,Cluster-16493.9199,Cluster-16493.45429,Cluster-16493.7201,Cluster-16493.57489,Cluster-16493.6055,Cluster-16493.8191,Cluster-16493.35576,Cluster-16493.41172,Cluster-16493.20026,Cluster-16493.20663,Cluster-16493.26716,Cluster-16493.38757,Clus…	28	Cluster-16493.20850,Cluster-16493.30796,Cluster-16493.33822,Cluster-16493.33278,Cluster-16493.31812,Cluster-16493.31401,Cluster-16493.25596,Cluster-16493.33425,Cluster-16493.32925,Cluster-16493.35943,Cluster-16493.32820,Cluster-16493.32422,Cluster-16493.31929,Cluster-16493.27957,Cluster-16493.32841,Cluster-16493.32136,Cluster-16493.42400,Cluster-16493.46680,Cluster-16493.32746,Cluster-16493.32579…
GO:0009755	hormone-mediated signaling pathway	biological_process	0.018521	0.42247	10	972	189	45817	7	Cluster-16493.4364,Cluster-16493.25739,Cluster-16493.37860,Cluster-16493.39807,Cluster-16493.55843,Cluster-16493.57133,Cluster-16493.32748	3	Cluster-16493.27957,Cluster-16493.38873,Cluster-16493.33994
GO:0032870	cellular response to hormone stimulus	biological_process	0.018521	0.42247	10	972	189	45817	7	Cluster-16493.55843,Cluster-16493.57133,Cluster-16493.32748,Cluster-16493.37860,Cluster-16493.39807,Cluster-16493.4364,Cluster-16493.25739	3	Cluster-16493.38873,Cluster-16493.33994,Cluster-16493.27957
GO:0009768	photosynthesis, light harvesting in photosystem I	biological_process	0.018677	0.4246	1	972	1	45817	0		1	Cluster-16493.32798
GO:0071203	WASH complex	cellular_component	0.018874	0.42767	2	972	13	45817	0		2	Cluster-16493.38327,Cluster-16493.31575
GO:0005496	steroid binding	molecular_function	0.019406	0.43707	4	972	46	45817	3	Cluster-16493.53902,Cluster-16493.55843,Cluster-16493.17709	1	Cluster-16493.27957
GO:0030093	chloroplast photosystem I	cellular_component	0.019703	0.43707	1	972	2	45817	0		1	Cluster-16493.28149
GO:0001678	cellular glucose homeostasis	biological_process	0.019759	0.43707	2	972	11	45817	0		2	Cluster-16493.33994,Cluster-16493.38873
GO:0033500	carbohydrate homeostasis	biological_process	0.019759	0.43707	2	972	11	45817	0		2	Cluster-16493.38873,Cluster-16493.33994
GO:0042593	glucose homeostasis	biological_process	0.019759	0.43707	2	972	11	45817	0		2	Cluster-16493.38873,Cluster-16493.33994
GO:0015947	methane metabolic process	biological_process	0.019942	0.43707	6	972	93	45817	6	Cluster-16493.33475,Cluster-16493.41806,Cluster-16493.45603,Cluster-16493.39282,Cluster-16493.47725,Cluster-16493.37883	0
GO:0043446	cellular alkane metabolic process	biological_process	0.019942	0.43707	6	972	93	45817	6	Cluster-16493.33475,Cluster-16493.41806,Cluster-16493.45603,Cluster-16493.37883,Cluster-16493.47725,Cluster-16493.39282	0
GO:0006400	tRNA modification	biological_process	0.019998	0.43707	16	972	356	45817	16	Cluster-16493.34165,Cluster-16493.38127,Cluster-16493.29932,Cluster-16493.47397,Cluster-16493.60304,Cluster-16493.42760,Cluster-16493.7321,Cluster-16493.19764,Cluster-16493.27313,Cluster-16493.25863,Cluster-16493.47399,Cluster-16493.46162,Cluster-16493.51816,Cluster-16493.56363,Cluster-16493.6091,Cluster-16493.21456	0
GO:0004470	malic enzyme activity	molecular_function	0.020108	0.43707	3	972	29	45817	2	Cluster-16493.4290,Cluster-16493.4291	1	Cluster-16493.32588
GO:0004471	malate dehydrogenase (decarboxylating) (NAD+) activity	molecular_function	0.020108	0.43707	3	972	29	45817	2	Cluster-16493.4290,Cluster-16493.4291	1	Cluster-16493.32588
GO:0002229	defense response to oomycetes	biological_process	0.02012	0.43707	1	972	1	45817	0		1	Cluster-16493.31414
GO:0017057	6-phosphogluconolactonase activity	molecular_function	0.02012	0.43707	1	972	1	45817	0		1	Cluster-16493.31414
GO:0071461	cellular response to redox state	biological_process	0.02012	0.43707	1	972	1	45817	0		1	Cluster-16493.31414
GO:0004619	phosphoglycerate mutase activity	molecular_function	0.020407	0.44191	3	972	22	45817	3	Cluster-16493.12149,Cluster-16493.37648,Cluster-16493.43433	0
GO:0032774	RNA biosynthetic process	biological_process	0.020866	0.45032	137	972	4948	45817	81	Cluster-16493.43529,Cluster-16493.41699,Cluster-16493.41192,Cluster-16493.40155,Cluster-16493.36328,Cluster-16493.54597,Cluster-16493.43178,Cluster-16493.40776,Cluster-16493.30775,Cluster-16493.37667,Cluster-16493.7613,Cluster-16493.37860,Cluster-16493.29539,Cluster-16493.47970,Cluster-16493.17709,Cluster-16493.25421,Cluster-16493.34257,Cluster-16493.25863,Cluster-16493.706,Cluster-16493.57958,Cl…	56	Cluster-16493.28812,Cluster-16493.27643,Cluster-16493.36993,Cluster-16493.30855,Cluster-16493.31575,Cluster-16493.30448,Cluster-16493.29821,Cluster-16493.46687,Cluster-16493.20988,Cluster-16493.45170,Cluster-16493.33058,Cluster-16493.27957,Cluster-16493.33550,Cluster-16493.39911,Cluster-16493.32575,Cluster-16493.19581,Cluster-16493.28993,Cluster-16493.16920,Cluster-16493.40001,Cluster-16493.43635…
GO:0006351	transcription, DNA-templated	biological_process	0.020992	0.45032	136	972	4904	45817	80	Cluster-16493.43304,Cluster-16493.49887,Cluster-16493.31615,Cluster-16493.26346,Cluster-16493.58476,Cluster-16493.4364,Cluster-16493.61309,Cluster-16493.38127,Cluster-16493.58203,Cluster-16493.31489,Cluster-16493.39701,Cluster-16493.43348,Cluster-16493.29932,Cluster-16493.25005,Cluster-16493.29872,Cluster-16493.27414,Cluster-16493.36327,Cluster-16493.29559,Cluster-16493.39219,Cluster-16493.46025,…	56	Cluster-16493.20115,Cluster-16493.54358,Cluster-16493.45530,Cluster-16493.32481,Cluster-16493.32874,Cluster-16493.29695,Cluster-16493.30685,Cluster-16493.36128,Cluster-16493.18576,Cluster-16493.51186,Cluster-16493.34387,Cluster-16493.40727,Cluster-16493.40514,Cluster-16493.22343,Cluster-16493.20611,Cluster-16493.38873,Cluster-16493.40057,Cluster-16493.32982,Cluster-16493.6132,Cluster-16493.34199,…
GO:0097659	nucleic acid-templated transcription	biological_process	0.020992	0.45032	136	972	4904	45817	80	Cluster-16493.37667,Cluster-16493.30775,Cluster-16493.40776,Cluster-16493.43178,Cluster-16493.54597,Cluster-16493.36328,Cluster-16493.41192,Cluster-16493.40155,Cluster-16493.43529,Cluster-16493.41699,Cluster-16493.16977,Cluster-16493.27238,Cluster-16493.44249,Cluster-16493.37453,Cluster-16493.57958,Cluster-16493.706,Cluster-16493.34257,Cluster-16493.25863,Cluster-16493.25421,Cluster-16493.17709,C…	56	Cluster-16493.30855,Cluster-16493.36993,Cluster-16493.27643,Cluster-16493.28812,Cluster-16493.45170,Cluster-16493.46687,Cluster-16493.20988,Cluster-16493.29821,Cluster-16493.30448,Cluster-16493.31575,Cluster-16493.19581,Cluster-16493.28993,Cluster-16493.32575,Cluster-16493.39911,Cluster-16493.33550,Cluster-16493.27957,Cluster-16493.33058,Cluster-16493.33994,Cluster-16493.33653,Cluster-16493.34376…
GO:0050664	oxidoreductase activity, acting on NAD(P)H, oxygen as acceptor	molecular_function	0.02139	0.45603	2	972	10	45817	2	Cluster-16493.57800,Cluster-16493.57798	0
GO:0034654	nucleobase-containing compound biosynthetic process	biological_process	0.021392	0.45603	151	972	5517	45817	91	Cluster-16493.47970,Cluster-16493.7613,Cluster-16493.37860,Cluster-16493.29539,Cluster-16493.25421,Cluster-16493.17709,Cluster-16493.706,Cluster-16493.34257,Cluster-16493.25863,Cluster-16493.57958,Cluster-16493.37453,Cluster-16493.44249,Cluster-16493.51050,Cluster-16493.27238,Cluster-16493.16977,Cluster-16493.41699,Cluster-16493.43529,Cluster-16493.41192,Cluster-16493.40155,Cluster-16493.36328,Cl…	60	Cluster-16493.31575,Cluster-16493.30448,Cluster-16493.29821,Cluster-16493.20988,Cluster-16493.46687,Cluster-16493.45170,Cluster-16493.53117,Cluster-16493.28812,Cluster-16493.27643,Cluster-16493.36993,Cluster-16493.30855,Cluster-16493.16920,Cluster-16493.43635,Cluster-16493.40001,Cluster-16493.34053,Cluster-16493.31503,Cluster-16493.38740,Cluster-16493.31277,Cluster-16493.34376,Cluster-16493.33653…
GO:0006108	malate metabolic process	biological_process	0.021577	0.45853	3	972	31	45817	2	Cluster-16493.4291,Cluster-16493.4290	1	Cluster-16493.32588
GO:0050662	coenzyme binding	molecular_function	0.021769	0.4606	40	972	1254	45817	24	Cluster-16493.41171,Cluster-16493.44639,Cluster-16493.28957,Cluster-16493.7015,Cluster-16366.1,Cluster-16493.4290,Cluster-16493.6197,Cluster-16493.47930,Cluster-16493.14755,Cluster-16493.42553,Cluster-16493.37829,Cluster-16493.20967,Cluster-16493.4291,Cluster-16493.32786,Cluster-16493.47642,Cluster-16493.6055,Cluster-16493.57689,Cluster-16493.33475,Cluster-16493.4444,Cluster-16493.3911,Cluster-16…	16	Cluster-16493.30999,Cluster-16493.40113,Cluster-16493.28505,Cluster-16493.32055,Cluster-16493.18295,Cluster-16493.30403,Cluster-16493.36336,Cluster-16493.32307,Cluster-16493.27874,Cluster-16493.31413,Cluster-16493.21716,Cluster-16493.32588,Cluster-16493.34634,Cluster-16493.27739,Cluster-16493.42879,Cluster-16493.31938
GO:0003978	UDP-glucose 4-epimerase activity	molecular_function	0.021808	0.4606	2	972	13	45817	1	Cluster-16493.15815	1	Cluster-16493.21716
GO:0004128	cytochrome-b5 reductase activity, acting on NAD(P)H	molecular_function	0.022292	0.466	1	972	1	45817	1	Cluster-16493.33679	0
GO:0034644	cellular response to UV	biological_process	0.022311	0.466	1	972	1	45817	1	Cluster-16493.32617	0
GO:0071493	cellular response to UV-B	biological_process	0.022311	0.466	1	972	1	45817	1	Cluster-16493.32617	0
GO:0051171	regulation of nitrogen compound metabolic process	biological_process	0.022336	0.466	130	972	4834	45817	74	Cluster-16493.40776,Cluster-16493.30775,Cluster-16493.57689,Cluster-16493.36328,Cluster-16493.41192,Cluster-16493.43619,Cluster-16493.40155,Cluster-16493.43178,Cluster-16493.54597,Cluster-16493.43529,Cluster-16493.16977,Cluster-16493.27238,Cluster-16493.37453,Cluster-16493.44249,Cluster-16493.706,Cluster-16493.25863,Cluster-16493.34257,Cluster-16493.57958,Cluster-16493.47970,Cluster-16493.7613,Cl…	56	Cluster-16493.30855,Cluster-16493.34904,Cluster-16493.36993,Cluster-16493.27643,Cluster-16493.28812,Cluster-16493.20988,Cluster-16493.46687,Cluster-16493.45170,Cluster-16493.33751,Cluster-16493.29821,Cluster-16493.31575,Cluster-16493.30448,Cluster-16493.39911,Cluster-16493.28993,Cluster-16493.19581,Cluster-16493.32575,Cluster-16493.33550,Cluster-16493.33058,Cluster-16493.27957,Cluster-16493.31606…
GO:0004324	ferredoxin-NADP+ reductase activity	molecular_function	0.022805	0.47288	1	972	1	45817	0		1	Cluster-16493.31413
GO:0016731	oxidoreductase activity, acting on iron-sulfur proteins as donors, NAD or NADP as acceptor	molecular_function	0.022805	0.47288	1	972	1	45817	0		1	Cluster-16493.31413
GO:0009378	four-way junction helicase activity	molecular_function	0.023138	0.47386	15	972	289	45817	15	Cluster-16493.38127,Cluster-16493.25863,Cluster-16493.18313,Cluster-16493.47399,Cluster-16493.29932,Cluster-16493.47397,Cluster-16493.51816,Cluster-16493.56363,Cluster-16493.34015,Cluster-16493.60304,Cluster-16493.33834,Cluster-16493.45158,Cluster-16493.19764,Cluster-16493.33508,Cluster-16493.50257	0
GO:0009379	Holliday junction helicase complex	cellular_component	0.023138	0.47386	15	972	289	45817	15	Cluster-16493.45158,Cluster-16493.19764,Cluster-16493.50257,Cluster-16493.33508,Cluster-16493.56363,Cluster-16493.34015,Cluster-16493.60304,Cluster-16493.33834,Cluster-16493.29932,Cluster-16493.47397,Cluster-16493.51816,Cluster-16493.38127,Cluster-16493.18313,Cluster-16493.25863,Cluster-16493.47399	0
GO:0048476	Holliday junction resolvase complex	cellular_component	0.023138	0.47386	15	972	289	45817	15	Cluster-16493.60304,Cluster-16493.33834,Cluster-16493.56363,Cluster-16493.34015,Cluster-16493.19764,Cluster-16493.45158,Cluster-16493.50257,Cluster-16493.33508,Cluster-16493.47399,Cluster-16493.38127,Cluster-16493.18313,Cluster-16493.25863,Cluster-16493.47397,Cluster-16493.51816,Cluster-16493.29932	0
GO:0016615	malate dehydrogenase activity	molecular_function	0.023154	0.47386	3	972	32	45817	2	Cluster-16493.4290,Cluster-16493.4291	1	Cluster-16493.32588
GO:0008967	phosphoglycolate phosphatase activity	molecular_function	0.023198	0.47386	1	972	1	45817	1	Cluster-16493.31337	0
GO:1990204	oxidoreductase complex	cellular_component	0.023404	0.47665	10	972	237	45817	2	Cluster-16493.32149,Cluster-16493.45603	8	Cluster-16493.27964,Cluster-16493.32943,Cluster-16493.32982,Cluster-16493.33147,Cluster-16493.35066,Cluster-16493.28149,Cluster-16493.32760,Cluster-16493.32319
GO:0006879	cellular iron ion homeostasis	biological_process	0.023626	0.47833	3	972	28	45817	2	Cluster-16493.28987,Cluster-16493.27798	1	Cluster-16493.53334
GO:0055072	iron ion homeostasis	biological_process	0.023626	0.47833	3	972	28	45817	2	Cluster-16493.28987,Cluster-16493.27798	1	Cluster-16493.53334
GO:0005199	structural constituent of cell wall	molecular_function	0.024014	0.48474	3	972	31	45817	3	Cluster-16493.20663,Cluster-16493.32727,Cluster-16493.38085	0
GO:0015979	photosynthesis	biological_process	0.024781	0.49436	26	972	583	45817	2	Cluster-16493.8823,Cluster-16493.55905	24	Cluster-16493.33103,Cluster-16493.32788,Cluster-16493.35066,Cluster-16493.32575,Cluster-16493.20611,Cluster-16493.33039,Cluster-16493.33272,Cluster-16493.32604,Cluster-16493.32809,Cluster-16493.32528,Cluster-16493.33147,Cluster-16493.32949,Cluster-16493.32982,Cluster-16493.28960,Cluster-16493.32760,Cluster-16493.35147,Cluster-16493.28149,Cluster-16493.32798,Cluster-16493.32943,Cluster-16493.27964…
GO:0005576	extracellular region	cellular_component	0.024966	0.49436	55	972	1781	45817	17	Cluster-16493.7682,Cluster-16493.56719,Cluster-16493.57489,Cluster-16493.34392,Cluster-16493.42962,Cluster-16493.57492,Cluster-16493.9199,Cluster-16493.54612,Cluster-16493.61309,Cluster-16493.37648,Cluster-16493.48296,Cluster-16493.44285,Cluster-16493.57958,Cluster-16493.34778,Cluster-16493.55905,Cluster-16493.17402,Cluster-16493.25421	38	Cluster-16493.33126,Cluster-16493.32741,Cluster-16493.21522,Cluster-16493.35066,Cluster-16493.31191,Cluster-16493.32788,Cluster-16493.34172,Cluster-16493.33997,Cluster-16493.31370,Cluster-16493.23726,Cluster-16493.32422,Cluster-16493.45202,Cluster-16493.32820,Cluster-16493.36068,Cluster-16493.33058,Cluster-16493.26300,Cluster-16493.25593,Cluster-16493.12473,Cluster-16493.33539,Cluster-16493.32055…
GO:0048572	short-day photoperiodism	biological_process	0.025023	0.49436	1	972	2	45817	0		1	Cluster-16493.38740
GO:0004616	phosphogluconate dehydrogenase (decarboxylating) activity	molecular_function	0.025101	0.49436	7	972	118	45817	5	Cluster-16493.47642,Cluster-16493.44639,Cluster-16493.47930,Cluster-16493.20967,Cluster-16493.28800	2	Cluster-16493.34634,Cluster-16493.27739
GO:0019520	aldonic acid metabolic process	biological_process	0.025101	0.49436	7	972	118	45817	5	Cluster-16493.44639,Cluster-16493.47642,Cluster-16493.20967,Cluster-16493.47930,Cluster-16493.28800	2	Cluster-16493.27739,Cluster-16493.34634
GO:0019521	D-gluconate metabolic process	biological_process	0.025101	0.49436	7	972	118	45817	5	Cluster-16493.47642,Cluster-16493.44639,Cluster-16493.47930,Cluster-16493.20967,Cluster-16493.28800	2	Cluster-16493.34634,Cluster-16493.27739
GO:0005356	hydrogen:glucose symporter activity	molecular_function	0.025141	0.49436	1	972	1	45817	1	Cluster-16493.26716	0
GO:0005358	high-affinity hydrogen:glucose symporter activity	molecular_function	0.025141	0.49436	1	972	1	45817	1	Cluster-16493.26716	0
GO:0009679	hexose:proton symporter activity	molecular_function	0.025141	0.49436	1	972	1	45817	1	Cluster-16493.26716	0
GO:0045087	innate immune response	biological_process	0.025534	0.50011	5	972	98	45817	3	Cluster-16493.47930,Cluster-16493.47642,Cluster-16493.59552	2	Cluster-16493.32925,Cluster-16493.33145
GO:0008134	transcription factor binding	molecular_function	0.025597	0.50011	19	972	471	45817	16	Cluster-16493.37883,Cluster-16493.51816,Cluster-16493.34511,Cluster-16493.25863,Cluster-16493.46779,Cluster-16493.47399,Cluster-16493.34512,Cluster-16493.45158,Cluster-16493.25971,Cluster-16493.7613,Cluster-16493.13587,Cluster-16493.29932,Cluster-16493.47397,Cluster-16493.38127,Cluster-16493.19764,Cluster-16493.60304	3	Cluster-16493.20115,Cluster-16493.33059,Cluster-16493.40514
GO:0018826	methionine gamma-lyase activity	molecular_function	0.025696	0.50011	1	972	1	45817	0		1	Cluster-16493.33287
GO:0004557	alpha-galactosidase activity	molecular_function	0.025775	0.50011	2	972	11	45817	1	Cluster-16493.3711	1	Cluster-16493.32580
GO:0071495	cellular response to endogenous stimulus	biological_process	0.025914	0.50011	10	972	198	45817	7	Cluster-16493.55843,Cluster-16493.57133,Cluster-16493.32748,Cluster-16493.37860,Cluster-16493.39807,Cluster-16493.4364,Cluster-16493.25739	3	Cluster-16493.38873,Cluster-16493.33994,Cluster-16493.27957
GO:0070981	L-asparagine biosynthetic process	biological_process	0.026059	0.50011	1	972	1	45817	1	Cluster-16493.31489	0
GO:0070982	L-asparagine metabolic process	biological_process	0.026059	0.50011	1	972	1	45817	1	Cluster-16493.31489	0
GO:0009503	thylakoid light-harvesting complex	cellular_component	0.026164	0.50011	1	972	1	45817	0		1	Cluster-16493.32575
GO:0009517	PSII associated light-harvesting complex II	cellular_component	0.026164	0.50011	1	972	1	45817	0		1	Cluster-16493.32575
GO:0009783	photosystem II antenna complex	cellular_component	0.026164	0.50011	1	972	1	45817	0		1	Cluster-16493.32575
GO:0009311	oligosaccharide metabolic process	biological_process	0.026545	0.50598	21	972	575	45817	17	Cluster-16493.46269,Cluster-16493.49150,Cluster-16493.46196,Cluster-16493.58060,Cluster-16493.33372,Cluster-16493.7201,Cluster-16493.31003,Cluster-16493.34778,Cluster-16493.39708,Cluster-16493.23011,Cluster-16493.61929,Cluster-16493.35576,Cluster-16493.26023,Cluster-16493.33160,Cluster-16493.51919,Cluster-16493.45429,Cluster-16493.45249	4	Cluster-16493.33853,Cluster-16493.35385,Cluster-16493.30128,Cluster-16493.25690
GO:0034637	cellular carbohydrate biosynthetic process	biological_process	0.027039	0.51397	14	972	319	45817	11	Cluster-16493.45249,Cluster-16493.45429,Cluster-16493.53642,Cluster-16493.15815,Cluster-16493.58060,Cluster-16493.26023,Cluster-16493.51919,Cluster-16493.46269,Cluster-16493.46196,Cluster-16493.27388,Cluster-16493.49150	3	Cluster-16493.33432,Cluster-16493.35385,Cluster-16493.35731
GO:0010468	regulation of gene expression	biological_process	0.027644	0.51937	124	972	4675	45817	70	Cluster-16493.27414,Cluster-16493.29872,Cluster-16493.43529,Cluster-16493.36327,Cluster-16493.36328,Cluster-16493.40155,Cluster-16493.41192,Cluster-16493.46025,Cluster-16493.39219,Cluster-16493.43178,Cluster-16493.54597,Cluster-16493.29559,Cluster-16493.27102,Cluster-16493.19764,Cluster-16493.44317,Cluster-16493.40776,Cluster-16493.30775,Cluster-16493.25739,Cluster-16493.47970,Cluster-16493.29539…	54	Cluster-16493.28812,Cluster-16493.27643,Cluster-16493.18576,Cluster-16493.34387,Cluster-16493.51186,Cluster-16493.36993,Cluster-16493.40514,Cluster-16493.40727,Cluster-16493.23712,Cluster-16493.30855,Cluster-16493.38873,Cluster-16493.20115,Cluster-16493.54358,Cluster-16493.45530,Cluster-16493.32481,Cluster-16493.29821,Cluster-16493.30448,Cluster-16493.31575,Cluster-16493.46687,Cluster-16493.20988…
GO:0031515	tRNA (m1A) methyltransferase complex	cellular_component	0.027662	0.51937	3	972	32	45817	3	Cluster-16493.27313,Cluster-16493.21456,Cluster-16493.6091	0
GO:0034708	methyltransferase complex	cellular_component	0.027662	0.51937	3	972	32	45817	3	Cluster-16493.27313,Cluster-16493.21456,Cluster-16493.6091	0
GO:0043527	tRNA methyltransferase complex	cellular_component	0.027662	0.51937	3	972	32	45817	3	Cluster-16493.27313,Cluster-16493.21456,Cluster-16493.6091	0
GO:0009117	nucleotide metabolic process	biological_process	0.027764	0.51937	47	972	1500	45817	32	Cluster-16493.28800,Cluster-16493.36002,Cluster-16493.20993,Cluster-16493.52026,Cluster-16493.32392,Cluster-7867.0,Cluster-16493.27388,Cluster-16493.17732,Cluster-16493.34656,Cluster-16493.15815,Cluster-16493.26706,Cluster-16493.28126,Cluster-16493.34620,Cluster-16493.40894,Cluster-16493.36934,Cluster-16493.37648,Cluster-16493.51050,Cluster-16493.33494,Cluster-16493.43433,Cluster-16493.50257,Clus…	15	Cluster-16493.31370,Cluster-16493.31414,Cluster-16493.22343,Cluster-16493.53334,Cluster-16493.34634,Cluster-16493.27739,Cluster-16493.33863,Cluster-16493.42495,Cluster-16493.53117,Cluster-16493.21716,Cluster-16493.37636,Cluster-16493.30685,Cluster-16493.35625,Cluster-16493.32785,Cluster-16493.31083
GO:1902494	catalytic complex	cellular_component	0.02783	0.51937	81	972	2768	45817	56	Cluster-16493.36242,Cluster-16493.47397,Cluster-16493.45429,Cluster-16493.34015,Cluster-16493.59668,Cluster-16493.50257,Cluster-16493.57233,Cluster-16493.46779,Cluster-16493.48296,Cluster-16493.51816,Cluster-16493.45603,Cluster-16493.35013,Cluster-16493.21456,Cluster-16493.45158,Cluster-16493.35651,Cluster-16493.18313,Cluster-16493.41327,Cluster-16493.49725,Cluster-16493.60304,Cluster-16493.31181…	25	Cluster-16493.34376,Cluster-16493.33185,Cluster-16493.30999,Cluster-16493.28149,Cluster-16493.32760,Cluster-16493.32982,Cluster-16493.33046,Cluster-16493.33800,Cluster-16493.43635,Cluster-16493.35066,Cluster-16493.30876,Cluster-16493.28542,Cluster-16493.32319,Cluster-16493.27964,Cluster-16493.32943,Cluster-16493.36519,Cluster-16493.33147,Cluster-16493.31575,Cluster-16493.20115,Cluster-16493.33059…
GO:0043086	negative regulation of catalytic activity	biological_process	0.027855	0.51937	5	972	103	45817	1	Cluster-16493.23011	4	Cluster-16493.32222,Cluster-16493.31424,Cluster-16493.36318,Cluster-16493.32568
GO:0009067	aspartate family amino acid biosynthetic process	biological_process	0.027968	0.52007	7	972	114	45817	5	Cluster-16493.31489,Cluster-16493.35837,Cluster-16493.28957,Cluster-16493.35838,Cluster-16493.34543	2	Cluster-16493.33158,Cluster-16493.34273
GO:0008061	chitin binding	molecular_function	0.028342	0.52559	3	972	34	45817	0		3	Cluster-16493.33483,Cluster-16493.36879,Cluster-16493.33145
GO:0003867	4-aminobutyrate transaminase activity	molecular_function	0.029042	0.53015	1	972	2	45817	0		1	Cluster-16493.27957
GO:0010183	pollen tube guidance	biological_process	0.029042	0.53015	1	972	2	45817	0		1	Cluster-16493.27957
GO:0019484	beta-alanine catabolic process	biological_process	0.029042	0.53015	1	972	2	45817	0		1	Cluster-16493.27957
GO:0034387	4-aminobutyrate:pyruvate transaminase activity	molecular_function	0.029042	0.53015	1	972	2	45817	0		1	Cluster-16493.27957
GO:0050918	positive chemotaxis	biological_process	0.029042	0.53015	1	972	2	45817	0		1	Cluster-16493.27957
GO:0046906	tetrapyrrole binding	molecular_function	0.029147	0.53015	25	972	670	45817	14	Cluster-16493.59283,Cluster-16493.4390,Cluster-16493.15812,Cluster-16493.61267,Cluster-16493.45458,Cluster-16493.336,Cluster-16493.34119,Cluster-16493.36952,Cluster-16493.17405,Cluster-16493.436,Cluster-16493.42962,Cluster-16493.26882,Cluster-16493.30896,Cluster-16493.33212	11	Cluster-16493.28683,Cluster-16493.32604,Cluster-16493.7666,Cluster-16493.33039,Cluster-16493.31667,Cluster-16493.32671,Cluster-16493.26745,Cluster-16493.32505,Cluster-16493.27064,Cluster-16493.33146,Cluster-16493.39671
GO:0019684	photosynthesis, light reaction	biological_process	0.029164	0.53015	12	972	171	45817	1	Cluster-16493.55905	11	Cluster-16493.32208,Cluster-16493.32943,Cluster-16493.32798,Cluster-16493.27964,Cluster-16493.33272,Cluster-16493.20611,Cluster-16493.32949,Cluster-16493.32982,Cluster-16493.32575,Cluster-16493.32809,Cluster-16493.32788
GO:0008218	bioluminescence	biological_process	0.029505	0.53015	2	972	5	45817	1	Cluster-16493.28507	1	Cluster-16493.46687
GO:0030570	pectate lyase activity	molecular_function	0.029534	0.53015	1	972	2	45817	1	Cluster-16493.53642	0
GO:0007281	germ cell development	biological_process	0.029593	0.53015	5	972	77	45817	3	Cluster-16493.57492,Cluster-16493.57489,Cluster-16493.57958	2	Cluster-16493.12723,Cluster-16493.32579
GO:0033202	DNA helicase complex	cellular_component	0.029614	0.53015	15	972	300	45817	15	Cluster-16493.51816,Cluster-16493.47397,Cluster-16493.29932,Cluster-16493.47399,Cluster-16493.18313,Cluster-16493.25863,Cluster-16493.38127,Cluster-16493.33508,Cluster-16493.50257,Cluster-16493.19764,Cluster-16493.45158,Cluster-16493.33834,Cluster-16493.60304,Cluster-16493.34015,Cluster-16493.56363	0
GO:0016616	oxidoreductase activity, acting on the CH-OH group of donors, NAD or NADP as acceptor	molecular_function	0.029622	0.53015	23	972	683	45817	15	Cluster-16493.4291,Cluster-16493.32786,Cluster-16493.16977,Cluster-16493.20967,Cluster-16493.28800,Cluster-16493.47642,Cluster-16493.39224,Cluster-16493.4290,Cluster-16493.21191,Cluster-16493.6055,Cluster-16493.44639,Cluster-16493.14755,Cluster-16493.35777,Cluster-16493.4444,Cluster-16493.47930	8	Cluster-16493.42879,Cluster-16493.27874,Cluster-16493.30403,Cluster-16493.30999,Cluster-16493.34634,Cluster-16493.28505,Cluster-16493.27739,Cluster-16493.32588
GO:0004602	glutathione peroxidase activity	molecular_function	0.029628	0.53015	2	972	16	45817	0		2	Cluster-16493.30491,Cluster-16493.30796
GO:0032934	sterol binding	molecular_function	0.029824	0.53015	1	972	2	45817	1	Cluster-16493.53902	0
GO:0019082	viral protein processing	biological_process	0.029917	0.53015	3	972	29	45817	1	Cluster-16493.32363	2	Cluster-16493.40092,Cluster-16493.32503
GO:0010207	photosystem II assembly	biological_process	0.029948	0.53015	3	972	26	45817	0		3	Cluster-16493.32982,Cluster-16493.27964,Cluster-16493.32943
GO:0019725	cellular homeostasis	biological_process	0.029976	0.53015	13	972	372	45817	6	Cluster-16493.49725,Cluster-16493.4818,Cluster-16493.24333,Cluster-16493.28987,Cluster-16493.14755,Cluster-16493.27798	7	Cluster-16493.35833,Cluster-16493.53334,Cluster-16493.38873,Cluster-16493.33994,Cluster-16493.31575,Cluster-16493.28825,Cluster-16493.26859
GO:0016705	oxidoreductase activity, acting on paired donors, with incorporation or reduction of molecular oxygen	molecular_function	0.029982	0.53015	24	972	743	45817	15	Cluster-16493.436,Cluster-16493.26882,Cluster-16493.30896,Cluster-16493.33212,Cluster-16493.41171,Cluster-16493.33021,Cluster-16493.47695,Cluster-16493.45458,Cluster-16493.15812,Cluster-16493.21428,Cluster-16493.28987,Cluster-16493.36952,Cluster-16493.34119,Cluster-16493.26533,Cluster-16493.17405	9	Cluster-16493.27064,Cluster-16493.40113,Cluster-16493.32356,Cluster-16493.33146,Cluster-16493.34634,Cluster-16493.28683,Cluster-16493.7666,Cluster-16493.31667,Cluster-16493.26745
GO:0030488	tRNA methylation	biological_process	0.030089	0.53066	3	972	33	45817	3	Cluster-16493.27313,Cluster-16493.6091,Cluster-16493.21456	0
GO:0008792	arginine decarboxylase activity	molecular_function	0.030216	0.53155	1	972	1	45817	1	Cluster-16493.34543	0
GO:0042537	benzene-containing compound metabolic process	biological_process	0.031092	0.54553	9	972	176	45817	6	Cluster-16493.14755,Cluster-16493.34794,Cluster-16493.47930,Cluster-16493.47642,Cluster-16493.15712,Cluster-16493.42076	3	Cluster-16493.34634,Cluster-16493.32333,Cluster-16493.30403
GO:0071669	plant-type cell wall organization or biogenesis	biological_process	0.031171	0.54553	5	972	96	45817	3	Cluster-16493.20663,Cluster-16493.54612,Cluster-16493.32727	2	Cluster-16493.21716,Cluster-16493.21522
GO:0002239	response to oomycetes	biological_process	0.03161	0.55066	1	972	3	45817	0		1	Cluster-16493.31414
GO:0010037	response to carbon dioxide	biological_process	0.031856	0.55066	1	972	2	45817	0		1	Cluster-16493.30162
GO:0046916	cellular transition metal ion homeostasis	biological_process	0.031873	0.55066	3	972	32	45817	2	Cluster-16493.28987,Cluster-16493.27798	1	Cluster-16493.53334
GO:0003918	DNA topoisomerase type II (ATP-hydrolyzing) activity	molecular_function	0.031988	0.55066	4	972	45	45817	4	Cluster-16493.7241,Cluster-16493.58558,Cluster-16493.40762,Cluster-16493.45187	0
GO:0061505	DNA topoisomerase II activity	molecular_function	0.031988	0.55066	4	972	45	45817	4	Cluster-16493.7241,Cluster-16493.58558,Cluster-16493.40762,Cluster-16493.45187	0
GO:0065004	protein-DNA complex assembly	biological_process	0.032027	0.55066	8	972	186	45817	3	Cluster-16493.54597,Cluster-16493.14326,Cluster-16493.49725	5	Cluster-16493.28993,Cluster-16493.33466,Cluster-16493.16920,Cluster-16493.25818,Cluster-16493.33467
GO:0071824	protein-DNA complex subunit organization	biological_process	0.032027	0.55066	8	972	186	45817	3	Cluster-16493.49725,Cluster-16493.54597,Cluster-16493.14326	5	Cluster-16493.28993,Cluster-16493.33466,Cluster-16493.33467,Cluster-16493.25818,Cluster-16493.16920
GO:0042030	ATPase inhibitor activity	molecular_function	0.032758	0.56181	3	972	45	45817	0		3	Cluster-16493.36318,Cluster-16493.32568,Cluster-16493.31424
GO:1900673	olefin metabolic process	biological_process	0.03291	0.56301	3	972	31	45817	2	Cluster-16493.47930,Cluster-16493.47642	1	Cluster-16493.32333
GO:0080090	regulation of primary metabolic process	biological_process	0.033285	0.568	134	972	5102	45817	77	Cluster-16493.44249,Cluster-16493.37453,Cluster-16493.27238,Cluster-16493.16977,Cluster-16493.20219,Cluster-16493.17709,Cluster-16493.47970,Cluster-16493.7613,Cluster-16493.37860,Cluster-16493.29539,Cluster-16493.57958,Cluster-16493.706,Cluster-16493.34257,Cluster-16493.25863,Cluster-16493.30775,Cluster-16493.40776,Cluster-16493.43529,Cluster-16493.54597,Cluster-16493.43178,Cluster-16493.57689,Cl…	57	Cluster-16493.45170,Cluster-16493.46687,Cluster-16493.20988,Cluster-16493.31575,Cluster-16493.30448,Cluster-16493.29821,Cluster-16493.36993,Cluster-16493.34904,Cluster-16493.30855,Cluster-16493.28812,Cluster-16493.27643,Cluster-16493.31277,Cluster-16493.31503,Cluster-16493.38740,Cluster-16493.33994,Cluster-16493.34376,Cluster-16493.33653,Cluster-16493.43635,Cluster-16493.40001,Cluster-16493.16920…
GO:0003847	1-alkyl-2-acetylglycerophosphocholine esterase activity	molecular_function	0.033584	0.57026	2	972	15	45817	0		2	Cluster-16493.33800,Cluster-16493.29192
GO:0008247	1-alkyl-2-acetylglycerophosphocholine esterase complex	cellular_component	0.033584	0.57026	2	972	15	45817	0		2	Cluster-16493.33800,Cluster-16493.29192
GO:0005137	interleukin-5 receptor binding	molecular_function	0.033934	0.57335	1	972	2	45817	1	Cluster-16493.9199	0
GO:0005895	interleukin-5 receptor complex	cellular_component	0.033934	0.57335	1	972	2	45817	1	Cluster-16493.9199	0
GO:0030599	pectinesterase activity	molecular_function	0.034955	0.58915	4	972	72	45817	4	Cluster-16493.35576,Cluster-16493.7201,Cluster-16493.23011,Cluster-16493.39708	0
GO:0006753	nucleoside phosphate metabolic process	biological_process	0.035132	0.59062	47	972	1530	45817	32	Cluster-16493.28126,Cluster-16493.40894,Cluster-16493.34620,Cluster-16493.15815,Cluster-16493.26706,Cluster-16493.17732,Cluster-16493.34656,Cluster-16493.27388,Cluster-7867.0,Cluster-16493.20993,Cluster-16493.52026,Cluster-16493.32392,Cluster-16493.36002,Cluster-16493.28800,Cluster-16493.46269,Cluster-16493.44639,Cluster-16493.12149,Cluster-16493.46196,Cluster-16493.45603,Cluster-16493.47930,Clus…	15	Cluster-16493.21716,Cluster-16493.42495,Cluster-16493.53117,Cluster-16493.33863,Cluster-16493.27739,Cluster-16493.34634,Cluster-16493.53334,Cluster-16493.31370,Cluster-16493.22343,Cluster-16493.31414,Cluster-16493.31083,Cluster-16493.32785,Cluster-16493.35625,Cluster-16493.30685,Cluster-16493.37636
GO:0000015	phosphopyruvate hydratase complex	cellular_component	0.035352	0.59062	2	972	18	45817	2	Cluster-16493.28126,Cluster-16493.36934	0
GO:0004634	phosphopyruvate hydratase activity	molecular_function	0.035352	0.59062	2	972	18	45817	2	Cluster-16493.36934,Cluster-16493.28126	0
GO:0016614	oxidoreductase activity, acting on CH-OH group of donors	molecular_function	0.035624	0.59062	24	972	724	45817	16	Cluster-16493.14755,Cluster-16493.35777,Cluster-16493.4444,Cluster-16493.47930,Cluster-16493.4290,Cluster-16493.21191,Cluster-16493.6055,Cluster-16493.44639,Cluster-16493.28800,Cluster-16493.47642,Cluster-16493.34015,Cluster-16493.39224,Cluster-16493.4291,Cluster-16493.32786,Cluster-16493.16977,Cluster-16493.20967	8	Cluster-16493.27739,Cluster-16493.34634,Cluster-16493.28505,Cluster-16493.32588,Cluster-16493.30999,Cluster-16493.27874,Cluster-16493.30403,Cluster-16493.42879
GO:0004612	phosphoenolpyruvate carboxykinase (ATP) activity	molecular_function	0.035637	0.59062	2	972	18	45817	0		2	Cluster-16493.30465,Cluster-16493.31689
GO:0006576	cellular biogenic amine metabolic process	biological_process	0.035669	0.59062	17	972	448	45817	14	Cluster-16493.25863,Cluster-16493.28126,Cluster-16493.34543,Cluster-16493.51816,Cluster-16493.41258,Cluster-16493.47930,Cluster-16493.14755,Cluster-16493.33233,Cluster-16493.38127,Cluster-16493.16977,Cluster-16493.29932,Cluster-16493.47642,Cluster-16493.36934,Cluster-16493.19764	3	Cluster-16493.31809,Cluster-16493.34634,Cluster-16493.30403
GO:0006873	cellular ion homeostasis	biological_process	0.035819	0.59062	5	972	99	45817	3	Cluster-16493.49725,Cluster-16493.27798,Cluster-16493.28987	2	Cluster-16493.31575,Cluster-16493.53334
GO:0006875	cellular metal ion homeostasis	biological_process	0.035819	0.59062	5	972	99	45817	3	Cluster-16493.28987,Cluster-16493.49725,Cluster-16493.27798	2	Cluster-16493.53334,Cluster-16493.31575
GO:0030003	cellular cation homeostasis	biological_process	0.035819	0.59062	5	972	99	45817	3	Cluster-16493.49725,Cluster-16493.27798,Cluster-16493.28987	2	Cluster-16493.31575,Cluster-16493.53334
GO:0004019	adenylosuccinate synthase activity	molecular_function	0.036023	0.59256	1	972	2	45817	1	Cluster-16493.26706	0
GO:0006109	regulation of carbohydrate metabolic process	biological_process	0.036162	0.59342	3	972	30	45817	2	Cluster-16493.20219,Cluster-16493.39554	1	Cluster-16493.32317
GO:0006261	DNA-dependent DNA replication	biological_process	0.037336	0.61122	10	972	238	45817	6	Cluster-16493.36243,Cluster-16493.4818,Cluster-16493.49725,Cluster-16493.36242,Cluster-16493.42688,Cluster-16493.27241	4	Cluster-16493.30779,Cluster-16493.31182,Cluster-16493.34074,Cluster-16493.34930
GO:0003861	3-isopropylmalate dehydratase activity	molecular_function	0.037525	0.61138	1	972	2	45817	1	Cluster-16493.36631	0
GO:0009316	3-isopropylmalate dehydratase complex	cellular_component	0.037525	0.61138	1	972	2	45817	1	Cluster-16493.36631	0
GO:0044106	cellular amine metabolic process	biological_process	0.037672	0.61233	17	972	453	45817	14	Cluster-16493.47930,Cluster-16493.41258,Cluster-16493.14755,Cluster-16493.28126,Cluster-16493.25863,Cluster-16493.34543,Cluster-16493.51816,Cluster-16493.47642,Cluster-16493.19764,Cluster-16493.36934,Cluster-16493.16977,Cluster-16493.38127,Cluster-16493.33233,Cluster-16493.29932	3	Cluster-16493.31809,Cluster-16493.34634,Cluster-16493.30403
GO:0043167	ion binding	molecular_function	0.038124	0.61575	335	972	13186	45817	213	Cluster-16493.25778,Cluster-16493.25971,Cluster-16493.6197,Cluster-16493.31542,Cluster-16493.26584,Cluster-16493.9199,Cluster-16493.34015,Cluster-16493.19847,Cluster-16493.56903,Cluster-16493.33233,Cluster-16493.13587,Cluster-16493.57373,Cluster-16493.49481,Cluster-16493.36622,Cluster-16493.41308,Cluster-16493.39244,Cluster-16493.33021,Cluster-16493.8977,Cluster-16493.34543,Cluster-16493.32988,Cl…	122	Cluster-16493.34646,Cluster-16493.32189,Cluster-16493.34483,Cluster-16493.59362,Cluster-16493.25212,Cluster-16493.40065,Cluster-16493.32982,Cluster-16493.32588,Cluster-16493.28542,Cluster-16493.32859,Cluster-16493.33176,Cluster-16493.42400,Cluster-16493.35066,Cluster-16493.18076,Cluster-16493.36241,Cluster-16493.34118,Cluster-16493.32965,Cluster-16493.32874,Cluster-16493.36336,Cluster-16493.30779…
GO:0004784	superoxide dismutase activity	molecular_function	0.038153	0.61575	2	972	18	45817	1	Cluster-16493.40245	1	Cluster-16493.34118
GO:0016721	oxidoreductase activity, acting on superoxide radicals as acceptor	molecular_function	0.038153	0.61575	2	972	18	45817	1	Cluster-16493.40245	1	Cluster-16493.34118
GO:0044000	movement in host	biological_process	0.038818	0.61772	3	972	36	45817	3	Cluster-16493.46017,Cluster-16493.24426,Cluster-16493.57233	0
GO:0046739	transport of virus in multicellular host	biological_process	0.038818	0.61772	3	972	36	45817	3	Cluster-16493.46017,Cluster-16493.24426,Cluster-16493.57233	0
GO:0046740	transport of virus in host, cell to cell	biological_process	0.038818	0.61772	3	972	36	45817	3	Cluster-16493.46017,Cluster-16493.24426,Cluster-16493.57233	0
GO:0051814	movement in other organism involved in symbiotic interaction	biological_process	0.038818	0.61772	3	972	36	45817	3	Cluster-16493.46017,Cluster-16493.24426,Cluster-16493.57233	0
GO:1902586	multi-organism intercellular transport	biological_process	0.038818	0.61772	3	972	36	45817	3	Cluster-16493.46017,Cluster-16493.57233,Cluster-16493.24426	0
GO:0016144	S-glycoside biosynthetic process	biological_process	0.0391	0.61772	2	972	18	45817	2	Cluster-16493.42076,Cluster-16493.34794	0
GO:0019758	glycosinolate biosynthetic process	biological_process	0.0391	0.61772	2	972	18	45817	2	Cluster-16493.42076,Cluster-16493.34794	0
GO:0019761	glucosinolate biosynthetic process	biological_process	0.0391	0.61772	2	972	18	45817	2	Cluster-16493.34794,Cluster-16493.42076	0
GO:0042287	MHC protein binding	molecular_function	0.039177	0.61772	2	972	13	45817	0		2	Cluster-16493.42400,Cluster-16493.32841
GO:0042289	MHC class II protein binding	molecular_function	0.039177	0.61772	2	972	13	45817	0		2	Cluster-16493.32841,Cluster-16493.42400
GO:0017069	snRNA binding	molecular_function	0.039455	0.62067	4	972	20	45817	4	Cluster-16493.27334,Cluster-16493.25421,Cluster-16493.44776,Cluster-16493.48296	0
GO:0000786	nucleosome	cellular_component	0.040427	0.6345	6	972	99	45817	2	Cluster-16493.39708,Cluster-16493.14326	4	Cluster-16493.33466,Cluster-16493.33467,Cluster-16493.28993,Cluster-16493.25818
GO:0019222	regulation of metabolic process	biological_process	0.040681	0.63496	145	972	5591	45817	83	Cluster-16493.1536,Cluster-16493.25971,Cluster-16493.45535,Cluster-16493.31542,Cluster-16493.5085,Cluster-16493.55843,Cluster-16493.35197,Cluster-16493.5814,Cluster-16493.51906,Cluster-16493.13587,Cluster-16493.58443,Cluster-16493.49481,Cluster-16493.8191,Cluster-16493.57200,Cluster-16493.39807,Cluster-16493.60304,Cluster-16493.40668,Cluster-16493.39554,Cluster-16493.26346,Cluster-16493.40245,Clu…	62	Cluster-16493.32982,Cluster-16493.34199,Cluster-16493.6132,Cluster-16493.40057,Cluster-16493.26745,Cluster-16493.33542,Cluster-16493.32349,Cluster-16493.19344,Cluster-16493.36986,Cluster-16493.45537,Cluster-16493.35066,Cluster-16493.28437,Cluster-16493.32222,Cluster-16493.32481,Cluster-16493.20115,Cluster-16493.45530,Cluster-16493.54358,Cluster-16493.30685,Cluster-16493.31424,Cluster-16493.36128,…
GO:0009865	pollen tube adhesion	biological_process	0.040735	0.63496	1	972	3	45817	0		1	Cluster-16493.27957
GO:0098740	multi organism cell adhesion	biological_process	0.040735	0.63496	1	972	3	45817	0		1	Cluster-16493.27957
GO:0018874	benzoate metabolic process	biological_process	0.041153	0.64003	7	972	128	45817	5	Cluster-16493.34794,Cluster-16493.47930,Cluster-16493.47642,Cluster-16493.42076,Cluster-16493.14755	2	Cluster-16493.30403,Cluster-16493.34634
GO:0004150	dihydroneopterin aldolase activity	molecular_function	0.041249	0.64005	1	972	3	45817	1	Cluster-16493.29908	0
GO:0010242	oxygen evolving activity	molecular_function	0.042447	0.65463	1	972	2	45817	0		1	Cluster-16493.32982
GO:0004663	Rab geranylgeranyltransferase activity	molecular_function	0.042475	0.65463	1	972	2	45817	1	Cluster-16493.28307	0
GO:0005968	Rab-protein geranylgeranyltransferase complex	cellular_component	0.042475	0.65463	1	972	2	45817	1	Cluster-16493.28307	0
GO:0009414	response to water deprivation	biological_process	0.043103	0.66146	5	972	111	45817	1	Cluster-16493.29908	4	Cluster-16493.42495,Cluster-16493.32709,Cluster-16493.33994,Cluster-16493.38873
GO:0010427	abscisic acid binding	molecular_function	0.043208	0.66146	1	972	2	45817	0		1	Cluster-16493.30542
GO:0019840	isoprenoid binding	molecular_function	0.043208	0.66146	1	972	2	45817	0		1	Cluster-16493.30542
GO:0045037	protein import into chloroplast stroma	biological_process	0.043751	0.66711	1	972	3	45817	0		1	Cluster-16493.31741
GO:0080018	anthocyanin 5-O-glucosyltransferase activity	molecular_function	0.043772	0.66711	1	972	4	45817	1	Cluster-16493.15712	0
GO:0042178	xenobiotic catabolic process	biological_process	0.044139	0.6712	3	972	36	45817	2	Cluster-16493.47642,Cluster-16493.47930	1	Cluster-16493.32333
GO:0016143	S-glycoside metabolic process	biological_process	0.04481	0.67689	2	972	19	45817	2	Cluster-16493.34794,Cluster-16493.42076	0
GO:0019757	glycosinolate metabolic process	biological_process	0.04481	0.67689	2	972	19	45817	2	Cluster-16493.42076,Cluster-16493.34794	0
GO:0019760	glucosinolate metabolic process	biological_process	0.04481	0.67689	2	972	19	45817	2	Cluster-16493.34794,Cluster-16493.42076	0
GO:0006000	fructose metabolic process	biological_process	0.045135	0.6803	7	972	148	45817	2	Cluster-16493.17732,Cluster-16493.28800	5	Cluster-16493.34296,Cluster-16493.37636,Cluster-16493.35731,Cluster-16493.35625,Cluster-16493.32785
GO:0009250	glucan biosynthetic process	biological_process	0.045456	0.68214	9	972	189	45817	8	Cluster-16493.26023,Cluster-16493.27388,Cluster-16493.49150,Cluster-16493.46196,Cluster-16493.46269,Cluster-16493.53642,Cluster-16493.45429,Cluster-16493.45249	1	Cluster-16493.35731
GO:0004643	phosphoribosylaminoimidazolecarboxamide formyltransferase activity	molecular_function	0.045489	0.68214	1	972	3	45817	1	Cluster-16493.45603	0
GO:0030284	estrogen receptor activity	molecular_function	0.045556	0.68214	2	972	13	45817	1	Cluster-16493.55843	1	Cluster-16493.27957
GO:0016758	transferase activity, transferring hexosyl groups	molecular_function	0.045839	0.68294	27	972	881	45817	16	Cluster-16493.33372,Cluster-16493.8045,Cluster-16493.46196,Cluster-16493.49150,Cluster-16493.7701,Cluster-16493.46269,Cluster-16493.55905,Cluster-16493.15712,Cluster-16493.31770,Cluster-16493.15031,Cluster-16493.33160,Cluster-16493.26023,Cluster-16493.53642,Cluster-16493.45249,Cluster-16493.45429,Cluster-16493.32753	11	Cluster-16493.32820,Cluster-16493.33822,Cluster-16493.33278,Cluster-16493.32422,Cluster-16493.25593,Cluster-16493.33853,Cluster-16493.25596,Cluster-16493.34172,Cluster-16493.32741,Cluster-16493.30128,Cluster-16493.25690
GO:0016847	1-aminocyclopropane-1-carboxylate synthase activity	molecular_function	0.045909	0.68294	1	972	2	45817	1	Cluster-7867.0	0
GO:0042218	1-aminocyclopropane-1-carboxylate biosynthetic process	biological_process	0.045909	0.68294	1	972	2	45817	1	Cluster-7867.0	0
GO:0051336	regulation of hydrolase activity	biological_process	0.046296	0.68426	8	972	157	45817	4	Cluster-16493.37484,Cluster-16493.42553,Cluster-16493.52643,Cluster-16493.27534	4	Cluster-16493.32222,Cluster-16493.31424,Cluster-16493.36318,Cluster-16493.32568
GO:0010496	intercellular transport	biological_process	0.046386	0.68426	3	972	39	45817	3	Cluster-16493.46017,Cluster-16493.57233,Cluster-16493.24426	0
GO:0003779	actin binding	molecular_function	0.046434	0.68426	12	972	281	45817	7	Cluster-16493.34136,Cluster-16493.34465,Cluster-16493.50286,Cluster-16493.37484,Cluster-16493.15278,Cluster-16493.46269,Cluster-16493.32061	5	Cluster-16493.33219,Cluster-16493.46687,Cluster-16493.32381,Cluster-16493.32579,Cluster-16493.30829
GO:0008216	spermidine metabolic process	biological_process	0.046555	0.68426	3	972	35	45817	3	Cluster-16493.33233,Cluster-16493.41258,Cluster-16493.34543	0
GO:0008295	spermidine biosynthetic process	biological_process	0.046555	0.68426	3	972	35	45817	3	Cluster-16493.34543,Cluster-16493.41258,Cluster-16493.33233	0
GO:0045333	cellular respiration	biological_process	0.046597	0.68426	18	972	502	45817	12	Cluster-16493.39282,Cluster-16493.37883,Cluster-16493.4290,Cluster-16493.27914,Cluster-16493.57798,Cluster-16493.33475,Cluster-16493.45603,Cluster-16493.57800,Cluster-16493.47725,Cluster-16493.14755,Cluster-16493.41806,Cluster-16493.4291	6	Cluster-16493.31689,Cluster-16493.53117,Cluster-16493.32588,Cluster-16493.30685,Cluster-16493.30465,Cluster-16493.34366
GO:0043605	cellular amide catabolic process	biological_process	0.04692	0.68677	2	972	15	45817	2	Cluster-16493.47930,Cluster-16493.47642	0
GO:0009425	bacterial-type flagellum basal body	cellular_component	0.046969	0.68677	2	972	17	45817	0		2	Cluster-16493.27643,Cluster-16493.36128
GO:0005525	GTP binding	molecular_function	0.04795	0.69502	35	972	1042	45817	30	Cluster-16493.42760,Cluster-16493.30004,Cluster-16493.50257,Cluster-16493.38758,Cluster-16493.38127,Cluster-16493.46070,Cluster-16493.56903,Cluster-16493.29932,Cluster-16493.4291,Cluster-16493.41258,Cluster-16493.33172,Cluster-16493.46305,Cluster-16493.33956,Cluster-16493.45158,Cluster-16493.25863,Cluster-16493.38757,Cluster-16493.51816,Cluster-16493.27652,Cluster-16493.44513,Cluster-16493.20026,…	5	Cluster-16493.46687,Cluster-16493.59362,Cluster-16493.31809,Cluster-16493.28812,Cluster-16493.34296
GO:0009804	coumarin metabolic process	biological_process	0.048178	0.69502	2	972	18	45817	2	Cluster-16493.47642,Cluster-16493.47930	0
GO:0009805	coumarin biosynthetic process	biological_process	0.048178	0.69502	2	972	18	45817	2	Cluster-16493.47642,Cluster-16493.47930	0
GO:0009810	stilbene metabolic process	biological_process	0.048178	0.69502	2	972	18	45817	2	Cluster-16493.47930,Cluster-16493.47642	0
GO:0009811	stilbene biosynthetic process	biological_process	0.048178	0.69502	2	972	18	45817	2	Cluster-16493.47930,Cluster-16493.47642	0
GO:1900674	olefin biosynthetic process	biological_process	0.048178	0.69502	2	972	18	45817	2	Cluster-16493.47642,Cluster-16493.47930	0
GO:0005960	glycine cleavage complex	cellular_component	0.048346	0.69502	1	972	3	45817	0		1	Cluster-16493.32319
GO:0019464	glycine decarboxylation via glycine cleavage system	biological_process	0.048346	0.69502	1	972	3	45817	0		1	Cluster-16493.32319
GO:0044092	negative regulation of molecular function	biological_process	0.048877	0.70118	5	972	109	45817	1	Cluster-16493.23011	4	Cluster-16493.32222,Cluster-16493.31424,Cluster-16493.32568,Cluster-16493.36318
GO:0043234	protein complex	cellular_component	0.048991	0.70134	203	972	7719	45817	121	Cluster-16493.49725,Cluster-16493.57200,Cluster-16493.53017,Cluster-16493.60304,Cluster-16493.27241,Cluster-16493.49481,Cluster-16493.39244,Cluster-16493.58443,Cluster-16493.5814,Cluster-16493.13587,Cluster-16493.58111,Cluster-16493.5085,Cluster-16493.36242,Cluster-16493.57233,Cluster-16493.9199,Cluster-16493.34015,Cluster-16493.35470,Cluster-16493.48296,Cluster-16493.46779,Cluster-16493.45535,Cl…	82	Cluster-16493.33103,Cluster-16493.35066,Cluster-16493.42400,Cluster-16493.32319,Cluster-16493.28542,Cluster-16493.45537,Cluster-16493.26745,Cluster-16493.33185,Cluster-16493.33046,Cluster-16493.32982,Cluster-16493.32760,Cluster-16493.35147,Cluster-16493.28149,Cluster-16493.40057,Cluster-16493.34646,Cluster-16493.33800,Cluster-16493.38873,Cluster-16493.20611,Cluster-16493.31201,Cluster-16493.21522…
GO:0015980	energy derivation by oxidation of organic compounds	biological_process	0.049294	0.70339	19	972	539	45817	12	Cluster-16493.41806,Cluster-16493.4291,Cluster-16493.39282,Cluster-16493.4290,Cluster-16493.37883,Cluster-16493.27914,Cluster-16493.57798,Cluster-16493.33475,Cluster-16493.45603,Cluster-16493.57800,Cluster-16493.47725,Cluster-16493.14755	7	Cluster-16493.30685,Cluster-16493.30465,Cluster-16493.34366,Cluster-16493.33997,Cluster-16493.31689,Cluster-16493.53117,Cluster-16493.32588
GO:0080119	ER body organization	biological_process	0.049339	0.70339	1	972	1	45817	1	Cluster-16493.45283	0
GO:0044249	cellular biosynthetic process	biological_process	0.049682	0.7068	264	972	10568	45817	171	Cluster-16493.20663,Cluster-16493.39807,Cluster-16493.60304,Cluster-16493.8191,Cluster-16493.38677,Cluster-16493.5814,Cluster-16493.4978,Cluster-16493.34620,Cluster-16493.27241,Cluster-16493.35990,Cluster-16493.4818,Cluster-16493.5085,Cluster-16493.42076,Cluster-16493.41806,Cluster-16493.36242,Cluster-16493.34512,Cluster-16493.35777,Cluster-16493.46597,Cluster-16493.1536,Cluster-16493.48296,Clust…	93	Cluster-16493.31370,Cluster-16493.33390,Cluster-16493.28437,Cluster-16493.34273,Cluster-16493.34634,Cluster-16493.36986,Cluster-16493.26745,Cluster-16493.33542,Cluster-16493.33432,Cluster-16493.40057,Cluster-16493.6132,Cluster-16493.34199,Cluster-16493.40727,Cluster-16493.34387,Cluster-16493.51186,Cluster-16493.38955,Cluster-16493.38873,Cluster-16493.31182,Cluster-16493.33709,Cluster-16493.18576,…
GO:0005355	glucose transmembrane transporter activity	molecular_function	0.050103	0.71132	1	972	2	45817	1	Cluster-16493.26716	0
GO:0004475	mannose-1-phosphate guanylyltransferase activity	molecular_function	0.050427	0.71215	1	972	4	45817	0		1	Cluster-16493.35731
GO:0060359	response to ammonium ion	biological_process	0.050427	0.71215	1	972	4	45817	0		1	Cluster-16493.35731
GO:0046482	para-aminobenzoic acid metabolic process	biological_process	0.050578	0.71215	1	972	5	45817	1	Cluster-16493.15712	0
GO:0080002	UDP-glucose:4-aminobenzoate acylglucosyltransferase activity	molecular_function	0.050578	0.71215	1	972	5	45817	1	Cluster-16493.15712	0
GO:0044815	DNA packaging complex	cellular_component	0.050854	0.71243	6	972	107	45817	2	Cluster-16493.39708,Cluster-16493.14326	4	Cluster-16493.33467,Cluster-16493.33466,Cluster-16493.28993,Cluster-16493.25818
GO:0055086	nucleobase-containing small molecule metabolic process	biological_process	0.050892	0.71243	70	972	2345	45817	48	Cluster-16493.25421,Cluster-16493.14755,Cluster-16493.6091,Cluster-16493.56363,Cluster-16493.44639,Cluster-16493.27313,Cluster-16493.51050,Cluster-16493.37648,Cluster-16493.36934,Cluster-16493.47642,Cluster-17544.0,Cluster-16493.58203,Cluster-16493.39701,Cluster-16493.52025,Cluster-16493.34656,Cluster-16493.33924,Cluster-16493.26706,Cluster-16493.46162,Cluster-16493.15815,Cluster-16493.40894,Clus…	22	Cluster-16493.31575,Cluster-16493.31083,Cluster-16493.32874,Cluster-16493.32341,Cluster-16493.31917,Cluster-16493.30685,Cluster-16493.33863,Cluster-16493.27739,Cluster-16493.53117,Cluster-16493.21716,Cluster-16493.22343,Cluster-16493.31414,Cluster-16493.35381,Cluster-16493.53334,Cluster-16493.20611,Cluster-16493.32785,Cluster-16493.35625,Cluster-16493.33122,Cluster-16493.37636,Cluster-16493.34634…
GO:0055065	metal ion homeostasis	biological_process	0.051001	0.71243	5	972	107	45817	3	Cluster-16493.27798,Cluster-16493.49725,Cluster-16493.28987	2	Cluster-16493.31575,Cluster-16493.53334
GO:0032993	protein-DNA complex	cellular_component	0.051074	0.71243	6	972	106	45817	2	Cluster-16493.14326,Cluster-16493.39708	4	Cluster-16493.25818,Cluster-16493.33467,Cluster-16493.33466,Cluster-16493.28993
GO:0097351	toxin-antitoxin pair type II binding	molecular_function	0.051118	0.71243	1	972	4	45817	0		1	Cluster-16493.54821
GO:0032561	guanyl ribonucleotide binding	molecular_function	0.05138	0.71462	35	972	1049	45817	30	Cluster-16493.42760,Cluster-16493.30004,Cluster-16493.50257,Cluster-16493.38127,Cluster-16493.46070,Cluster-16493.38758,Cluster-16493.56903,Cluster-16493.4291,Cluster-16493.29932,Cluster-16493.41258,Cluster-16493.33172,Cluster-16493.33956,Cluster-16493.46305,Cluster-16493.45158,Cluster-16493.25863,Cluster-16493.38757,Cluster-16493.51816,Cluster-16493.27652,Cluster-16493.27102,Cluster-16493.19764,…	5	Cluster-16493.46687,Cluster-16493.59362,Cluster-16493.31809,Cluster-16493.28812,Cluster-16493.34296
GO:0006952	defense response	biological_process	0.051607	0.71633	23	972	783	45817	9	Cluster-16493.47930,Cluster-16493.40245,Cluster-16493.42259,Cluster-16493.42339,Cluster-16493.44285,Cluster-16493.47642,Cluster-16493.46437,Cluster-16493.59552,Cluster-16493.57133	14	Cluster-16493.30999,Cluster-16493.30542,Cluster-16493.34118,Cluster-16493.32760,Cluster-16493.32982,Cluster-16493.35731,Cluster-16493.35955,Cluster-16493.38601,Cluster-16493.30876,Cluster-16493.32925,Cluster-16493.31414,Cluster-16493.36879,Cluster-16493.35066,Cluster-16493.33145
GO:0071107	response to parathyroid hormone	biological_process	0.051826	0.71791	2	972	12	45817	2	Cluster-16493.57489,Cluster-16493.57492	0
GO:0015930	glutamate synthase activity	molecular_function	0.051949	0.71816	3	972	27	45817	2	Cluster-16493.10375,Cluster-16493.41171	1	Cluster-16493.32055
GO:0051274	beta-glucan biosynthetic process	biological_process	0.052397	0.71985	8	972	163	45817	7	Cluster-16493.27388,Cluster-16493.49150,Cluster-16493.46196,Cluster-16493.46269,Cluster-16493.26023,Cluster-16493.45429,Cluster-16493.45249	1	Cluster-16493.35731
GO:0021549	cerebellum development	biological_process	0.052492	0.71985	1	972	3	45817	1	Cluster-16493.33679	0
GO:0022037	metencephalon development	biological_process	0.052492	0.71985	1	972	3	45817	1	Cluster-16493.33679	0
GO:0030902	hindbrain development	biological_process	0.052492	0.71985	1	972	3	45817	1	Cluster-16493.33679	0
GO:0060590	ATPase regulator activity	molecular_function	0.052808	0.72273	6	972	124	45817	3	Cluster-16493.39244,Cluster-16493.25779,Cluster-16493.25449	3	Cluster-16493.32568,Cluster-16493.36318,Cluster-16493.31424
GO:0009809	lignin biosynthetic process	biological_process	0.053125	0.72557	2	972	19	45817	2	Cluster-16493.47930,Cluster-16493.47642	0
GO:0016653	oxidoreductase activity, acting on NAD(P)H, heme protein as acceptor	molecular_function	0.053227	0.72557	1	972	2	45817	1	Cluster-16493.33679	0
GO:0055076	transition metal ion homeostasis	biological_process	0.054187	0.73718	3	972	39	45817	2	Cluster-16493.27798,Cluster-16493.28987	1	Cluster-16493.53334
GO:0004066	asparagine synthase (glutamine-hydrolyzing) activity	molecular_function	0.05456	0.74078	2	972	18	45817	1	Cluster-16493.31489	1	Cluster-16493.33158
GO:0016743	carboxyl- or carbamoyltransferase activity	molecular_function	0.054915	0.74412	2	972	16	45817	2	Cluster-16493.33160,Cluster-16493.33372	0
GO:0004197	cysteine-type endopeptidase activity	molecular_function	0.055334	0.74832	8	972	182	45817	3	Cluster-16493.49875,Cluster-16493.32363,Cluster-16493.33475	5	Cluster-16493.32503,Cluster-16493.19855,Cluster-16493.40092,Cluster-16493.53117,Cluster-16493.32333
GO:0009744	response to sucrose	biological_process	0.055558	0.74839	2	972	15	45817	1	Cluster-16493.28800	1	Cluster-16493.31741
GO:0034285	response to disaccharide	biological_process	0.055558	0.74839	2	972	15	45817	1	Cluster-16493.28800	1	Cluster-16493.31741
GO:0019898	extrinsic component of membrane	cellular_component	0.055929	0.74839	7	972	167	45817	0		7	Cluster-16493.32760,Cluster-16493.28149,Cluster-16493.36519,Cluster-16493.32982,Cluster-16493.33147,Cluster-16493.45170,Cluster-16493.35066
GO:0042132	fructose 1,6-bisphosphate 1-phosphatase activity	molecular_function	0.056332	0.74839	2	972	18	45817	0		2	Cluster-16493.37636,Cluster-16493.35625
GO:0017070	U6 snRNA binding	molecular_function	0.056604	0.74839	3	972	10	45817	3	Cluster-16493.27334,Cluster-16493.25421,Cluster-16493.48296	0
GO:0097164	ammonium ion metabolic process	biological_process	0.056708	0.74839	3	972	38	45817	3	Cluster-16493.33233,Cluster-16493.41258,Cluster-16493.34543	0
GO:0016628	oxidoreductase activity, acting on the CH-CH group of donors, NAD or NADP as acceptor	molecular_function	0.05702	0.74839	7	972	162	45817	6	Cluster-16493.46305,Cluster-16493.47930,Cluster-16493.28957,Cluster-16493.47642,Cluster-16493.41171,Cluster-16493.18653	1	Cluster-16493.34273
GO:0018871	1-aminocyclopropane-1-carboxylate metabolic process	biological_process	0.057097	0.74839	1	972	4	45817	1	Cluster-7867.0	0
GO:0046108	uridine metabolic process	biological_process	0.057432	0.74839	1	972	3	45817	1	Cluster-16493.27388	0
GO:0046109	uridine biosynthetic process	biological_process	0.057432	0.74839	1	972	3	45817	1	Cluster-16493.27388	0
GO:0008901	ferredoxin hydrogenase activity	molecular_function	0.057801	0.74839	1	972	3	45817	1	Cluster-16493.45603	0
GO:0009375	ferredoxin hydrogenase complex	cellular_component	0.057801	0.74839	1	972	3	45817	1	Cluster-16493.45603	0
GO:0016699	oxidoreductase activity, acting on hydrogen as donor, iron-sulfur protein as acceptor	molecular_function	0.057801	0.74839	1	972	3	45817	1	Cluster-16493.45603	0
GO:0003724	RNA helicase activity	molecular_function	0.057816	0.74839	13	972	309	45817	13	Cluster-16493.38127,Cluster-16493.25863,Cluster-16493.47399,Cluster-16493.29932,Cluster-16493.47397,Cluster-16493.51816,Cluster-16493.56363,Cluster-16493.34015,Cluster-16493.60304,Cluster-16493.30004,Cluster-16493.45158,Cluster-16493.19764,Cluster-16493.50257	0
GO:0002949	tRNA threonylcarbamoyladenosine modification	biological_process	0.057901	0.74839	10	972	218	45817	10	Cluster-16493.42760,Cluster-16493.60304,Cluster-16493.56363,Cluster-16493.19764,Cluster-16493.47399,Cluster-16493.25863,Cluster-16493.38127,Cluster-16493.51816,Cluster-16493.47397,Cluster-16493.29932	0
GO:0070525	tRNA threonylcarbamoyladenosine metabolic process	biological_process	0.057901	0.74839	10	972	218	45817	10	Cluster-16493.56363,Cluster-16493.42760,Cluster-16493.60304,Cluster-16493.19764,Cluster-16493.25863,Cluster-16493.38127,Cluster-16493.47399,Cluster-16493.29932,Cluster-16493.51816,Cluster-16493.47397	0
GO:0002064	epithelial cell development	biological_process	0.058073	0.74839	4	972	66	45817	3	Cluster-16493.57958,Cluster-16493.57489,Cluster-16493.57492	1	Cluster-16493.32579
GO:0002065	columnar/cuboidal epithelial cell differentiation	biological_process	0.058073	0.74839	4	972	66	45817	3	Cluster-16493.57958,Cluster-16493.57492,Cluster-16493.57489	1	Cluster-16493.32579
GO:0002066	columnar/cuboidal epithelial cell development	biological_process	0.058073	0.74839	4	972	66	45817	3	Cluster-16493.57489,Cluster-16493.57492,Cluster-16493.57958	1	Cluster-16493.32579
GO:0005213	structural constituent of chorion	molecular_function	0.058073	0.74839	4	972	66	45817	3	Cluster-16493.57958,Cluster-16493.57489,Cluster-16493.57492	1	Cluster-16493.32579
GO:0007292	female gamete generation	biological_process	0.058073	0.74839	4	972	66	45817	3	Cluster-16493.57489,Cluster-16493.57492,Cluster-16493.57958	1	Cluster-16493.32579
GO:0007304	chorion-containing eggshell formation	biological_process	0.058073	0.74839	4	972	66	45817	3	Cluster-16493.57489,Cluster-16493.57492,Cluster-16493.57958	1	Cluster-16493.32579
GO:0030703	eggshell formation	biological_process	0.058073	0.74839	4	972	66	45817	3	Cluster-16493.57492,Cluster-16493.57489,Cluster-16493.57958	1	Cluster-16493.32579
GO:0030707	ovarian follicle cell development	biological_process	0.058073	0.74839	4	972	66	45817	3	Cluster-16493.57958,Cluster-16493.57492,Cluster-16493.57489	1	Cluster-16493.32579
GO:0048477	oogenesis	biological_process	0.058073	0.74839	4	972	66	45817	3	Cluster-16493.57958,Cluster-16493.57492,Cluster-16493.57489	1	Cluster-16493.32579
GO:0006621	protein retention in ER lumen	biological_process	0.058579	0.75067	2	972	25	45817	0		2	Cluster-16493.31139,Cluster-16493.31142
GO:0035437	maintenance of protein localization in endoplasmic reticulum	biological_process	0.058579	0.75067	2	972	25	45817	0		2	Cluster-16493.31139,Cluster-16493.31142
GO:0046923	ER retention sequence binding	molecular_function	0.058579	0.75067	2	972	25	45817	0		2	Cluster-16493.31142,Cluster-16493.31139
GO:0005509	calcium ion binding	molecular_function	0.058904	0.75343	19	972	633	45817	6	Cluster-16493.57798,Cluster-16493.57800,Cluster-16493.32786,Cluster-16493.57311,Cluster-16493.34912,Cluster-16493.16981	13	Cluster-16493.25212,Cluster-16493.33147,Cluster-16493.32982,Cluster-16493.34074,Cluster-16493.32760,Cluster-16493.23726,Cluster-16493.28149,Cluster-16493.32353,Cluster-16493.39671,Cluster-16493.26300,Cluster-16493.35066,Cluster-16493.33145,Cluster-16493.32874
GO:0009620	response to fungus	biological_process	0.059026	0.75357	4	972	82	45817	0		4	Cluster-16493.33145,Cluster-16493.38601,Cluster-16493.35955,Cluster-16493.36879
GO:0019001	guanyl nucleotide binding	molecular_function	0.059304	0.75467	35	972	1065	45817	30	Cluster-16493.45158,Cluster-16493.33172,Cluster-16493.41258,Cluster-16493.33956,Cluster-16493.46305,Cluster-16493.38757,Cluster-16493.51816,Cluster-16493.25863,Cluster-16493.30004,Cluster-16493.50257,Cluster-16493.42760,Cluster-16493.4291,Cluster-16493.29932,Cluster-16493.46070,Cluster-16493.38127,Cluster-16493.38758,Cluster-16493.56903,Cluster-16493.27860,Cluster-16493.56901,Cluster-16493.40699,…	5	Cluster-16493.59362,Cluster-16493.46687,Cluster-16493.34296,Cluster-16493.31809,Cluster-16493.28812
GO:0009415	response to water	biological_process	0.059421	0.75467	5	972	122	45817	1	Cluster-16493.29908	4	Cluster-16493.42495,Cluster-16493.32709,Cluster-16493.33994,Cluster-16493.38873
GO:0048585	negative regulation of response to stimulus	biological_process	0.059523	0.75467	4	972	68	45817	4	Cluster-16493.25739,Cluster-16493.27241,Cluster-16493.37860,Cluster-16493.39807	0
GO:0009538	photosystem I reaction center	cellular_component	0.059569	0.75467	2	972	25	45817	0		2	Cluster-16493.32528,Cluster-16493.31176
GO:0006596	polyamine biosynthetic process	biological_process	0.060033	0.75467	3	972	39	45817	3	Cluster-16493.34543,Cluster-16493.33233,Cluster-16493.41258	0
GO:0050897	cobalt ion binding	molecular_function	0.060183	0.75467	3	972	50	45817	1	Cluster-16493.8191	2	Cluster-16493.27957,Cluster-16493.32381
GO:0072595	maintenance of protein localization in organelle	biological_process	0.060398	0.75467	2	972	26	45817	0		2	Cluster-16493.31139,Cluster-16493.31142
GO:0006274	DNA replication termination	biological_process	0.060596	0.75467	1	972	3	45817	1	Cluster-16493.4818	0
GO:0003916	DNA topoisomerase activity	molecular_function	0.060829	0.75467	5	972	85	45817	5	Cluster-16493.45187,Cluster-16493.58558,Cluster-16493.40762,Cluster-16493.53562,Cluster-16493.7241	0
GO:0000148	1,3-beta-D-glucan synthase complex	cellular_component	0.060918	0.75467	4	972	35	45817	4	Cluster-16493.26023,Cluster-16493.49150,Cluster-16493.45429,Cluster-16493.45249	0
GO:0003843	1,3-beta-D-glucan synthase activity	molecular_function	0.060918	0.75467	4	972	35	45817	4	Cluster-16493.26023,Cluster-16493.45429,Cluster-16493.45249,Cluster-16493.49150	0
GO:0006074	(1->3)-beta-D-glucan metabolic process	biological_process	0.060918	0.75467	4	972	35	45817	4	Cluster-16493.26023,Cluster-16493.49150,Cluster-16493.45429,Cluster-16493.45249	0
GO:0006075	(1->3)-beta-D-glucan biosynthetic process	biological_process	0.060918	0.75467	4	972	35	45817	4	Cluster-16493.26023,Cluster-16493.45429,Cluster-16493.45249,Cluster-16493.49150	0
GO:0006595	polyamine metabolic process	biological_process	0.061097	0.75467	3	972	40	45817	3	Cluster-16493.34543,Cluster-16493.41258,Cluster-16493.33233	0
GO:0016884	carbon-nitrogen ligase activity, with glutamine as amido-N-donor	molecular_function	0.061235	0.75467	3	972	42	45817	2	Cluster-16493.31489,Cluster-16493.40894	1	Cluster-16493.33158
GO:0010069	zygote asymmetric cytokinesis in embryo sac	biological_process	0.061375	0.75467	1	972	2	45817	1	Cluster-16493.29559	0
GO:0010070	zygote asymmetric cell division	biological_process	0.061375	0.75467	1	972	2	45817	1	Cluster-16493.29559	0
GO:0010425	DNA methylation on cytosine within a CNG sequence	biological_process	0.061375	0.75467	1	972	2	45817	1	Cluster-16493.29559	0
GO:0098542	defense response to other organism	biological_process	0.061391	0.75467	12	972	385	45817	2	Cluster-16493.42339,Cluster-16493.40245	10	Cluster-16493.35731,Cluster-16493.36879,Cluster-16493.35955,Cluster-16493.32982,Cluster-16493.38601,Cluster-16493.33145,Cluster-16493.35066,Cluster-16493.32760,Cluster-16493.34118,Cluster-16493.31414
GO:0006334	nucleosome assembly	biological_process	0.061457	0.75467	5	972	94	45817	1	Cluster-16493.14326	4	Cluster-16493.25818,Cluster-16493.33466,Cluster-16493.33467,Cluster-16493.28993
GO:0034728	nucleosome organization	biological_process	0.061457	0.75467	5	972	94	45817	1	Cluster-16493.14326	4	Cluster-16493.25818,Cluster-16493.33466,Cluster-16493.33467,Cluster-16493.28993
GO:0016711	flavonoid 3'-monooxygenase activity	molecular_function	0.06157	0.75467	1	972	2	45817	0		1	Cluster-16493.26745
GO:0008199	ferric iron binding	molecular_function	0.061759	0.75467	3	972	37	45817	2	Cluster-16493.28987,Cluster-16493.27798	1	Cluster-16493.53334
GO:0009084	glutamine family amino acid biosynthetic process	biological_process	0.06248	0.76027	4	972	60	45817	3	Cluster-16493.41171,Cluster-16493.38677,Cluster-16493.10375	1	Cluster-16493.32055
GO:0031323	regulation of cellular metabolic process	biological_process	0.062603	0.76027	133	972	5200	45817	74	Cluster-16493.43348,Cluster-16493.31489,Cluster-16493.38127,Cluster-16493.25005,Cluster-16493.29932,Cluster-16493.4364,Cluster-16493.26346,Cluster-16493.31615,Cluster-16493.40245,Cluster-16493.49887,Cluster-16493.36002,Cluster-16493.27102,Cluster-16493.19764,Cluster-16493.44317,Cluster-16493.25739,Cluster-16493.36327,Cluster-16493.46025,Cluster-16493.39219,Cluster-16493.29559,Cluster-16493.27414,…	59	Cluster-16493.30685,Cluster-16493.36128,Cluster-16493.32481,Cluster-16493.20115,Cluster-16493.45530,Cluster-16493.54358,Cluster-16493.38873,Cluster-16493.34387,Cluster-16493.51186,Cluster-16493.40514,Cluster-16493.40727,Cluster-16493.23712,Cluster-16493.18576,Cluster-16493.26745,Cluster-16493.33542,Cluster-16493.32349,Cluster-16493.34199,Cluster-16493.6132,Cluster-16493.32982,Cluster-16493.40057,…
GO:0016787	hydrolase activity	molecular_function	0.062606	0.76027	217	972	8114	45817	135	Cluster-16493.31337,Cluster-16493.33508,Cluster-16493.19764,Cluster-16493.27102,Cluster-16493.38203,Cluster-16493.36002,Cluster-16493.39708,Cluster-16493.34208,Cluster-16493.7290,Cluster-16493.39695,Cluster-16493.43132,Cluster-16493.40894,Cluster-16493.36334,Cluster-16493.39794,Cluster-16493.41433,Cluster-16493.37054,Cluster-16493.49954,Cluster-16493.29932,Cluster-17544.0,Cluster-16493.58683,Clus…	82	Cluster-16493.40514,Cluster-16493.40727,Cluster-16493.35952,Cluster-16493.28760,Cluster-16493.31182,Cluster-16493.34472,Cluster-16493.25593,Cluster-16493.36068,Cluster-16493.32040,Cluster-16493.30128,Cluster-16493.30779,Cluster-16493.29766,Cluster-16493.47886,Cluster-16493.28637,Cluster-16493.36128,Cluster-16493.40092,Cluster-16493.39644,Cluster-16493.31082,Cluster-16493.34018,Cluster-16493.32222…
GO:0006529	asparagine biosynthetic process	biological_process	0.062661	0.76027	2	972	21	45817	1	Cluster-16493.31489	1	Cluster-16493.33158
GO:0016682	oxidoreductase activity, acting on diphenols and related substances as donors, oxygen as acceptor	molecular_function	0.063821	0.77236	3	972	44	45817	3	Cluster-16493.36622,Cluster-16493.32149,Cluster-16493.7598	0
GO:0004474	malate synthase activity	molecular_function	0.063883	0.77236	1	972	4	45817	0		1	Cluster-16493.34366
GO:0008430	selenium binding	molecular_function	0.064657	0.78033	1	972	3	45817	0		1	Cluster-16493.34286
GO:0006537	glutamate biosynthetic process	biological_process	0.064801	0.78069	3	972	31	45817	2	Cluster-16493.41171,Cluster-16493.10375	1	Cluster-16493.32055
GO:0008172	S-methyltransferase activity	molecular_function	0.064964	0.78128	4	972	65	45817	4	Cluster-16493.35837,Cluster-16493.35838,Cluster-16493.34543,Cluster-16493.37883	0
GO:0042545	cell wall modification	biological_process	0.065113	0.78169	4	972	87	45817	4	Cluster-16493.35576,Cluster-16493.39708,Cluster-16493.23011,Cluster-16493.7201	0
GO:0000287	magnesium ion binding	molecular_function	0.06555	0.78405	13	972	252	45817	11	Cluster-16493.52026,Cluster-16493.20993,Cluster-16493.32392,Cluster-16493.52025,Cluster-16493.28126,Cluster-16493.54580,Cluster-16493.33475,Cluster-16493.35777,Cluster-16493.34656,Cluster-16493.33494,Cluster-16493.36934	2	Cluster-16493.40065,Cluster-16493.23340
GO:0009308	amine metabolic process	biological_process	0.065778	0.78405	17	972	495	45817	14	Cluster-16493.51816,Cluster-16493.34543,Cluster-16493.25863,Cluster-16493.28126,Cluster-16493.14755,Cluster-16493.47930,Cluster-16493.41258,Cluster-16493.29932,Cluster-16493.16977,Cluster-16493.33233,Cluster-16493.38127,Cluster-16493.19764,Cluster-16493.36934,Cluster-16493.47642	3	Cluster-16493.34634,Cluster-16493.31809,Cluster-16493.30403
GO:0007276	gamete generation	biological_process	0.06578	0.78405	7	972	146	45817	5	Cluster-16493.39708,Cluster-16493.57958,Cluster-16493.57489,Cluster-16493.46269,Cluster-16493.57492	2	Cluster-16493.32579,Cluster-16493.12723
GO:0009066	aspartate family amino acid metabolic process	biological_process	0.065892	0.78405	19	972	503	45817	13	Cluster-16493.47930,Cluster-16493.38677,Cluster-16493.14755,Cluster-16493.35837,Cluster-16493.28957,Cluster-16493.26706,Cluster-16493.34543,Cluster-16493.29559,Cluster-16493.47642,Cluster-16493.35838,Cluster-16493.51050,Cluster-16493.31489,Cluster-16493.20967	6	Cluster-16493.39204,Cluster-16493.34634,Cluster-16493.33997,Cluster-16493.30403,Cluster-16493.33158,Cluster-16493.34273
GO:0006265	DNA topological change	biological_process	0.066053	0.78405	5	972	88	45817	5	Cluster-16493.7241,Cluster-16493.53562,Cluster-16493.40762,Cluster-16493.58558,Cluster-16493.45187	0
GO:0000097	sulfur amino acid biosynthetic process	biological_process	0.066055	0.78405	4	972	54	45817	4	Cluster-16493.34543,Cluster-16493.35838,Cluster-16493.41327,Cluster-16493.35837	0
GO:0000160	phosphorelay signal transduction system	biological_process	0.066111	0.78405	10	972	226	45817	7	Cluster-16493.20219,Cluster-16493.43529,Cluster-16493.41699,Cluster-16493.4364,Cluster-16493.6182,Cluster-16493.1536,Cluster-16493.39554	3	Cluster-16493.28639,Cluster-16493.51186,Cluster-16493.33046
GO:0006013	mannose metabolic process	biological_process	0.066892	0.79195	7	972	157	45817	2	Cluster-16493.28800,Cluster-16493.17732	5	Cluster-16493.35731,Cluster-16493.34296,Cluster-16493.37636,Cluster-16493.32785,Cluster-16493.35625
GO:0003824	catalytic activity	molecular_function	0.067022	0.7921	518	972	21588	45817	316	Cluster-16493.43132,Cluster-16493.57800,Cluster-16493.41325,Cluster-16493.47695,Cluster-16493.49150,Cluster-16493.31337,Cluster-16493.33508,Cluster-16493.27102,Cluster-16493.36002,Cluster-16493.47294,Cluster-16493.16036,Cluster-16493.58476,Cluster-16493.57878,Cluster-16493.39554,Cluster-16493.26533,Cluster-16493.52025,Cluster-16493.38127,Cluster-16493.41308,Cluster-16493.13587,Cluster-16493.42962…	202	Cluster-16493.25593,Cluster-16493.28195,Cluster-16493.34262,Cluster-16493.40514,Cluster-16493.35316,Cluster-16493.40225,Cluster-16493.34118,Cluster-16493.36336,Cluster-16493.19344,Cluster-16493.28542,Cluster-16493.18906,Cluster-16493.18076,Cluster-16493.32333,Cluster-16493.33800,Cluster-16493.40065,Cluster-16493.33122,Cluster-16493.30403,Cluster-16493.32684,Cluster-16493.53117,Cluster-16493.31414…
GO:0046658	anchored component of plasma membrane	cellular_component	0.067486	0.79622	2	972	26	45817	2	Cluster-16493.41172,Cluster-16493.9832	0
GO:1901135	carbohydrate derivative metabolic process	biological_process	0.068422	0.80378	71	972	2528	45817	46	Cluster-16493.40894,Cluster-16493.15815,Cluster-16493.46162,Cluster-16493.33924,Cluster-16493.41699,Cluster-16493.34656,Cluster-16493.36002,Cluster-16493.33160,Cluster-16493.28800,Cluster-16493.44639,Cluster-16493.38757,Cluster-16493.6091,Cluster-16493.14755,Cluster-16493.52025,Cluster-17544.0,Cluster-16493.47642,Cluster-16493.37648,Cluster-16493.36934,Cluster-16493.51050,Cluster-16493.27313,Clus…	25	Cluster-16493.21716,Cluster-16493.53117,Cluster-16493.27739,Cluster-16493.33863,Cluster-16493.53334,Cluster-16493.31887,Cluster-16493.35381,Cluster-16493.22343,Cluster-16493.31414,Cluster-16493.31083,Cluster-16493.31917,Cluster-16493.30685,Cluster-16493.33483,Cluster-16493.32341,Cluster-16493.32580,Cluster-16493.42495,Cluster-16493.34634,Cluster-16493.32645,Cluster-16493.14385,Cluster-16493.31370…
GO:0004016	adenylate cyclase activity	molecular_function	0.068553	0.80378	1	972	4	45817	1	Cluster-16493.20993	0
GO:0006171	cAMP biosynthetic process	biological_process	0.068553	0.80378	1	972	4	45817	1	Cluster-16493.20993	0
GO:0051082	unfolded protein binding	molecular_function	0.068597	0.80378	11	972	338	45817	8	Cluster-16493.7055,Cluster-16493.44708,Cluster-16493.44710,Cluster-16493.38728,Cluster-16493.44707,Cluster-16493.44702,Cluster-16493.42553,Cluster-16493.6985	3	Cluster-16493.34074,Cluster-16493.38148,Cluster-16493.23968
GO:0019953	sexual reproduction	biological_process	0.068734	0.80401	9	972	203	45817	5	Cluster-16493.57489,Cluster-16493.46269,Cluster-16493.57958,Cluster-16493.57492,Cluster-16493.39708	4	Cluster-16493.32579,Cluster-16493.12723,Cluster-16493.33997,Cluster-16493.33329
GO:0004512	inositol-3-phosphate synthase activity	molecular_function	0.06899	0.80426	1	972	4	45817	0		1	Cluster-16493.33432
GO:0006021	inositol biosynthetic process	biological_process	0.06899	0.80426	1	972	4	45817	0		1	Cluster-16493.33432
GO:0071310	cellular response to organic substance	biological_process	0.070156	0.81646	10	972	243	45817	7	Cluster-16493.25739,Cluster-16493.4364,Cluster-16493.37860,Cluster-16493.39807,Cluster-16493.32748,Cluster-16493.55843,Cluster-16493.57133	3	Cluster-16493.27957,Cluster-16493.38873,Cluster-16493.33994
GO:0003937	IMP cyclohydrolase activity	molecular_function	0.070556	0.81816	1	972	4	45817	1	Cluster-16493.45603	0
GO:0006558	L-phenylalanine metabolic process	biological_process	0.070661	0.81816	7	972	175	45817	5	Cluster-16493.36934,Cluster-16493.47930,Cluster-16493.16977,Cluster-16493.28126,Cluster-16493.47642	2	Cluster-16493.32333,Cluster-16493.42495
GO:1902221	erythrose 4-phosphate/phosphoenolpyruvate family amino acid metabolic process	biological_process	0.070661	0.81816	7	972	175	45817	5	Cluster-16493.36934,Cluster-16493.47930,Cluster-16493.16977,Cluster-16493.47642,Cluster-16493.28126	2	Cluster-16493.32333,Cluster-16493.42495
GO:0060255	regulation of macromolecule metabolic process	biological_process	0.071439	0.8246	132	972	5186	45817	76	Cluster-16493.30775,Cluster-16493.40776,Cluster-16493.43529,Cluster-16493.54597,Cluster-16493.43178,Cluster-16493.57689,Cluster-16493.40155,Cluster-16493.43619,Cluster-16493.41192,Cluster-16493.36328,Cluster-16493.44249,Cluster-16493.37453,Cluster-16493.27238,Cluster-16493.16977,Cluster-16493.17709,Cluster-16493.47970,Cluster-16493.37860,Cluster-16493.7613,Cluster-16493.29539,Cluster-16493.57958,…	56	Cluster-16493.36993,Cluster-16493.34904,Cluster-16493.30855,Cluster-16493.28812,Cluster-16493.27643,Cluster-16493.45170,Cluster-16493.46687,Cluster-16493.20988,Cluster-16493.31575,Cluster-16493.30448,Cluster-16493.29821,Cluster-16493.33550,Cluster-16493.28993,Cluster-16493.19581,Cluster-16493.32575,Cluster-16493.39911,Cluster-16493.27957,Cluster-16493.39671,Cluster-16493.31606,Cluster-16493.33058…
GO:0016620	oxidoreductase activity, acting on the aldehyde or oxo group of donors, NAD or NADP as acceptor	molecular_function	0.071458	0.8246	5	972	111	45817	3	Cluster-16493.28957,Cluster-16493.30552,Cluster-16493.33963	2	Cluster-16493.36336,Cluster-16493.42495
GO:0016480	negative regulation of transcription from RNA polymerase III promoter	biological_process	0.071948	0.82869	1	972	3	45817	0		1	Cluster-16493.6132
GO:0003707	steroid hormone receptor activity	molecular_function	0.072054	0.82869	3	972	42	45817	2	Cluster-16493.17709,Cluster-16493.55843	1	Cluster-16493.27957
GO:0018759	methenyltetrahydromethanopterin cyclohydrolase activity	molecular_function	0.072497	0.83122	1	972	3	45817	1	Cluster-16493.47970	0
GO:0010154	fruit development	biological_process	0.072518	0.83122	7	972	165	45817	5	Cluster-16493.34543,Cluster-16493.47728,Cluster-16493.29559,Cluster-16493.40245,Cluster-16493.6055	2	Cluster-16493.27957,Cluster-16493.34118
GO:0032440	2-alkenal reductase [NAD(P)] activity	molecular_function	0.072757	0.83257	2	972	22	45817	2	Cluster-16493.46305,Cluster-16493.18653	0
GO:0010224	response to UV-B	biological_process	0.073509	0.83671	2	972	22	45817	1	Cluster-16493.32617	1	Cluster-16493.33751
GO:0033218	amide binding	molecular_function	0.073721	0.83671	3	972	54	45817	0		3	Cluster-16493.31142,Cluster-16493.40225,Cluster-16493.31139
GO:0008905	mannose-phosphate guanylyltransferase activity	molecular_function	0.073812	0.83671	1	972	5	45817	0		1	Cluster-16493.35731
GO:0032392	DNA geometric change	biological_process	0.073849	0.83671	1	972	4	45817	0		1	Cluster-16493.32925
GO:0032508	DNA duplex unwinding	biological_process	0.073849	0.83671	1	972	4	45817	0		1	Cluster-16493.32925
GO:0044445	cytosolic part	cellular_component	0.073852	0.83671	9	972	302	45817	7	Cluster-16493.36631,Cluster-16493.33212,Cluster-16493.28126,Cluster-16493.32617,Cluster-16493.17732,Cluster-16493.36934,Cluster-16493.28800	2	Cluster-16493.32055,Cluster-16493.32785
GO:0004777	succinate-semialdehyde dehydrogenase (NAD+) activity	molecular_function	0.074321	0.83924	1	972	3	45817	0		1	Cluster-16493.36336
GO:0009013	succinate-semialdehyde dehydrogenase [NAD(P)+] activity	molecular_function	0.074321	0.83924	1	972	3	45817	0		1	Cluster-16493.36336
GO:0004385	guanylate kinase activity	molecular_function	0.074759	0.8428	1	972	4	45817	1	Cluster-16493.50257	0
GO:0044271	cellular nitrogen compound biosynthetic process	biological_process	0.0754	0.84863	201	972	8008	45817	124	Cluster-16493.49725,Cluster-16493.8191,Cluster-16493.57200,Cluster-16493.53017,Cluster-16493.27513,Cluster-16493.60304,Cluster-16493.39224,Cluster-16493.39807,Cluster-16493.35197,Cluster-16493.34543,Cluster-16493.4978,Cluster-16493.34620,Cluster-16493.49481,Cluster-16493.58443,Cluster-16493.5814,Cluster-16493.13587,Cluster-16493.55843,Cluster-16493.5085,Cluster-16493.36242,Cluster-16493.33233,Clu…	77	Cluster-16493.35066,Cluster-16493.33390,Cluster-16493.31370,Cluster-16493.28437,Cluster-16493.45537,Cluster-16493.36986,Cluster-16493.34634,Cluster-16493.19344,Cluster-16493.33542,Cluster-16493.26745,Cluster-16493.33185,Cluster-16493.32349,Cluster-16493.34199,Cluster-16493.6132,Cluster-16493.40065,Cluster-16493.32982,Cluster-16493.40057,Cluster-16493.38873,Cluster-16493.20611,Cluster-16493.33158,…
GO:0009808	lignin metabolic process	biological_process	0.075991	0.85387	2	972	28	45817	2	Cluster-16493.47930,Cluster-16493.47642	0
GO:0006725	cellular aromatic compound metabolic process	biological_process	0.07617	0.85447	284	972	11316	45817	185	Cluster-16493.49887,Cluster-16493.56363,Cluster-16493.43304,Cluster-16493.58476,Cluster-16493.41171,Cluster-16493.56210,Cluster-16493.26533,Cluster-16493.4364,Cluster-17544.0,Cluster-16493.38127,Cluster-16493.52267,Cluster-16493.52025,Cluster-16493.29559,Cluster-16493.46162,Cluster-16493.46025,Cluster-16493.40894,Cluster-16493.7490,Cluster-16493.44317,Cluster-16493.38203,Cluster-16493.33508,Clust…	99	Cluster-16493.32481,Cluster-16493.31083,Cluster-16493.33354,Cluster-16493.30779,Cluster-16493.29695,Cluster-16493.32874,Cluster-16493.36336,Cluster-16493.36128,Cluster-16493.30685,Cluster-16493.33863,Cluster-16493.40514,Cluster-16493.22343,Cluster-16493.20611,Cluster-16493.53334,Cluster-16493.32333,Cluster-16493.33800,Cluster-16493.32982,Cluster-16493.40065,Cluster-16493.33122,Cluster-16493.33185…
GO:0044237	cellular metabolic process	biological_process	0.07661	0.858	489	972	20679	45817	292	Cluster-16493.20967,Cluster-16493.44710,Cluster-16493.23025,Cluster-16493.7750,Cluster-16493.42760,Cluster-16493.26959,Cluster-16493.50257,Cluster-16493.43433,Cluster-16493.44702,Cluster-16493.59668,Cluster-16493.12149,Cluster-16493.46196,Cluster-16493.46269,Cluster-16493.33212,Cluster-16493.51816,Cluster-16493.36048,Cluster-16493.13392,Cluster-16493.42339,Cluster-16493.24336,Cluster-16493.4290,C…	197	Cluster-16493.34376,Cluster-16493.31503,Cluster-16493.34079,Cluster-16493.31277,Cluster-16493.37636,Cluster-16493.33287,Cluster-16493.31689,Cluster-16493.33822,Cluster-16493.30999,Cluster-16493.35731,Cluster-16493.16920,Cluster-16493.35625,Cluster-16493.34048,Cluster-16493.43635,Cluster-16493.40001,Cluster-16493.35269,Cluster-16493.39911,Cluster-16493.33853,Cluster-16493.19581,Cluster-16493.30876…
GO:0009793	embryo development ending in seed dormancy	biological_process	0.07714	0.86254	5	972	102	45817	4	Cluster-16493.6055,Cluster-16493.47728,Cluster-16493.40245,Cluster-16493.29559	1	Cluster-16493.34118
GO:0031497	chromatin assembly	biological_process	0.077391	0.86393	5	972	100	45817	1	Cluster-16493.14326	4	Cluster-16493.28993,Cluster-16493.33467,Cluster-16493.33466,Cluster-16493.25818
GO:0051273	beta-glucan metabolic process	biological_process	0.077605	0.86491	8	972	178	45817	7	Cluster-16493.46269,Cluster-16493.27388,Cluster-16493.49150,Cluster-16493.46196,Cluster-16493.26023,Cluster-16493.45429,Cluster-16493.45249	1	Cluster-16493.35731
GO:0033293	monocarboxylic acid binding	molecular_function	0.077922	0.86702	1	972	5	45817	0		1	Cluster-16493.30542
GO:0004190	aspartic-type endopeptidase activity	molecular_function	0.078583	0.87154	12	972	331	45817	4	Cluster-16493.28586,Cluster-16493.16477,Cluster-16493.49725,Cluster-16493.34392	8	Cluster-16493.41047,Cluster-16493.27789,Cluster-16493.30574,Cluster-16493.31992,Cluster-16493.36068,Cluster-16493.31182,Cluster-16493.31082,Cluster-16493.34930
GO:0070001	aspartic-type peptidase activity	molecular_function	0.078583	0.87154	12	972	331	45817	4	Cluster-16493.28586,Cluster-16493.16477,Cluster-16493.49725,Cluster-16493.34392	8	Cluster-16493.41047,Cluster-16493.27789,Cluster-16493.30574,Cluster-16493.31992,Cluster-16493.36068,Cluster-16493.31182,Cluster-16493.34930,Cluster-16493.31082
GO:0009411	response to UV	biological_process	0.078811	0.87266	3	972	42	45817	2	Cluster-16493.32748,Cluster-16493.32617	1	Cluster-16493.33751
GO:0033692	cellular polysaccharide biosynthetic process	biological_process	0.079664	0.88068	10	972	250	45817	9	Cluster-16493.27388,Cluster-16493.49150,Cluster-16493.46196,Cluster-16493.46269,Cluster-16493.26023,Cluster-16493.15815,Cluster-16493.53642,Cluster-16493.45429,Cluster-16493.45249	1	Cluster-16493.35731
GO:0010541	acropetal auxin transport	biological_process	0.080102	0.88409	1	972	2	45817	1	Cluster-16493.32748	0
GO:0004869	cysteine-type endopeptidase inhibitor activity	molecular_function	0.08102	0.89259	2	972	26	45817	1	Cluster-16493.47871	1	Cluster-16493.26745
GO:0009626	plant-type hypersensitive response	biological_process	0.081133	0.89259	2	972	26	45817	2	Cluster-16493.47930,Cluster-16493.47642	0
GO:0019203	carbohydrate phosphatase activity	molecular_function	0.081591	0.89475	2	972	23	45817	0		2	Cluster-16493.35625,Cluster-16493.37636
GO:0050308	sugar-phosphatase activity	molecular_function	0.081591	0.89475	2	972	23	45817	0		2	Cluster-16493.35625,Cluster-16493.37636
GO:0035556	intracellular signal transduction	biological_process	0.082984	0.90562	31	972	973	45817	18	Cluster-16493.43529,Cluster-16493.45158,Cluster-16493.41699,Cluster-16493.20219,Cluster-16493.6182,Cluster-16493.51816,Cluster-16493.1536,Cluster-16493.24336,Cluster-16493.39554,Cluster-16493.25863,Cluster-16493.4364,Cluster-16493.52643,Cluster-16493.19764,Cluster-16493.37484,Cluster-16493.30004,Cluster-16493.42760,Cluster-16493.29932,Cluster-16493.38127	13	Cluster-16493.32189,Cluster-16493.34296,Cluster-16493.40057,Cluster-16493.31809,Cluster-16493.33046,Cluster-16493.35833,Cluster-16493.32874,Cluster-16493.28639,Cluster-16493.51186,Cluster-16493.18076,Cluster-16493.33542,Cluster-16493.31182,Cluster-16493.34930
GO:0004175	endopeptidase activity	molecular_function	0.083014	0.90562	37	972	1208	45817	20	Cluster-16493.33834,Cluster-16493.56363,Cluster-16493.16199,Cluster-16493.16477,Cluster-16493.45601,Cluster-16493.54787,Cluster-16493.13587,Cluster-16493.33475,Cluster-16493.34208,Cluster-16493.49875,Cluster-16493.38202,Cluster-16493.34392,Cluster-16493.60304,Cluster-16493.33862,Cluster-16493.32363,Cluster-16493.38203,Cluster-16493.28586,Cluster-16493.33508,Cluster-7867.0,Cluster-16493.49725	17	Cluster-16493.32333,Cluster-16493.47886,Cluster-16493.41047,Cluster-16493.32503,Cluster-16493.31082,Cluster-16493.40092,Cluster-16493.30574,Cluster-16493.53117,Cluster-16493.31992,Cluster-16493.26300,Cluster-16493.32811,Cluster-16493.19855,Cluster-16493.31413,Cluster-16493.36068,Cluster-16493.27789,Cluster-16493.31182,Cluster-16493.34930
GO:0003006	developmental process involved in reproduction	biological_process	0.083171	0.90562	15	972	469	45817	9	Cluster-16493.29559,Cluster-16493.57958,Cluster-16493.32748,Cluster-16493.34543,Cluster-16493.47728,Cluster-16493.6055,Cluster-16493.57489,Cluster-16493.40245,Cluster-16493.57492	6	Cluster-16493.34118,Cluster-16493.32579,Cluster-16493.12723,Cluster-16493.27957,Cluster-16493.32925,Cluster-16493.38740
GO:0004435	phosphatidylinositol phospholipase C activity	molecular_function	0.083376	0.90562	2	972	25	45817	0		2	Cluster-16493.31182,Cluster-16493.34930
GO:0004629	phospholipase C activity	molecular_function	0.083376	0.90562	2	972	25	45817	0		2	Cluster-16493.31182,Cluster-16493.34930
GO:0046339	diacylglycerol metabolic process	biological_process	0.083376	0.90562	2	972	25	45817	0		2	Cluster-16493.34930,Cluster-16493.31182
GO:0003678	DNA helicase activity	molecular_function	0.08384	0.90678	17	972	410	45817	16	Cluster-16493.47397,Cluster-16493.29932,Cluster-16493.18313,Cluster-16493.38127,Cluster-16493.33508,Cluster-16493.50257,Cluster-16493.19764,Cluster-16493.60304,Cluster-16493.34015,Cluster-16493.51816,Cluster-16493.47399,Cluster-16493.25863,Cluster-16493.45158,Cluster-16493.13587,Cluster-16493.33834,Cluster-16493.56363	1	Cluster-16493.30779
GO:0010294	abscisic acid glucosyltransferase activity	molecular_function	0.083993	0.90678	1	972	7	45817	1	Cluster-16493.15712	0
GO:0006801	superoxide metabolic process	biological_process	0.084059	0.90678	2	972	30	45817	1	Cluster-16493.40245	1	Cluster-16493.34118
GO:0032991	macromolecular complex	cellular_component	0.084082	0.90678	237	972	9506	45817	142	Cluster-16493.57200,Cluster-16493.8191,Cluster-16493.49725,Cluster-16493.53017,Cluster-16493.60304,Cluster-16493.27241,Cluster-16493.39244,Cluster-16493.58443,Cluster-16493.49481,Cluster-16493.46092,Cluster-16493.5814,Cluster-16493.13587,Cluster-16493.42962,Cluster-16493.58111,Cluster-16493.5085,Cluster-16493.36242,Cluster-16493.57233,Cluster-16493.35990,Cluster-16493.34015,Cluster-16493.35470,Cl…	95	Cluster-16493.32328,Cluster-16493.33103,Cluster-16493.35066,Cluster-16493.42400,Cluster-16493.32319,Cluster-16493.28542,Cluster-16493.45537,Cluster-16493.26745,Cluster-16493.33185,Cluster-16493.33046,Cluster-16493.32982,Cluster-16493.40065,Cluster-16493.32760,Cluster-16493.28149,Cluster-16493.35147,Cluster-16493.34646,Cluster-16493.33800,Cluster-16493.40057,Cluster-16493.38873,Cluster-16493.21522…
GO:0044419	interspecies interaction between organisms	biological_process	0.084227	0.90678	33	972	1095	45817	20	Cluster-16493.48296,Cluster-16493.40245,Cluster-16493.25421,Cluster-16493.56363,Cluster-16493.47101,Cluster-16493.34778,Cluster-16493.47397,Cluster-16493.24426,Cluster-16493.57233,Cluster-16493.35838,Cluster-16493.52416,Cluster-16493.46017,Cluster-16493.53705,Cluster-16493.47695,Cluster-16493.47399,Cluster-16493.57657,Cluster-16493.49481,Cluster-16493.33475,Cluster-16493.48693,Cluster-16493.32363	13	Cluster-16493.46632,Cluster-16493.34190,Cluster-16493.29827,Cluster-16493.32755,Cluster-16493.40092,Cluster-16493.32503,Cluster-16493.33315,Cluster-16493.46687,Cluster-16493.33316,Cluster-16493.15277,Cluster-16493.45202,Cluster-16493.43887,Cluster-16493.40225
GO:0044766	multi-organism transport	biological_process	0.084544	0.90678	3	972	52	45817	3	Cluster-16493.24426,Cluster-16493.57233,Cluster-16493.46017	0
GO:0046794	transport of virus	biological_process	0.084544	0.90678	3	972	52	45817	3	Cluster-16493.24426,Cluster-16493.57233,Cluster-16493.46017	0
GO:1902579	multi-organism localization	biological_process	0.084544	0.90678	3	972	52	45817	3	Cluster-16493.24426,Cluster-16493.57233,Cluster-16493.46017	0
GO:0016853	isomerase activity	molecular_function	0.084675	0.90678	19	972	631	45817	15	Cluster-16493.15815,Cluster-16493.12149,Cluster-16493.25041,Cluster-16493.7241,Cluster-16493.40762,Cluster-16493.27388,Cluster-16493.7491,Cluster-16493.43433,Cluster-16493.53562,Cluster-16493.37648,Cluster-16493.7490,Cluster-16493.7321,Cluster-16493.45187,Cluster-16493.36936,Cluster-16493.58558	4	Cluster-16493.32213,Cluster-16493.21716,Cluster-16493.33432,Cluster-16493.33997
GO:0043565	sequence-specific DNA binding	molecular_function	0.084931	0.9081	26	972	926	45817	8	Cluster-16493.43178,Cluster-16493.706,Cluster-16493.41192,Cluster-16493.45535,Cluster-16493.5814,Cluster-16493.29872,Cluster-16493.14326,Cluster-16493.27513	18	Cluster-16493.27643,Cluster-16493.18576,Cluster-16493.32481,Cluster-16493.45537,Cluster-16493.45530,Cluster-16493.16920,Cluster-16493.20115,Cluster-16493.36128,Cluster-16493.33994,Cluster-16493.38873,Cluster-16493.33653,Cluster-16493.39911,Cluster-16493.31277,Cluster-16493.40514,Cluster-16493.40727,Cluster-16493.31503,Cluster-16493.34387,Cluster-16493.31927
GO:0030623	U5 snRNA binding	molecular_function	0.085261	0.90971	2	972	4	45817	2	Cluster-16493.44776,Cluster-16493.27334	0
GO:0019238	cyclohydrolase activity	molecular_function	0.085501	0.90971	2	972	24	45817	2	Cluster-16493.45603,Cluster-16493.47970	0
GO:0033926	glycopeptide alpha-N-acetylgalactosaminidase activity	molecular_function	0.085569	0.90971	2	972	23	45817	2	Cluster-16493.41433,Cluster-16493.41434	0
GO:0004148	dihydrolipoyl dehydrogenase activity	molecular_function	0.085613	0.90971	1	972	4	45817	1	Cluster-16493.14755	0
GO:0005643	nuclear pore	cellular_component	0.087409	0.92735	4	972	55	45817	4	Cluster-16493.51906,Cluster-16493.59552,Cluster-16493.2825,Cluster-16493.40031	0
GO:0043650	dicarboxylic acid biosynthetic process	biological_process	0.087778	0.92813	6	972	125	45817	5	Cluster-16493.29908,Cluster-16493.37883,Cluster-16493.10375,Cluster-16493.41171,Cluster-16493.47970	1	Cluster-16493.32055
GO:0047800	cysteamine dioxygenase activity	molecular_function	0.088028	0.92813	1	972	4	45817	1	Cluster-16493.14487	0
GO:0006528	asparagine metabolic process	biological_process	0.088379	0.92813	2	972	25	45817	1	Cluster-16493.31489	1	Cluster-16493.33158
GO:0015145	monosaccharide transmembrane transporter activity	molecular_function	0.088382	0.92813	1	972	5	45817	1	Cluster-16493.26716	0
GO:0015149	hexose transmembrane transporter activity	molecular_function	0.088382	0.92813	1	972	5	45817	1	Cluster-16493.26716	0
GO:0016485	protein processing	biological_process	0.088562	0.92813	6	972	147	45817	4	Cluster-16493.45158,Cluster-16493.16036,Cluster-16493.25863,Cluster-16493.32363	2	Cluster-16493.40092,Cluster-16493.32503
GO:0044702	single organism reproductive process	biological_process	0.088651	0.92813	16	972	481	45817	11	Cluster-16493.34543,Cluster-16493.47728,Cluster-16493.57958,Cluster-16493.29559,Cluster-16493.57489,Cluster-16493.46269,Cluster-16493.6055,Cluster-16493.39708,Cluster-16493.40245,Cluster-16493.57492,Cluster-16493.32748	5	Cluster-16493.34118,Cluster-16493.12723,Cluster-16493.32579,Cluster-16493.38740,Cluster-16493.33997
GO:0006163	purine nucleotide metabolic process	biological_process	0.088676	0.92813	32	972	1010	45817	21	Cluster-16493.51050,Cluster-16493.37648,Cluster-16493.36934,Cluster-16493.43433,Cluster-16493.50257,Cluster-16493.33494,Cluster-16493.52025,Cluster-16493.14755,Cluster-16493.35777,Cluster-16493.45603,Cluster-16493.12149,Cluster-16493.28800,Cluster-16493.36002,Cluster-16493.52026,Cluster-16493.20993,Cluster-16493.32392,Cluster-16493.17732,Cluster-16493.34656,Cluster-16493.26706,Cluster-16493.28126…	11	Cluster-16493.37636,Cluster-16493.30685,Cluster-16493.32785,Cluster-16493.35625,Cluster-16493.31083,Cluster-16493.31370,Cluster-16493.22343,Cluster-16493.53334,Cluster-16493.33863,Cluster-16493.53117,Cluster-16493.42495
GO:0006333	chromatin assembly or disassembly	biological_process	0.088895	0.92813	5	972	105	45817	1	Cluster-16493.14326	4	Cluster-16493.33467,Cluster-16493.33466,Cluster-16493.28993,Cluster-16493.25818
GO:0022412	cellular process involved in reproduction in multicellular organism	biological_process	0.088917	0.92813	5	972	94	45817	3	Cluster-16493.57958,Cluster-16493.57492,Cluster-16493.57489	2	Cluster-16493.12723,Cluster-16493.32579
GO:0044699	single-organism process	biological_process	0.088974	0.92813	473	972	20039	45817	269	Cluster-16493.28957,Cluster-16493.25863,Cluster-16493.706,Cluster-16493.7015,Cluster-16493.50915,Cluster-16493.57958,Cluster-16493.37253,Cluster-16493.29972,Cluster-16493.37860,Cluster-16493.33834,Cluster-16493.34969,Cluster-16493.26960,Cluster-16493.16977,Cluster-16493.4291,Cluster-16493.47642,Cluster-16493.38446,Cluster-16493.14487,Cluster-16493.18426,Cluster-16493.36328,Cluster-16493.41192,Clu…	204	Cluster-16493.30110,Cluster-16493.33751,Cluster-16493.32944,Cluster-16493.32237,Cluster-16493.40113,Cluster-16493.33627,Cluster-16493.32746,Cluster-16493.33146,Cluster-16493.31917,Cluster-16493.32681,Cluster-16493.37631,Cluster-16493.54821,Cluster-16493.31787,Cluster-16493.17873,Cluster-16493.17874,Cluster-16493.12723,Cluster-16493.29192,Cluster-16493.33692,Cluster-16493.21716,Cluster-16493.29171…
GO:0010279	indole-3-acetic acid amido synthetase activity	molecular_function	0.089221	0.92929	1	972	5	45817	1	Cluster-16493.42067	0
GO:0006560	proline metabolic process	biological_process	0.089835	0.93425	6	972	150	45817	4	Cluster-16493.34543,Cluster-16493.41258,Cluster-16493.33233,Cluster-16493.38677	2	Cluster-16493.54821,Cluster-16493.35722
GO:0008081	phosphoric diester hydrolase activity	molecular_function	0.090256	0.93721	4	972	90	45817	1	Cluster-16493.37054	3	Cluster-16493.31182,Cluster-16493.32803,Cluster-16493.34930
GO:0051604	protein maturation	biological_process	0.090845	0.94189	6	972	148	45817	4	Cluster-16493.25863,Cluster-16493.32363,Cluster-16493.16036,Cluster-16493.45158	2	Cluster-16493.32503,Cluster-16493.40092
GO:0030855	epithelial cell differentiation	biological_process	0.091651	0.94881	4	972	77	45817	3	Cluster-16493.57958,Cluster-16493.57489,Cluster-16493.57492	1	Cluster-16493.32579
GO:0005776	autophagosome	cellular_component	0.09183	0.94923	1	972	7	45817	0		1	Cluster-16493.31612
GO:0031967	organelle envelope	cellular_component	0.092647	0.95624	28	972	983	45817	8	Cluster-16493.51906,Cluster-16493.45603,Cluster-16493.40031,Cluster-16493.37648,Cluster-16493.2825,Cluster-16493.59552,Cluster-16493.36002,Cluster-16493.32617	20	Cluster-16493.32746,Cluster-16493.32798,Cluster-16493.53117,Cluster-16493.40057,Cluster-16493.32785,Cluster-16493.34646,Cluster-16493.32528,Cluster-16493.32809,Cluster-16493.32595,Cluster-16493.33709,Cluster-16493.32949,Cluster-16493.32610,Cluster-16493.32760,Cluster-16493.33425,Cluster-16493.30162,Cluster-16493.31741,Cluster-16493.30491,Cluster-16493.35066,Cluster-16493.32788,Cluster-16493.33272
GO:0008356	asymmetric cell division	biological_process	0.093021	0.95865	1	972	5	45817	1	Cluster-16493.29559	0
GO:0042600	chorion	cellular_component	0.093297	0.9588	4	972	81	45817	3	Cluster-16493.57492,Cluster-16493.57489,Cluster-16493.57958	1	Cluster-16493.32579
GO:0034050	host programmed cell death induced by symbiont	biological_process	0.093316	0.9588	2	972	29	45817	2	Cluster-16493.47642,Cluster-16493.47930	0
GO:0004511	tyrosine 3-monooxygenase activity	molecular_function	0.093642	0.95886	1	972	6	45817	1	Cluster-16493.26533	0
GO:0009445	putrescine metabolic process	biological_process	0.093742	0.95886	1	972	4	45817	1	Cluster-16493.34543	0
GO:0009446	putrescine biosynthetic process	biological_process	0.093742	0.95886	1	972	4	45817	1	Cluster-16493.34543	0
GO:0019566	arabinose metabolic process	biological_process	0.094687	0.966	2	972	24	45817	1	Cluster-7867.0	1	Cluster-16493.21716
GO:0030117	membrane coat	cellular_component	0.095103	0.966	16	972	381	45817	15	Cluster-16493.19204,Cluster-16493.31181,Cluster-16493.31604,Cluster-16493.53017,Cluster-16493.25449,Cluster-16493.45283,Cluster-16493.35651,Cluster-16493.57512,Cluster-16493.25779,Cluster-16493.30623,Cluster-16493.43304,Cluster-16493.58111,Cluster-16493.27241,Cluster-16493.43619,Cluster-16493.17635	1	Cluster-16493.21522
GO:0048475	coated membrane	cellular_component	0.095103	0.966	16	972	381	45817	15	Cluster-16493.53017,Cluster-16493.35651,Cluster-16493.45283,Cluster-16493.25449,Cluster-16493.31604,Cluster-16493.31181,Cluster-16493.19204,Cluster-16493.27241,Cluster-16493.17635,Cluster-16493.43619,Cluster-16493.58111,Cluster-16493.43304,Cluster-16493.30623,Cluster-16493.57512,Cluster-16493.25779	1	Cluster-16493.21522
GO:0010315	auxin efflux	biological_process	0.095287	0.966	1	972	2	45817	1	Cluster-16493.32748	0
GO:0010329	auxin efflux transmembrane transporter activity	molecular_function	0.095287	0.966	1	972	2	45817	1	Cluster-16493.32748	0
GO:0010928	regulation of auxin mediated signaling pathway	biological_process	0.095287	0.966	1	972	2	45817	1	Cluster-16493.32748	0
GO:0010109	regulation of photosynthesis	biological_process	0.097122	0.98314	2	972	34	45817	0		2	Cluster-16493.32982,Cluster-16493.32317
GO:0004055	argininosuccinate synthase activity	molecular_function	0.097648	0.9859	1	972	6	45817	1	Cluster-16493.38677	0
GO:0019693	ribose phosphate metabolic process	biological_process	0.097682	0.9859	37	972	1220	45817	23	Cluster-16493.52025,Cluster-16493.20967,Cluster-16493.36934,Cluster-16493.37648,Cluster-16493.51050,Cluster-16493.33494,Cluster-16493.43433,Cluster-16493.47642,Cluster-16493.44639,Cluster-16493.12149,Cluster-16493.14755,Cluster-16493.35777,Cluster-16493.47930,Cluster-16493.36002,Cluster-16493.52026,Cluster-16493.32392,Cluster-16493.20993,Cluster-16493.27388,Cluster-16493.28800,Cluster-16493.28126…	14	Cluster-16493.30685,Cluster-16493.37636,Cluster-16493.31083,Cluster-16493.35625,Cluster-16493.32785,Cluster-16493.53334,Cluster-16493.31370,Cluster-16493.22343,Cluster-16493.31414,Cluster-16493.27739,Cluster-16493.34634,Cluster-16493.33863,Cluster-16493.53117,Cluster-16493.42495
GO:0007291	sperm individualization	biological_process	0.098876	0.99648	1	972	4	45817	0		1	Cluster-16493.12723
GO:0016857	racemase and epimerase activity, acting on carbohydrates and derivatives	molecular_function	0.10001	1	3	972	55	45817	1	Cluster-16493.15815	2	Cluster-16493.33997,Cluster-16493.21716
GO:0010196	nonphotochemical quenching	biological_process	0.10011	1	1	972	6	45817	0		1	Cluster-16493.32575
GO:1990066	energy quenching	biological_process	0.10011	1	1	972	6	45817	0		1	Cluster-16493.32575
GO:0000271	polysaccharide biosynthetic process	biological_process	0.10025	1	10	972	265	45817	9	Cluster-16493.15815,Cluster-16493.26023,Cluster-16493.46196,Cluster-16493.27388,Cluster-16493.49150,Cluster-16493.46269,Cluster-16493.53642,Cluster-16493.45249,Cluster-16493.45429	1	Cluster-16493.35731
GO:0046999	regulation of conjugation	biological_process	0.10258	1	1	972	5	45817	0		1	Cluster-16493.31741
GO:0000428	DNA-directed RNA polymerase complex	cellular_component	0.1026	1	8	972	217	45817	6	Cluster-16493.34015,Cluster-16493.31610,Cluster-16493.37667,Cluster-16493.25421,Cluster-16493.48296,Cluster-16493.49725	2	Cluster-16493.33185,Cluster-16493.31575
GO:0055029	nuclear DNA-directed RNA polymerase complex	cellular_component	0.1026	1	8	972	217	45817	6	Cluster-16493.31610,Cluster-16493.34015,Cluster-16493.37667,Cluster-16493.25421,Cluster-16493.48296,Cluster-16493.49725	2	Cluster-16493.33185,Cluster-16493.31575
GO:0045739	positive regulation of DNA repair	biological_process	0.10278	1	1	972	1	45817	1	Cluster-16493.40668	0
GO:0051054	positive regulation of DNA metabolic process	biological_process	0.10278	1	1	972	1	45817	1	Cluster-16493.40668	0
GO:2001022	positive regulation of response to DNA damage stimulus	biological_process	0.10278	1	1	972	1	45817	1	Cluster-16493.40668	0
GO:0010540	basipetal auxin transport	biological_process	0.10449	1	1	972	3	45817	1	Cluster-16493.32748	0
GO:0016820	hydrolase activity, acting on acid anhydrides, catalyzing transmembrane movement of substances	molecular_function	0.10454	1	16	972	387	45817	15	Cluster-16493.56903,Cluster-16493.46070,Cluster-16493.25449,Cluster-16493.32748,Cluster-16493.27652,Cluster-16493.38757,Cluster-16493.46305,Cluster-16493.34136,Cluster-16493.38677,Cluster-16493.33172,Cluster-16493.50286,Cluster-16493.40699,Cluster-16493.56901,Cluster-16493.27860,Cluster-16493.25779	1	Cluster-16493.21525
GO:0033013	tetrapyrrole metabolic process	biological_process	0.10488	1	13	972	403	45817	8	Cluster-16493.47930,Cluster-16493.26959,Cluster-16493.47642,Cluster-16493.26960,Cluster-16493.56719,Cluster-16493.41171,Cluster-16493.4978,Cluster-16493.34890	5	Cluster-16493.33800,Cluster-16493.33390,Cluster-16493.33751,Cluster-16493.29192,Cluster-16493.32684
GO:0009699	phenylpropanoid biosynthetic process	biological_process	0.10522	1	2	972	34	45817	2	Cluster-16493.47642,Cluster-16493.47930	0
GO:0047474	long-chain fatty acid luciferin component ligase activity	molecular_function	0.10535	1	1	972	2	45817	1	Cluster-16493.28507	0
GO:0047746	chlorophyllase activity	molecular_function	0.10596	1	4	972	76	45817	1	Cluster-16493.56719	3	Cluster-16493.32684,Cluster-16493.33800,Cluster-16493.29192
GO:1901360	organic cyclic compound metabolic process	biological_process	0.10702	1	292	972	11789	45817	188	Cluster-16493.26533,Cluster-16493.4364,Cluster-17544.0,Cluster-16493.38127,Cluster-16493.52267,Cluster-16493.52025,Cluster-16493.49887,Cluster-16493.56363,Cluster-16493.43304,Cluster-16493.58476,Cluster-16493.56210,Cluster-16493.41171,Cluster-16493.44317,Cluster-16493.38203,Cluster-16493.33508,Cluster-16493.36002,Cluster-16493.29559,Cluster-16493.46025,Cluster-16493.46162,Cluster-16493.40894,Clus…	104	Cluster-16493.30779,Cluster-16493.29695,Cluster-16493.32874,Cluster-16493.36336,Cluster-16493.36128,Cluster-16493.30685,Cluster-16493.32481,Cluster-16493.31083,Cluster-16493.33354,Cluster-16493.40514,Cluster-16493.22343,Cluster-16493.53334,Cluster-16493.20611,Cluster-16493.33863,Cluster-16493.33185,Cluster-16493.30403,Cluster-16493.32349,Cluster-16493.32684,Cluster-16493.32333,Cluster-16493.33800…
GO:0009081	branched-chain amino acid metabolic process	biological_process	0.1074	1	9	972	216	45817	6	Cluster-16493.36631,Cluster-16493.14755,Cluster-16493.20663,Cluster-16493.56363,Cluster-16493.47642,Cluster-16493.47930	3	Cluster-16493.29699,Cluster-16493.34634,Cluster-16493.30403
GO:0010181	FMN binding	molecular_function	0.10763	1	4	972	90	45817	3	Cluster-16493.6197,Cluster-16493.7015,Cluster-16493.42553	1	Cluster-16493.32055
GO:0048869	cellular developmental process	biological_process	0.10812	1	17	972	540	45817	12	Cluster-16493.6055,Cluster-16493.57489,Cluster-16493.33679,Cluster-16493.57958,Cluster-16493.22482,Cluster-16493.57492,Cluster-16493.39251,Cluster-16493.16976,Cluster-16493.35613,Cluster-16493.50652,Cluster-16493.16977,Cluster-16493.56425	5	Cluster-16493.12723,Cluster-16493.32595,Cluster-16493.32579,Cluster-16493.33539,Cluster-16493.30829
GO:0006007	glucose catabolic process	biological_process	0.10923	1	2	972	21	45817	2	Cluster-16493.43433,Cluster-16493.37648	0
GO:0019320	hexose catabolic process	biological_process	0.10923	1	2	972	21	45817	2	Cluster-16493.37648,Cluster-16493.43433	0
GO:0016667	oxidoreductase activity, acting on a sulfur group of donors	molecular_function	0.11094	1	9	972	299	45817	2	Cluster-16493.14755,Cluster-16493.59649	7	Cluster-16493.32189,Cluster-16493.36735,Cluster-16493.40333,Cluster-16493.26859,Cluster-16493.28825,Cluster-16493.32829,Cluster-16493.32442
GO:0005048	signal sequence binding	molecular_function	0.11094	1	2	972	35	45817	0		2	Cluster-16493.31139,Cluster-16493.31142
GO:0006525	arginine metabolic process	biological_process	0.11185	1	6	972	160	45817	4	Cluster-16493.38677,Cluster-16493.41258,Cluster-16493.33233,Cluster-16493.34543	2	Cluster-16493.35722,Cluster-16493.54821
GO:0019853	L-ascorbic acid biosynthetic process	biological_process	0.11355	1	1	972	8	45817	0		1	Cluster-16493.35731
GO:0019685	photosynthesis, dark reaction	biological_process	0.1139	1	1	972	7	45817	0		1	Cluster-16493.32317
GO:0043207	response to external biotic stimulus	biological_process	0.11517	1	15	972	552	45817	5	Cluster-16493.42339,Cluster-16493.24426,Cluster-16493.47930,Cluster-16493.47642,Cluster-16493.40245	10	Cluster-16493.32760,Cluster-16493.34118,Cluster-16493.38601,Cluster-16493.35066,Cluster-16493.33145,Cluster-16493.35731,Cluster-16493.36879,Cluster-16493.35955,Cluster-16493.32982,Cluster-16493.31414
GO:0051707	response to other organism	biological_process	0.11517	1	15	972	552	45817	5	Cluster-16493.42339,Cluster-16493.24426,Cluster-16493.40245,Cluster-16493.47642,Cluster-16493.47930	10	Cluster-16493.32982,Cluster-16493.36879,Cluster-16493.35955,Cluster-16493.35731,Cluster-16493.35066,Cluster-16493.33145,Cluster-16493.38601,Cluster-16493.32760,Cluster-16493.34118,Cluster-16493.31414
GO:0030076	light-harvesting complex	cellular_component	0.11575	1	2	972	26	45817	1	Cluster-16493.55905	1	Cluster-16493.32575
GO:0004617	phosphoglycerate dehydrogenase activity	molecular_function	0.11593	1	1	972	5	45817	1	Cluster-16493.20967	0
GO:0009086	methionine biosynthetic process	biological_process	0.11602	1	3	972	38	45817	3	Cluster-16493.35837,Cluster-16493.35838,Cluster-16493.34543	0
GO:0051220	cytoplasmic sequestering of protein	biological_process	0.11638	1	2	972	31	45817	0		2	Cluster-16493.31139,Cluster-16493.31142
GO:0016695	oxidoreductase activity, acting on hydrogen as donor	molecular_function	0.11659	1	1	972	6	45817	1	Cluster-16493.45603	0
GO:0072593	reactive oxygen species metabolic process	biological_process	0.11752	1	2	972	38	45817	1	Cluster-16493.40245	1	Cluster-16493.34118
GO:0004661	protein geranylgeranyltransferase activity	molecular_function	0.11773	1	1	972	6	45817	1	Cluster-16493.28307	0
GO:0016998	cell wall macromolecule catabolic process	biological_process	0.11774	1	2	972	37	45817	1	Cluster-16493.41172	1	Cluster-16493.33483
GO:0019322	pentose biosynthetic process	biological_process	0.11902	1	1	972	7	45817	0		1	Cluster-16493.21716
GO:0019567	arabinose biosynthetic process	biological_process	0.11902	1	1	972	7	45817	0		1	Cluster-16493.21716
GO:0050373	UDP-arabinose 4-epimerase activity	molecular_function	0.11902	1	1	972	7	45817	0		1	Cluster-16493.21716
GO:0009126	purine nucleoside monophosphate metabolic process	biological_process	0.12077	1	28	972	890	45817	17	Cluster-16493.28126,Cluster-16493.40894,Cluster-16493.12149,Cluster-16493.14755,Cluster-16493.17732,Cluster-16493.35777,Cluster-16493.34656,Cluster-16493.36002,Cluster-16493.52025,Cluster-16493.52026,Cluster-16493.32392,Cluster-16493.51050,Cluster-16493.28800,Cluster-16493.37648,Cluster-16493.36934,Cluster-16493.43433,Cluster-16493.33494	11	Cluster-16493.31083,Cluster-16493.33863,Cluster-16493.42495,Cluster-16493.53117,Cluster-16493.32785,Cluster-16493.35625,Cluster-16493.30685,Cluster-16493.53334,Cluster-16493.31370,Cluster-16493.37636,Cluster-16493.22343
GO:0009167	purine ribonucleoside monophosphate metabolic process	biological_process	0.12077	1	28	972	890	45817	17	Cluster-16493.37648,Cluster-16493.36934,Cluster-16493.51050,Cluster-16493.28800,Cluster-16493.33494,Cluster-16493.43433,Cluster-16493.52025,Cluster-16493.52026,Cluster-16493.32392,Cluster-16493.36002,Cluster-16493.17732,Cluster-16493.14755,Cluster-16493.34656,Cluster-16493.35777,Cluster-16493.28126,Cluster-16493.12149,Cluster-16493.40894	11	Cluster-16493.37636,Cluster-16493.31370,Cluster-16493.22343,Cluster-16493.30685,Cluster-16493.53334,Cluster-16493.35625,Cluster-16493.32785,Cluster-16493.53117,Cluster-16493.42495,Cluster-16493.33863,Cluster-16493.31083
GO:0004030	aldehyde dehydrogenase [NAD(P)+] activity	molecular_function	0.12108	1	1	972	5	45817	0		1	Cluster-16493.42495
GO:0009521	photosystem	cellular_component	0.1216	1	17	972	359	45817	1	Cluster-16493.8823	16	Cluster-16493.32604,Cluster-16493.32575,Cluster-16493.33103,Cluster-16493.35066,Cluster-16493.20611,Cluster-16493.33039,Cluster-16493.27964,Cluster-16493.32943,Cluster-16493.31176,Cluster-16493.32982,Cluster-16493.32528,Cluster-16493.33147,Cluster-16493.32760,Cluster-16493.35147,Cluster-16493.28149,Cluster-16493.28960
GO:0071103	DNA conformation change	biological_process	0.12167	1	12	972	296	45817	6	Cluster-16493.14326,Cluster-16493.45187,Cluster-16493.58558,Cluster-16493.40762,Cluster-16493.7241,Cluster-16493.53562	6	Cluster-16493.33466,Cluster-16493.28993,Cluster-16493.32925,Cluster-16493.33467,Cluster-16493.34601,Cluster-16493.25818
GO:0003872	6-phosphofructokinase activity	molecular_function	0.12209	1	2	972	27	45817	2	Cluster-16493.17732,Cluster-16493.28800	0
GO:0005945	6-phosphofructokinase complex	cellular_component	0.12209	1	2	972	27	45817	2	Cluster-16493.17732,Cluster-16493.28800	0
GO:0048316	seed development	biological_process	0.12434	1	6	972	153	45817	5	Cluster-16493.29559,Cluster-16493.40245,Cluster-16493.34543,Cluster-16493.47728,Cluster-16493.6055	1	Cluster-16493.34118
GO:0046058	cAMP metabolic process	biological_process	0.12527	1	1	972	7	45817	1	Cluster-16493.20993	0
GO:0007339	binding of sperm to zona pellucida	biological_process	0.12571	1	1	972	6	45817	0		1	Cluster-16493.33997
GO:0009988	cell-cell recognition	biological_process	0.12571	1	1	972	6	45817	0		1	Cluster-16493.33997
GO:0035036	sperm-egg recognition	biological_process	0.12571	1	1	972	6	45817	0		1	Cluster-16493.33997
GO:0005811	lipid particle	cellular_component	0.1269	1	2	972	31	45817	0		2	Cluster-16493.31182,Cluster-16493.34930
GO:0012511	monolayer-surrounded lipid storage body	cellular_component	0.1269	1	2	972	31	45817	0		2	Cluster-16493.34930,Cluster-16493.31182
GO:0016814	hydrolase activity, acting on carbon-nitrogen (but not peptide) bonds, in cyclic amidines	molecular_function	0.12721	1	3	972	59	45817	3	Cluster-16493.45603,Cluster-16493.47970,Cluster-17544.0	0
GO:0016444	somatic cell DNA recombination	biological_process	0.12764	1	1	972	3	45817	1	Cluster-16493.40668	0
GO:0015562	efflux transmembrane transporter activity	molecular_function	0.12841	1	1	972	4	45817	1	Cluster-16493.32748	0
GO:0010119	regulation of stomatal movement	biological_process	0.12872	1	2	972	24	45817	0		2	Cluster-16493.30162,Cluster-16493.32925
GO:0009236	cobalamin biosynthetic process	biological_process	0.12925	1	3	972	64	45817	2	Cluster-16493.26960,Cluster-16493.26959	1	Cluster-16493.33390
GO:0052636	arabinosyltransferase activity	molecular_function	0.12934	1	1	972	7	45817	1	Cluster-16493.5075	0
GO:0071766	Actinobacterium-type cell wall biogenesis	biological_process	0.12934	1	1	972	7	45817	1	Cluster-16493.5075	0
GO:0005581	collagen trimer	cellular_component	0.12952	1	1	972	7	45817	1	Cluster-16493.34778	0
GO:0004497	monooxygenase activity	molecular_function	0.12966	1	9	972	271	45817	5	Cluster-16493.36952,Cluster-16493.34119,Cluster-16493.26533,Cluster-16493.30896,Cluster-16493.41171	4	Cluster-16493.40113,Cluster-16493.34634,Cluster-16493.32055,Cluster-16493.26745
GO:0098797	plasma membrane protein complex	cellular_component	0.12995	1	12	972	310	45817	8	Cluster-16493.38757,Cluster-16493.26023,Cluster-16493.46070,Cluster-16493.49150,Cluster-16493.61309,Cluster-16493.45249,Cluster-16493.45429,Cluster-16493.9199	4	Cluster-16493.42400,Cluster-16493.21522,Cluster-16493.32841,Cluster-16493.36519
GO:0009736	cytokinin-activated signaling pathway	biological_process	0.13137	1	1	972	7	45817	1	Cluster-16493.4364	0
GO:0071368	cellular response to cytokinin stimulus	biological_process	0.13137	1	1	972	7	45817	1	Cluster-16493.4364	0
GO:0009533	chloroplast stromal thylakoid	cellular_component	0.13209	1	1	972	6	45817	0		1	Cluster-16493.32575
GO:0051775	response to redox state	biological_process	0.13216	1	1	972	7	45817	0		1	Cluster-16493.31414
GO:0005657	replication fork	cellular_component	0.13239	1	18	972	484	45817	17	Cluster-16493.45158,Cluster-16493.33834,Cluster-16493.13587,Cluster-16493.56363,Cluster-16493.51816,Cluster-16493.47399,Cluster-16493.25863,Cluster-16493.33508,Cluster-16493.50257,Cluster-16493.19764,Cluster-16493.60304,Cluster-16493.34015,Cluster-16493.47397,Cluster-16493.29932,Cluster-16493.18313,Cluster-16493.38127,Cluster-16493.35651	1	Cluster-16493.30779
GO:0006638	neutral lipid metabolic process	biological_process	0.13257	1	2	972	30	45817	0		2	Cluster-16493.31182,Cluster-16493.34930
GO:0006639	acylglycerol metabolic process	biological_process	0.13257	1	2	972	30	45817	0		2	Cluster-16493.31182,Cluster-16493.34930
GO:0042559	pteridine-containing compound biosynthetic process	biological_process	0.13342	1	6	972	147	45817	4	Cluster-16493.37883,Cluster-16493.29908,Cluster-16493.47970,Cluster-16493.39224	2	Cluster-16493.33709,Cluster-16493.30999
GO:0007349	cellularization	biological_process	0.13444	1	1	972	6	45817	0		1	Cluster-16493.12723
GO:0006520	cellular amino acid metabolic process	biological_process	0.13455	1	63	972	2347	45817	44	Cluster-16493.46597,Cluster-16493.50484,Cluster-16493.47930,Cluster-16493.47970,Cluster-16493.41258,Cluster-16493.56363,Cluster-16493.15712,Cluster-16493.10375,Cluster-16493.14755,Cluster-16493.28957,Cluster-16493.35837,Cluster-16493.41171,Cluster-16493.33372,Cluster-16493.37883,Cluster-16493.24336,Cluster-16493.38446,Cluster-16493.16981,Cluster-16493.47642,Cluster-16493.35838,Cluster-16493.51050…	19	Cluster-16493.32333,Cluster-16493.33354,Cluster-16493.33287,Cluster-16493.30999,Cluster-16493.30403,Cluster-16493.36336,Cluster-16493.32055,Cluster-16493.54821,Cluster-16493.29699,Cluster-16493.42495,Cluster-16493.39204,Cluster-16493.19344,Cluster-16493.27957,Cluster-16493.34634,Cluster-16493.32319,Cluster-16493.35722,Cluster-16493.33997,Cluster-16493.34273,Cluster-16493.33158
GO:0047200	tetrahydrodipicolinate N-acetyltransferase activity	molecular_function	0.13527	1	1	972	3	45817	0		1	Cluster-16493.39204
GO:0004411	homogentisate 1,2-dioxygenase activity	molecular_function	0.1354	1	1	972	6	45817	0		1	Cluster-16493.32333
GO:0006559	L-phenylalanine catabolic process	biological_process	0.1354	1	1	972	6	45817	0		1	Cluster-16493.32333
GO:1902222	erythrose 4-phosphate/phosphoenolpyruvate family amino acid catabolic process	biological_process	0.1354	1	1	972	6	45817	0		1	Cluster-16493.32333
GO:0010193	response to ozone	biological_process	0.13581	1	1	972	9	45817	0		1	Cluster-16493.35731
GO:0009561	megagametogenesis	biological_process	0.13585	1	2	972	27	45817	2	Cluster-16493.6055,Cluster-16493.37484	0
GO:0033176	proton-transporting V-type ATPase complex	cellular_component	0.13646	1	8	972	191	45817	5	Cluster-16493.54264,Cluster-16493.25449,Cluster-16493.50286,Cluster-16493.34136,Cluster-16493.25779	3	Cluster-16493.46680,Cluster-16493.33329,Cluster-16493.33058
GO:0016591	DNA-directed RNA polymerase II, holoenzyme	cellular_component	0.13689	1	7	972	194	45817	6	Cluster-16493.34015,Cluster-16493.31610,Cluster-16493.48296,Cluster-16493.49725,Cluster-16493.25421,Cluster-16493.37667	1	Cluster-16493.33185
GO:0019321	pentose metabolic process	biological_process	0.13726	1	2	972	30	45817	1	Cluster-7867.0	1	Cluster-16493.21716
GO:0006694	steroid biosynthetic process	biological_process	0.13817	1	11	972	340	45817	5	Cluster-16493.39224,Cluster-16493.4444,Cluster-16493.13587,Cluster-16493.47397,Cluster-16493.47399	6	Cluster-16493.28505,Cluster-16493.27874,Cluster-16493.30403,Cluster-16493.42879,Cluster-16493.35731,Cluster-16493.30999
GO:0050518	2-C-methyl-D-erythritol 4-phosphate cytidylyltransferase activity	molecular_function	0.13833	1	1	972	9	45817	0		1	Cluster-16493.35731
GO:0016679	oxidoreductase activity, acting on diphenols and related substances as donors	molecular_function	0.13902	1	4	972	103	45817	3	Cluster-16493.32149,Cluster-16493.36622,Cluster-16493.7598	1	Cluster-16493.53334
GO:1990267	response to transition metal nanoparticle	biological_process	0.14014	1	3	972	64	45817	1	Cluster-16493.40245	2	Cluster-16493.34118,Cluster-16493.32925
GO:0009817	defense response to fungus, incompatible interaction	biological_process	0.14025	1	1	972	11	45817	0		1	Cluster-16493.33145
GO:0070887	cellular response to chemical stimulus	biological_process	0.14133	1	13	972	392	45817	9	Cluster-16493.47642,Cluster-16493.39807,Cluster-16493.37860,Cluster-16493.47930,Cluster-16493.25739,Cluster-16493.4364,Cluster-16493.32748,Cluster-16493.57133,Cluster-16493.55843	4	Cluster-16493.32333,Cluster-16493.27957,Cluster-16493.33994,Cluster-16493.38873
GO:0016717	oxidoreductase activity, acting on paired donors, with oxidation of a pair of donors resulting in the reduction of molecular oxygen to two molecules of water	molecular_function	0.14143	1	2	972	38	45817	2	Cluster-16493.33021,Cluster-16493.28987	0
GO:0006527	arginine catabolic process	biological_process	0.1421	1	1	972	7	45817	1	Cluster-16493.34543	0
GO:0006020	inositol metabolic process	biological_process	0.1421	1	2	972	36	45817	0		2	Cluster-16493.33432,Cluster-16493.32785
GO:0050215	propanediol dehydratase activity	molecular_function	0.14282	1	1	972	3	45817	1	Cluster-16493.42962	0
GO:0046782	regulation of viral transcription	biological_process	0.14356	1	1	972	10	45817	1	Cluster-16493.40245	0
GO:1903900	regulation of viral life cycle	biological_process	0.14356	1	1	972	10	45817	1	Cluster-16493.40245	0
GO:0006012	galactose metabolic process	biological_process	0.14405	1	6	972	147	45817	4	Cluster-16493.28800,Cluster-16493.3711,Cluster-16493.17732,Cluster-16493.15815	2	Cluster-16493.21716,Cluster-16493.32580
GO:0000221	vacuolar proton-transporting V-type ATPase, V1 domain	cellular_component	0.14442	1	4	972	52	45817	4	Cluster-16493.50286,Cluster-16493.25449,Cluster-16493.34136,Cluster-16493.25779	0
GO:0016627	oxidoreductase activity, acting on the CH-CH group of donors	molecular_function	0.14474	1	10	972	325	45817	8	Cluster-16493.47642,Cluster-16493.46305,Cluster-16493.47930,Cluster-16493.18653,Cluster-16493.28957,Cluster-16493.41171,Cluster-16493.34890,Cluster-16493.4978	2	Cluster-16493.32055,Cluster-16493.34273
GO:0006276	plasmid maintenance	biological_process	0.14534	1	2	972	18	45817	1	Cluster-16493.34944	1	Cluster-16493.53334
GO:0042611	MHC protein complex	cellular_component	0.14611	1	2	972	22	45817	0		2	Cluster-16493.32841,Cluster-16493.42400
GO:0042613	MHC class II protein complex	cellular_component	0.14611	1	2	972	22	45817	0		2	Cluster-16493.32841,Cluster-16493.42400
GO:0000785	chromatin	cellular_component	0.14742	1	13	972	445	45817	7	Cluster-16493.3001,Cluster-16493.57213,Cluster-16493.53997,Cluster-16493.39708,Cluster-16493.41192,Cluster-16493.29559,Cluster-16493.14326	6	Cluster-16493.33467,Cluster-16493.25818,Cluster-16493.30448,Cluster-16493.28993,Cluster-16493.33466,Cluster-16493.32328
GO:0003922	GMP synthase (glutamine-hydrolyzing) activity	molecular_function	0.14745	1	1	972	6	45817	1	Cluster-16493.40894	0
GO:0004126	cytidine deaminase activity	molecular_function	0.14801	1	1	972	4	45817	1	Cluster-17544.0	0
GO:0006216	cytidine catabolic process	biological_process	0.14801	1	1	972	4	45817	1	Cluster-17544.0	0
GO:0009164	nucleoside catabolic process	biological_process	0.14801	1	1	972	4	45817	1	Cluster-17544.0	0
GO:0009972	cytidine deamination	biological_process	0.14801	1	1	972	4	45817	1	Cluster-17544.0	0
GO:0042454	ribonucleoside catabolic process	biological_process	0.14801	1	1	972	4	45817	1	Cluster-17544.0	0
GO:0046087	cytidine metabolic process	biological_process	0.14801	1	1	972	4	45817	1	Cluster-17544.0	0
GO:0046133	pyrimidine ribonucleoside catabolic process	biological_process	0.14801	1	1	972	4	45817	1	Cluster-17544.0	0
GO:0046135	pyrimidine nucleoside catabolic process	biological_process	0.14801	1	1	972	4	45817	1	Cluster-17544.0	0
GO:0072529	pyrimidine-containing compound catabolic process	biological_process	0.14801	1	1	972	4	45817	1	Cluster-17544.0	0
GO:1901658	glycosyl compound catabolic process	biological_process	0.14801	1	1	972	4	45817	1	Cluster-17544.0	0
GO:0015996	chlorophyll catabolic process	biological_process	0.14804	1	4	972	85	45817	1	Cluster-16493.56719	3	Cluster-16493.32684,Cluster-16493.33800,Cluster-16493.29192
GO:0046034	ATP metabolic process	biological_process	0.14852	1	26	972	843	45817	15	Cluster-16493.28800,Cluster-16493.37648,Cluster-16493.36934,Cluster-16493.43433,Cluster-16493.33494,Cluster-16493.36002,Cluster-16493.52025,Cluster-16493.32392,Cluster-16493.52026,Cluster-16493.14755,Cluster-16493.17732,Cluster-16493.35777,Cluster-16493.34656,Cluster-16493.28126,Cluster-16493.12149	11	Cluster-16493.31370,Cluster-16493.37636,Cluster-16493.22343,Cluster-16493.30685,Cluster-16493.53334,Cluster-16493.33863,Cluster-16493.53117,Cluster-16493.32785,Cluster-16493.42495,Cluster-16493.35625,Cluster-16493.31083
GO:0048608	reproductive structure development	biological_process	0.14853	1	10	972	320	45817	6	Cluster-16493.6055,Cluster-16493.32748,Cluster-16493.29559,Cluster-16493.47728,Cluster-16493.34543,Cluster-16493.40245	4	Cluster-16493.34118,Cluster-16493.38740,Cluster-16493.32925,Cluster-16493.27957
GO:0061458	reproductive system development	biological_process	0.14853	1	10	972	320	45817	6	Cluster-16493.40245,Cluster-16493.6055,Cluster-16493.47728,Cluster-16493.34543,Cluster-16493.32748,Cluster-16493.29559	4	Cluster-16493.38740,Cluster-16493.32925,Cluster-16493.27957,Cluster-16493.34118
GO:0016714	oxidoreductase activity, acting on paired donors, with incorporation or reduction of molecular oxygen, reduced pteridine as one donor, and incorporation of one atom of oxygen	molecular_function	0.14864	1	1	972	9	45817	1	Cluster-16493.26533	0
GO:0009070	serine family amino acid biosynthetic process	biological_process	0.14874	1	2	972	31	45817	2	Cluster-16493.41327,Cluster-16493.20967	0
GO:0009451	RNA modification	biological_process	0.14928	1	19	972	619	45817	19	Cluster-16493.52267,Cluster-16493.34165,Cluster-16493.38127,Cluster-16493.29932,Cluster-16493.47397,Cluster-16493.45931,Cluster-16493.42760,Cluster-16493.60304,Cluster-16493.7321,Cluster-16493.27313,Cluster-16493.19764,Cluster-16493.25863,Cluster-16493.25041,Cluster-16493.47399,Cluster-16493.51816,Cluster-16493.46162,Cluster-16493.6091,Cluster-16493.56363,Cluster-16493.21456	0
GO:0006779	porphyrin-containing compound biosynthetic process	biological_process	0.14977	1	6	972	166	45817	5	Cluster-16493.4978,Cluster-16493.34890,Cluster-16493.47930,Cluster-16493.47642,Cluster-16493.41171	1	Cluster-16493.33751
GO:0008080	N-acetyltransferase activity	molecular_function	0.15122	1	7	972	181	45817	4	Cluster-16493.56520,Cluster-16493.45158,Cluster-16493.52209,Cluster-16493.25863	3	Cluster-16493.39204,Cluster-16493.24442,Cluster-16493.46687
GO:0046365	monosaccharide catabolic process	biological_process	0.15153	1	2	972	27	45817	2	Cluster-16493.37648,Cluster-16493.43433	0
GO:0009161	ribonucleoside monophosphate metabolic process	biological_process	0.15235	1	28	972	921	45817	17	Cluster-16493.37648,Cluster-16493.36934,Cluster-16493.51050,Cluster-16493.28800,Cluster-16493.33494,Cluster-16493.43433,Cluster-16493.36002,Cluster-16493.52025,Cluster-16493.52026,Cluster-16493.32392,Cluster-16493.14755,Cluster-16493.17732,Cluster-16493.35777,Cluster-16493.34656,Cluster-16493.28126,Cluster-16493.12149,Cluster-16493.40894	11	Cluster-16493.37636,Cluster-16493.31370,Cluster-16493.22343,Cluster-16493.30685,Cluster-16493.53334,Cluster-16493.33863,Cluster-16493.35625,Cluster-16493.53117,Cluster-16493.32785,Cluster-16493.42495,Cluster-16493.31083
GO:0009235	cobalamin metabolic process	biological_process	0.15245	1	3	972	71	45817	2	Cluster-16493.26960,Cluster-16493.26959	1	Cluster-16493.33390
GO:0008113	peptide-methionine (S)-S-oxide reductase activity	molecular_function	0.15253	1	1	972	8	45817	0		1	Cluster-16493.36735
GO:0006406	mRNA export from nucleus	biological_process	0.1529	1	2	972	31	45817	1	Cluster-16493.59552	1	Cluster-16493.32925
GO:0071166	ribonucleoprotein complex localization	biological_process	0.1529	1	2	972	31	45817	1	Cluster-16493.59552	1	Cluster-16493.32925
GO:0071426	ribonucleoprotein complex export from nucleus	biological_process	0.1529	1	2	972	31	45817	1	Cluster-16493.59552	1	Cluster-16493.32925
GO:0071427	mRNA-containing ribonucleoprotein complex export from nucleus	biological_process	0.1529	1	2	972	31	45817	1	Cluster-16493.59552	1	Cluster-16493.32925
GO:0019080	viral gene expression	biological_process	0.15297	1	4	972	86	45817	2	Cluster-16493.32363,Cluster-16493.40245	2	Cluster-16493.32503,Cluster-16493.40092
GO:0006551	leucine metabolic process	biological_process	0.15307	1	8	972	200	45817	5	Cluster-16493.36631,Cluster-16493.47930,Cluster-16493.47642,Cluster-16493.20663,Cluster-16493.14755	3	Cluster-16493.29699,Cluster-16493.30403,Cluster-16493.34634
GO:0016634	oxidoreductase activity, acting on the CH-CH group of donors, oxygen as acceptor	molecular_function	0.15378	1	2	972	29	45817	2	Cluster-16493.34890,Cluster-16493.4978	0
GO:0060429	epithelium development	biological_process	0.15404	1	4	972	94	45817	3	Cluster-16493.57958,Cluster-16493.57489,Cluster-16493.57492	1	Cluster-16493.32579
GO:0046483	heterocycle metabolic process	biological_process	0.15482	1	280	972	11389	45817	183	Cluster-16493.40155,Cluster-16493.26706,Cluster-16493.54597,Cluster-16493.41699,Cluster-16493.34656,Cluster-7867.0,Cluster-16493.33160,Cluster-16493.37667,Cluster-16493.40776,Cluster-16493.44639,Cluster-16493.34257,Cluster-16493.47970,Cluster-16493.6091,Cluster-16493.42553,Cluster-16493.25421,Cluster-16493.14755,Cluster-16493.17709,Cluster-16493.45187,Cluster-16493.44249,Cluster-16493.36934,Clust…	97	Cluster-16493.27643,Cluster-16493.53117,Cluster-16493.33023,Cluster-16493.34904,Cluster-16493.35722,Cluster-16493.36993,Cluster-16493.31414,Cluster-16493.29821,Cluster-16493.31575,Cluster-16493.32055,Cluster-16493.20988,Cluster-16493.45170,Cluster-16493.42495,Cluster-16493.23340,Cluster-16493.39911,Cluster-16493.19581,Cluster-16493.30876,Cluster-16493.30999,Cluster-16493.35625,Cluster-16493.16920…
GO:0003857	3-hydroxyacyl-CoA dehydrogenase activity	molecular_function	0.15502	1	5	972	115	45817	3	Cluster-16493.14755,Cluster-16493.47642,Cluster-16493.47930	2	Cluster-16493.34634,Cluster-16493.30403
GO:0010968	regulation of microtubule nucleation	biological_process	0.15569	1	2	972	26	45817	2	Cluster-16493.43348,Cluster-16493.57689	0
GO:0031112	positive regulation of microtubule polymerization or depolymerization	biological_process	0.15569	1	2	972	26	45817	2	Cluster-16493.43348,Cluster-16493.57689	0
GO:0031113	regulation of microtubule polymerization	biological_process	0.15569	1	2	972	26	45817	2	Cluster-16493.57689,Cluster-16493.43348	0
GO:0031116	positive regulation of microtubule polymerization	biological_process	0.15569	1	2	972	26	45817	2	Cluster-16493.43348,Cluster-16493.57689	0
GO:0090063	positive regulation of microtubule nucleation	biological_process	0.15569	1	2	972	26	45817	2	Cluster-16493.43348,Cluster-16493.57689	0
GO:0004611	phosphoenolpyruvate carboxykinase activity	molecular_function	0.15599	1	2	972	38	45817	0		2	Cluster-16493.31689,Cluster-16493.30465
GO:0048878	chemical homeostasis	biological_process	0.15633	1	7	972	212	45817	3	Cluster-16493.27798,Cluster-16493.49725,Cluster-16493.28987	4	Cluster-16493.33994,Cluster-16493.38873,Cluster-16493.31575,Cluster-16493.53334
GO:0006177	GMP biosynthetic process	biological_process	0.15651	1	1	972	7	45817	1	Cluster-16493.40894	0
GO:0046037	GMP metabolic process	biological_process	0.15651	1	1	972	7	45817	1	Cluster-16493.40894	0
GO:1901606	alpha-amino acid catabolic process	biological_process	0.15659	1	12	972	318	45817	5	Cluster-16493.34543,Cluster-16493.14755,Cluster-16493.47642,Cluster-16493.51906,Cluster-16493.47930	7	Cluster-16493.32319,Cluster-16493.32333,Cluster-16493.27957,Cluster-16493.34634,Cluster-16493.33997,Cluster-16493.36336,Cluster-16493.30403
GO:1901565	organonitrogen compound catabolic process	biological_process	0.15672	1	19	972	561	45817	8	Cluster-17544.0,Cluster-16493.47642,Cluster-16493.56719,Cluster-16493.27334,Cluster-16493.34543,Cluster-16493.47930,Cluster-16493.51906,Cluster-16493.14755	11	Cluster-16493.33483,Cluster-16493.32684,Cluster-16493.30403,Cluster-16493.33997,Cluster-16493.36336,Cluster-16493.29192,Cluster-16493.32319,Cluster-16493.33800,Cluster-16493.32333,Cluster-16493.34634,Cluster-16493.27957
GO:0042277	peptide binding	molecular_function	0.15746	1	2	972	42	45817	0		2	Cluster-16493.31142,Cluster-16493.31139
GO:0042558	pteridine-containing compound metabolic process	biological_process	0.15807	1	6	972	156	45817	4	Cluster-16493.39224,Cluster-16493.47970,Cluster-16493.29908,Cluster-16493.37883	2	Cluster-16493.30999,Cluster-16493.33709
GO:0007020	microtubule nucleation	biological_process	0.1584	1	2	972	28	45817	2	Cluster-16493.43348,Cluster-16493.57689	0
GO:0006778	porphyrin-containing compound metabolic process	biological_process	0.15856	1	10	972	304	45817	6	Cluster-16493.41171,Cluster-16493.34890,Cluster-16493.4978,Cluster-16493.47642,Cluster-16493.47930,Cluster-16493.56719	4	Cluster-16493.29192,Cluster-16493.33751,Cluster-16493.32684,Cluster-16493.33800
GO:0044550	secondary metabolite biosynthetic process	biological_process	0.15939	1	4	972	116	45817	4	Cluster-16493.47642,Cluster-16493.34794,Cluster-16493.47930,Cluster-16493.42076	0
GO:0030054	cell junction	cellular_component	0.15969	1	2	972	33	45817	1	Cluster-16493.46269	1	Cluster-16493.33219
GO:0044427	chromosomal part	cellular_component	0.1597	1	37	972	1301	45817	27	Cluster-16493.50257,Cluster-16493.35470,Cluster-16493.34015,Cluster-16493.47397,Cluster-16493.29932,Cluster-16493.38127,Cluster-16493.45158,Cluster-16493.33834,Cluster-16493.53997,Cluster-16493.56363,Cluster-16493.57213,Cluster-16493.3001,Cluster-16493.51816,Cluster-16493.33372,Cluster-16493.25863,Cluster-16493.19764,Cluster-16493.33508,Cluster-16493.60304,Cluster-16493.33160,Cluster-16493.14326,…	10	Cluster-16493.33467,Cluster-16493.30779,Cluster-16493.33466,Cluster-16493.16920,Cluster-16493.30448,Cluster-16493.25818,Cluster-16493.28993,Cluster-16493.32328,Cluster-16493.23430,Cluster-16493.34068
GO:0010205	photoinhibition	biological_process	0.16045	1	1	972	12	45817	0		1	Cluster-16493.32982
GO:0043155	negative regulation of photosynthesis, light reaction	biological_process	0.16045	1	1	972	12	45817	0		1	Cluster-16493.32982
GO:0008094	DNA-dependent ATPase activity	molecular_function	0.16053	1	5	972	104	45817	5	Cluster-16493.35651,Cluster-16493.40762,Cluster-16493.58558,Cluster-16493.45187,Cluster-16493.7241	0
GO:0006564	L-serine biosynthetic process	biological_process	0.16061	1	1	972	7	45817	1	Cluster-16493.20967	0
GO:0004386	helicase activity	molecular_function	0.16063	1	26	972	730	45817	25	Cluster-16493.60304,Cluster-16493.40668,Cluster-16493.34015,Cluster-16493.31920,Cluster-16493.19764,Cluster-16493.50257,Cluster-16493.33508,Cluster-16493.30004,Cluster-16493.38127,Cluster-16493.18313,Cluster-16493.47397,Cluster-16493.29932,Cluster-16493.13587,Cluster-16493.33834,Cluster-16493.56363,Cluster-16493.45158,Cluster-16493.49481,Cluster-16493.25421,Cluster-16493.7290,Cluster-16493.36334,…	1	Cluster-16493.30779
GO:0016032	viral process	biological_process	0.1613	1	28	972	963	45817	18	Cluster-16493.46017,Cluster-16493.53705,Cluster-16493.52416,Cluster-16493.32363,Cluster-16493.35838,Cluster-16493.57233,Cluster-16493.48693,Cluster-16493.47397,Cluster-16493.24426,Cluster-16493.47101,Cluster-16493.56363,Cluster-16493.57657,Cluster-16493.25421,Cluster-16493.49481,Cluster-16493.40245,Cluster-16493.48296,Cluster-16493.47399,Cluster-16493.47695	10	Cluster-16493.46687,Cluster-16493.33315,Cluster-16493.32503,Cluster-16493.43887,Cluster-16493.40092,Cluster-16493.34190,Cluster-16493.46632,Cluster-16493.45202,Cluster-16493.15277,Cluster-16493.33316
GO:0016671	oxidoreductase activity, acting on a sulfur group of donors, disulfide as acceptor	molecular_function	0.16147	1	2	972	43	45817	0		2	Cluster-16493.36735,Cluster-16493.32442
GO:0007264	small GTPase mediated signal transduction	biological_process	0.16162	1	13	972	407	45817	10	Cluster-16493.38127,Cluster-16493.25863,Cluster-16493.29932,Cluster-16493.51816,Cluster-16493.42760,Cluster-16493.30004,Cluster-16493.37484,Cluster-16493.45158,Cluster-16493.52643,Cluster-16493.19764	3	Cluster-16493.31809,Cluster-16493.40057,Cluster-16493.34296
GO:0031975	envelope	cellular_component	0.16167	1	28	972	1042	45817	8	Cluster-16493.2825,Cluster-16493.40031,Cluster-16493.37648,Cluster-16493.36002,Cluster-16493.59552,Cluster-16493.32617,Cluster-16493.51906,Cluster-16493.45603	20	Cluster-16493.33425,Cluster-16493.30162,Cluster-16493.31741,Cluster-16493.32788,Cluster-16493.35066,Cluster-16493.30491,Cluster-16493.33272,Cluster-16493.32798,Cluster-16493.32746,Cluster-16493.32785,Cluster-16493.53117,Cluster-16493.40057,Cluster-16493.34646,Cluster-16493.32809,Cluster-16493.32528,Cluster-16493.32949,Cluster-16493.33709,Cluster-16493.32595,Cluster-16493.32760,Cluster-16493.32610
GO:0016070	RNA metabolic process	biological_process	0.16333	1	176	972	6899	45817	113	Cluster-16493.34165,Cluster-16493.23025,Cluster-16493.47397,Cluster-16493.7750,Cluster-16493.42760,Cluster-16493.51816,Cluster-16493.36048,Cluster-16493.25004,Cluster-16493.24336,Cluster-16493.21456,Cluster-16493.45158,Cluster-16493.39742,Cluster-16493.15912,Cluster-16493.17523,Cluster-16493.37028,Cluster-16493.47399,Cluster-16493.19548,Cluster-16493.38202,Cluster-16493.31610,Cluster-16493.7241,C…	63	Cluster-16493.34376,Cluster-16493.33653,Cluster-16493.29699,Cluster-16493.33994,Cluster-16493.38740,Cluster-16493.31503,Cluster-16493.31277,Cluster-16493.34053,Cluster-16493.16920,Cluster-16493.43635,Cluster-16493.40001,Cluster-16493.39911,Cluster-16493.34930,Cluster-16493.28993,Cluster-16493.19581,Cluster-16493.32575,Cluster-16493.33550,Cluster-16493.33058,Cluster-16493.27957,Cluster-16493.20988…
GO:0006573	valine metabolic process	biological_process	0.16378	1	7	972	180	45817	4	Cluster-16493.36631,Cluster-16493.14755,Cluster-16493.47930,Cluster-16493.47642	3	Cluster-16493.29699,Cluster-16493.34634,Cluster-16493.30403
GO:0008194	UDP-glycosyltransferase activity	molecular_function	0.16397	1	12	972	379	45817	10	Cluster-16493.45249,Cluster-16493.45429,Cluster-16493.15712,Cluster-16493.26023,Cluster-16493.33372,Cluster-16493.33160,Cluster-16493.7701,Cluster-16493.46269,Cluster-16493.46196,Cluster-16493.49150	2	Cluster-16493.25690,Cluster-16493.33853
GO:0006516	glycoprotein catabolic process	biological_process	0.16481	1	2	972	11	45817	2	Cluster-16493.46070,Cluster-16493.38757	0
GO:0071482	cellular response to light stimulus	biological_process	0.16532	1	2	972	26	45817	1	Cluster-16493.32617	1	Cluster-16493.38740
GO:0046487	glyoxylate metabolic process	biological_process	0.16593	1	4	972	92	45817	2	Cluster-16493.31337,Cluster-16493.39224	2	Cluster-16493.30999,Cluster-16493.34366
GO:0033014	tetrapyrrole biosynthetic process	biological_process	0.16675	1	9	972	293	45817	7	Cluster-16493.34890,Cluster-16493.4978,Cluster-16493.41171,Cluster-16493.26960,Cluster-16493.47642,Cluster-16493.47930,Cluster-16493.26959	2	Cluster-16493.33751,Cluster-16493.33390
GO:0006549	isoleucine metabolic process	biological_process	0.1669	1	7	972	181	45817	4	Cluster-16493.36631,Cluster-16493.14755,Cluster-16493.47930,Cluster-16493.47642	3	Cluster-16493.34634,Cluster-16493.29699,Cluster-16493.30403
GO:0009123	nucleoside monophosphate metabolic process	biological_process	0.16723	1	28	972	934	45817	17	Cluster-16493.33494,Cluster-16493.43433,Cluster-16493.37648,Cluster-16493.36934,Cluster-16493.51050,Cluster-16493.28800,Cluster-16493.36002,Cluster-16493.52026,Cluster-16493.32392,Cluster-16493.52025,Cluster-16493.35777,Cluster-16493.34656,Cluster-16493.14755,Cluster-16493.17732,Cluster-16493.40894,Cluster-16493.12149,Cluster-16493.28126	11	Cluster-16493.22343,Cluster-16493.37636,Cluster-16493.31370,Cluster-16493.53334,Cluster-16493.30685,Cluster-16493.33863,Cluster-16493.35625,Cluster-16493.53117,Cluster-16493.32785,Cluster-16493.42495,Cluster-16493.31083
GO:0046785	microtubule polymerization	biological_process	0.16763	1	2	972	29	45817	2	Cluster-16493.43348,Cluster-16493.57689	0
GO:0048609	multicellular organismal reproductive process	biological_process	0.16792	1	7	972	185	45817	5	Cluster-16493.39708,Cluster-16493.57958,Cluster-16493.57489,Cluster-16493.46269,Cluster-16493.57492	2	Cluster-16493.12723,Cluster-16493.32579
GO:0061695	transferase complex, transferring phosphorus-containing groups	cellular_component	0.16827	1	24	972	790	45817	21	Cluster-16493.58476,Cluster-16493.39554,Cluster-16493.41192,Cluster-16493.706,Cluster-16493.48296,Cluster-16493.17732,Cluster-16493.41699,Cluster-16493.57657,Cluster-16493.20219,Cluster-16493.25421,Cluster-16493.33475,Cluster-16493.31610,Cluster-16493.43304,Cluster-16493.49725,Cluster-16493.35651,Cluster-16493.36242,Cluster-16493.28800,Cluster-16493.31181,Cluster-16493.37667,Cluster-16493.59668,C…	3	Cluster-16493.33046,Cluster-16493.31575,Cluster-16493.33185
GO:0009611	response to wounding	biological_process	0.16839	1	8	972	276	45817	5	Cluster-16493.34543,Cluster-16493.39807,Cluster-16493.37860,Cluster-7194.0,Cluster-16493.25739	3	Cluster-16493.45202,Cluster-16493.33058,Cluster-16493.31741
GO:0009063	cellular amino acid catabolic process	biological_process	0.16858	1	12	972	324	45817	5	Cluster-16493.47642,Cluster-16493.51906,Cluster-16493.47930,Cluster-16493.14755,Cluster-16493.34543	7	Cluster-16493.33997,Cluster-16493.36336,Cluster-16493.30403,Cluster-16493.32333,Cluster-16493.27957,Cluster-16493.34634,Cluster-16493.32319
GO:0009698	phenylpropanoid metabolic process	biological_process	0.16873	1	2	972	47	45817	2	Cluster-16493.47642,Cluster-16493.47930	0
GO:0008839	4-hydroxy-tetrahydrodipicolinate reductase	molecular_function	0.16914	1	2	972	34	45817	1	Cluster-16493.28957	1	Cluster-16493.34273
GO:0031110	regulation of microtubule polymerization or depolymerization	biological_process	0.16932	1	3	972	71	45817	3	Cluster-16493.21336,Cluster-16493.57689,Cluster-16493.43348	0
GO:0006807	nitrogen compound metabolic process	biological_process	0.16936	1	345	972	14463	45817	218	Cluster-16493.42712,Cluster-16493.15912,Cluster-16493.37028,Cluster-16493.20993,Cluster-16493.42688,Cluster-16493.27388,Cluster-16493.35651,Cluster-16493.18313,Cluster-16493.41327,Cluster-16493.40788,Cluster-16493.40762,Cluster-16493.31610,Cluster-16493.7241,Cluster-16493.57657,Cluster-16493.17732,Cluster-16493.47399,Cluster-16493.28126,Cluster-16493.26959,Cluster-16493.42760,Cluster-16493.59668,…	127	Cluster-16493.25325,Cluster-16493.30876,Cluster-16493.33997,Cluster-16493.39911,Cluster-16493.19581,Cluster-16493.23340,Cluster-16493.42495,Cluster-16493.31809,Cluster-16493.31606,Cluster-16493.39671,Cluster-16493.31503,Cluster-16493.28204,Cluster-16493.31277,Cluster-16493.37636,Cluster-16493.34376,Cluster-16493.35625,Cluster-16493.16920,Cluster-16493.34048,Cluster-16493.43635,Cluster-16493.40001…
GO:0008202	steroid metabolic process	biological_process	0.17021	1	11	972	355	45817	5	Cluster-16493.47399,Cluster-16493.47397,Cluster-16493.39224,Cluster-16493.4444,Cluster-16493.13587	6	Cluster-16493.30999,Cluster-16493.42879,Cluster-16493.35731,Cluster-16493.30403,Cluster-16493.27874,Cluster-16493.28505
GO:0043487	regulation of RNA stability	biological_process	0.17082	1	1	972	5	45817	1	Cluster-16493.51906	0
GO:0043488	regulation of mRNA stability	biological_process	0.17082	1	1	972	5	45817	1	Cluster-16493.51906	0
GO:0043489	RNA stabilization	biological_process	0.17082	1	1	972	5	45817	1	Cluster-16493.51906	0
GO:0048255	mRNA stabilization	biological_process	0.17082	1	1	972	5	45817	1	Cluster-16493.51906	0
GO:0006555	methionine metabolic process	biological_process	0.17084	1	4	972	89	45817	4	Cluster-16493.35838,Cluster-16493.34543,Cluster-16493.29559,Cluster-16493.35837	0
GO:0045036	protein targeting to chloroplast	biological_process	0.17114	1	1	972	10	45817	0		1	Cluster-16493.31741
GO:0072596	establishment of protein localization to chloroplast	biological_process	0.17114	1	1	972	10	45817	0		1	Cluster-16493.31741
GO:0072598	protein localization to chloroplast	biological_process	0.17114	1	1	972	10	45817	0		1	Cluster-16493.31741
GO:0044461	bacterial-type flagellum part	cellular_component	0.1714	1	2	972	39	45817	0		2	Cluster-16493.36128,Cluster-16493.27643
GO:0006480	N-terminal protein amino acid methylation	biological_process	0.17141	1	2	972	37	45817	1	Cluster-16493.31817	1	Cluster-16493.19344
GO:0031365	N-terminal protein amino acid modification	biological_process	0.17141	1	2	972	37	45817	1	Cluster-16493.31817	1	Cluster-16493.19344
GO:0042575	DNA polymerase complex	cellular_component	0.17146	1	9	972	226	45817	9	Cluster-16493.43304,Cluster-16493.57657,Cluster-16493.41699,Cluster-16493.59668,Cluster-16493.31181,Cluster-16493.36242,Cluster-16493.41192,Cluster-16493.35651,Cluster-16493.58476	0
GO:0008361	regulation of cell size	biological_process	0.17234	1	1	972	8	45817	1	Cluster-16493.32748	0
GO:0000302	response to reactive oxygen species	biological_process	0.17261	1	2	972	46	45817	1	Cluster-16493.49725	1	Cluster-16493.35731
GO:0010309	acireductone dioxygenase [iron(II)-requiring] activity	molecular_function	0.17275	1	1	972	13	45817	0		1	Cluster-16493.24259
GO:0009082	branched-chain amino acid biosynthetic process	biological_process	0.17296	1	4	972	85	45817	3	Cluster-16493.56363,Cluster-16493.36631,Cluster-16493.20663	1	Cluster-16493.29699
GO:0016854	racemase and epimerase activity	molecular_function	0.17341	1	3	972	70	45817	1	Cluster-16493.15815	2	Cluster-16493.33997,Cluster-16493.21716
GO:0009119	ribonucleoside metabolic process	biological_process	0.17349	1	32	972	1109	45817	21	Cluster-16493.7321,Cluster-16493.37648,Cluster-16493.36934,Cluster-16493.33494,Cluster-16493.43433,Cluster-16493.27313,Cluster-17544.0,Cluster-16493.52025,Cluster-16493.14755,Cluster-16493.35777,Cluster-16493.12149,Cluster-16493.28800,Cluster-16493.36002,Cluster-16493.52026,Cluster-16493.32392,Cluster-16493.27388,Cluster-16493.17732,Cluster-16493.34656,Cluster-16493.46162,Cluster-16493.28126,Clus…	11	Cluster-16493.37636,Cluster-16493.30685,Cluster-16493.35625,Cluster-16493.32785,Cluster-16493.31083,Cluster-16493.31370,Cluster-16493.22343,Cluster-16493.53334,Cluster-16493.33863,Cluster-16493.42495,Cluster-16493.53117
GO:0003689	DNA clamp loader activity	molecular_function	0.17417	1	1	972	5	45817	1	Cluster-16493.35651	0
GO:0005663	DNA replication factor C complex	cellular_component	0.17417	1	1	972	5	45817	1	Cluster-16493.35651	0
GO:0033170	protein-DNA loading ATPase activity	molecular_function	0.17417	1	1	972	5	45817	1	Cluster-16493.35651	0
GO:0009056	catabolic process	biological_process	0.17453	1	64	972	2406	45817	39	Cluster-16493.46070,Cluster-16493.43433,Cluster-16493.33494,Cluster-16493.27334,Cluster-16493.12149,Cluster-16493.51816,Cluster-16493.13392,Cluster-16493.35013,Cluster-16493.25971,Cluster-16493.47930,Cluster-16493.35777,Cluster-16493.31542,Cluster-16493.32392,Cluster-16493.52026,Cluster-16493.56719,Cluster-16493.41172,Cluster-16493.28126,Cluster-16493.34543,Cluster-16493.51906,Cluster-16493.17732…	25	Cluster-16493.32684,Cluster-16493.30403,Cluster-16493.37636,Cluster-16493.30999,Cluster-16493.33800,Cluster-16493.32785,Cluster-16493.35625,Cluster-16493.32333,Cluster-16493.34930,Cluster-16493.33997,Cluster-16493.30876,Cluster-16493.32319,Cluster-16493.42495,Cluster-16493.27957,Cluster-16493.34634,Cluster-16493.33483,Cluster-16493.36336,Cluster-16493.31612,Cluster-16493.30128,Cluster-16493.45170…
GO:0016471	vacuolar proton-transporting V-type ATPase complex	cellular_component	0.1748	1	4	972	61	45817	4	Cluster-16493.34136,Cluster-16493.25449,Cluster-16493.50286,Cluster-16493.25779	0
GO:0031297	replication fork processing	biological_process	0.17523	1	1	972	4	45817	1	Cluster-16493.27241	0
GO:0010951	negative regulation of endopeptidase activity	biological_process	0.17588	1	1	972	18	45817	0		1	Cluster-16493.32222
GO:0043047	single-stranded telomeric DNA binding	molecular_function	0.17611	1	1	972	8	45817	0		1	Cluster-16493.31927
GO:0009527	plastid outer membrane	cellular_component	0.1773	1	1	972	9	45817	0		1	Cluster-16493.31741
GO:0031109	microtubule polymerization or depolymerization	biological_process	0.17754	1	3	972	74	45817	3	Cluster-16493.21336,Cluster-16493.57689,Cluster-16493.43348	0
GO:0046149	pigment catabolic process	biological_process	0.17834	1	4	972	92	45817	1	Cluster-16493.56719	3	Cluster-16493.33800,Cluster-16493.29192,Cluster-16493.32684
GO:0009753	response to jasmonic acid	biological_process	0.17859	1	3	972	75	45817	1	Cluster-16493.34543	2	Cluster-16493.35731,Cluster-16493.31741
GO:0071478	cellular response to radiation	biological_process	0.17866	1	2	972	28	45817	1	Cluster-16493.32617	1	Cluster-16493.38740
GO:0000741	karyogamy	biological_process	0.17957	1	1	972	11	45817	1	Cluster-16493.6055	0
GO:0009559	embryo sac central cell differentiation	biological_process	0.17957	1	1	972	11	45817	1	Cluster-16493.6055	0
GO:0010197	polar nucleus fusion	biological_process	0.17957	1	1	972	11	45817	1	Cluster-16493.6055	0
GO:0019872	streptomycin biosynthetic process	biological_process	0.1796	1	1	972	10	45817	0		1	Cluster-16493.33432
GO:0030647	aminoglycoside antibiotic metabolic process	biological_process	0.1796	1	1	972	10	45817	0		1	Cluster-16493.33432
GO:0030648	aminoglycoside antibiotic biosynthetic process	biological_process	0.1796	1	1	972	10	45817	0		1	Cluster-16493.33432
GO:0046173	polyol biosynthetic process	biological_process	0.1796	1	1	972	10	45817	0		1	Cluster-16493.33432
GO:0046343	streptomycin metabolic process	biological_process	0.1796	1	1	972	10	45817	0		1	Cluster-16493.33432
GO:0008703	5-amino-6-(5-phosphoribosylamino)uracil reductase activity	molecular_function	0.18	1	1	972	9	45817	1	Cluster-16493.35777	0
GO:0006364	rRNA processing	biological_process	0.18061	1	10	972	293	45817	9	Cluster-16493.38202,Cluster-16493.56147,Cluster-16493.23025,Cluster-16493.14434,Cluster-16493.38203,Cluster-16493.27313,Cluster-16493.46092,Cluster-16493.45931,Cluster-16493.58111	1	Cluster-16493.27739
GO:0008827	cytochrome o ubiquinol oxidase activity	molecular_function	0.18165	1	1	972	8	45817	1	Cluster-16493.32149	0
GO:0009319	cytochrome o ubiquinol oxidase complex	cellular_component	0.18165	1	1	972	8	45817	1	Cluster-16493.32149	0
GO:0005218	intracellular ligand-gated calcium channel activity	molecular_function	0.18245	1	2	972	51	45817	1	Cluster-16493.49725	1	Cluster-16493.31575
GO:0005219	ryanodine-sensitive calcium-release channel activity	molecular_function	0.18245	1	2	972	51	45817	1	Cluster-16493.49725	1	Cluster-16493.31575
GO:0015278	calcium-release channel activity	molecular_function	0.18245	1	2	972	51	45817	1	Cluster-16493.49725	1	Cluster-16493.31575
GO:0016072	rRNA metabolic process	biological_process	0.18245	1	10	972	294	45817	9	Cluster-16493.38202,Cluster-16493.14434,Cluster-16493.56147,Cluster-16493.23025,Cluster-16493.27313,Cluster-16493.38203,Cluster-16493.58111,Cluster-16493.45931,Cluster-16493.46092	1	Cluster-16493.27739
GO:0004014	adenosylmethionine decarboxylase activity	molecular_function	0.18247	1	2	972	34	45817	2	Cluster-16493.33233,Cluster-16493.41258	0
GO:0042623	ATPase activity, coupled	molecular_function	0.18292	1	19	972	538	45817	18	Cluster-16493.45187,Cluster-16493.27652,Cluster-16493.58558,Cluster-16493.31920,Cluster-16493.32748,Cluster-16493.56903,Cluster-16493.35651,Cluster-16493.46070,Cluster-16493.56901,Cluster-16493.40699,Cluster-16493.7241,Cluster-16493.7290,Cluster-16493.27860,Cluster-16493.46305,Cluster-16493.56363,Cluster-16493.33172,Cluster-16493.40762,Cluster-16493.38757	1	Cluster-16493.21525
GO:0016868	intramolecular transferase activity, phosphotransferases	molecular_function	0.18313	1	3	972	56	45817	3	Cluster-16493.37648,Cluster-16493.43433,Cluster-16493.12149	0
GO:0007417	central nervous system development	biological_process	0.18384	1	1	972	9	45817	1	Cluster-16493.33679	0
GO:0007420	brain development	biological_process	0.18384	1	1	972	9	45817	1	Cluster-16493.33679	0
GO:0060322	head development	biological_process	0.18384	1	1	972	9	45817	1	Cluster-16493.33679	0
GO:0016638	oxidoreductase activity, acting on the CH-NH2 group of donors	molecular_function	0.18596	1	4	972	89	45817	3	Cluster-16493.42553,Cluster-16493.10375,Cluster-16493.41171	1	Cluster-16493.32055
GO:0048468	cell development	biological_process	0.1865	1	7	972	222	45817	3	Cluster-16493.57492,Cluster-16493.57489,Cluster-16493.57958	4	Cluster-16493.32579,Cluster-16493.12723,Cluster-16493.33539,Cluster-16493.32595
GO:0006546	glycine catabolic process	biological_process	0.1867	1	1	972	9	45817	0		1	Cluster-16493.32319
GO:0009071	serine family amino acid catabolic process	biological_process	0.1867	1	1	972	9	45817	0		1	Cluster-16493.32319
GO:0006526	arginine biosynthetic process	biological_process	0.18776	1	1	972	11	45817	1	Cluster-16493.38677	0
GO:0044433	cytoplasmic vesicle part	cellular_component	0.18826	1	7	972	196	45817	6	Cluster-16493.30623,Cluster-16493.45283,Cluster-16493.43619,Cluster-16493.31604,Cluster-16493.53017,Cluster-16493.55905	1	Cluster-16493.21522
GO:0009958	positive gravitropism	biological_process	0.18888	1	1	972	8	45817	1	Cluster-16493.32748	0
GO:0008705	methionine synthase activity	molecular_function	0.18913	1	1	972	8	45817	1	Cluster-16493.35838	0
GO:0042084	5-methyltetrahydrofolate-dependent methyltransferase activity	molecular_function	0.18913	1	1	972	8	45817	1	Cluster-16493.35838	0
GO:0003854	3-beta-hydroxy-delta5-steroid dehydrogenase activity	molecular_function	0.18938	1	7	972	217	45817	2	Cluster-16493.39224,Cluster-16493.4444	5	Cluster-16493.28505,Cluster-16493.42879,Cluster-16493.27874,Cluster-16493.30403,Cluster-16493.30999
GO:0008207	C21-steroid hormone metabolic process	biological_process	0.18938	1	7	972	217	45817	2	Cluster-16493.39224,Cluster-16493.4444	5	Cluster-16493.42879,Cluster-16493.27874,Cluster-16493.28505,Cluster-16493.30999,Cluster-16493.30403
GO:0033764	steroid dehydrogenase activity, acting on the CH-OH group of donors, NAD or NADP as acceptor	molecular_function	0.18938	1	7	972	217	45817	2	Cluster-16493.4444,Cluster-16493.39224	5	Cluster-16493.30999,Cluster-16493.30403,Cluster-16493.28505,Cluster-16493.27874,Cluster-16493.42879
GO:0030126	COPI vesicle coat	cellular_component	0.19148	1	2	972	27	45817	2	Cluster-16493.43619,Cluster-16493.31604	0
GO:0030137	COPI-coated vesicle	cellular_component	0.19148	1	2	972	27	45817	2	Cluster-16493.43619,Cluster-16493.31604	0
GO:0030663	COPI-coated vesicle membrane	cellular_component	0.19148	1	2	972	27	45817	2	Cluster-16493.43619,Cluster-16493.31604	0
GO:0016229	steroid dehydrogenase activity	molecular_function	0.19166	1	7	972	218	45817	2	Cluster-16493.4444,Cluster-16493.39224	5	Cluster-16493.30403,Cluster-16493.30999,Cluster-16493.27874,Cluster-16493.42879,Cluster-16493.28505
GO:0009144	purine nucleoside triphosphate metabolic process	biological_process	0.19186	1	26	972	878	45817	15	Cluster-16493.33494,Cluster-16493.43433,Cluster-16493.36934,Cluster-16493.37648,Cluster-16493.28800,Cluster-16493.36002,Cluster-16493.32392,Cluster-16493.52026,Cluster-16493.52025,Cluster-16493.35777,Cluster-16493.34656,Cluster-16493.17732,Cluster-16493.14755,Cluster-16493.12149,Cluster-16493.28126	11	Cluster-16493.22343,Cluster-16493.37636,Cluster-16493.31370,Cluster-16493.53334,Cluster-16493.30685,Cluster-16493.33863,Cluster-16493.35625,Cluster-16493.53117,Cluster-16493.32785,Cluster-16493.42495,Cluster-16493.31083
GO:0009205	purine ribonucleoside triphosphate metabolic process	biological_process	0.19186	1	26	972	878	45817	15	Cluster-16493.14755,Cluster-16493.17732,Cluster-16493.35777,Cluster-16493.34656,Cluster-16493.28126,Cluster-16493.12149,Cluster-16493.28800,Cluster-16493.37648,Cluster-16493.36934,Cluster-16493.43433,Cluster-16493.33494,Cluster-16493.52025,Cluster-16493.52026,Cluster-16493.32392,Cluster-16493.36002	11	Cluster-16493.32785,Cluster-16493.53117,Cluster-16493.42495,Cluster-16493.35625,Cluster-16493.33863,Cluster-16493.31083,Cluster-16493.31370,Cluster-16493.37636,Cluster-16493.22343,Cluster-16493.30685,Cluster-16493.53334
GO:0016757	transferase activity, transferring glycosyl groups	molecular_function	0.19257	1	31	972	1210	45817	20	Cluster-16493.5075,Cluster-16493.8045,Cluster-16493.33372,Cluster-16493.7701,Cluster-16493.46269,Cluster-16493.34620,Cluster-16493.46196,Cluster-16493.49150,Cluster-16493.15712,Cluster-16493.31770,Cluster-16493.55905,Cluster-16493.32748,Cluster-16493.26023,Cluster-16493.15031,Cluster-16493.33160,Cluster-16493.7321,Cluster-16493.45249,Cluster-16493.45429,Cluster-16493.32753,Cluster-16493.53642	11	Cluster-16493.32820,Cluster-16493.33822,Cluster-16493.32422,Cluster-16493.33278,Cluster-16493.25593,Cluster-16493.34172,Cluster-16493.33853,Cluster-16493.25596,Cluster-16493.32741,Cluster-16493.30128,Cluster-16493.25690
GO:0009199	ribonucleoside triphosphate metabolic process	biological_process	0.19387	1	26	972	880	45817	15	Cluster-16493.12149,Cluster-16493.28126,Cluster-16493.35777,Cluster-16493.34656,Cluster-16493.17732,Cluster-16493.14755,Cluster-16493.36002,Cluster-16493.52026,Cluster-16493.32392,Cluster-16493.52025,Cluster-16493.33494,Cluster-16493.43433,Cluster-16493.37648,Cluster-16493.36934,Cluster-16493.28800	11	Cluster-16493.31083,Cluster-16493.33863,Cluster-16493.35625,Cluster-16493.53117,Cluster-16493.32785,Cluster-16493.42495,Cluster-16493.53334,Cluster-16493.30685,Cluster-16493.22343,Cluster-16493.37636,Cluster-16493.31370
GO:0031225	anchored component of membrane	cellular_component	0.19413	1	2	972	45	45817	2	Cluster-16493.41172,Cluster-16493.9832	0
GO:0004659	prenyltransferase activity	molecular_function	0.19433	1	4	972	95	45817	4	Cluster-16493.28307,Cluster-16493.13587,Cluster-16493.47399,Cluster-16493.47397	0
GO:0045330	aspartyl esterase activity	molecular_function	0.19444	1	1	972	12	45817	1	Cluster-16493.23011	0
GO:0044403	symbiosis, encompassing mutualism through parasitism	biological_process	0.19583	1	30	972	1084	45817	19	Cluster-16493.32363,Cluster-16493.52416,Cluster-16493.53705,Cluster-16493.46017,Cluster-16493.57233,Cluster-16493.35838,Cluster-16493.24426,Cluster-16493.47397,Cluster-16493.48693,Cluster-16493.56363,Cluster-16493.34778,Cluster-16493.47101,Cluster-16493.40245,Cluster-16493.49481,Cluster-16493.57657,Cluster-16493.25421,Cluster-16493.47399,Cluster-16493.48296,Cluster-16493.47695	11	Cluster-16493.46687,Cluster-16493.33315,Cluster-16493.43887,Cluster-16493.32503,Cluster-16493.40092,Cluster-16493.32755,Cluster-16493.34190,Cluster-16493.15277,Cluster-16493.45202,Cluster-16493.46632,Cluster-16493.33316
GO:0009396	folic acid-containing compound biosynthetic process	biological_process	0.19588	1	5	972	137	45817	4	Cluster-16493.47970,Cluster-16493.39224,Cluster-16493.29908,Cluster-16493.37883	1	Cluster-16493.30999
GO:0033180	proton-transporting V-type ATPase, V1 domain	cellular_component	0.19666	1	4	972	63	45817	4	Cluster-16493.25449,Cluster-16493.50286,Cluster-16493.34136,Cluster-16493.25779	0
GO:0006593	ornithine catabolic process	biological_process	0.19667	1	1	972	6	45817	1	Cluster-16493.51906	0
GO:0008073	ornithine decarboxylase inhibitor activity	molecular_function	0.19667	1	1	972	6	45817	1	Cluster-16493.51906	0
GO:0019467	ornithine catabolic process, by decarboxylation	biological_process	0.19667	1	1	972	6	45817	1	Cluster-16493.51906	0
GO:0042979	ornithine decarboxylase regulator activity	molecular_function	0.19667	1	1	972	6	45817	1	Cluster-16493.51906	0
GO:0008209	androgen metabolic process	biological_process	0.19673	1	7	972	220	45817	2	Cluster-16493.4444,Cluster-16493.39224	5	Cluster-16493.30999,Cluster-16493.30403,Cluster-16493.28505,Cluster-16493.27874,Cluster-16493.42879
GO:0008210	estrogen metabolic process	biological_process	0.19673	1	7	972	220	45817	2	Cluster-16493.4444,Cluster-16493.39224	5	Cluster-16493.27874,Cluster-16493.42879,Cluster-16493.28505,Cluster-16493.30999,Cluster-16493.30403
GO:0042555	MCM complex	cellular_component	0.19931	1	1	972	6	45817	0		1	Cluster-16493.30779
GO:0016410	N-acyltransferase activity	molecular_function	0.19942	1	7	972	199	45817	4	Cluster-16493.45158,Cluster-16493.56520,Cluster-16493.25863,Cluster-16493.52209	3	Cluster-16493.46687,Cluster-16493.24442,Cluster-16493.39204
GO:0006040	amino sugar metabolic process	biological_process	0.20039	1	4	972	115	45817	3	Cluster-16493.7701,Cluster-16493.6055,Cluster-16493.33679	1	Cluster-16493.33483
GO:0005665	DNA-directed RNA polymerase II, core complex	cellular_component	0.20041	1	2	972	25	45817	2	Cluster-16493.48296,Cluster-16493.25421	0
GO:0006405	RNA export from nucleus	biological_process	0.20189	1	2	972	38	45817	1	Cluster-16493.59552	1	Cluster-16493.32925
GO:0080161	auxin transmembrane transporter activity	molecular_function	0.20232	1	1	972	8	45817	1	Cluster-16493.32748	0
GO:0042819	vitamin B6 biosynthetic process	biological_process	0.2025	1	2	972	40	45817	2	Cluster-16493.40894,Cluster-16493.42553	0
GO:0005217	intracellular ligand-gated ion channel activity	molecular_function	0.20399	1	2	972	53	45817	1	Cluster-16493.49725	1	Cluster-16493.31575
GO:0009141	nucleoside triphosphate metabolic process	biological_process	0.20531	1	26	972	894	45817	15	Cluster-16493.33494,Cluster-16493.43433,Cluster-16493.37648,Cluster-16493.36934,Cluster-16493.28800,Cluster-16493.32392,Cluster-16493.52026,Cluster-16493.52025,Cluster-16493.36002,Cluster-16493.34656,Cluster-16493.35777,Cluster-16493.14755,Cluster-16493.17732,Cluster-16493.12149,Cluster-16493.28126	11	Cluster-16493.22343,Cluster-16493.37636,Cluster-16493.31370,Cluster-16493.53334,Cluster-16493.30685,Cluster-16493.35625,Cluster-16493.42495,Cluster-16493.53117,Cluster-16493.32785,Cluster-16493.33863,Cluster-16493.31083
GO:0048583	regulation of response to stimulus	biological_process	0.2064	1	11	972	342	45817	10	Cluster-16493.40668,Cluster-16493.37860,Cluster-16493.39807,Cluster-16493.52643,Cluster-16493.25739,Cluster-16493.37484,Cluster-16493.27241,Cluster-16493.49725,Cluster-16493.59552,Cluster-16493.32748	1	Cluster-16493.53117
GO:0009072	aromatic amino acid family metabolic process	biological_process	0.20679	1	14	972	454	45817	8	Cluster-16493.16977,Cluster-16493.28126,Cluster-16493.14755,Cluster-16493.36934,Cluster-16493.26533,Cluster-16493.47930,Cluster-16493.47642,Cluster-16493.15712	6	Cluster-16493.33354,Cluster-16493.34634,Cluster-16493.32333,Cluster-16493.42495,Cluster-16493.30403,Cluster-16493.36336
GO:0031555	transcriptional attenuation	biological_process	0.207	1	1	972	8	45817	0		1	Cluster-16493.54358
GO:0031556	transcriptional attenuation by ribosome	biological_process	0.207	1	1	972	8	45817	0		1	Cluster-16493.54358
GO:0005542	folic acid binding	molecular_function	0.20711	1	1	972	9	45817	0		1	Cluster-16493.40225
GO:0006030	chitin metabolic process	biological_process	0.2073	1	2	972	49	45817	1	Cluster-16493.7701	1	Cluster-16493.33483
GO:1901071	glucosamine-containing compound metabolic process	biological_process	0.2073	1	2	972	49	45817	1	Cluster-16493.7701	1	Cluster-16493.33483
GO:0008443	phosphofructokinase activity	molecular_function	0.20854	1	3	972	63	45817	2	Cluster-16493.17732,Cluster-16493.28800	1	Cluster-16493.34296
GO:0035257	nuclear hormone receptor binding	molecular_function	0.20914	1	1	972	11	45817	0		1	Cluster-16493.33550
GO:0051427	hormone receptor binding	molecular_function	0.20914	1	1	972	11	45817	0		1	Cluster-16493.33550
GO:0009225	nucleotide-sugar metabolic process	biological_process	0.20926	1	4	972	117	45817	3	Cluster-16493.46196,Cluster-16493.46269,Cluster-16493.15815	1	Cluster-16493.21716
GO:0042562	hormone binding	molecular_function	0.20963	1	1	972	11	45817	0		1	Cluster-16493.30542
GO:0009150	purine ribonucleotide metabolic process	biological_process	0.21085	1	29	972	1000	45817	18	Cluster-16493.43433,Cluster-16493.33494,Cluster-16493.51050,Cluster-16493.28800,Cluster-16493.36934,Cluster-16493.37648,Cluster-16493.52026,Cluster-16493.20993,Cluster-16493.32392,Cluster-16493.52025,Cluster-16493.36002,Cluster-16493.35777,Cluster-16493.34656,Cluster-16493.17732,Cluster-16493.14755,Cluster-16493.40894,Cluster-16493.12149,Cluster-16493.28126	11	Cluster-16493.22343,Cluster-16493.31370,Cluster-16493.37636,Cluster-16493.53334,Cluster-16493.30685,Cluster-16493.53117,Cluster-16493.32785,Cluster-16493.42495,Cluster-16493.35625,Cluster-16493.33863,Cluster-16493.31083
GO:0004124	cysteine synthase activity	molecular_function	0.21168	1	1	972	11	45817	1	Cluster-16493.41327	0
GO:0009333	cysteine synthase complex	cellular_component	0.21168	1	1	972	11	45817	1	Cluster-16493.41327	0
GO:0004359	glutaminase activity	molecular_function	0.21199	1	1	972	14	45817	1	Cluster-16493.40894	0
GO:0031410	cytoplasmic vesicle	cellular_component	0.21208	1	8	972	247	45817	7	Cluster-16493.53017,Cluster-16493.43619,Cluster-16493.45283,Cluster-16493.55905,Cluster-16493.31604,Cluster-16493.42067,Cluster-16493.30623	1	Cluster-16493.21522
GO:0006139	nucleobase-containing compound metabolic process	biological_process	0.21287	1	255	972	10375	45817	169	Cluster-16493.57657,Cluster-16493.7241,Cluster-16493.17732,Cluster-16493.40788,Cluster-16493.33475,Cluster-16493.31610,Cluster-16493.40762,Cluster-16493.19548,Cluster-16493.38202,Cluster-16493.47399,Cluster-16493.28126,Cluster-16493.38306,Cluster-16493.15912,Cluster-16493.31181,Cluster-16493.37028,Cluster-16493.17523,Cluster-16493.42688,Cluster-16493.27388,Cluster-16493.32392,Cluster-16493.20993,…	86	Cluster-16493.27957,Cluster-16493.23340,Cluster-16493.42495,Cluster-16493.33058,Cluster-16493.30876,Cluster-16493.33550,Cluster-16493.28993,Cluster-16493.19581,Cluster-16493.32575,Cluster-16493.39911,Cluster-16493.34930,Cluster-16493.43635,Cluster-16493.40001,Cluster-16493.16920,Cluster-16493.32785,Cluster-16493.35625,Cluster-16493.34053,Cluster-16493.30999,Cluster-16493.31277,Cluster-16493.37636…
GO:0003886	DNA (cytosine-5-)-methyltransferase activity	molecular_function	0.21303	1	1	972	10	45817	1	Cluster-16493.29559	0
GO:0090116	C-5 methylation of cytosine	biological_process	0.21303	1	1	972	10	45817	1	Cluster-16493.29559	0
GO:0034470	ncRNA processing	biological_process	0.21416	1	30	972	1008	45817	28	Cluster-16493.29932,Cluster-16493.47397,Cluster-16493.38127,Cluster-16493.34165,Cluster-16493.23025,Cluster-16493.14434,Cluster-16493.7321,Cluster-16493.38203,Cluster-16493.19764,Cluster-16493.27313,Cluster-16493.45931,Cluster-16493.60304,Cluster-16493.42760,Cluster-16493.38202,Cluster-16493.46162,Cluster-16493.51816,Cluster-16493.41171,Cluster-16493.43619,Cluster-16493.56147,Cluster-16493.25863,…	2	Cluster-16493.27739,Cluster-16493.34634
GO:0033897	ribonuclease T2 activity	molecular_function	0.21427	1	1	972	12	45817	1	Cluster-16493.11590	0
GO:0001575	globoside metabolic process	biological_process	0.21459	1	2	972	40	45817	1	Cluster-16493.3711	1	Cluster-16493.32580
GO:0022414	reproductive process	biological_process	0.21585	1	19	972	706	45817	11	Cluster-16493.39708,Cluster-16493.40245,Cluster-16493.57492,Cluster-16493.34543,Cluster-16493.47728,Cluster-16493.29559,Cluster-16493.57958,Cluster-16493.57489,Cluster-16493.46269,Cluster-16493.6055,Cluster-16493.32748	8	Cluster-16493.27957,Cluster-16493.33329,Cluster-16493.34118,Cluster-16493.12723,Cluster-16493.32925,Cluster-16493.38740,Cluster-16493.33997,Cluster-16493.32579
GO:0000902	cell morphogenesis	biological_process	0.2164	1	9	972	275	45817	7	Cluster-16493.16976,Cluster-16493.35613,Cluster-16493.39251,Cluster-16493.22482,Cluster-16493.56425,Cluster-16493.16977,Cluster-16493.50652	2	Cluster-16493.32595,Cluster-16493.33539
GO:0006787	porphyrin-containing compound catabolic process	biological_process	0.21786	1	4	972	99	45817	1	Cluster-16493.56719	3	Cluster-16493.29192,Cluster-16493.33800,Cluster-16493.32684
GO:0033015	tetrapyrrole catabolic process	biological_process	0.21786	1	4	972	99	45817	1	Cluster-16493.56719	3	Cluster-16493.32684,Cluster-16493.29192,Cluster-16493.33800
GO:0051187	cofactor catabolic process	biological_process	0.21786	1	4	972	99	45817	1	Cluster-16493.56719	3	Cluster-16493.32684,Cluster-16493.29192,Cluster-16493.33800
GO:0019013	viral nucleocapsid	cellular_component	0.21846	1	3	972	61	45817	2	Cluster-16493.19847,Cluster-16493.33502	1	Cluster-16493.28683
GO:0030244	cellulose biosynthetic process	biological_process	0.21901	1	4	972	121	45817	3	Cluster-16493.46196,Cluster-16493.27388,Cluster-16493.46269	1	Cluster-16493.35731
GO:0045300	acyl-[acyl-carrier-protein] desaturase activity	molecular_function	0.21921	1	1	972	14	45817	1	Cluster-16493.28987	0
GO:0006760	folic acid-containing compound metabolic process	biological_process	0.21935	1	5	972	142	45817	4	Cluster-16493.39224,Cluster-16493.47970,Cluster-16493.37883,Cluster-16493.29908	1	Cluster-16493.30999
GO:0009523	photosystem II	cellular_component	0.21974	1	13	972	289	45817	1	Cluster-16493.8823	12	Cluster-16493.32982,Cluster-16493.32575,Cluster-16493.33147,Cluster-16493.35066,Cluster-16493.33103,Cluster-16493.35147,Cluster-16493.28149,Cluster-16493.32760,Cluster-16493.20611,Cluster-16493.33039,Cluster-16493.32943,Cluster-16493.27964
GO:0005992	trehalose biosynthetic process	biological_process	0.2201	1	3	972	57	45817	2	Cluster-16493.58060,Cluster-16493.51919	1	Cluster-16493.35385
GO:0051704	multi-organism process	biological_process	0.22015	1	66	972	2630	45817	34	Cluster-16493.47397,Cluster-16493.24426,Cluster-16493.52416,Cluster-16493.35838,Cluster-16493.50257,Cluster-16493.57233,Cluster-16493.48296,Cluster-16493.46269,Cluster-16493.42339,Cluster-16493.34778,Cluster-16493.47930,Cluster-16493.47101,Cluster-16493.35576,Cluster-16493.32363,Cluster-16493.47399,Cluster-16493.57489,Cluster-16493.32988,Cluster-16493.39583,Cluster-16493.33475,Cluster-16493.49481…	32	Cluster-16493.32503,Cluster-16493.31741,Cluster-16493.33315,Cluster-16493.32760,Cluster-16493.32982,Cluster-16493.35731,Cluster-16493.33126,Cluster-16493.35066,Cluster-16493.33997,Cluster-16493.33316,Cluster-16493.27957,Cluster-16493.26300,Cluster-16493.32579,Cluster-16493.29827,Cluster-16493.40092,Cluster-16493.32755,Cluster-16493.36879,Cluster-16493.46687,Cluster-16493.46632,Cluster-16493.34118…
GO:0030660	Golgi-associated vesicle membrane	cellular_component	0.22059	1	3	972	60	45817	2	Cluster-16493.43619,Cluster-16493.31604	1	Cluster-16493.21522
GO:0042626	ATPase activity, coupled to transmembrane movement of substances	molecular_function	0.22094	1	11	972	299	45817	10	Cluster-16493.27860,Cluster-16493.56901,Cluster-16493.40699,Cluster-16493.33172,Cluster-16493.27652,Cluster-16493.46305,Cluster-16493.32748,Cluster-16493.38757,Cluster-16493.46070,Cluster-16493.56903	1	Cluster-16493.21525
GO:0009987	cellular process	biological_process	0.22144	1	605	972	26677	45817	353	Cluster-16493.43529,Cluster-16493.50287,Cluster-16493.33924,Cluster-16493.43178,Cluster-16493.57689,Cluster-16493.36328,Cluster-16493.46987,Cluster-16493.43619,Cluster-16493.56147,Cluster-16493.52643,Cluster-16493.27798,Cluster-16493.36243,Cluster-16493.27652,Cluster-16493.44707,Cluster-16493.32753,Cluster-16493.32748,Cluster-16493.61929,Cluster-16493.14326,Cluster-16493.26023,Cluster-16493.34969…	252	Cluster-16493.27739,Cluster-16493.21716,Cluster-16493.12723,Cluster-16493.35381,Cluster-16493.25818,Cluster-16493.30162,Cluster-16493.30448,Cluster-16493.34431,Cluster-16493.30110,Cluster-16493.17873,Cluster-16493.17874,Cluster-16493.26300,Cluster-16493.39204,Cluster-16493.33316,Cluster-16493.28960,Cluster-16493.32422,Cluster-16493.32604,Cluster-16493.14385,Cluster-16493.32575,Cluster-16493.32645…
GO:0004499	N,N-dimethylaniline monooxygenase activity	molecular_function	0.22211	1	3	972	56	45817	1	Cluster-16493.41171	2	Cluster-16493.34634,Cluster-16493.40113
GO:0009966	regulation of signal transduction	biological_process	0.2223	1	8	972	219	45817	7	Cluster-16493.27241,Cluster-16493.32748,Cluster-16493.37860,Cluster-16493.39807,Cluster-16493.52643,Cluster-16493.25739,Cluster-16493.37484	1	Cluster-16493.53117
GO:0017016	Ras GTPase binding	molecular_function	0.22273	1	5	972	77	45817	5	Cluster-16493.54550,Cluster-16493.35651,Cluster-16493.50286,Cluster-16493.34136,Cluster-16493.51906	0
GO:0031267	small GTPase binding	molecular_function	0.22273	1	5	972	77	45817	5	Cluster-16493.35651,Cluster-16493.50286,Cluster-16493.51906,Cluster-16493.34136,Cluster-16493.54550	0
GO:0043492	ATPase activity, coupled to movement of substances	molecular_function	0.22281	1	11	972	300	45817	10	Cluster-16493.46305,Cluster-16493.27652,Cluster-16493.33172,Cluster-16493.40699,Cluster-16493.56901,Cluster-16493.27860,Cluster-16493.56903,Cluster-16493.46070,Cluster-16493.32748,Cluster-16493.38757	1	Cluster-16493.21525
GO:0046131	pyrimidine ribonucleoside metabolic process	biological_process	0.22291	1	2	972	43	45817	2	Cluster-17544.0,Cluster-16493.27388	0
GO:0019354	siroheme biosynthetic process	biological_process	0.22293	1	3	972	75	45817	3	Cluster-16493.47642,Cluster-16493.41171,Cluster-16493.47930	0
GO:0043115	precorrin-2 dehydrogenase activity	molecular_function	0.22293	1	3	972	75	45817	3	Cluster-16493.47642,Cluster-16493.41171,Cluster-16493.47930	0
GO:0046156	siroheme metabolic process	biological_process	0.22293	1	3	972	75	45817	3	Cluster-16493.41171,Cluster-16493.47642,Cluster-16493.47930	0
GO:0005201	extracellular matrix structural constituent	molecular_function	0.22328	1	1	972	11	45817	1	Cluster-16493.34778	0
GO:0010466	negative regulation of peptidase activity	biological_process	0.22355	1	1	972	22	45817	0		1	Cluster-16493.32222
GO:0015994	chlorophyll metabolic process	biological_process	0.2238	1	7	972	209	45817	3	Cluster-16493.4978,Cluster-16493.34890,Cluster-16493.56719	4	Cluster-16493.32684,Cluster-16493.33751,Cluster-16493.33800,Cluster-16493.29192
GO:0032886	regulation of microtubule-based process	biological_process	0.22386	1	3	972	77	45817	3	Cluster-16493.43348,Cluster-16493.57689,Cluster-16493.21336	0
GO:0070507	regulation of microtubule cytoskeleton organization	biological_process	0.22386	1	3	972	77	45817	3	Cluster-16493.21336,Cluster-16493.43348,Cluster-16493.57689	0
GO:0005623	cell	cellular_component	0.2239	1	382	972	16562	45817	209	Cluster-16493.19764,Cluster-16493.53562,Cluster-16493.19782,Cluster-16493.28800,Cluster-16493.51919,Cluster-16493.32617,Cluster-16493.30623,Cluster-16493.27414,Cluster-16493.29872,Cluster-16493.36327,Cluster-16493.28307,Cluster-16493.25041,Cluster-16493.34511,Cluster-16493.61309,Cluster-16493.27313,Cluster-16493.25005,Cluster-16493.29932,Cluster-16493.58683,Cluster-16493.43348,Cluster-16493.39701…	173	Cluster-16493.34619,Cluster-16493.40727,Cluster-16493.34387,Cluster-16493.38873,Cluster-16493.31182,Cluster-16493.32671,Cluster-16493.21522,Cluster-16493.18576,Cluster-16493.33709,Cluster-16493.30128,Cluster-16493.28825,Cluster-16493.31424,Cluster-16493.45530,Cluster-16493.20115,Cluster-16493.33390,Cluster-16493.28437,Cluster-16493.31840,Cluster-16493.33103,Cluster-16493.32328,Cluster-16493.36986…
GO:0044464	cell part	cellular_component	0.2239	1	382	972	16562	45817	209	Cluster-16493.55843,Cluster-16493.9199,Cluster-16493.34015,Cluster-16493.35470,Cluster-16493.31542,Cluster-16493.45069,Cluster-16493.45535,Cluster-16493.55905,Cluster-16493.38085,Cluster-16493.25971,Cluster-16493.49725,Cluster-16493.57200,Cluster-16493.53017,Cluster-16493.41172,Cluster-16493.49481,Cluster-16493.58443,Cluster-16493.39244,Cluster-16493.13587,Cluster-16493.51906,Cluster-16493.42962,…	173	Cluster-16493.33185,Cluster-16493.32349,Cluster-16493.40065,Cluster-16493.32982,Cluster-16493.35147,Cluster-16493.32189,Cluster-16493.32798,Cluster-16493.34646,Cluster-16493.32136,Cluster-16493.35066,Cluster-16493.42400,Cluster-16493.34401,Cluster-16493.32319,Cluster-16493.28542,Cluster-16493.45537,Cluster-16493.36128,Cluster-16493.30491,Cluster-16493.30685,Cluster-16493.32579,Cluster-16493.30779…
GO:0004620	phospholipase activity	molecular_function	0.22494	1	2	972	48	45817	0		2	Cluster-16493.31182,Cluster-16493.34930
GO:0016879	ligase activity, forming carbon-nitrogen bonds	molecular_function	0.22593	1	8	972	257	45817	7	Cluster-16493.31489,Cluster-16493.40894,Cluster-16493.26706,Cluster-16493.38677,Cluster-16493.42712,Cluster-16493.42067,Cluster-16493.35887	1	Cluster-16493.33158
GO:0071704	organic substance metabolic process	biological_process	0.22637	1	508	972	22005	45817	314	Cluster-16493.6091,Cluster-16493.15712,Cluster-16493.47970,Cluster-16493.17709,Cluster-16493.14755,Cluster-16493.10375,Cluster-16493.25421,Cluster-16493.20219,Cluster-16493.42553,Cluster-16493.44639,Cluster-16493.34257,Cluster-16493.38757,Cluster-16493.16981,Cluster-16493.45187,Cluster-16493.51050,Cluster-16493.36934,Cluster-16493.37648,Cluster-16493.44249,Cluster-16493.9832,Cluster-16493.36631,C…	194	Cluster-16493.31575,Cluster-16493.29821,Cluster-16493.34366,Cluster-16493.20988,Cluster-16493.32580,Cluster-16493.27874,Cluster-16493.45170,Cluster-16493.32055,Cluster-16493.33483,Cluster-16493.53117,Cluster-16493.27643,Cluster-16493.34013,Cluster-16493.34904,Cluster-16493.35722,Cluster-16493.27789,Cluster-16493.35164,Cluster-16493.31414,Cluster-16493.36993,Cluster-16493.33023,Cluster-16493.32741…
GO:0006097	glyoxylate cycle	biological_process	0.22673	1	1	972	12	45817	0		1	Cluster-16493.34366
GO:0051020	GTPase binding	molecular_function	0.22703	1	5	972	78	45817	5	Cluster-16493.51906,Cluster-16493.34136,Cluster-16493.50286,Cluster-16493.35651,Cluster-16493.54550	0
GO:0004832	valine-tRNA ligase activity	molecular_function	0.22727	1	1	972	17	45817	0		1	Cluster-16493.29699
GO:0006438	valyl-tRNA aminoacylation	biological_process	0.22727	1	1	972	17	45817	0		1	Cluster-16493.29699
GO:0005798	Golgi-associated vesicle	cellular_component	0.22747	1	3	972	61	45817	2	Cluster-16493.43619,Cluster-16493.31604	1	Cluster-16493.21522
GO:0032989	cellular component morphogenesis	biological_process	0.2277	1	9	972	279	45817	7	Cluster-16493.16976,Cluster-16493.35613,Cluster-16493.39251,Cluster-16493.22482,Cluster-16493.56425,Cluster-16493.16977,Cluster-16493.50652	2	Cluster-16493.32595,Cluster-16493.33539
GO:0009750	response to fructose	biological_process	0.22782	1	1	972	6	45817	1	Cluster-16493.28800	0
GO:0005136	interleukin-4 receptor binding	molecular_function	0.22822	1	1	972	11	45817	1	Cluster-16493.61309	0
GO:0016516	interleukin-4 receptor complex	cellular_component	0.22822	1	1	972	11	45817	1	Cluster-16493.61309	0
GO:0009870	defense response signaling pathway, resistance gene-dependent	biological_process	0.22854	1	1	972	12	45817	1	Cluster-16493.59552	0
GO:0019882	antigen processing and presentation	biological_process	0.22861	1	2	972	35	45817	0		2	Cluster-16493.42400,Cluster-16493.32841
GO:0009790	embryo development	biological_process	0.22935	1	6	972	183	45817	4	Cluster-16493.40245,Cluster-16493.29559,Cluster-16493.47728,Cluster-16493.6055	2	Cluster-16493.31992,Cluster-16493.34118
GO:0071214	cellular response to abiotic stimulus	biological_process	0.23001	1	2	972	36	45817	1	Cluster-16493.32617	1	Cluster-16493.38740
GO:0005681	spliceosomal complex	cellular_component	0.23094	1	3	972	82	45817	1	Cluster-16493.42962	2	Cluster-16493.34930,Cluster-16493.31182
GO:0009648	photoperiodism	biological_process	0.23097	1	1	972	13	45817	0		1	Cluster-16493.38740
GO:0042138	meiotic DNA double-strand break formation	biological_process	0.23104	1	1	972	11	45817	1	Cluster-16493.38306	0
GO:0016903	oxidoreductase activity, acting on the aldehyde or oxo group of donors	molecular_function	0.23183	1	5	972	150	45817	3	Cluster-16493.33963,Cluster-16493.30552,Cluster-16493.28957	2	Cluster-16493.42495,Cluster-16493.36336
GO:0032507	maintenance of protein location in cell	biological_process	0.2323	1	2	972	48	45817	0		2	Cluster-16493.31139,Cluster-16493.31142
GO:0045185	maintenance of protein location	biological_process	0.2323	1	2	972	48	45817	0		2	Cluster-16493.31139,Cluster-16493.31142
GO:0032776	DNA methylation on cytosine	biological_process	0.23372	1	1	972	11	45817	1	Cluster-16493.29559	0
GO:0004488	methylenetetrahydrofolate dehydrogenase (NADP+) activity	molecular_function	0.23435	1	2	972	42	45817	1	Cluster-16493.39224	1	Cluster-16493.30999
GO:0004650	polygalacturonase activity	molecular_function	0.2352	1	2	972	45	45817	2	Cluster-16493.31003,Cluster-16493.61929	0
GO:0006118	obsolete electron transport	biological_process	0.23523	1	22	972	813	45817	14	Cluster-16493.46196,Cluster-16493.7598,Cluster-16493.33679,Cluster-16493.30896,Cluster-16493.55905,Cluster-16493.14755,Cluster-16493.36622,Cluster-4506.0,Cluster-16493.59649,Cluster-16493.44513,Cluster-16493.47870,Cluster-16493.32149,Cluster-16493.36952,Cluster-16493.34119	8	Cluster-16493.31413,Cluster-16493.35625,Cluster-16493.53117,Cluster-16493.53334,Cluster-16493.32829,Cluster-16493.26745,Cluster-16493.26859,Cluster-16493.28825
GO:0005777	peroxisome	cellular_component	0.23579	1	5	972	163	45817	0		5	Cluster-16493.33425,Cluster-16493.32746,Cluster-16493.31414,Cluster-16493.32055,Cluster-16493.32925
GO:0042579	microbody	cellular_component	0.23579	1	5	972	163	45817	0		5	Cluster-16493.32925,Cluster-16493.32055,Cluster-16493.31414,Cluster-16493.32746,Cluster-16493.33425
GO:0006857	oligopeptide transport	biological_process	0.23598	1	1	972	12	45817	0		1	Cluster-16493.33047
GO:0030036	actin cytoskeleton organization	biological_process	0.23637	1	5	972	138	45817	4	Cluster-16493.50286,Cluster-16493.46269,Cluster-16493.34465,Cluster-16493.34136	1	Cluster-16493.33219
GO:0051168	nuclear export	biological_process	0.2364	1	2	972	43	45817	1	Cluster-16493.59552	1	Cluster-16493.32925
GO:0016999	antibiotic metabolic process	biological_process	0.23749	1	1	972	14	45817	0		1	Cluster-16493.33432
GO:0017000	antibiotic biosynthetic process	biological_process	0.23749	1	1	972	14	45817	0		1	Cluster-16493.33432
GO:0017144	drug metabolic process	biological_process	0.23749	1	1	972	14	45817	0		1	Cluster-16493.33432
GO:0004514	nicotinate-nucleotide diphosphorylase (carboxylating) activity	molecular_function	0.23802	1	1	972	14	45817	1	Cluster-16493.34620	0
GO:0005834	heterotrimeric G-protein complex	cellular_component	0.23822	1	1	972	17	45817	0		1	Cluster-16493.36519
GO:0031234	extrinsic component of cytoplasmic side of plasma membrane	cellular_component	0.23822	1	1	972	17	45817	0		1	Cluster-16493.36519
GO:0030029	actin filament-based process	biological_process	0.23861	1	5	972	139	45817	4	Cluster-16493.46269,Cluster-16493.50286,Cluster-16493.34136,Cluster-16493.34465	1	Cluster-16493.33219
GO:0007286	spermatid development	biological_process	0.24031	1	1	972	11	45817	0		1	Cluster-16493.12723
GO:0048515	spermatid differentiation	biological_process	0.24031	1	1	972	11	45817	0		1	Cluster-16493.12723
GO:0016137	glycoside metabolic process	biological_process	0.24238	1	1	972	13	45817	0		1	Cluster-16493.33432
GO:0016138	glycoside biosynthetic process	biological_process	0.24238	1	1	972	13	45817	0		1	Cluster-16493.33432
GO:0010646	regulation of cell communication	biological_process	0.24303	1	8	972	228	45817	7	Cluster-16493.52643,Cluster-16493.37484,Cluster-16493.25739,Cluster-16493.39807,Cluster-16493.37860,Cluster-16493.32748,Cluster-16493.27241	1	Cluster-16493.53117
GO:0006955	immune response	biological_process	0.24326	1	10	972	320	45817	5	Cluster-16493.59552,Cluster-16493.47642,Cluster-16493.47930,Cluster-16493.9199,Cluster-16493.61309	5	Cluster-16493.42400,Cluster-16493.33783,Cluster-16493.33145,Cluster-16493.32925,Cluster-16493.32841
GO:0033743	peptide-methionine (R)-S-oxide reductase activity	molecular_function	0.24345	1	1	972	15	45817	0		1	Cluster-16493.32442
GO:0006550	isoleucine catabolic process	biological_process	0.24365	1	5	972	129	45817	3	Cluster-16493.47930,Cluster-16493.47642,Cluster-16493.14755	2	Cluster-16493.30403,Cluster-16493.34634
GO:0006552	leucine catabolic process	biological_process	0.24365	1	5	972	129	45817	3	Cluster-16493.47642,Cluster-16493.47930,Cluster-16493.14755	2	Cluster-16493.30403,Cluster-16493.34634
GO:0006574	valine catabolic process	biological_process	0.24365	1	5	972	129	45817	3	Cluster-16493.14755,Cluster-16493.47930,Cluster-16493.47642	2	Cluster-16493.34634,Cluster-16493.30403
GO:0009083	branched-chain amino acid catabolic process	biological_process	0.24365	1	5	972	129	45817	3	Cluster-16493.47930,Cluster-16493.47642,Cluster-16493.14755	2	Cluster-16493.30403,Cluster-16493.34634
GO:0010229	inflorescence development	biological_process	0.24374	1	1	972	14	45817	0		1	Cluster-16493.38740
GO:0010380	regulation of chlorophyll biosynthetic process	biological_process	0.24398	1	1	972	10	45817	0		1	Cluster-16493.33751
GO:1901463	regulation of tetrapyrrole biosynthetic process	biological_process	0.24398	1	1	972	10	45817	0		1	Cluster-16493.33751
GO:0031554	regulation of DNA-templated transcription, termination	biological_process	0.24464	1	1	972	10	45817	0		1	Cluster-16493.54358
GO:0010118	stomatal movement	biological_process	0.24489	1	2	972	39	45817	0		2	Cluster-16493.30162,Cluster-16493.32925
GO:0043476	pigment accumulation	biological_process	0.24507	1	1	972	6	45817	1	Cluster-16493.32748	0
GO:0043478	pigment accumulation in response to UV light	biological_process	0.24507	1	1	972	6	45817	1	Cluster-16493.32748	0
GO:0043479	pigment accumulation in tissues in response to UV light	biological_process	0.24507	1	1	972	6	45817	1	Cluster-16493.32748	0
GO:0043480	pigment accumulation in tissues	biological_process	0.24507	1	1	972	6	45817	1	Cluster-16493.32748	0
GO:0043481	anthocyanin accumulation in tissues in response to UV light	biological_process	0.24507	1	1	972	6	45817	1	Cluster-16493.32748	0
GO:0051651	maintenance of location in cell	biological_process	0.24512	1	2	972	50	45817	0		2	Cluster-16493.31142,Cluster-16493.31139
GO:0031982	vesicle	cellular_component	0.24567	1	8	972	257	45817	7	Cluster-16493.31604,Cluster-16493.55905,Cluster-16493.30623,Cluster-16493.42067,Cluster-16493.45283,Cluster-16493.43619,Cluster-16493.53017	1	Cluster-16493.21522
GO:0042364	water-soluble vitamin biosynthetic process	biological_process	0.24597	1	12	972	430	45817	8	Cluster-16493.40894,Cluster-16493.37883,Cluster-16493.26959,Cluster-16493.47970,Cluster-16493.35777,Cluster-16493.26960,Cluster-16493.42553,Cluster-16493.29908	4	Cluster-16493.33023,Cluster-16493.35731,Cluster-16493.33390,Cluster-16493.34634
GO:0009089	lysine biosynthetic process via diaminopimelate	biological_process	0.2463	1	2	972	45	45817	1	Cluster-16493.28957	1	Cluster-16493.34273
GO:0046451	diaminopimelate metabolic process	biological_process	0.2463	1	2	972	45	45817	1	Cluster-16493.28957	1	Cluster-16493.34273
GO:0046351	disaccharide biosynthetic process	biological_process	0.24635	1	3	972	63	45817	2	Cluster-16493.58060,Cluster-16493.51919	1	Cluster-16493.35385
GO:1901575	organic substance catabolic process	biological_process	0.24686	1	51	972	1929	45817	30	Cluster-16493.52025,Cluster-16493.46070,Cluster-17544.0,Cluster-16493.47642,Cluster-16493.43433,Cluster-16493.33494,Cluster-16493.27334,Cluster-16493.36934,Cluster-16493.37648,Cluster-16493.12149,Cluster-16493.32268,Cluster-16493.38757,Cluster-16493.47930,Cluster-16493.35013,Cluster-16493.56363,Cluster-16493.35777,Cluster-16493.31542,Cluster-16493.14755,Cluster-16493.52026,Cluster-16493.32392,Clu…	21	Cluster-16493.33483,Cluster-16493.32684,Cluster-16493.36336,Cluster-16493.30403,Cluster-16493.30128,Cluster-16493.37636,Cluster-16493.30999,Cluster-16493.32785,Cluster-16493.35625,Cluster-16493.33800,Cluster-16493.32333,Cluster-16493.31182,Cluster-16493.34930,Cluster-16493.30876,Cluster-16493.33997,Cluster-16493.40727,Cluster-16493.32319,Cluster-16493.29192,Cluster-16493.42495,Cluster-16493.27957…
GO:0009059	macromolecule biosynthetic process	biological_process	0.24755	1	199	972	8281	45817	124	Cluster-16493.43529,Cluster-16493.41699,Cluster-16493.27860,Cluster-16493.57689,Cluster-16493.41192,Cluster-16493.40155,Cluster-16493.36328,Cluster-16493.54597,Cluster-16493.43178,Cluster-16493.15815,Cluster-16493.27652,Cluster-16493.36243,Cluster-16493.37667,Cluster-16493.40776,Cluster-16493.30775,Cluster-16493.26023,Cluster-16493.47970,Cluster-16493.7613,Cluster-16493.29539,Cluster-16493.37860,…	75	Cluster-16493.28812,Cluster-16493.34074,Cluster-16493.27643,Cluster-16493.36993,Cluster-16493.24442,Cluster-16493.30855,Cluster-16493.30448,Cluster-16493.32944,Cluster-16493.31575,Cluster-16493.29821,Cluster-16493.20988,Cluster-16493.46687,Cluster-16493.45170,Cluster-16493.23340,Cluster-16493.39204,Cluster-16493.33058,Cluster-16493.27957,Cluster-16493.39671,Cluster-16493.31606,Cluster-16493.25325…
GO:0003883	CTP synthase activity	molecular_function	0.24805	1	1	972	14	45817	1	Cluster-16493.35887	0
GO:0009309	amine biosynthetic process	biological_process	0.24813	1	6	972	200	45817	6	Cluster-16493.33233,Cluster-16493.41258,Cluster-16493.28126,Cluster-16493.16977,Cluster-16493.36934,Cluster-16493.34543	0
GO:0042401	cellular biogenic amine biosynthetic process	biological_process	0.24813	1	6	972	200	45817	6	Cluster-16493.16977,Cluster-16493.28126,Cluster-16493.33233,Cluster-16493.41258,Cluster-16493.34543,Cluster-16493.36934	0
GO:0000003	reproduction	biological_process	0.24832	1	17	972	613	45817	8	Cluster-16493.38306,Cluster-16493.39708,Cluster-16493.57492,Cluster-16493.40788,Cluster-16493.57958,Cluster-16493.46269,Cluster-16493.41192,Cluster-16493.57489	9	Cluster-16493.40727,Cluster-16493.33997,Cluster-16493.34387,Cluster-16493.32579,Cluster-16493.39911,Cluster-16493.34601,Cluster-16493.33329,Cluster-16493.40057,Cluster-16493.12723
GO:0009259	ribonucleotide metabolic process	biological_process	0.24876	1	29	972	1029	45817	18	Cluster-16493.40894,Cluster-16493.12149,Cluster-16493.28126,Cluster-16493.35777,Cluster-16493.34656,Cluster-16493.14755,Cluster-16493.17732,Cluster-16493.20993,Cluster-16493.52026,Cluster-16493.32392,Cluster-16493.52025,Cluster-16493.36002,Cluster-16493.33494,Cluster-16493.43433,Cluster-16493.37648,Cluster-16493.36934,Cluster-16493.51050,Cluster-16493.28800	11	Cluster-16493.31083,Cluster-16493.35625,Cluster-16493.53117,Cluster-16493.42495,Cluster-16493.32785,Cluster-16493.33863,Cluster-16493.53334,Cluster-16493.30685,Cluster-16493.22343,Cluster-16493.37636,Cluster-16493.31370
GO:0009892	negative regulation of metabolic process	biological_process	0.24878	1	9	972	329	45817	2	Cluster-16493.23011,Cluster-16493.29559	7	Cluster-16493.32317,Cluster-16493.32222,Cluster-16493.6132,Cluster-16493.32982,Cluster-16493.32568,Cluster-16493.36318,Cluster-16493.31424
GO:0042549	photosystem II stabilization	biological_process	0.24909	1	1	972	18	45817	0		1	Cluster-16493.32982
GO:0044764	multi-organism cellular process	biological_process	0.24934	1	30	972	1131	45817	18	Cluster-16493.53705,Cluster-16493.46017,Cluster-16493.32363,Cluster-16493.52416,Cluster-16493.35838,Cluster-16493.57233,Cluster-16493.47397,Cluster-16493.24426,Cluster-16493.48693,Cluster-16493.47101,Cluster-16493.56363,Cluster-16493.49481,Cluster-16493.57657,Cluster-16493.25421,Cluster-16493.40245,Cluster-16493.47399,Cluster-16493.48296,Cluster-16493.47695	12	Cluster-16493.46687,Cluster-16493.31741,Cluster-16493.33315,Cluster-16493.32503,Cluster-16493.43887,Cluster-16493.40092,Cluster-16493.32755,Cluster-16493.34190,Cluster-16493.46632,Cluster-16493.15277,Cluster-16493.45202,Cluster-16493.33316
GO:0023051	regulation of signaling	biological_process	0.24982	1	8	972	230	45817	7	Cluster-16493.32748,Cluster-16493.27241,Cluster-16493.52643,Cluster-16493.37484,Cluster-16493.25739,Cluster-16493.39807,Cluster-16493.37860	1	Cluster-16493.53117
GO:0034508	centromere complex assembly	biological_process	0.25066	1	3	972	101	45817	2	Cluster-16493.49725,Cluster-16493.54597	1	Cluster-16493.16920
GO:0010467	gene expression	biological_process	0.2508	1	201	972	8250	45817	127	Cluster-16493.14434,Cluster-16493.40776,Cluster-16493.30775,Cluster-16493.37667,Cluster-16493.27652,Cluster-16493.54597,Cluster-16493.43178,Cluster-16493.56147,Cluster-16493.43619,Cluster-16493.40155,Cluster-16493.41192,Cluster-16493.36328,Cluster-16493.27860,Cluster-16493.43529,Cluster-16493.41699,Cluster-16493.9531,Cluster-16493.27238,Cluster-16493.16977,Cluster-16493.44249,Cluster-16493.45931,…	74	Cluster-16493.30855,Cluster-16493.36993,Cluster-16493.34904,Cluster-16493.27643,Cluster-16493.27739,Cluster-16493.28812,Cluster-16493.45170,Cluster-16493.46687,Cluster-16493.20988,Cluster-16493.30448,Cluster-16493.31575,Cluster-16493.29821,Cluster-16493.32575,Cluster-16493.28993,Cluster-16493.19581,Cluster-16493.34930,Cluster-16493.39911,Cluster-16493.33550,Cluster-16493.25325,Cluster-16493.39671…
GO:0030120	vesicle coat	cellular_component	0.25101	1	6	972	179	45817	5	Cluster-16493.45283,Cluster-16493.31604,Cluster-16493.43619,Cluster-16493.53017,Cluster-16493.30623	1	Cluster-16493.21522
GO:0030662	coated vesicle membrane	cellular_component	0.25101	1	6	972	179	45817	5	Cluster-16493.45283,Cluster-16493.43619,Cluster-16493.31604,Cluster-16493.53017,Cluster-16493.30623	1	Cluster-16493.21522
GO:0005086	ARF guanyl-nucleotide exchange factor activity	molecular_function	0.25158	1	2	972	12	45817	2	Cluster-16493.52643,Cluster-16493.37484	0
GO:0032011	ARF protein signal transduction	biological_process	0.25158	1	2	972	12	45817	2	Cluster-16493.52643,Cluster-16493.37484	0
GO:0032012	regulation of ARF protein signal transduction	biological_process	0.25158	1	2	972	12	45817	2	Cluster-16493.37484,Cluster-16493.52643	0
GO:0004100	chitin synthase activity	molecular_function	0.25179	1	1	972	13	45817	1	Cluster-16493.7701	0
GO:0006031	chitin biosynthetic process	biological_process	0.25179	1	1	972	13	45817	1	Cluster-16493.7701	0
GO:1901073	glucosamine-containing compound biosynthetic process	biological_process	0.25179	1	1	972	13	45817	1	Cluster-16493.7701	0
GO:0034645	cellular macromolecule biosynthetic process	biological_process	0.25187	1	197	972	8192	45817	122	Cluster-16493.33212,Cluster-16493.46269,Cluster-16493.46196,Cluster-16493.25004,Cluster-16493.24336,Cluster-16493.51816,Cluster-16493.36048,Cluster-16493.33956,Cluster-16493.45158,Cluster-16493.39742,Cluster-16493.47397,Cluster-16493.7750,Cluster-16493.45429,Cluster-16493.59668,Cluster-16493.47399,Cluster-16493.19548,Cluster-16493.31610,Cluster-16493.40788,Cluster-16493.7241,Cluster-16493.57657,C…	75	Cluster-16493.35731,Cluster-16493.34053,Cluster-16493.34048,Cluster-16493.16920,Cluster-16493.40001,Cluster-16493.43635,Cluster-16493.33653,Cluster-16493.34376,Cluster-16493.45294,Cluster-16493.33994,Cluster-16493.29699,Cluster-16493.38740,Cluster-16493.31503,Cluster-16493.31277,Cluster-16493.33058,Cluster-16493.39204,Cluster-16493.23340,Cluster-16493.31606,Cluster-16493.39671,Cluster-16493.27957…
GO:0008948	oxaloacetate decarboxylase activity	molecular_function	0.25217	1	2	972	54	45817	0		2	Cluster-16493.35722,Cluster-16493.54821
GO:0035725	sodium ion transmembrane transport	biological_process	0.25217	1	2	972	54	45817	0		2	Cluster-16493.35722,Cluster-16493.54821
GO:0071436	sodium ion export	biological_process	0.25217	1	2	972	54	45817	0		2	Cluster-16493.54821,Cluster-16493.35722
GO:0006544	glycine metabolic process	biological_process	0.2523	1	3	972	71	45817	2	Cluster-16493.14755,Cluster-16493.20967	1	Cluster-16493.32319
GO:0009110	vitamin biosynthetic process	biological_process	0.25246	1	12	972	434	45817	8	Cluster-16493.29908,Cluster-16493.35777,Cluster-16493.26960,Cluster-16493.42553,Cluster-16493.26959,Cluster-16493.47970,Cluster-16493.37883,Cluster-16493.40894	4	Cluster-16493.33390,Cluster-16493.34634,Cluster-16493.35731,Cluster-16493.33023
GO:0030659	cytoplasmic vesicle membrane	cellular_component	0.25299	1	6	972	180	45817	5	Cluster-16493.53017,Cluster-16493.43619,Cluster-16493.31604,Cluster-16493.45283,Cluster-16493.30623	1	Cluster-16493.21522
GO:0044033	multi-organism metabolic process	biological_process	0.2534	1	4	972	110	45817	2	Cluster-16493.32363,Cluster-16493.40245	2	Cluster-16493.32503,Cluster-16493.40092
GO:1901031	regulation of response to reactive oxygen species	biological_process	0.25423	1	1	972	19	45817	1	Cluster-16493.49725	0
GO:1902882	regulation of response to oxidative stress	biological_process	0.25423	1	1	972	19	45817	1	Cluster-16493.49725	0
GO:0019200	carbohydrate kinase activity	molecular_function	0.25501	1	3	972	71	45817	2	Cluster-16493.17732,Cluster-16493.28800	1	Cluster-16493.34296
GO:0030234	enzyme regulator activity	molecular_function	0.25512	1	20	972	795	45817	13	Cluster-16493.47871,Cluster-16493.25449,Cluster-5700.0,Cluster-16493.35576,Cluster-16493.20927,Cluster-16493.51906,Cluster-16493.39353,Cluster-16493.39708,Cluster-16493.57657,Cluster-16493.23011,Cluster-16493.39244,Cluster-7194.0,Cluster-16493.25779	7	Cluster-16493.32222,Cluster-16493.33126,Cluster-16493.31424,Cluster-16493.26745,Cluster-16493.32568,Cluster-16493.40057,Cluster-16493.36318
GO:0030135	coated vesicle	cellular_component	0.25535	1	6	972	180	45817	5	Cluster-16493.53017,Cluster-16493.43619,Cluster-16493.31604,Cluster-16493.45283,Cluster-16493.30623	1	Cluster-16493.21522
GO:0034754	cellular hormone metabolic process	biological_process	0.25553	1	7	972	244	45817	2	Cluster-16493.39224,Cluster-16493.4444	5	Cluster-16493.27874,Cluster-16493.42879,Cluster-16493.28505,Cluster-16493.30403,Cluster-16493.30999
GO:0016832	aldehyde-lyase activity	molecular_function	0.25594	1	2	972	38	45817	1	Cluster-16493.29908	1	Cluster-16493.32785
GO:0001666	response to hypoxia	biological_process	0.25623	1	1	972	20	45817	1	Cluster-16493.33475	0
GO:0036293	response to decreased oxygen levels	biological_process	0.25623	1	1	972	20	45817	1	Cluster-16493.33475	0
GO:0070482	response to oxygen levels	biological_process	0.25623	1	1	972	20	45817	1	Cluster-16493.33475	0
GO:0016887	ATPase activity	molecular_function	0.25634	1	39	972	1281	45817	36	Cluster-16493.50257,Cluster-16493.30004,Cluster-16493.45187,Cluster-16493.34015,Cluster-16493.47397,Cluster-16493.29932,Cluster-16493.56903,Cluster-16493.46070,Cluster-16493.38127,Cluster-16493.45158,Cluster-16493.46305,Cluster-16493.33834,Cluster-16493.7613,Cluster-16493.33172,Cluster-16493.56363,Cluster-16493.51816,Cluster-16493.4290,Cluster-16493.38757,Cluster-16493.25863,Cluster-16493.33508,C…	3	Cluster-16493.21525,Cluster-16493.28812,Cluster-16493.32588
GO:0016651	oxidoreductase activity, acting on NAD(P)H	molecular_function	0.25653	1	10	972	311	45817	7	Cluster-16493.44513,Cluster-16493.14755,Cluster-4506.0,Cluster-16493.57800,Cluster-16493.57798,Cluster-16493.46196,Cluster-16493.33679	3	Cluster-16493.32189,Cluster-16493.35625,Cluster-16493.53117
GO:0043093	FtsZ-dependent cytokinesis	biological_process	0.2579	1	7	972	241	45817	2	Cluster-16493.40788,Cluster-16493.41192	5	Cluster-16493.34601,Cluster-16493.40727,Cluster-16493.40057,Cluster-16493.39911,Cluster-16493.34387
GO:0072525	pyridine-containing compound biosynthetic process	biological_process	0.25807	1	3	972	87	45817	3	Cluster-16493.40894,Cluster-16493.34620,Cluster-16493.42553	0
GO:0070567	cytidylyltransferase activity	molecular_function	0.25853	1	1	972	17	45817	0		1	Cluster-16493.35731
GO:0046349	amino sugar biosynthetic process	biological_process	0.25877	1	1	972	14	45817	1	Cluster-16493.7701	0
GO:0016702	oxidoreductase activity, acting on single donors with incorporation of molecular oxygen, incorporation of two atoms of oxygen	molecular_function	0.25984	1	5	972	129	45817	1	Cluster-16493.14487	4	Cluster-16493.32333,Cluster-16493.32237,Cluster-16493.34646,Cluster-16493.24259
GO:0032504	multicellular organism reproduction	biological_process	0.261	1	7	972	203	45817	5	Cluster-16493.39708,Cluster-16493.57958,Cluster-16493.57489,Cluster-16493.46269,Cluster-16493.57492	2	Cluster-16493.12723,Cluster-16493.32579
GO:0030337	DNA polymerase processivity factor activity	molecular_function	0.26192	1	1	972	16	45817	1	Cluster-16493.57657	0
GO:0072341	modified amino acid binding	molecular_function	0.26331	1	1	972	13	45817	0		1	Cluster-16493.40225
GO:0009735	response to cytokinin	biological_process	0.2635	1	1	972	16	45817	1	Cluster-16493.4364	0
GO:0006874	cellular calcium ion homeostasis	biological_process	0.26353	1	2	972	60	45817	1	Cluster-16493.49725	1	Cluster-16493.31575
GO:0072503	cellular divalent inorganic cation homeostasis	biological_process	0.26353	1	2	972	60	45817	1	Cluster-16493.49725	1	Cluster-16493.31575
GO:0030880	RNA polymerase complex	cellular_component	0.26486	1	9	972	329	45817	7	Cluster-16493.33475,Cluster-16493.31610,Cluster-16493.34015,Cluster-16493.25421,Cluster-16493.37667,Cluster-16493.48296,Cluster-16493.49725	2	Cluster-16493.33185,Cluster-16493.31575
GO:0032505	reproduction of a single-celled organism	biological_process	0.26575	1	7	972	243	45817	2	Cluster-16493.40788,Cluster-16493.41192	5	Cluster-16493.40057,Cluster-16493.39911,Cluster-16493.34387,Cluster-16493.34601,Cluster-16493.40727
GO:0005669	transcription factor TFIID complex	cellular_component	0.26583	1	2	972	50	45817	1	Cluster-16493.31610	1	Cluster-16493.33185
GO:0008201	heparin binding	molecular_function	0.2663	1	1	972	14	45817	1	Cluster-16493.32748	0
GO:0008536	Ran GTPase binding	molecular_function	0.26647	1	3	972	49	45817	3	Cluster-16493.54550,Cluster-16493.51906,Cluster-16493.35651	0
GO:0000775	chromosome, centromeric region	cellular_component	0.26652	1	8	972	300	45817	4	Cluster-16493.35470,Cluster-16493.33160,Cluster-16493.33372,Cluster-16493.41192	4	Cluster-16493.16920,Cluster-16493.34068,Cluster-16493.30448,Cluster-16493.23430
GO:0016593	Cdc73/Paf1 complex	cellular_component	0.2669	1	1	972	20	45817	1	Cluster-16493.49725	0
GO:0006591	ornithine metabolic process	biological_process	0.26825	1	1	972	10	45817	1	Cluster-16493.51906	0
GO:0008083	growth factor activity	molecular_function	0.26883	1	4	972	81	45817	2	Cluster-16493.9199,Cluster-16493.61309	2	Cluster-16493.32317,Cluster-16493.31083
GO:0007010	cytoskeleton organization	biological_process	0.27059	1	18	972	654	45817	11	Cluster-16493.34136,Cluster-16493.50286,Cluster-16493.32061,Cluster-16493.33372,Cluster-16493.57689,Cluster-16493.46269,Cluster-16493.21336,Cluster-16493.34465,Cluster-16493.35470,Cluster-16493.33160,Cluster-16493.43348	7	Cluster-16493.40057,Cluster-16493.46680,Cluster-16493.33219,Cluster-16493.46687,Cluster-16493.30829,Cluster-16493.32381,Cluster-16493.32579
GO:0005635	nuclear envelope	cellular_component	0.27101	1	4	972	93	45817	4	Cluster-16493.59552,Cluster-16493.40031,Cluster-16493.2825,Cluster-16493.51906	0
GO:0055080	cation homeostasis	biological_process	0.27127	1	5	972	169	45817	3	Cluster-16493.28987,Cluster-16493.49725,Cluster-16493.27798	2	Cluster-16493.53334,Cluster-16493.31575
GO:0098771	inorganic ion homeostasis	biological_process	0.27127	1	5	972	169	45817	3	Cluster-16493.28987,Cluster-16493.27798,Cluster-16493.49725	2	Cluster-16493.53334,Cluster-16493.31575
GO:0051087	chaperone binding	molecular_function	0.27229	1	4	972	110	45817	4	Cluster-16493.11242,Cluster-16493.39244,Cluster-16493.58701,Cluster-16493.11241	0
GO:0055074	calcium ion homeostasis	biological_process	0.27298	1	2	972	61	45817	1	Cluster-16493.49725	1	Cluster-16493.31575
GO:0072507	divalent inorganic cation homeostasis	biological_process	0.27298	1	2	972	61	45817	1	Cluster-16493.49725	1	Cluster-16493.31575
GO:0002218	activation of innate immune response	biological_process	0.27326	1	1	972	16	45817	1	Cluster-16493.59552	0
GO:0045089	positive regulation of innate immune response	biological_process	0.27326	1	1	972	16	45817	1	Cluster-16493.59552	0
GO:0005674	transcription factor TFIIF complex	cellular_component	0.27409	1	1	972	16	45817	1	Cluster-16493.37667	0
GO:0007622	rhythmic behavior	biological_process	0.27435	1	1	972	6	45817	1	Cluster-16493.18426	0
GO:0016499	orexin receptor activity	molecular_function	0.27435	1	1	972	6	45817	1	Cluster-16493.18426	0
GO:0022410	circadian sleep/wake cycle process	biological_process	0.27435	1	1	972	6	45817	1	Cluster-16493.18426	0
GO:0042745	circadian sleep/wake cycle	biological_process	0.27435	1	1	972	6	45817	1	Cluster-16493.18426	0
GO:0048512	circadian behavior	biological_process	0.27435	1	1	972	6	45817	1	Cluster-16493.18426	0
GO:0008171	O-methyltransferase activity	molecular_function	0.27529	1	5	972	175	45817	3	Cluster-16493.31817,Cluster-16493.46162,Cluster-16493.27313	2	Cluster-16493.29849,Cluster-16493.19344
GO:0000281	mitotic cytokinesis	biological_process	0.27562	1	8	972	289	45817	3	Cluster-16493.40788,Cluster-16493.29559,Cluster-16493.41192	5	Cluster-16493.34601,Cluster-16493.40727,Cluster-16493.40057,Cluster-16493.34387,Cluster-16493.39911
GO:0061640	cytoskeleton-dependent cytokinesis	biological_process	0.27562	1	8	972	289	45817	3	Cluster-16493.40788,Cluster-16493.41192,Cluster-16493.29559	5	Cluster-16493.40057,Cluster-16493.34387,Cluster-16493.34601,Cluster-16493.40727,Cluster-16493.39911
GO:0006563	L-serine metabolic process	biological_process	0.27568	1	3	972	74	45817	3	Cluster-16493.20967,Cluster-16493.14755,Cluster-16493.41327	0
GO:0000774	adenyl-nucleotide exchange factor activity	molecular_function	0.27568	1	3	972	72	45817	3	Cluster-16493.25449,Cluster-16493.39244,Cluster-16493.25779	0
GO:0042822	pyridoxal phosphate metabolic process	biological_process	0.276	1	1	972	16	45817	1	Cluster-16493.40894	0
GO:0042823	pyridoxal phosphate biosynthetic process	biological_process	0.276	1	1	972	16	45817	1	Cluster-16493.40894	0
GO:0042278	purine nucleoside metabolic process	biological_process	0.27674	1	29	972	1061	45817	18	Cluster-16493.33494,Cluster-16493.43433,Cluster-16493.27313,Cluster-16493.37648,Cluster-16493.36934,Cluster-16493.28800,Cluster-16493.32392,Cluster-16493.52026,Cluster-16493.52025,Cluster-16493.36002,Cluster-16493.35777,Cluster-16493.34656,Cluster-16493.14755,Cluster-16493.17732,Cluster-16493.12149,Cluster-16493.40894,Cluster-16493.28126,Cluster-16493.46162	11	Cluster-16493.22343,Cluster-16493.37636,Cluster-16493.31370,Cluster-16493.53334,Cluster-16493.30685,Cluster-16493.35625,Cluster-16493.42495,Cluster-16493.53117,Cluster-16493.32785,Cluster-16493.33863,Cluster-16493.31083
GO:0046128	purine ribonucleoside metabolic process	biological_process	0.27674	1	29	972	1061	45817	18	Cluster-16493.52025,Cluster-16493.32392,Cluster-16493.52026,Cluster-16493.36002,Cluster-16493.28800,Cluster-16493.37648,Cluster-16493.36934,Cluster-16493.43433,Cluster-16493.27313,Cluster-16493.33494,Cluster-16493.28126,Cluster-16493.40894,Cluster-16493.12149,Cluster-16493.46162,Cluster-16493.17732,Cluster-16493.14755,Cluster-16493.35777,Cluster-16493.34656	11	Cluster-16493.30685,Cluster-16493.53334,Cluster-16493.31370,Cluster-16493.37636,Cluster-16493.22343,Cluster-16493.31083,Cluster-16493.42495,Cluster-16493.53117,Cluster-16493.32785,Cluster-16493.35625,Cluster-16493.33863
GO:0016023	cytoplasmic membrane-bounded vesicle	cellular_component	0.2769	1	7	972	231	45817	6	Cluster-16493.42067,Cluster-16493.30623,Cluster-16493.53017,Cluster-16493.45283,Cluster-16493.31604,Cluster-16493.43619	1	Cluster-16493.21522
GO:0051567	histone H3-K9 methylation	biological_process	0.27713	1	1	972	14	45817	1	Cluster-16493.29559	0
GO:0061647	histone H3-K9 modification	biological_process	0.27713	1	1	972	14	45817	1	Cluster-16493.29559	0
GO:0009522	photosystem I	cellular_component	0.27732	1	5	972	77	45817	0		5	Cluster-16493.32604,Cluster-16493.32528,Cluster-16493.31176,Cluster-16493.28149,Cluster-16493.28960
GO:0016831	carboxy-lyase activity	molecular_function	0.27744	1	7	972	247	45817	3	Cluster-16493.34543,Cluster-16493.41258,Cluster-16493.33233	4	Cluster-16493.54821,Cluster-16493.30465,Cluster-16493.31689,Cluster-16493.35722
GO:0004332	fructose-bisphosphate aldolase activity	molecular_function	0.27921	1	1	972	19	45817	0		1	Cluster-16493.32785
GO:0042816	vitamin B6 metabolic process	biological_process	0.27958	1	2	972	43	45817	2	Cluster-16493.42553,Cluster-16493.40894	0
GO:0035303	regulation of dephosphorylation	biological_process	0.2797	1	1	972	17	45817	0		1	Cluster-16493.32982
GO:0035304	regulation of protein dephosphorylation	biological_process	0.2797	1	1	972	17	45817	0		1	Cluster-16493.32982
GO:0009553	embryo sac development	biological_process	0.27997	1	2	972	46	45817	2	Cluster-16493.37484,Cluster-16493.6055	0
GO:0006570	tyrosine metabolic process	biological_process	0.2802	1	9	972	294	45817	6	Cluster-16493.28126,Cluster-16493.16977,Cluster-16493.26533,Cluster-16493.36934,Cluster-16493.47642,Cluster-16493.47930	3	Cluster-16493.32333,Cluster-16493.36336,Cluster-16493.42495
GO:0045048	protein insertion into ER membrane	biological_process	0.28063	1	1	972	14	45817	0		1	Cluster-16493.31414
GO:0071816	tail-anchored membrane protein insertion into ER membrane	biological_process	0.28063	1	1	972	14	45817	0		1	Cluster-16493.31414
GO:0090305	nucleic acid phosphodiester bond hydrolysis	biological_process	0.28087	1	2	972	56	45817	1	Cluster-16493.38306	1	Cluster-16493.35955
GO:0010017	red or far-red light signaling pathway	biological_process	0.28178	1	1	972	15	45817	0		1	Cluster-16493.38740
GO:0071489	cellular response to red or far red light	biological_process	0.28178	1	1	972	15	45817	0		1	Cluster-16493.38740
GO:0008725	DNA-3-methyladenine glycosylase activity	molecular_function	0.28209	1	1	972	21	45817	1	Cluster-16493.44710	0
GO:0043733	DNA-3-methylbase glycosylase activity	molecular_function	0.28209	1	1	972	21	45817	1	Cluster-16493.44710	0
GO:0017025	TBP-class protein binding	molecular_function	0.28275	1	2	972	35	45817	2	Cluster-16493.34511,Cluster-16493.34512	0
GO:0006633	fatty acid biosynthetic process	biological_process	0.2831	1	9	972	297	45817	6	Cluster-16493.14755,Cluster-16493.28987,Cluster-16493.47930,Cluster-16493.47642,Cluster-16493.59475,Cluster-16493.33212	3	Cluster-16493.34634,Cluster-16493.38955,Cluster-16493.30403
GO:0017111	nucleoside-triphosphatase activity	molecular_function	0.28409	1	62	972	2227	45817	51	Cluster-16493.36334,Cluster-16493.47399,Cluster-16493.38131,Cluster-16493.7241,Cluster-16493.49481,Cluster-16493.40699,Cluster-16493.56901,Cluster-16493.27860,Cluster-16493.7290,Cluster-16493.13587,Cluster-16493.40762,Cluster-16493.33475,Cluster-16493.8191,Cluster-16493.32748,Cluster-16493.55169,Cluster-16493.35651,Cluster-16493.18313,Cluster-16493.27102,Cluster-16493.20026,Cluster-16493.19764,Cl…	11	Cluster-16493.27643,Cluster-16493.34296,Cluster-16493.28812,Cluster-16493.32588,Cluster-16493.31809,Cluster-16493.21525,Cluster-16493.59362,Cluster-16493.40057,Cluster-16493.36128,Cluster-16493.30779,Cluster-16493.29766
GO:0006213	pyrimidine nucleoside metabolic process	biological_process	0.28485	1	2	972	50	45817	2	Cluster-16493.27388,Cluster-17544.0	0
GO:0006383	transcription from RNA polymerase III promoter	biological_process	0.28508	1	2	972	55	45817	0		2	Cluster-16493.6132,Cluster-16493.31575
GO:0006535	cysteine biosynthetic process from serine	biological_process	0.28542	1	1	972	16	45817	1	Cluster-16493.41327	0
GO:0019344	cysteine biosynthetic process	biological_process	0.28542	1	1	972	16	45817	1	Cluster-16493.41327	0
GO:0050801	ion homeostasis	biological_process	0.28543	1	5	972	172	45817	3	Cluster-16493.28987,Cluster-16493.49725,Cluster-16493.27798	2	Cluster-16493.53334,Cluster-16493.31575
GO:0005991	trehalose metabolic process	biological_process	0.28569	1	3	972	71	45817	2	Cluster-16493.51919,Cluster-16493.58060	1	Cluster-16493.35385
GO:0030131	clathrin adaptor complex	cellular_component	0.28647	1	2	972	41	45817	2	Cluster-16493.19204,Cluster-16493.43619	0
GO:0009098	leucine biosynthetic process	biological_process	0.2868	1	3	972	71	45817	2	Cluster-16493.20663,Cluster-16493.36631	1	Cluster-16493.29699
GO:0007187	G-protein coupled receptor signaling pathway, coupled to cyclic nucleotide second messenger	biological_process	0.28698	1	2	972	32	45817	2	Cluster-16493.53562,Cluster-16493.18426	0
GO:0051235	maintenance of location	biological_process	0.28947	1	2	972	58	45817	0		2	Cluster-16493.31142,Cluster-16493.31139
GO:0043473	pigmentation	biological_process	0.29004	1	1	972	8	45817	1	Cluster-16493.32748	0
GO:0009644	response to high light intensity	biological_process	0.29008	1	1	972	23	45817	0		1	Cluster-16493.32982
GO:0000917	barrier septum assembly	biological_process	0.29011	1	7	972	255	45817	2	Cluster-16493.40788,Cluster-16493.41192	5	Cluster-16493.39911,Cluster-16493.40057,Cluster-16493.34387,Cluster-16493.34601,Cluster-16493.40727
GO:0090529	cell septum assembly	biological_process	0.29011	1	7	972	255	45817	2	Cluster-16493.40788,Cluster-16493.41192	5	Cluster-16493.34601,Cluster-16493.40727,Cluster-16493.39911,Cluster-16493.40057,Cluster-16493.34387
GO:0045005	DNA-dependent DNA replication maintenance of fidelity	biological_process	0.29056	1	1	972	13	45817	1	Cluster-16493.27241	0
GO:0030154	cell differentiation	biological_process	0.29101	1	10	972	382	45817	5	Cluster-16493.57958,Cluster-16493.33679,Cluster-16493.57489,Cluster-16493.6055,Cluster-16493.57492	5	Cluster-16493.30829,Cluster-16493.32595,Cluster-16493.33539,Cluster-16493.32579,Cluster-16493.12723
GO:0052548	regulation of endopeptidase activity	biological_process	0.29155	1	1	972	29	45817	0		1	Cluster-16493.32222
GO:0042162	telomeric DNA binding	molecular_function	0.29288	1	1	972	15	45817	0		1	Cluster-16493.31927
GO:0033179	proton-transporting V-type ATPase, V0 domain	cellular_component	0.29321	1	4	972	126	45817	1	Cluster-16493.54264	3	Cluster-16493.33058,Cluster-16493.33329,Cluster-16493.46680
GO:0044459	plasma membrane part	cellular_component	0.29415	1	15	972	507	45817	11	Cluster-16493.45249,Cluster-16493.45429,Cluster-16493.9199,Cluster-16493.7432,Cluster-16493.41172,Cluster-16493.61309,Cluster-16493.46070,Cluster-16493.49150,Cluster-16493.38757,Cluster-16493.9832,Cluster-16493.26023	4	Cluster-16493.36519,Cluster-16493.32841,Cluster-16493.42400,Cluster-16493.21522
GO:0016054	organic acid catabolic process	biological_process	0.29541	1	12	972	386	45817	5	Cluster-16493.14755,Cluster-16493.51906,Cluster-16493.47930,Cluster-16493.47642,Cluster-16493.34543	7	Cluster-16493.27957,Cluster-16493.34634,Cluster-16493.32333,Cluster-16493.36336,Cluster-16493.30403,Cluster-16493.33997,Cluster-16493.32319
GO:0046395	carboxylic acid catabolic process	biological_process	0.29541	1	12	972	386	45817	5	Cluster-16493.34543,Cluster-16493.47642,Cluster-16493.51906,Cluster-16493.47930,Cluster-16493.14755	7	Cluster-16493.32319,Cluster-16493.36336,Cluster-16493.33997,Cluster-16493.30403,Cluster-16493.32333,Cluster-16493.27957,Cluster-16493.34634
GO:0012506	vesicle membrane	cellular_component	0.29551	1	6	972	190	45817	5	Cluster-16493.43619,Cluster-16493.31604,Cluster-16493.45283,Cluster-16493.53017,Cluster-16493.30623	1	Cluster-16493.21522
GO:0016830	carbon-carbon lyase activity	molecular_function	0.29633	1	9	972	329	45817	4	Cluster-16493.29908,Cluster-16493.41258,Cluster-16493.34543,Cluster-16493.33233	5	Cluster-16493.35722,Cluster-16493.32785,Cluster-16493.54821,Cluster-16493.30465,Cluster-16493.31689
GO:0016036	cellular response to phosphate starvation	biological_process	0.29648	1	1	972	18	45817	1	Cluster-16493.42712	0
GO:0030243	cellulose metabolic process	biological_process	0.29799	1	4	972	136	45817	3	Cluster-16493.46269,Cluster-16493.46196,Cluster-16493.27388	1	Cluster-16493.35731
GO:0018966	styrene metabolic process	biological_process	0.29911	1	1	972	13	45817	0		1	Cluster-16493.32333
GO:0042207	styrene catabolic process	biological_process	0.29911	1	1	972	13	45817	0		1	Cluster-16493.32333
GO:0042720	mitochondrial inner membrane peptidase complex	cellular_component	0.30017	1	1	972	16	45817	1	Cluster-16493.45603	0
GO:0003713	transcription coactivator activity	molecular_function	0.30021	1	2	972	48	45817	1	Cluster-16493.53997	1	Cluster-16493.33550
GO:0030001	metal ion transport	biological_process	0.30035	1	32	972	1356	45817	13	Cluster-16493.34969,Cluster-16493.33001,Cluster-20479.1,Cluster-16493.22055,Cluster-16493.32786,Cluster-16493.25041,Cluster-16493.36328,Cluster-16493.36327,Cluster-16493.44513,Cluster-16493.27798,Cluster-16493.37616,Cluster-16493.49725,Cluster-16493.42688	19	Cluster-16493.40333,Cluster-16493.36241,Cluster-16493.31575,Cluster-16493.46680,Cluster-16493.38148,Cluster-16493.30999,Cluster-16493.30291,Cluster-16493.32760,Cluster-16493.32679,Cluster-16493.54821,Cluster-16493.32681,Cluster-16493.32453,Cluster-16493.34634,Cluster-16493.53117,Cluster-16493.31809,Cluster-16493.32859,Cluster-16493.36240,Cluster-16493.35722,Cluster-16493.34273
GO:0015035	protein disulfide oxidoreductase activity	molecular_function	0.30077	1	4	972	149	45817	1	Cluster-16493.59649	3	Cluster-16493.26859,Cluster-16493.28825,Cluster-16493.32829
GO:0042546	cell wall biogenesis	biological_process	0.30091	1	6	972	218	45817	5	Cluster-16493.42712,Cluster-16493.38085,Cluster-16493.32727,Cluster-16493.5075,Cluster-16493.20663	1	Cluster-16493.21716
GO:0009288	bacterial-type flagellum	cellular_component	0.30114	1	3	972	88	45817	0		3	Cluster-16493.40727,Cluster-16493.27643,Cluster-16493.36128
GO:0009605	response to external stimulus	biological_process	0.30137	1	21	972	867	45817	8	Cluster-16493.42712,Cluster-16493.47642,Cluster-16493.32748,Cluster-16493.24426,Cluster-16493.47930,Cluster-16493.40245,Cluster-16493.34969,Cluster-16493.42339	13	Cluster-16493.31612,Cluster-16493.31414,Cluster-16493.36879,Cluster-16493.33145,Cluster-16493.35066,Cluster-16493.27957,Cluster-16493.34118,Cluster-16493.32760,Cluster-16493.35955,Cluster-16493.35731,Cluster-16493.32982,Cluster-16493.32595,Cluster-16493.38601
GO:0016877	ligase activity, forming carbon-sulfur bonds	molecular_function	0.30149	1	3	972	84	45817	3	Cluster-16493.34794,Cluster-16493.42076,Cluster-16493.28507	0
GO:0004336	galactosylceramidase activity	molecular_function	0.30233	1	1	972	3	45817	1	Cluster-16493.27334	0
GO:0006681	galactosylceramide metabolic process	biological_process	0.30233	1	1	972	3	45817	1	Cluster-16493.27334	0
GO:0006683	galactosylceramide catabolic process	biological_process	0.30233	1	1	972	3	45817	1	Cluster-16493.27334	0
GO:0019376	galactolipid catabolic process	biological_process	0.30233	1	1	972	3	45817	1	Cluster-16493.27334	0
GO:0008033	tRNA processing	biological_process	0.30305	1	22	972	753	45817	20	Cluster-16493.46162,Cluster-16493.51816,Cluster-16493.47399,Cluster-16493.40894,Cluster-16493.41171,Cluster-16493.25863,Cluster-16493.43619,Cluster-16493.14755,Cluster-16493.6091,Cluster-16493.56363,Cluster-16493.21456,Cluster-16493.47397,Cluster-16493.29932,Cluster-16493.34165,Cluster-16493.38127,Cluster-16493.19764,Cluster-16493.27313,Cluster-16493.7321,Cluster-16493.60304,Cluster-16493.42760	2	Cluster-16493.34634,Cluster-16493.27739
GO:0016701	oxidoreductase activity, acting on single donors with incorporation of molecular oxygen	molecular_function	0.30419	1	6	972	178	45817	1	Cluster-16493.14487	5	Cluster-16493.32333,Cluster-16493.34646,Cluster-16493.32237,Cluster-16493.24259,Cluster-16493.32055
GO:0031349	positive regulation of defense response	biological_process	0.3042	1	1	972	20	45817	1	Cluster-16493.59552	0
GO:0044444	cytoplasmic part	cellular_component	0.30495	1	141	972	6013	45817	64	Cluster-16493.35990,Cluster-16493.33679,Cluster-16493.55905,Cluster-16493.34512,Cluster-16493.25779,Cluster-16493.53017,Cluster-16493.8191,Cluster-16493.20026,Cluster-16493.27241,Cluster-16493.38677,Cluster-16493.58111,Cluster-16493.25449,Cluster-17544.0,Cluster-16493.2524,Cluster-16493.4364,Cluster-16493.27313,Cluster-16493.17635,Cluster-16493.43304,Cluster-16493.16036,Cluster-16493.34136,Cluste…	77	Cluster-16493.31741,Cluster-16493.35943,Cluster-16493.32925,Cluster-16493.33425,Cluster-16493.32610,Cluster-16493.28149,Cluster-16493.32760,Cluster-16493.32982,Cluster-16493.40065,Cluster-16493.32809,Cluster-16493.34646,Cluster-16493.40057,Cluster-16493.32798,Cluster-16493.35066,Cluster-16493.33103,Cluster-16493.32136,Cluster-16493.31840,Cluster-16493.32319,Cluster-16493.30769,Cluster-16493.31424…
GO:0000922	spindle pole	cellular_component	0.30554	1	2	972	50	45817	2	Cluster-16493.57689,Cluster-16493.43348	0
GO:0046184	aldehyde biosynthetic process	biological_process	0.30777	1	1	972	18	45817	1	Cluster-16493.40894	0
GO:0044703	multi-organism reproductive process	biological_process	0.30795	1	10	972	363	45817	5	Cluster-16493.57958,Cluster-16493.57489,Cluster-16493.46269,Cluster-16493.39708,Cluster-16493.57492	5	Cluster-16493.12723,Cluster-16493.32579,Cluster-16493.27957,Cluster-16493.33329,Cluster-16493.33997
GO:0019637	organophosphate metabolic process	biological_process	0.30927	1	56	972	2214	45817	35	Cluster-16493.52025,Cluster-16493.20967,Cluster-16493.56903,Cluster-16493.37648,Cluster-16493.36934,Cluster-16493.51050,Cluster-16493.33494,Cluster-16493.43433,Cluster-16493.50257,Cluster-16493.47642,Cluster-16493.46269,Cluster-16493.44639,Cluster-16493.46196,Cluster-16493.12149,Cluster-16493.14755,Cluster-16493.35777,Cluster-16493.35887,Cluster-16493.45603,Cluster-16493.47930,Cluster-16493.36002…	21	Cluster-16493.30685,Cluster-16493.37636,Cluster-16493.31083,Cluster-16493.33432,Cluster-16493.35625,Cluster-16493.32785,Cluster-16493.14385,Cluster-16493.34930,Cluster-16493.31182,Cluster-16493.32645,Cluster-16493.53334,Cluster-16493.31887,Cluster-16493.31370,Cluster-16493.22343,Cluster-16493.31414,Cluster-16493.21716,Cluster-16493.27739,Cluster-16493.34634,Cluster-16493.33863,Cluster-16493.53117…
GO:0006282	regulation of DNA repair	biological_process	0.30944	1	1	972	12	45817	1	Cluster-16493.40668	0
GO:2001020	regulation of response to DNA damage stimulus	biological_process	0.30944	1	1	972	12	45817	1	Cluster-16493.40668	0
GO:1990234	transferase complex	cellular_component	0.3097	1	40	972	1565	45817	32	Cluster-16493.35651,Cluster-16493.49725,Cluster-16493.26023,Cluster-16493.45249,Cluster-16493.37667,Cluster-16493.28800,Cluster-16493.31181,Cluster-16493.49150,Cluster-16493.28307,Cluster-16493.41192,Cluster-16493.31610,Cluster-16493.33475,Cluster-16493.41699,Cluster-16493.57657,Cluster-16493.50287,Cluster-16493.17732,Cluster-16493.36242,Cluster-16493.45429,Cluster-16493.34015,Cluster-16493.59668…	8	Cluster-16493.34013,Cluster-16493.28542,Cluster-16493.42789,Cluster-16493.34376,Cluster-16493.33185,Cluster-16493.31575,Cluster-16493.33046,Cluster-16493.43635
GO:0006948	induction by virus of host cell-cell fusion	biological_process	0.30986	1	1	972	15	45817	0		1	Cluster-16493.45202
GO:0005262	calcium channel activity	molecular_function	0.31283	1	2	972	63	45817	1	Cluster-16493.49725	1	Cluster-16493.31575
GO:0006677	glycosylceramide metabolic process	biological_process	0.31308	1	1	972	4	45817	1	Cluster-16493.27334	0
GO:0019377	glycolipid catabolic process	biological_process	0.31308	1	1	972	4	45817	1	Cluster-16493.27334	0
GO:0030149	sphingolipid catabolic process	biological_process	0.31308	1	1	972	4	45817	1	Cluster-16493.27334	0
GO:0046466	membrane lipid catabolic process	biological_process	0.31308	1	1	972	4	45817	1	Cluster-16493.27334	0
GO:0046477	glycosylceramide catabolic process	biological_process	0.31308	1	1	972	4	45817	1	Cluster-16493.27334	0
GO:0046479	glycosphingolipid catabolic process	biological_process	0.31308	1	1	972	4	45817	1	Cluster-16493.27334	0
GO:0046514	ceramide catabolic process	biological_process	0.31308	1	1	972	4	45817	1	Cluster-16493.27334	0
GO:0000042	protein targeting to Golgi	biological_process	0.31388	1	1	972	7	45817	1	Cluster-16493.43529	0
GO:0000301	retrograde transport, vesicle recycling within Golgi	biological_process	0.31388	1	1	972	7	45817	1	Cluster-16493.43529	0
GO:0034067	protein localization to Golgi apparatus	biological_process	0.31388	1	1	972	7	45817	1	Cluster-16493.43529	0
GO:0072600	establishment of protein localization to Golgi	biological_process	0.31388	1	1	972	7	45817	1	Cluster-16493.43529	0
GO:0072329	monocarboxylic acid catabolic process	biological_process	0.31536	1	2	972	57	45817	0		2	Cluster-16493.36336,Cluster-16493.27957
GO:0009099	valine biosynthetic process	biological_process	0.31545	1	2	972	51	45817	1	Cluster-16493.36631	1	Cluster-16493.29699
GO:0015399	primary active transmembrane transporter activity	molecular_function	0.31619	1	11	972	333	45817	10	Cluster-16493.38757,Cluster-16493.32748,Cluster-16493.46070,Cluster-16493.56903,Cluster-16493.27860,Cluster-16493.56901,Cluster-16493.40699,Cluster-16493.33172,Cluster-16493.46305,Cluster-16493.27652	1	Cluster-16493.21525
GO:0015405	P-P-bond-hydrolysis-driven transmembrane transporter activity	molecular_function	0.31619	1	11	972	333	45817	10	Cluster-16493.46305,Cluster-16493.27652,Cluster-16493.33172,Cluster-16493.56901,Cluster-16493.40699,Cluster-16493.27860,Cluster-16493.56903,Cluster-16493.46070,Cluster-16493.38757,Cluster-16493.32748	1	Cluster-16493.21525
GO:0031988	membrane-bounded vesicle	cellular_component	0.31625	1	7	972	241	45817	6	Cluster-16493.30623,Cluster-16493.42067,Cluster-16493.43619,Cluster-16493.31604,Cluster-16493.45283,Cluster-16493.53017	1	Cluster-16493.21522
GO:0006729	tetrahydrobiopterin biosynthetic process	biological_process	0.31677	1	1	972	10	45817	0		1	Cluster-16493.33709
GO:0008124	4-alpha-hydroxytetrahydrobiopterin dehydratase activity	molecular_function	0.31677	1	1	972	10	45817	0		1	Cluster-16493.33709
GO:0046146	tetrahydrobiopterin metabolic process	biological_process	0.31677	1	1	972	10	45817	0		1	Cluster-16493.33709
GO:0009653	anatomical structure morphogenesis	biological_process	0.31828	1	14	972	546	45817	10	Cluster-16493.39251,Cluster-16493.16976,Cluster-16493.35613,Cluster-16493.57492,Cluster-16493.22482,Cluster-16493.56425,Cluster-16493.57958,Cluster-16493.57489,Cluster-16493.16977,Cluster-16493.50652	4	Cluster-16493.32595,Cluster-16493.33539,Cluster-16493.32579,Cluster-16493.12723
GO:0045502	dynein binding	molecular_function	0.31841	1	5	972	177	45817	2	Cluster-16493.46779,Cluster-16493.37883	3	Cluster-16493.20115,Cluster-16493.33059,Cluster-16493.40514
GO:0043244	regulation of protein complex disassembly	biological_process	0.31875	1	3	972	103	45817	0		3	Cluster-16493.54358,Cluster-16493.39671,Cluster-16493.23712
GO:0003905	alkylbase DNA N-glycosylase activity	molecular_function	0.32002	1	1	972	26	45817	1	Cluster-16493.44710	0
GO:0008270	zinc ion binding	molecular_function	0.32026	1	81	972	3328	45817	44	Cluster-16493.50287,Cluster-16493.39695,Cluster-4506.0,Cluster-16493.30623,Cluster-16493.41325,Cluster-16493.6875,Cluster-16493.28307,Cluster-16493.36243,Cluster-16493.33508,Cluster-16493.37667,Cluster-16493.39511,Cluster-16493.39594,Cluster-16493.45283,Cluster-16493.25421,Cluster-16493.60027,Cluster-16493.37883,Cluster-16493.706,Cluster-16493.32268,Cluster-16493.37453,Cluster-16493.47642,Cluster…	37	Cluster-16493.36068,Cluster-16493.30162,Cluster-16493.51186,Cluster-16493.34013,Cluster-16493.33028,Cluster-16493.43887,Cluster-16493.32078,Cluster-16493.25293,Cluster-16493.27516,Cluster-16493.46632,Cluster-16493.17874,Cluster-16493.17873,Cluster-16493.29695,Cluster-16493.31787,Cluster-16493.32681,Cluster-16493.27957,Cluster-16493.34287,Cluster-16493.28542,Cluster-16493.33390,Cluster-16493.33176…
GO:0034641	cellular nitrogen compound metabolic process	biological_process	0.32064	1	300	972	12771	45817	194	Cluster-16493.5814,Cluster-16493.58111,Cluster-16493.46092,Cluster-16493.4978,Cluster-16493.27241,Cluster-16493.34620,Cluster-16493.56719,Cluster-16493.60304,Cluster-16493.39807,Cluster-16493.8191,Cluster-16493.52026,Cluster-16493.35777,Cluster-16493.34512,Cluster-16493.46597,Cluster-16493.1536,Cluster-16493.25045,Cluster-16493.48296,Cluster-16493.33494,Cluster-16493.4818,Cluster-16493.35990,Clus…	106	Cluster-16493.36986,Cluster-16493.34634,Cluster-16493.33390,Cluster-16493.31370,Cluster-16493.28437,Cluster-16493.40057,Cluster-16493.34199,Cluster-16493.6132,Cluster-16493.32925,Cluster-16493.33542,Cluster-16493.26745,Cluster-16493.18576,Cluster-16493.33709,Cluster-16493.40727,Cluster-16493.51186,Cluster-16493.34387,Cluster-16493.38873,Cluster-16493.31182,Cluster-16493.54358,Cluster-16493.45530,…
GO:0046429	4-hydroxy-3-methylbut-2-en-1-yl diphosphate synthase activity	molecular_function	0.32066	1	1	972	16	45817	0		1	Cluster-16493.46632
GO:0052592	oxidoreductase activity, acting on CH or CH2 groups, with an iron-sulfur protein as acceptor	molecular_function	0.32066	1	1	972	16	45817	0		1	Cluster-16493.46632
GO:0000096	sulfur amino acid metabolic process	biological_process	0.32071	1	5	972	146	45817	5	Cluster-16493.41327,Cluster-16493.35838,Cluster-16493.34543,Cluster-16493.29559,Cluster-16493.35837	0
GO:0044463	cell projection part	cellular_component	0.32125	1	2	972	52	45817	0		2	Cluster-16493.36128,Cluster-16493.27643
GO:0000772	mating pheromone activity	molecular_function	0.32152	1	1	972	21	45817	1	Cluster-16493.20883	0
GO:0052652	cyclic purine nucleotide metabolic process	biological_process	0.32153	1	1	972	13	45817	1	Cluster-16493.20993	0
GO:0052126	movement in host environment	biological_process	0.32158	1	3	972	93	45817	3	Cluster-16493.46017,Cluster-16493.57233,Cluster-16493.24426	0
GO:0052192	movement in environment of other organism involved in symbiotic interaction	biological_process	0.32158	1	3	972	93	45817	3	Cluster-16493.46017,Cluster-16493.24426,Cluster-16493.57233	0
GO:1901617	organic hydroxy compound biosynthetic process	biological_process	0.32277	1	3	972	99	45817	2	Cluster-16493.42553,Cluster-16493.40894	1	Cluster-16493.33432
GO:0009097	isoleucine biosynthetic process	biological_process	0.32439	1	2	972	52	45817	1	Cluster-16493.36631	1	Cluster-16493.29699
GO:0043241	protein complex disassembly	biological_process	0.32468	1	3	972	104	45817	0		3	Cluster-16493.54358,Cluster-16493.39671,Cluster-16493.23712
GO:0098609	cell-cell adhesion	biological_process	0.32669	1	1	972	22	45817	0		1	Cluster-16493.27957
GO:0006541	glutamine metabolic process	biological_process	0.3268	1	2	972	62	45817	2	Cluster-16493.40894,Cluster-16493.38446	0
GO:0042445	hormone metabolic process	biological_process	0.32786	1	7	972	271	45817	2	Cluster-16493.39224,Cluster-16493.4444	5	Cluster-16493.27874,Cluster-16493.42879,Cluster-16493.28505,Cluster-16493.30999,Cluster-16493.30403
GO:0019897	extrinsic component of plasma membrane	cellular_component	0.32802	1	1	972	24	45817	0		1	Cluster-16493.36519
GO:0002253	activation of immune response	biological_process	0.3288	1	1	972	22	45817	1	Cluster-16493.59552	0
GO:0015036	disulfide oxidoreductase activity	molecular_function	0.32899	1	4	972	154	45817	1	Cluster-16493.59649	3	Cluster-16493.32829,Cluster-16493.28825,Cluster-16493.26859
GO:0046373	L-arabinose metabolic process	biological_process	0.32919	1	1	972	17	45817	1	Cluster-7867.0	0
GO:0008608	attachment of spindle microtubules to kinetochore	biological_process	0.3292	1	3	972	93	45817	3	Cluster-16493.35470,Cluster-16493.33160,Cluster-16493.33372	0
GO:0006869	lipid transport	biological_process	0.3296	1	5	972	175	45817	2	Cluster-16493.6655,Cluster-16493.32898	3	Cluster-16493.31191,Cluster-16493.32245,Cluster-16493.31370
GO:0009190	cyclic nucleotide biosynthetic process	biological_process	0.32981	1	1	972	14	45817	1	Cluster-16493.20993	0
GO:0004568	chitinase activity	molecular_function	0.33014	1	1	972	27	45817	0		1	Cluster-16493.33483
GO:0019722	calcium-mediated signaling	biological_process	0.33109	1	1	972	20	45817	0		1	Cluster-16493.32874
GO:0019932	second-messenger-mediated signaling	biological_process	0.33109	1	1	972	20	45817	0		1	Cluster-16493.32874
GO:0010817	regulation of hormone levels	biological_process	0.3311	1	8	972	311	45817	3	Cluster-16493.4444,Cluster-16493.39224,Cluster-16493.32748	5	Cluster-16493.30403,Cluster-16493.28505,Cluster-16493.27874,Cluster-16493.30999,Cluster-16493.42879
GO:1901564	organonitrogen compound metabolic process	biological_process	0.33238	1	166	972	6937	45817	107	Cluster-16493.20663,Cluster-16493.56719,Cluster-16493.39224,Cluster-16493.8191,Cluster-16493.52026,Cluster-16493.53017,Cluster-16493.39244,Cluster-16493.41308,Cluster-16493.51906,Cluster-16493.38677,Cluster-16493.4978,Cluster-16493.34543,Cluster-16493.34620,Cluster-16493.33494,Cluster-16493.27334,Cluster-16493.7321,Cluster-16493.35990,Cluster-16493.56903,Cluster-16493.33233,Cluster-16493.35777,Cl…	59	Cluster-16493.33390,Cluster-16493.31370,Cluster-16493.34273,Cluster-16493.34634,Cluster-16493.19344,Cluster-16493.32319,Cluster-16493.30403,Cluster-16493.32684,Cluster-16493.32333,Cluster-16493.33800,Cluster-16493.40065,Cluster-16493.33122,Cluster-16493.22343,Cluster-16493.23712,Cluster-16493.33158,Cluster-16493.20611,Cluster-16493.53334,Cluster-16493.33863,Cluster-16493.33709,Cluster-16493.28825…
GO:0090056	regulation of chlorophyll metabolic process	biological_process	0.33253	1	1	972	13	45817	0		1	Cluster-16493.33751
GO:1901401	regulation of tetrapyrrole metabolic process	biological_process	0.33253	1	1	972	13	45817	0		1	Cluster-16493.33751
GO:0052547	regulation of peptidase activity	biological_process	0.33254	1	1	972	33	45817	0		1	Cluster-16493.32222
GO:0032984	macromolecular complex disassembly	biological_process	0.33285	1	3	972	106	45817	0		3	Cluster-16493.23712,Cluster-16493.39671,Cluster-16493.54358
GO:0044282	small molecule catabolic process	biological_process	0.33411	1	12	972	398	45817	5	Cluster-16493.47930,Cluster-16493.51906,Cluster-16493.47642,Cluster-16493.14755,Cluster-16493.34543	7	Cluster-16493.33997,Cluster-16493.36336,Cluster-16493.30403,Cluster-16493.34634,Cluster-16493.27957,Cluster-16493.32333,Cluster-16493.32319
GO:0004222	metalloendopeptidase activity	molecular_function	0.33448	1	10	972	278	45817	8	Cluster-16493.54787,Cluster-16493.38202,Cluster-16493.33834,Cluster-16493.13587,Cluster-16493.60304,Cluster-16493.33508,Cluster-16493.45601,Cluster-16493.38203	2	Cluster-16493.31413,Cluster-16493.26300
GO:0071973	bacterial-type flagellum-dependent cell motility	biological_process	0.33484	1	2	972	54	45817	0		2	Cluster-16493.27643,Cluster-16493.36128
GO:0016011	dystroglycan complex	cellular_component	0.33501	1	2	972	32	45817	2	Cluster-16493.38757,Cluster-16493.46070	0
GO:0016012	sarcoglycan complex	cellular_component	0.33501	1	2	972	32	45817	2	Cluster-16493.46070,Cluster-16493.38757	0
GO:0008217	regulation of blood pressure	biological_process	0.3365	1	1	972	18	45817	0		1	Cluster-16493.33329
GO:0042311	vasodilation	biological_process	0.3365	1	1	972	18	45817	0		1	Cluster-16493.33329
GO:0042312	regulation of vasodilation	biological_process	0.3365	1	1	972	18	45817	0		1	Cluster-16493.33329
GO:0034453	microtubule anchoring	biological_process	0.33762	1	3	972	95	45817	3	Cluster-16493.35470,Cluster-16493.33372,Cluster-16493.33160	0
GO:1901605	alpha-amino acid metabolic process	biological_process	0.33814	1	52	972	2081	45817	35	Cluster-16493.47642,Cluster-16493.38446,Cluster-16493.16981,Cluster-16493.36934,Cluster-16493.26533,Cluster-16493.51050,Cluster-16493.35838,Cluster-16493.33233,Cluster-16493.16977,Cluster-16493.31489,Cluster-16493.20967,Cluster-16493.36631,Cluster-16493.41258,Cluster-16493.47930,Cluster-16493.47970,Cluster-16493.14755,Cluster-16493.10375,Cluster-16493.41171,Cluster-16493.35837,Cluster-16493.28957…	17	Cluster-16493.36336,Cluster-16493.30403,Cluster-16493.32055,Cluster-16493.29699,Cluster-16493.54821,Cluster-16493.32333,Cluster-16493.30999,Cluster-16493.33997,Cluster-16493.35722,Cluster-16493.33158,Cluster-16493.34273,Cluster-16493.19344,Cluster-16493.39204,Cluster-16493.42495,Cluster-16493.34634,Cluster-16493.27957,Cluster-16493.32319
GO:0003746	translation elongation factor activity	molecular_function	0.33853	1	3	972	90	45817	3	Cluster-16493.33956,Cluster-16493.27102,Cluster-16493.8191	0
GO:0016462	pyrophosphatase activity	molecular_function	0.33984	1	62	972	2282	45817	51	Cluster-16493.34015,Cluster-16493.45187,Cluster-16493.30004,Cluster-16493.50257,Cluster-16493.46070,Cluster-16493.38127,Cluster-16493.38758,Cluster-16493.56903,Cluster-16493.4291,Cluster-16493.29932,Cluster-16493.47397,Cluster-16493.33172,Cluster-16493.7613,Cluster-16493.56363,Cluster-16493.33956,Cluster-16493.46305,Cluster-16493.33834,Cluster-16493.45158,Cluster-16493.25421,Cluster-16493.25863,C…	11	Cluster-16493.29766,Cluster-16493.30779,Cluster-16493.36128,Cluster-16493.40057,Cluster-16493.59362,Cluster-16493.21525,Cluster-16493.31809,Cluster-16493.28812,Cluster-16493.32588,Cluster-16493.34296,Cluster-16493.27643
GO:0008483	transaminase activity	molecular_function	0.34066	1	2	972	60	45817	1	Cluster-16493.41308	1	Cluster-16493.27957
GO:0009085	lysine biosynthetic process	biological_process	0.34169	1	2	972	53	45817	1	Cluster-16493.28957	1	Cluster-16493.34273
GO:0003747	translation release factor activity	molecular_function	0.34238	1	2	972	61	45817	0		2	Cluster-16493.39671,Cluster-16493.23712
GO:0008079	translation termination factor activity	molecular_function	0.34238	1	2	972	61	45817	0		2	Cluster-16493.23712,Cluster-16493.39671
GO:0018444	translation release factor complex	cellular_component	0.34238	1	2	972	61	45817	0		2	Cluster-16493.39671,Cluster-16493.23712
GO:0050794	regulation of cellular process	biological_process	0.34258	1	196	972	8396	45817	102	Cluster-16493.57133,Cluster-16493.16977,Cluster-16493.27238,Cluster-16493.37484,Cluster-16493.40031,Cluster-16493.18426,Cluster-16493.44249,Cluster-16493.37453,Cluster-16493.57958,Cluster-16493.34257,Cluster-16493.25863,Cluster-16493.706,Cluster-16493.14755,Cluster-16493.17709,Cluster-16493.20219,Cluster-16493.7613,Cluster-16493.29539,Cluster-16493.37860,Cluster-16493.47970,Cluster-16493.32748,Cl…	94	Cluster-16493.54821,Cluster-16493.45170,Cluster-16493.46687,Cluster-16493.20988,Cluster-16493.46680,Cluster-16493.29821,Cluster-16493.31575,Cluster-16493.30448,Cluster-16493.33751,Cluster-16493.35833,Cluster-16493.33329,Cluster-16493.30855,Cluster-16493.38327,Cluster-16493.36993,Cluster-16493.34904,Cluster-16493.30162,Cluster-16493.27643,Cluster-16493.27739,Cluster-16493.28812,Cluster-16493.53117…
GO:0046655	folic acid metabolic process	biological_process	0.34263	1	3	972	91	45817	3	Cluster-16493.47970,Cluster-16493.29908,Cluster-16493.37883	0
GO:0046656	folic acid biosynthetic process	biological_process	0.34263	1	3	972	91	45817	3	Cluster-16493.37883,Cluster-16493.29908,Cluster-16493.47970	0
GO:0019374	galactolipid metabolic process	biological_process	0.34279	1	1	972	5	45817	1	Cluster-16493.27334	0
GO:0006359	regulation of transcription from RNA polymerase III promoter	biological_process	0.3433	1	1	972	22	45817	0		1	Cluster-16493.6132
GO:0016872	intramolecular lyase activity	molecular_function	0.34335	1	1	972	20	45817	0		1	Cluster-16493.33432
GO:0001539	cilium or flagellum-dependent cell motility	biological_process	0.3436	1	2	972	55	45817	0		2	Cluster-16493.36128,Cluster-16493.27643
GO:0097588	archaeal or bacterial-type flagellum-dependent cell motility	biological_process	0.3436	1	2	972	55	45817	0		2	Cluster-16493.36128,Cluster-16493.27643
GO:0016810	hydrolase activity, acting on carbon-nitrogen (but not peptide) bonds	molecular_function	0.3442	1	6	972	224	45817	5	Cluster-16493.40894,Cluster-16493.47970,Cluster-16493.45603,Cluster-16493.57228,Cluster-17544.0	1	Cluster-16493.28204
GO:0014070	response to organic cyclic compound	biological_process	0.3444	1	4	972	146	45817	2	Cluster-16493.55843,Cluster-16493.15712	2	Cluster-16493.27957,Cluster-16493.20850
GO:0030286	dynein complex	cellular_component	0.34468	1	5	972	186	45817	2	Cluster-16493.46779,Cluster-16493.37883	3	Cluster-16493.20115,Cluster-16493.33059,Cluster-16493.40514
GO:0016769	transferase activity, transferring nitrogenous groups	molecular_function	0.34532	1	2	972	61	45817	1	Cluster-16493.41308	1	Cluster-16493.27957
GO:0098687	chromosomal region	cellular_component	0.34547	1	8	972	321	45817	4	Cluster-16493.35470,Cluster-16493.41192,Cluster-16493.33372,Cluster-16493.33160	4	Cluster-16493.34068,Cluster-16493.16920,Cluster-16493.23430,Cluster-16493.30448
GO:0071804	cellular potassium ion transport	biological_process	0.34551	1	3	972	95	45817	3	Cluster-16493.37616,Cluster-16493.22055,Cluster-16493.34969	0
GO:0071805	potassium ion transmembrane transport	biological_process	0.34551	1	3	972	95	45817	3	Cluster-16493.34969,Cluster-16493.22055,Cluster-16493.37616	0
GO:0030077	plasma membrane light-harvesting complex	cellular_component	0.34568	1	1	972	16	45817	1	Cluster-16493.55905	0
GO:0042716	plasma membrane-derived chromatophore	cellular_component	0.34568	1	1	972	16	45817	1	Cluster-16493.55905	0
GO:0051193	regulation of cofactor metabolic process	biological_process	0.346	1	1	972	14	45817	0		1	Cluster-16493.33751
GO:0098662	inorganic cation transmembrane transport	biological_process	0.34622	1	20	972	699	45817	10	Cluster-16493.25449,Cluster-16493.54264,Cluster-16493.36002,Cluster-16493.22055,Cluster-16493.37616,Cluster-20479.1,Cluster-16493.34136,Cluster-16493.50286,Cluster-16493.34969,Cluster-16493.25779	10	Cluster-16493.54821,Cluster-16493.35722,Cluster-16493.22343,Cluster-16493.31370,Cluster-16493.31083,Cluster-16493.46680,Cluster-16493.53117,Cluster-16493.33058,Cluster-16493.33329,Cluster-16493.33863
GO:0030118	clathrin coat	cellular_component	0.34662	1	3	972	84	45817	2	Cluster-16493.43619,Cluster-16493.19204	1	Cluster-16493.21522
GO:0015988	energy coupled proton transmembrane transport, against electrochemical gradient	biological_process	0.34919	1	9	972	243	45817	5	Cluster-16493.25779,Cluster-16493.34136,Cluster-16493.50286,Cluster-16493.54264,Cluster-16493.25449	4	Cluster-16493.22343,Cluster-16493.33329,Cluster-16493.33058,Cluster-16493.46680
GO:0015991	ATP hydrolysis coupled proton transport	biological_process	0.34919	1	9	972	243	45817	5	Cluster-16493.50286,Cluster-16493.34136,Cluster-16493.25779,Cluster-16493.54264,Cluster-16493.25449	4	Cluster-16493.33329,Cluster-16493.33058,Cluster-16493.22343,Cluster-16493.46680
GO:0019748	secondary metabolic process	biological_process	0.34937	1	5	972	191	45817	5	Cluster-16493.47642,Cluster-16493.6197,Cluster-16493.34794,Cluster-16493.47930,Cluster-16493.42076	0
GO:0044763	single-organism cellular process	biological_process	0.35008	1	372	972	15770	45817	217	Cluster-16493.42076,Cluster-16493.41806,Cluster-16493.33494,Cluster-16493.4818,Cluster-16493.47728,Cluster-16493.1536,Cluster-16493.33679,Cluster-16493.48296,Cluster-16493.35777,Cluster-16493.39251,Cluster-16493.25779,Cluster-16493.50484,Cluster-16493.46597,Cluster-16493.46305,Cluster-16493.22482,Cluster-16493.59552,Cluster-16493.35576,Cluster-16493.52026,Cluster-16493.20663,Cluster-16493.56719,C…	155	Cluster-16493.30465,Cluster-16493.33542,Cluster-16493.33539,Cluster-16493.33425,Cluster-16493.33219,Cluster-16493.32925,Cluster-16493.31741,Cluster-16493.33046,Cluster-16493.33432,Cluster-16493.8426,Cluster-16493.21073,Cluster-16493.40057,Cluster-16493.44323,Cluster-16493.34273,Cluster-16493.33390,Cluster-16493.31370,Cluster-16493.34173,Cluster-16493.34634,Cluster-16493.34068,Cluster-16493.51813,…
GO:0005544	calcium-dependent phospholipid binding	molecular_function	0.35065	1	1	972	24	45817	0		1	Cluster-16493.39671
GO:0098660	inorganic ion transmembrane transport	biological_process	0.3511	1	20	972	703	45817	10	Cluster-16493.34969,Cluster-16493.25779,Cluster-16493.34136,Cluster-16493.50286,Cluster-20479.1,Cluster-16493.37616,Cluster-16493.36002,Cluster-16493.22055,Cluster-16493.25449,Cluster-16493.54264	10	Cluster-16493.33863,Cluster-16493.53117,Cluster-16493.33058,Cluster-16493.33329,Cluster-16493.46680,Cluster-16493.31083,Cluster-16493.22343,Cluster-16493.31370,Cluster-16493.35722,Cluster-16493.54821
GO:0004198	calcium-dependent cysteine-type endopeptidase activity	molecular_function	0.3516	1	1	972	9	45817	1	Cluster-16493.49875	0
GO:0016407	acetyltransferase activity	molecular_function	0.35249	1	7	972	232	45817	4	Cluster-16493.45158,Cluster-16493.56520,Cluster-16493.25863,Cluster-16493.52209	3	Cluster-16493.46687,Cluster-16493.24442,Cluster-16493.39204
GO:0048646	anatomical structure formation involved in morphogenesis	biological_process	0.35257	1	5	972	181	45817	3	Cluster-16493.57958,Cluster-16493.57489,Cluster-16493.57492	2	Cluster-16493.12723,Cluster-16493.32579
GO:0010876	lipid localization	biological_process	0.35319	1	5	972	183	45817	2	Cluster-16493.32898,Cluster-16493.6655	3	Cluster-16493.31370,Cluster-16493.32245,Cluster-16493.31191
GO:0022411	cellular component disassembly	biological_process	0.35437	1	3	972	113	45817	0		3	Cluster-16493.54358,Cluster-16493.39671,Cluster-16493.23712
GO:0051213	dioxygenase activity	molecular_function	0.35449	1	7	972	248	45817	2	Cluster-16493.14487,Cluster-16493.21428	5	Cluster-16493.24259,Cluster-16493.34646,Cluster-16493.32237,Cluster-16493.32333,Cluster-16493.32356
GO:0090575	RNA polymerase II transcription factor complex	cellular_component	0.35554	1	4	972	145	45817	3	Cluster-16493.37667,Cluster-16493.34015,Cluster-16493.31610	1	Cluster-16493.33185
GO:0098655	cation transmembrane transport	biological_process	0.35825	1	20	972	708	45817	10	Cluster-20479.1,Cluster-16493.37616,Cluster-16493.25449,Cluster-16493.54264,Cluster-16493.22055,Cluster-16493.36002,Cluster-16493.50286,Cluster-16493.34136,Cluster-16493.25779,Cluster-16493.34969	10	Cluster-16493.35722,Cluster-16493.31370,Cluster-16493.22343,Cluster-16493.54821,Cluster-16493.33058,Cluster-16493.33329,Cluster-16493.53117,Cluster-16493.33863,Cluster-16493.31083,Cluster-16493.46680
GO:0043401	steroid hormone mediated signaling pathway	biological_process	0.35835	1	2	972	46	45817	1	Cluster-16493.55843	1	Cluster-16493.27957
GO:0048545	response to steroid hormone	biological_process	0.35835	1	2	972	46	45817	1	Cluster-16493.55843	1	Cluster-16493.27957
GO:0071383	cellular response to steroid hormone stimulus	biological_process	0.35835	1	2	972	46	45817	1	Cluster-16493.55843	1	Cluster-16493.27957
GO:0000910	cytokinesis	biological_process	0.35889	1	9	972	345	45817	3	Cluster-16493.40788,Cluster-16493.29559,Cluster-16493.41192	6	Cluster-16493.40727,Cluster-16493.34601,Cluster-16493.34079,Cluster-16493.34387,Cluster-16493.40057,Cluster-16493.39911
GO:0007617	mating behavior	biological_process	0.35938	1	1	972	19	45817	0		1	Cluster-16493.33329
GO:0019098	reproductive behavior	biological_process	0.35938	1	1	972	19	45817	0		1	Cluster-16493.33329
GO:0044705	multi-organism reproductive behavior	biological_process	0.35938	1	1	972	19	45817	0		1	Cluster-16493.33329
GO:0034660	ncRNA metabolic process	biological_process	0.35985	1	33	972	1228	45817	30	Cluster-16493.47399,Cluster-16493.40894,Cluster-16493.43619,Cluster-16493.56147,Cluster-16493.46162,Cluster-16493.38202,Cluster-16493.58111,Cluster-16493.46092,Cluster-16493.14434,Cluster-16493.60304,Cluster-16493.19764,Cluster-16493.38203,Cluster-16493.41171,Cluster-16493.25863,Cluster-16493.51816,Cluster-16493.24336,Cluster-16493.46597,Cluster-16493.6091,Cluster-16493.21456,Cluster-16493.56363,…	3	Cluster-16493.34634,Cluster-16493.27739,Cluster-16493.29699
GO:0001510	RNA methylation	biological_process	0.35994	1	4	972	131	45817	4	Cluster-16493.27313,Cluster-16493.6091,Cluster-16493.45931,Cluster-16493.21456	0
GO:0044238	primary metabolic process	biological_process	0.36049	1	482	972	21063	45817	297	Cluster-16493.7750,Cluster-16493.9625,Cluster-16493.44710,Cluster-16493.23025,Cluster-16493.20967,Cluster-16493.50257,Cluster-16493.43433,Cluster-16493.59668,Cluster-16493.44702,Cluster-16493.52212,Cluster-16493.42760,Cluster-16493.4290,Cluster-16493.24336,Cluster-16493.25004,Cluster-16493.50056,Cluster-16493.36048,Cluster-16493.51816,Cluster-16493.42339,Cluster-16493.46269,Cluster-16493.33212,Cl…	185	Cluster-16493.34376,Cluster-16493.37636,Cluster-16493.31277,Cluster-16493.34079,Cluster-16493.31503,Cluster-16493.35731,Cluster-16493.33822,Cluster-16493.30999,Cluster-16493.33287,Cluster-16493.31689,Cluster-16493.40001,Cluster-16493.43635,Cluster-16493.34048,Cluster-16493.16920,Cluster-16493.35625,Cluster-16493.33853,Cluster-16493.19581,Cluster-16493.39911,Cluster-16493.25690,Cluster-16493.33997…
GO:0008479	queuine tRNA-ribosyltransferase activity	molecular_function	0.36177	1	1	972	23	45817	1	Cluster-16493.7321	0
GO:0098796	membrane protein complex	cellular_component	0.36178	1	59	972	2061	45817	31	Cluster-16493.43619,Cluster-16493.49150,Cluster-16493.27241,Cluster-16493.58111,Cluster-16493.57512,Cluster-16493.30623,Cluster-16493.54264,Cluster-16493.45283,Cluster-16493.35651,Cluster-16493.53017,Cluster-16493.26023,Cluster-16493.36002,Cluster-16493.45249,Cluster-16493.31181,Cluster-16493.8823,Cluster-16493.32149,Cluster-16493.17635,Cluster-16493.38757,Cluster-16493.50286,Cluster-16493.45603,…	28	Cluster-16493.28960,Cluster-16493.32528,Cluster-16493.33058,Cluster-16493.53117,Cluster-16493.32841,Cluster-16493.27964,Cluster-16493.33863,Cluster-16493.32943,Cluster-16493.21522,Cluster-16493.42400,Cluster-16493.20611,Cluster-16493.33039,Cluster-16493.32575,Cluster-16493.33103,Cluster-16493.35066,Cluster-16493.32604,Cluster-16493.22343,Cluster-16493.32760,Cluster-16493.28149,Cluster-16493.35147…
GO:0009435	NAD biosynthetic process	biological_process	0.36235	1	1	972	23	45817	1	Cluster-16493.34620	0
GO:0032465	regulation of cytokinesis	biological_process	0.36294	1	1	972	24	45817	0		1	Cluster-16493.34079
GO:0044272	sulfur compound biosynthetic process	biological_process	0.3631	1	7	972	236	45817	6	Cluster-16493.41327,Cluster-16493.42076,Cluster-16493.35838,Cluster-16493.34543,Cluster-16493.35837,Cluster-16493.34794	1	Cluster-16493.33023
GO:0016426	tRNA (adenine) methyltransferase activity	molecular_function	0.36444	1	1	972	24	45817	1	Cluster-16493.27313	0
GO:0016429	tRNA (adenine-N1-)-methyltransferase activity	molecular_function	0.36444	1	1	972	24	45817	1	Cluster-16493.27313	0
GO:0004733	pyridoxamine-phosphate oxidase activity	molecular_function	0.36683	1	1	972	21	45817	1	Cluster-16493.42553	0
GO:0003887	DNA-directed DNA polymerase activity	molecular_function	0.367	1	7	972	208	45817	7	Cluster-16493.41192,Cluster-16493.36242,Cluster-16493.43304,Cluster-16493.58476,Cluster-16493.31181,Cluster-16493.41699,Cluster-16493.59668	0
GO:0046556	alpha-L-arabinofuranosidase activity	molecular_function	0.36725	1	1	972	20	45817	1	Cluster-7867.0	0
GO:0048856	anatomical structure development	biological_process	0.36735	1	27	972	1148	45817	18	Cluster-16493.56425,Cluster-16493.37484,Cluster-16493.16977,Cluster-16493.50652,Cluster-16493.32748,Cluster-16493.22482,Cluster-16493.57492,Cluster-16493.40245,Cluster-16493.35613,Cluster-16493.39251,Cluster-16493.16976,Cluster-16493.57489,Cluster-16493.33679,Cluster-16493.6055,Cluster-16493.47728,Cluster-16493.34543,Cluster-16493.29559,Cluster-16493.57958	9	Cluster-16493.38740,Cluster-16493.32925,Cluster-16493.33539,Cluster-16493.32579,Cluster-16493.31992,Cluster-16493.27957,Cluster-16493.12723,Cluster-16493.34118,Cluster-16493.32595
GO:0009008	DNA-methyltransferase activity	molecular_function	0.3678	1	1	972	19	45817	1	Cluster-16493.29559	0
GO:0043235	receptor complex	cellular_component	0.36785	1	2	972	42	45817	2	Cluster-16493.9199,Cluster-16493.61309	0
GO:0098802	plasma membrane receptor complex	cellular_component	0.36785	1	2	972	42	45817	2	Cluster-16493.61309,Cluster-16493.9199	0
GO:0008234	cysteine-type peptidase activity	molecular_function	0.37028	1	9	972	348	45817	4	Cluster-16493.49875,Cluster-16493.50056,Cluster-16493.33475,Cluster-16493.32363	5	Cluster-16493.19855,Cluster-16493.32503,Cluster-16493.40092,Cluster-16493.53117,Cluster-16493.32333
GO:0019954	asexual reproduction	biological_process	0.3706	1	7	972	274	45817	2	Cluster-16493.40788,Cluster-16493.41192	5	Cluster-16493.34601,Cluster-16493.40727,Cluster-16493.40057,Cluster-16493.39911,Cluster-16493.34387
GO:0005694	chromosome	cellular_component	0.37074	1	40	972	1478	45817	30	Cluster-16493.50257,Cluster-16493.45187,Cluster-16493.34015,Cluster-16493.35470,Cluster-16493.47397,Cluster-16493.29932,Cluster-16493.38127,Cluster-16493.45158,Cluster-16493.33834,Cluster-16493.57213,Cluster-16493.3001,Cluster-16493.56363,Cluster-16493.53997,Cluster-16493.51816,Cluster-16493.33372,Cluster-16493.25863,Cluster-16493.33508,Cluster-16493.53562,Cluster-16493.19764,Cluster-16493.60304,…	10	Cluster-16493.33467,Cluster-16493.30779,Cluster-16493.33466,Cluster-16493.16920,Cluster-16493.30448,Cluster-16493.25818,Cluster-16493.28993,Cluster-16493.32328,Cluster-16493.23430,Cluster-16493.34068
GO:0005774	vacuolar membrane	cellular_component	0.37101	1	4	972	107	45817	4	Cluster-16493.25779,Cluster-16493.25449,Cluster-16493.50286,Cluster-16493.34136	0
GO:0006662	glycerol ether metabolic process	biological_process	0.37183	1	1	972	30	45817	0		1	Cluster-16493.26859
GO:0018904	ether metabolic process	biological_process	0.37183	1	1	972	30	45817	0		1	Cluster-16493.26859
GO:0042592	homeostatic process	biological_process	0.37207	1	13	972	557	45817	6	Cluster-16493.14755,Cluster-16493.27798,Cluster-16493.24333,Cluster-16493.4818,Cluster-16493.28987,Cluster-16493.49725	7	Cluster-16493.28825,Cluster-16493.26859,Cluster-16493.38873,Cluster-16493.33994,Cluster-16493.31575,Cluster-16493.53334,Cluster-16493.35833
GO:0032506	cytokinetic process	biological_process	0.37216	1	7	972	276	45817	2	Cluster-16493.41192,Cluster-16493.40788	5	Cluster-16493.40727,Cluster-16493.34601,Cluster-16493.34387,Cluster-16493.40057,Cluster-16493.39911
GO:1902410	mitotic cytokinetic process	biological_process	0.37216	1	7	972	276	45817	2	Cluster-16493.40788,Cluster-16493.41192	5	Cluster-16493.39911,Cluster-16493.40057,Cluster-16493.34387,Cluster-16493.34601,Cluster-16493.40727
GO:0042548	regulation of photosynthesis, light reaction	biological_process	0.37311	1	1	972	31	45817	0		1	Cluster-16493.32982
GO:0080134	regulation of response to stress	biological_process	0.37394	1	3	972	108	45817	3	Cluster-16493.49725,Cluster-16493.59552,Cluster-16493.40668	0
GO:0019674	NAD metabolic process	biological_process	0.37435	1	1	972	24	45817	1	Cluster-16493.34620	0
GO:0016788	hydrolase activity, acting on ester bonds	molecular_function	0.37488	1	55	972	2101	45817	27	Cluster-16493.56719,Cluster-16493.31181,Cluster-16493.44513,Cluster-16493.31337,Cluster-16493.35576,Cluster-16493.36002,Cluster-16493.38766,Cluster-16493.39708,Cluster-16493.56901,Cluster-16493.23011,Cluster-16493.7201,Cluster-16493.39794,Cluster-16493.43619,Cluster-16493.59668,Cluster-16493.37054,Cluster-16493.12621,Cluster-16493.11590,Cluster-16493.56903,Cluster-16493.38943,Cluster-16493.31542,…	28	Cluster-16493.40727,Cluster-16493.31887,Cluster-16493.31414,Cluster-16493.34904,Cluster-16493.35722,Cluster-16493.30876,Cluster-16493.35952,Cluster-16493.14385,Cluster-16493.34930,Cluster-16493.31182,Cluster-16493.39911,Cluster-16493.23340,Cluster-16493.35955,Cluster-16493.29192,Cluster-16493.32040,Cluster-16493.32803,Cluster-16493.37636,Cluster-16493.33219,Cluster-16493.46687,Cluster-16493.35943…
GO:0006032	chitin catabolic process	biological_process	0.37745	1	1	972	31	45817	0		1	Cluster-16493.33483
GO:0046348	amino sugar catabolic process	biological_process	0.37745	1	1	972	31	45817	0		1	Cluster-16493.33483
GO:1901072	glucosamine-containing compound catabolic process	biological_process	0.37745	1	1	972	31	45817	0		1	Cluster-16493.33483
GO:0050789	regulation of biological process	biological_process	0.3809	1	205	972	8905	45817	108	Cluster-16493.5814,Cluster-16493.51906,Cluster-16493.13587,Cluster-16493.42962,Cluster-16493.49481,Cluster-16493.58443,Cluster-16493.27241,Cluster-16493.35197,Cluster-16493.40668,Cluster-16493.60304,Cluster-16493.39807,Cluster-16493.49725,Cluster-16493.59552,Cluster-16493.8191,Cluster-16493.57200,Cluster-16493.25971,Cluster-16493.31542,Cluster-16493.45535,Cluster-16493.1536,Cluster-16493.9199,Clu…	97	Cluster-16493.19344,Cluster-16493.45537,Cluster-16493.36986,Cluster-16493.32222,Cluster-16493.28437,Cluster-16493.42400,Cluster-16493.18076,Cluster-16493.35066,Cluster-16493.40057,Cluster-16493.21073,Cluster-16493.32189,Cluster-16493.59362,Cluster-16493.34199,Cluster-16493.6132,Cluster-16493.33046,Cluster-16493.32982,Cluster-16493.32349,Cluster-16493.32925,Cluster-16493.31741,Cluster-16493.28639,…
GO:0002684	positive regulation of immune system process	biological_process	0.3814	1	1	972	25	45817	1	Cluster-16493.59552	0
GO:0050778	positive regulation of immune response	biological_process	0.3814	1	1	972	25	45817	1	Cluster-16493.59552	0
GO:0008762	UDP-N-acetylmuramate dehydrogenase activity	molecular_function	0.3821	1	1	972	24	45817	1	Cluster-16493.6055	0
GO:0044437	vacuolar part	cellular_component	0.38242	1	4	972	112	45817	4	Cluster-16493.25779,Cluster-16493.34136,Cluster-16493.50286,Cluster-16493.25449	0
GO:0009741	response to brassinosteroid	biological_process	0.38273	1	1	972	23	45817	0		1	Cluster-16493.20850
GO:0008716	D-alanine-D-alanine ligase activity	molecular_function	0.38402	1	1	972	16	45817	1	Cluster-16493.42712	0
GO:0016837	carbon-oxygen lyase activity, acting on polysaccharides	molecular_function	0.38449	1	1	972	15	45817	1	Cluster-16493.53642	0
GO:0051382	kinetochore assembly	biological_process	0.38465	1	2	972	78	45817	1	Cluster-16493.54597	1	Cluster-16493.16920
GO:0051383	kinetochore organization	biological_process	0.38465	1	2	972	78	45817	1	Cluster-16493.54597	1	Cluster-16493.16920
GO:0016817	hydrolase activity, acting on acid anhydrides	molecular_function	0.38467	1	69	972	2613	45817	57	Cluster-16493.50257,Cluster-16493.30004,Cluster-16493.34015,Cluster-16493.47397,Cluster-16493.56903,Cluster-16493.46070,Cluster-16493.45158,Cluster-16493.25779,Cluster-16493.46305,Cluster-16493.33956,Cluster-16493.33172,Cluster-16493.50286,Cluster-16493.51816,Cluster-16493.4290,Cluster-16493.48296,Cluster-16493.44513,Cluster-16493.20026,Cluster-16493.40668,Cluster-16493.60304,Cluster-16493.8191,C…	12	Cluster-16493.59362,Cluster-16493.40057,Cluster-16493.21525,Cluster-16493.32328,Cluster-16493.34296,Cluster-16493.32588,Cluster-16493.31809,Cluster-16493.30779,Cluster-16493.29766,Cluster-16493.36128,Cluster-16493.28812,Cluster-16493.27643
GO:0044798	nuclear transcription factor complex	cellular_component	0.38472	1	4	972	154	45817	3	Cluster-16493.37667,Cluster-16493.34015,Cluster-16493.31610	1	Cluster-16493.33185
GO:0008565	protein transporter activity	molecular_function	0.38514	1	6	972	231	45817	4	Cluster-16493.2825,Cluster-16493.43879,Cluster-16493.706,Cluster-16493.51906	2	Cluster-16493.32841,Cluster-16493.16920
GO:0043467	regulation of generation of precursor metabolites and energy	biological_process	0.38577	1	1	972	32	45817	0		1	Cluster-16493.32982
GO:0048527	lateral root development	biological_process	0.38625	1	1	972	23	45817	1	Cluster-16493.32748	0
GO:0005815	microtubule organizing center	cellular_component	0.38806	1	5	972	167	45817	3	Cluster-16493.43348,Cluster-16493.57689,Cluster-16493.41192	2	Cluster-16493.40057,Cluster-16493.20115
GO:0051052	regulation of DNA metabolic process	biological_process	0.38839	1	2	972	64	45817	2	Cluster-16493.57689,Cluster-16493.40668	0
GO:0031324	negative regulation of cellular metabolic process	biological_process	0.38855	1	5	972	202	45817	1	Cluster-16493.29559	4	Cluster-16493.6132,Cluster-16493.32982,Cluster-16493.32222,Cluster-16493.32317
GO:0016811	hydrolase activity, acting on carbon-nitrogen (but not peptide) bonds, in linear amides	molecular_function	0.38959	1	3	972	111	45817	2	Cluster-16493.40894,Cluster-16493.57228	1	Cluster-16493.28204
GO:0007610	behavior	biological_process	0.38962	1	2	972	54	45817	1	Cluster-16493.18426	1	Cluster-16493.33329
GO:0019104	DNA N-glycosylase activity	molecular_function	0.38983	1	1	972	29	45817	1	Cluster-16493.44710	0
GO:0016655	oxidoreductase activity, acting on NAD(P)H, quinone or similar compound as acceptor	molecular_function	0.39012	1	5	972	154	45817	3	Cluster-16493.46196,Cluster-4506.0,Cluster-16493.44513	2	Cluster-16493.53117,Cluster-16493.35625
GO:0048284	organelle fusion	biological_process	0.39144	1	2	972	62	45817	1	Cluster-16493.6055	1	Cluster-16493.40057
GO:1902600	hydrogen ion transmembrane transport	biological_process	0.39211	1	14	972	447	45817	6	Cluster-16493.25779,Cluster-16493.34136,Cluster-16493.50286,Cluster-16493.36002,Cluster-16493.54264,Cluster-16493.25449	8	Cluster-16493.33863,Cluster-16493.22343,Cluster-16493.31370,Cluster-16493.53117,Cluster-16493.33329,Cluster-16493.33058,Cluster-16493.46680,Cluster-16493.31083
GO:0019482	beta-alanine metabolic process	biological_process	0.39218	1	1	972	22	45817	0		1	Cluster-16493.27957
GO:0072686	mitotic spindle	cellular_component	0.39268	1	3	972	98	45817	3	Cluster-16493.33160,Cluster-16493.33372,Cluster-16493.35470	0
GO:0031419	cobalamin binding	molecular_function	0.3936	1	1	972	22	45817	1	Cluster-16493.42962	0
GO:0017048	Rho GTPase binding	molecular_function	0.39545	1	2	972	24	45817	2	Cluster-16493.50286,Cluster-16493.34136	0
GO:0009187	cyclic nucleotide metabolic process	biological_process	0.3955	1	1	972	19	45817	1	Cluster-16493.20993	0
GO:0005666	DNA-directed RNA polymerase III complex	cellular_component	0.39615	1	1	972	25	45817	0		1	Cluster-16493.31575
GO:0031334	positive regulation of protein complex assembly	biological_process	0.39632	1	2	972	59	45817	2	Cluster-16493.43348,Cluster-16493.57689	0
GO:0032273	positive regulation of protein polymerization	biological_process	0.39632	1	2	972	59	45817	2	Cluster-16493.57689,Cluster-16493.43348	0
GO:0044089	positive regulation of cellular component biogenesis	biological_process	0.39632	1	2	972	59	45817	2	Cluster-16493.57689,Cluster-16493.43348	0
GO:0051495	positive regulation of cytoskeleton organization	biological_process	0.39632	1	2	972	59	45817	2	Cluster-16493.43348,Cluster-16493.57689	0
GO:0008158	hedgehog receptor activity	molecular_function	0.39687	1	1	972	12	45817	0		1	Cluster-16493.28960
GO:0045454	cell redox homeostasis	biological_process	0.39807	1	6	972	259	45817	3	Cluster-16493.24333,Cluster-16493.4818,Cluster-16493.14755	3	Cluster-16493.35833,Cluster-16493.26859,Cluster-16493.28825
GO:0004984	olfactory receptor activity	molecular_function	0.39848	1	1	972	17	45817	1	Cluster-16493.53562	0
GO:0019751	polyol metabolic process	biological_process	0.39886	1	2	972	69	45817	0		2	Cluster-16493.32785,Cluster-16493.33432
GO:0016668	oxidoreductase activity, acting on a sulfur group of donors, NAD(P) as acceptor	molecular_function	0.40255	1	2	972	72	45817	1	Cluster-16493.14755	1	Cluster-16493.32189
GO:0006415	translational termination	biological_process	0.40261	1	2	972	73	45817	0		2	Cluster-16493.39671,Cluster-16493.23712
GO:0006449	regulation of translational termination	biological_process	0.40261	1	2	972	73	45817	0		2	Cluster-16493.23712,Cluster-16493.39671
GO:0016010	dystrophin-associated glycoprotein complex	cellular_component	0.4032	1	2	972	43	45817	2	Cluster-16493.46070,Cluster-16493.38757	0
GO:0030182	neuron differentiation	biological_process	0.4032	1	2	972	57	45817	1	Cluster-16493.33679	1	Cluster-16493.32595
GO:0048699	generation of neurons	biological_process	0.4032	1	2	972	57	45817	1	Cluster-16493.33679	1	Cluster-16493.32595
GO:0042440	pigment metabolic process	biological_process	0.40551	1	10	972	378	45817	5	Cluster-16493.47695,Cluster-16493.41171,Cluster-16493.56719,Cluster-16493.47930,Cluster-16493.47642	5	Cluster-16493.32684,Cluster-16493.33751,Cluster-16493.29192,Cluster-16493.34634,Cluster-16493.33800
GO:0022008	neurogenesis	biological_process	0.40616	1	2	972	58	45817	1	Cluster-16493.33679	1	Cluster-16493.32595
GO:0065007	biological regulation	biological_process	0.40642	1	219	972	9585	45817	113	Cluster-16493.30004,Cluster-16493.21336,Cluster-16493.45429,Cluster-16493.28987,Cluster-16493.42760,Cluster-16493.47397,Cluster-16493.7750,Cluster-16493.45158,Cluster-16493.39742,Cluster-16493.6182,Cluster-16493.33956,Cluster-16493.20883,Cluster-16493.25004,Cluster-16493.24336,Cluster-16493.51816,Cluster-16493.36048,Cluster-16493.27534,Cluster-16493.17523,Cluster-16493.37028,Cluster-16493.15912,C…	106	Cluster-16493.31277,Cluster-16493.34079,Cluster-16493.38740,Cluster-16493.31503,Cluster-16493.33994,Cluster-16493.32568,Cluster-16493.33653,Cluster-16493.34376,Cluster-16493.40001,Cluster-16493.43635,Cluster-16493.28505,Cluster-16493.32317,Cluster-16493.31139,Cluster-16493.16920,Cluster-16493.34053,Cluster-16493.30999,Cluster-16493.33550,Cluster-16493.32575,Cluster-16493.19581,Cluster-16493.28993…
GO:0018580	nitronate monooxygenase activity	molecular_function	0.40689	1	1	972	24	45817	0		1	Cluster-16493.32055
GO:0006113	fermentation	biological_process	0.40709	1	1	972	20	45817	0		1	Cluster-16493.33997
GO:0019475	L-lysine catabolic process to acetate	biological_process	0.40709	1	1	972	20	45817	0		1	Cluster-16493.33997
GO:0019477	L-lysine catabolic process	biological_process	0.40709	1	1	972	20	45817	0		1	Cluster-16493.33997
GO:0019665	anaerobic amino acid catabolic process	biological_process	0.40709	1	1	972	20	45817	0		1	Cluster-16493.33997
GO:0046440	L-lysine metabolic process	biological_process	0.40709	1	1	972	20	45817	0		1	Cluster-16493.33997
GO:0006568	tryptophan metabolic process	biological_process	0.40785	1	8	972	308	45817	6	Cluster-16493.47642,Cluster-16493.47930,Cluster-16493.14755,Cluster-16493.36934,Cluster-16493.28126,Cluster-16493.16977	2	Cluster-16493.30403,Cluster-16493.34634
GO:0006586	indolalkylamine metabolic process	biological_process	0.40785	1	8	972	308	45817	6	Cluster-16493.47642,Cluster-16493.47930,Cluster-16493.36934,Cluster-16493.14755,Cluster-16493.28126,Cluster-16493.16977	2	Cluster-16493.30403,Cluster-16493.34634
GO:0048528	post-embryonic root development	biological_process	0.40878	1	1	972	25	45817	1	Cluster-16493.32748	0
GO:0009267	cellular response to starvation	biological_process	0.40995	1	2	972	67	45817	1	Cluster-16493.42712	1	Cluster-16493.31612
GO:0042594	response to starvation	biological_process	0.40995	1	2	972	67	45817	1	Cluster-16493.42712	1	Cluster-16493.31612
GO:0001897	cytolysis by symbiont of host cells	biological_process	0.41019	1	1	972	28	45817	0		1	Cluster-16493.32755
GO:0001907	killing by symbiont of host cells	biological_process	0.41019	1	1	972	28	45817	0		1	Cluster-16493.32755
GO:0019836	hemolysis by symbiont of host erythrocytes	biological_process	0.41019	1	1	972	28	45817	0		1	Cluster-16493.32755
GO:0044004	disruption by symbiont of host cell	biological_process	0.41019	1	1	972	28	45817	0		1	Cluster-16493.32755
GO:0051801	cytolysis in other organism involved in symbiotic interaction	biological_process	0.41019	1	1	972	28	45817	0		1	Cluster-16493.32755
GO:0051818	disruption of cells of other organism involved in symbiotic interaction	biological_process	0.41019	1	1	972	28	45817	0		1	Cluster-16493.32755
GO:0051883	killing of cells in other organism involved in symbiotic interaction	biological_process	0.41019	1	1	972	28	45817	0		1	Cluster-16493.32755
GO:0052331	hemolysis in other organism involved in symbiotic interaction	biological_process	0.41019	1	1	972	28	45817	0		1	Cluster-16493.32755
GO:0004751	ribose-5-phosphate isomerase activity	molecular_function	0.41072	1	1	972	26	45817	1	Cluster-16493.27388	0
GO:0009052	pentose-phosphate shunt, non-oxidative branch	biological_process	0.41072	1	1	972	26	45817	1	Cluster-16493.27388	0
GO:0004018	N6-(1,2-dicarboxyethyl)AMP AMP-lyase (fumarate-forming) activity	molecular_function	0.41091	1	1	972	14	45817	1	Cluster-16493.51050	0
GO:0005737	cytoplasm	cellular_component	0.41122	1	163	972	7166	45817	77	Cluster-16493.35990,Cluster-16493.4818,Cluster-16493.33679,Cluster-16493.31542,Cluster-16493.25779,Cluster-16493.34512,Cluster-16493.55905,Cluster-16493.8191,Cluster-16493.53017,Cluster-16493.20026,Cluster-16493.27241,Cluster-16493.58111,Cluster-16493.38677,Cluster-17544.0,Cluster-16493.25449,Cluster-16493.4364,Cluster-16493.27313,Cluster-16493.2524,Cluster-16493.17635,Cluster-16493.40245,Cluster…	86	Cluster-16493.33425,Cluster-16493.35943,Cluster-16493.32925,Cluster-16493.31741,Cluster-16493.32809,Cluster-16493.40065,Cluster-16493.32982,Cluster-16493.28149,Cluster-16493.32610,Cluster-16493.32760,Cluster-16493.32798,Cluster-16493.40057,Cluster-16493.34646,Cluster-16493.35066,Cluster-16493.32136,Cluster-16493.33103,Cluster-16493.31840,Cluster-16493.32319,Cluster-16493.30769,Cluster-16493.30491…
GO:0005622	intracellular	cellular_component	0.41327	1	344	972	15146	45817	186	Cluster-16493.1536,Cluster-16493.46779,Cluster-16493.48296,Cluster-16493.33679,Cluster-16493.25779,Cluster-16493.34512,Cluster-16493.57213,Cluster-16493.5085,Cluster-16493.36242,Cluster-16493.57233,Cluster-16493.4818,Cluster-16493.35990,Cluster-16493.34620,Cluster-16493.27241,Cluster-16493.58111,Cluster-16493.5814,Cluster-16493.38677,Cluster-16493.46092,Cluster-16493.59552,Cluster-16493.8191,Clus…	158	Cluster-16493.6132,Cluster-16493.32809,Cluster-16493.34199,Cluster-16493.33046,Cluster-16493.28149,Cluster-16493.32610,Cluster-16493.32760,Cluster-16493.30542,Cluster-16493.40057,Cluster-16493.26745,Cluster-16493.33425,Cluster-16493.35943,Cluster-16493.32925,Cluster-16493.31741,Cluster-16493.31413,Cluster-16493.36986,Cluster-16493.30769,Cluster-16493.34068,Cluster-16493.33103,Cluster-16493.32328,…
GO:0008614	pyridoxine metabolic process	biological_process	0.41354	1	1	972	25	45817	1	Cluster-16493.42553	0
GO:0008615	pyridoxine biosynthetic process	biological_process	0.41354	1	1	972	25	45817	1	Cluster-16493.42553	0
GO:0009297	pilus assembly	biological_process	0.41442	1	1	972	16	45817	1	Cluster-16493.28507	0
GO:0043711	pilus organization	biological_process	0.41442	1	1	972	16	45817	1	Cluster-16493.28507	0
GO:0080135	regulation of cellular response to stress	biological_process	0.41478	1	1	972	21	45817	1	Cluster-16493.40668	0
GO:0006783	heme biosynthetic process	biological_process	0.41584	1	3	972	108	45817	3	Cluster-16493.47642,Cluster-16493.41171,Cluster-16493.47930	0
GO:0006913	nucleocytoplasmic transport	biological_process	0.41693	1	6	972	205	45817	4	Cluster-16493.30004,Cluster-16493.43529,Cluster-16493.59552,Cluster-16493.32305	2	Cluster-16493.46680,Cluster-16493.32925
GO:0015085	calcium ion transmembrane transporter activity	molecular_function	0.4182	1	2	972	79	45817	1	Cluster-16493.49725	1	Cluster-16493.31575
GO:0008528	G-protein coupled peptide receptor activity	molecular_function	0.41987	1	1	972	17	45817	1	Cluster-16493.18426	0
GO:0005549	odorant binding	molecular_function	0.41991	1	1	972	19	45817	1	Cluster-16493.53562	0
GO:0007265	Ras protein signal transduction	biological_process	0.42146	1	2	972	24	45817	2	Cluster-16493.52643,Cluster-16493.37484	0
GO:0046578	regulation of Ras protein signal transduction	biological_process	0.42146	1	2	972	24	45817	2	Cluster-16493.37484,Cluster-16493.52643	0
GO:1901361	organic cyclic compound catabolic process	biological_process	0.4233	1	13	972	495	45817	6	Cluster-17544.0,Cluster-16493.31542,Cluster-16493.56719,Cluster-16493.47930,Cluster-16493.35013,Cluster-16493.47642	7	Cluster-16493.32684,Cluster-16493.29192,Cluster-16493.30999,Cluster-16493.40727,Cluster-16493.32333,Cluster-16493.30876,Cluster-16493.33800
GO:0010333	terpene synthase activity	molecular_function	0.42362	1	1	972	32	45817	1	Cluster-16493.54580	0
GO:0046165	alcohol biosynthetic process	biological_process	0.42409	1	1	972	27	45817	0		1	Cluster-16493.33432
GO:0051169	nuclear transport	biological_process	0.42451	1	6	972	208	45817	4	Cluster-16493.32305,Cluster-16493.30004,Cluster-16493.43529,Cluster-16493.59552	2	Cluster-16493.32925,Cluster-16493.46680
GO:0046144	D-alanine family amino acid metabolic process	biological_process	0.42499	1	1	972	19	45817	1	Cluster-16493.42712	0
GO:0046436	D-alanine metabolic process	biological_process	0.42499	1	1	972	19	45817	1	Cluster-16493.42712	0
GO:0019842	vitamin binding	molecular_function	0.42542	1	4	972	152	45817	3	Cluster-16493.42962,Cluster-16493.21428,Cluster-16493.33475	1	Cluster-16493.40225
GO:0045088	regulation of innate immune response	biological_process	0.42622	1	1	972	30	45817	1	Cluster-16493.59552	0
GO:0043900	regulation of multi-organism process	biological_process	0.4271	1	2	972	78	45817	1	Cluster-16493.40245	1	Cluster-16493.31741
GO:0009524	phragmoplast	cellular_component	0.42783	1	1	972	24	45817	1	Cluster-16493.15712	0
GO:0016818	hydrolase activity, acting on acid anhydrides, in phosphorus-containing anhydrides	molecular_function	0.43233	1	64	972	2460	45817	52	Cluster-16493.25863,Cluster-16493.38757,Cluster-16493.33834,Cluster-16493.53997,Cluster-16493.56363,Cluster-16493.7613,Cluster-16493.25421,Cluster-16493.38127,Cluster-16493.38758,Cluster-16493.4291,Cluster-16493.29932,Cluster-16493.45187,Cluster-16493.36334,Cluster-16493.27860,Cluster-16493.7290,Cluster-16493.32748,Cluster-16493.27652,Cluster-16493.31920,Cluster-16493.58558,Cluster-16493.27102,Cl…	12	Cluster-16493.36128,Cluster-16493.29766,Cluster-16493.30779,Cluster-16493.27643,Cluster-16493.28812,Cluster-16493.21525,Cluster-16493.40057,Cluster-16493.59362,Cluster-16493.32588,Cluster-16493.31809,Cluster-16493.34296,Cluster-16493.32328
GO:0016043	cellular component organization	biological_process	0.43245	1	86	972	3656	45817	51	Cluster-16493.35576,Cluster-16493.49725,Cluster-16493.56425,Cluster-16493.34465,Cluster-16493.38306,Cluster-16493.20663,Cluster-16493.6055,Cluster-16493.15278,Cluster-16493.7201,Cluster-16493.40762,Cluster-16493.40788,Cluster-16493.35613,Cluster-16493.28507,Cluster-16493.7241,Cluster-16493.56901,Cluster-16493.56903,Cluster-16493.54612,Cluster-16493.35470,Cluster-16493.21336,Cluster-16493.32727,Cl…	35	Cluster-16493.39911,Cluster-16493.32328,Cluster-16493.28993,Cluster-16493.33058,Cluster-16493.34068,Cluster-16493.39671,Cluster-16493.32943,Cluster-16493.27964,Cluster-16493.33539,Cluster-16493.30829,Cluster-16493.33466,Cluster-16493.33219,Cluster-16493.32925,Cluster-16493.33467,Cluster-16493.32610,Cluster-16493.32982,Cluster-16493.16920,Cluster-16493.40057,Cluster-16493.34601,Cluster-16493.21522…
GO:0048443	stamen development	biological_process	0.4326	1	1	972	25	45817	1	Cluster-16493.32748	0
GO:0048466	androecium development	biological_process	0.4326	1	1	972	25	45817	1	Cluster-16493.32748	0
GO:0016161	beta-amylase activity	molecular_function	0.43274	1	1	972	23	45817	0		1	Cluster-16493.30128
GO:0009658	chloroplast organization	biological_process	0.4336	1	2	972	48	45817	2	Cluster-16493.25863,Cluster-16493.45158	0
GO:0006914	autophagy	biological_process	0.43452	1	12	972	509	45817	8	Cluster-16493.19764,Cluster-16493.29872,Cluster-16493.25971,Cluster-16493.29932,Cluster-16493.51816,Cluster-16493.13392,Cluster-16493.38127,Cluster-16493.706	4	Cluster-16493.31612,Cluster-16493.45170,Cluster-16493.20115,Cluster-16493.46680
GO:0006144	purine nucleobase metabolic process	biological_process	0.43611	1	22	972	722	45817	18	Cluster-16493.45603,Cluster-16493.33475,Cluster-16493.34656,Cluster-16493.35777,Cluster-16493.25421,Cluster-16493.40894,Cluster-16493.48296,Cluster-16493.26706,Cluster-16493.33494,Cluster-16493.50257,Cluster-16493.33508,Cluster-16493.51050,Cluster-16493.20993,Cluster-16493.52026,Cluster-16493.39701,Cluster-16493.32392,Cluster-16493.58203,Cluster-16493.52025	4	Cluster-16493.31575,Cluster-16493.32874,Cluster-16493.22343,Cluster-16493.20611
GO:0016842	amidine-lyase activity	molecular_function	0.43615	1	1	972	17	45817	1	Cluster-16493.51050	0
GO:0004810	tRNA adenylyltransferase activity	molecular_function	0.43771	1	1	972	23	45817	1	Cluster-16493.40894	0
GO:0031418	L-ascorbic acid binding	molecular_function	0.43808	1	1	972	29	45817	1	Cluster-16493.21428	0
GO:0004764	shikimate 3-dehydrogenase (NADP+) activity	molecular_function	0.43853	1	1	972	23	45817	1	Cluster-16493.16977	0
GO:0001558	regulation of cell growth	biological_process	0.44213	1	1	972	27	45817	0		1	Cluster-16493.54821
GO:0030145	manganese ion binding	molecular_function	0.44226	1	2	972	71	45817	2	Cluster-16493.37648,Cluster-16493.43433	0
GO:0046416	D-amino acid metabolic process	biological_process	0.44314	1	1	972	21	45817	1	Cluster-16493.42712	0
GO:0006260	DNA replication	biological_process	0.44322	1	28	972	1151	45817	19	Cluster-16493.41192,Cluster-16493.57689,Cluster-16493.27241,Cluster-16493.58476,Cluster-16493.7613,Cluster-16493.43304,Cluster-16493.40788,Cluster-16493.39244,Cluster-16493.57657,Cluster-16493.41699,Cluster-16493.42553,Cluster-16493.35651,Cluster-16493.42688,Cluster-16493.36242,Cluster-16493.49725,Cluster-16493.4818,Cluster-16493.31181,Cluster-16493.36243,Cluster-16493.59668	9	Cluster-16493.34074,Cluster-16493.32944,Cluster-16493.20115,Cluster-16493.40057,Cluster-16493.34930,Cluster-16493.31182,Cluster-16493.34387,Cluster-16493.30779,Cluster-16493.31277
GO:0004144	diacylglycerol O-acyltransferase activity	molecular_function	0.44393	1	1	972	23	45817	1	Cluster-16493.37883	0
GO:0098772	molecular function regulator	molecular_function	0.444	1	24	972	1007	45817	16	Cluster-16493.25449,Cluster-16493.35576,Cluster-5700.0,Cluster-16493.47871,Cluster-16493.37484,Cluster-16493.52643,Cluster-16493.27534,Cluster-16493.39353,Cluster-16493.51906,Cluster-16493.20927,Cluster-16493.25779,Cluster-7194.0,Cluster-16493.39244,Cluster-16493.39708,Cluster-16493.57657,Cluster-16493.23011	8	Cluster-16493.31424,Cluster-16493.33126,Cluster-16493.32568,Cluster-16493.26745,Cluster-16493.32222,Cluster-16493.36318,Cluster-16493.24921,Cluster-16493.40057
GO:0030430	host cell cytoplasm	cellular_component	0.44414	1	1	972	24	45817	1	Cluster-16493.8392	0
GO:0030119	AP-type membrane coat adaptor complex	cellular_component	0.44427	1	2	972	57	45817	2	Cluster-16493.43619,Cluster-16493.19204	0
GO:0046912	transferase activity, transferring acyl groups, acyl groups converted into alkyl on transfer	molecular_function	0.44452	1	1	972	27	45817	0		1	Cluster-16493.34366
GO:0051056	regulation of small GTPase mediated signal transduction	biological_process	0.44569	1	2	972	27	45817	2	Cluster-16493.37484,Cluster-16493.52643	0
GO:0005057	receptor signaling protein activity	molecular_function	0.44749	1	5	972	163	45817	4	Cluster-16493.4364,Cluster-16493.20219,Cluster-16493.1536,Cluster-16493.39554	1	Cluster-16493.33046
GO:0009640	photomorphogenesis	biological_process	0.44757	1	1	972	25	45817	1	Cluster-16493.32748	0
GO:0098519	nucleotide phosphatase activity, acting on free nucleotides	molecular_function	0.44809	1	4	972	138	45817	4	Cluster-16493.56901,Cluster-16493.56903,Cluster-16493.56363,Cluster-16493.33172	0
GO:0051705	multi-organism behavior	biological_process	0.44849	1	1	972	26	45817	0		1	Cluster-16493.33329
GO:0030658	transport vesicle membrane	cellular_component	0.44981	1	4	972	152	45817	3	Cluster-16493.53017,Cluster-16493.45283,Cluster-16493.30623	1	Cluster-16493.21522
GO:0031667	response to nutrient levels	biological_process	0.44993	1	2	972	74	45817	1	Cluster-16493.42712	1	Cluster-16493.31612
GO:0031669	cellular response to nutrient levels	biological_process	0.44993	1	2	972	74	45817	1	Cluster-16493.42712	1	Cluster-16493.31612
GO:0048523	negative regulation of cellular process	biological_process	0.4503	1	9	972	373	45817	5	Cluster-16493.29559,Cluster-16493.27241,Cluster-16493.25739,Cluster-16493.37860,Cluster-16493.39807	4	Cluster-16493.32982,Cluster-16493.6132,Cluster-16493.32222,Cluster-16493.32317
GO:0031072	heat shock protein binding	molecular_function	0.45186	1	3	972	133	45817	2	Cluster-16493.7055,Cluster-16493.42553	1	Cluster-16493.23968
GO:0005886	plasma membrane	cellular_component	0.45216	1	39	972	1806	45817	24	Cluster-16493.39353,Cluster-16493.23011,Cluster-16493.49150,Cluster-16493.45249,Cluster-16493.26716,Cluster-16493.27102,Cluster-16493.20026,Cluster-16493.41172,Cluster-16493.32617,Cluster-16493.32748,Cluster-16493.26023,Cluster-16493.33956,Cluster-16493.3828,Cluster-16493.42553,Cluster-16493.33679,Cluster-16493.38757,Cluster-16493.45429,Cluster-16493.9199,Cluster-16493.7432,Cluster-16493.37648,Cl…	15	Cluster-16493.32841,Cluster-16493.27957,Cluster-16493.30162,Cluster-16493.31414,Cluster-16493.42400,Cluster-16493.21522,Cluster-16493.32136,Cluster-16493.31401,Cluster-16493.31812,Cluster-16493.32746,Cluster-16493.30796,Cluster-16493.36519,Cluster-16493.35943,Cluster-16493.32925,Cluster-16493.33425
GO:0006997	nucleus organization	biological_process	0.45244	1	1	972	29	45817	1	Cluster-16493.6055	0
GO:0006767	water-soluble vitamin metabolic process	biological_process	0.45317	1	14	972	589	45817	10	Cluster-16493.26960,Cluster-16493.35777,Cluster-16493.42553,Cluster-16493.29908,Cluster-16493.36622,Cluster-16493.26959,Cluster-16493.47970,Cluster-16493.37883,Cluster-16493.7598,Cluster-16493.40894	4	Cluster-16493.33390,Cluster-16493.34634,Cluster-16493.35731,Cluster-16493.33023
GO:0070568	guanylyltransferase activity	molecular_function	0.45355	1	1	972	30	45817	0		1	Cluster-16493.35731
GO:0071840	cellular component organization or biogenesis	biological_process	0.45399	1	119	972	5152	45817	75	Cluster-16493.53017,Cluster-16493.35576,Cluster-16493.49725,Cluster-16493.56425,Cluster-16493.42712,Cluster-16493.34465,Cluster-16493.20663,Cluster-16493.38306,Cluster-16493.6055,Cluster-16493.15278,Cluster-16493.38202,Cluster-16493.7201,Cluster-16493.40762,Cluster-16493.46092,Cluster-16493.40788,Cluster-16493.58111,Cluster-16493.35613,Cluster-16493.28507,Cluster-16493.7241,Cluster-16493.56901,Cl…	44	Cluster-16493.39911,Cluster-16493.32328,Cluster-16493.28993,Cluster-16493.25325,Cluster-16493.33058,Cluster-16493.34068,Cluster-16493.23340,Cluster-16493.39671,Cluster-16493.32943,Cluster-16493.27964,Cluster-16493.33539,Cluster-16493.45294,Cluster-16493.30829,Cluster-16493.33466,Cluster-16493.33219,Cluster-16493.32925,Cluster-16493.33467,Cluster-16493.32610,Cluster-16493.32982,Cluster-16493.40065…
GO:0006448	regulation of translational elongation	biological_process	0.45416	1	3	972	108	45817	3	Cluster-16493.33956,Cluster-16493.8191,Cluster-16493.27102	0
GO:1901070	guanosine-containing compound biosynthetic process	biological_process	0.45515	1	1	972	33	45817	1	Cluster-16493.40894	0
GO:0045156	electron transporter, transferring electrons within the cyclic electron transport pathway of photosynthesis activity	molecular_function	0.45539	1	1	972	27	45817	1	Cluster-16493.55905	0
GO:0048519	negative regulation of biological process	biological_process	0.45545	1	13	972	561	45817	6	Cluster-16493.27241,Cluster-16493.29559,Cluster-16493.37860,Cluster-16493.39807,Cluster-16493.23011,Cluster-16493.25739	7	Cluster-16493.31424,Cluster-16493.6132,Cluster-16493.36318,Cluster-16493.32982,Cluster-16493.32568,Cluster-16493.32222,Cluster-16493.32317
GO:0003911	DNA ligase (NAD+) activity	molecular_function	0.45599	1	1	972	24	45817	0		1	Cluster-16493.32944
GO:0009627	systemic acquired resistance	biological_process	0.45603	1	1	972	33	45817	0		1	Cluster-16493.33145
[truncated: 1,101 more rows]
