# Supplementary material for: Genome-Wide Analysis of the miRNA–mRNAs Network Involved in Cold Tolerance in Populus simonii × P. nigra
Source: Genes (Basel). 2019 Jun 5;10(6):430. doi: 10.3390/genes10060430 (PMC6627750; doi:10.3390/genes10060430)
Supplement: Supplementary file 1 [file genes-10-00430-s001.zip › Table S9.xlsx]

## Sheet: Table S9 Annotation of DEGs
Table S9 Annotation of DEGs in Populus simonii × P. nigra under cold stress condition
gene_id	sample_readcount(Nt)	sample_readcount(Tr)	sample_fpkm(Nt)	sample_fpkm(Tr)	Gene Length	NR GI	NR ID	NR Score	NR Evalue	NR Description	NT GI	NT ID	NT Score	NT Evalue	NT Description	KO ID	KO Name	KO Description	Http Link	Swissprot ID	Swissprot Score	Swissprot Evalue	Swissprot Description	PFAM ID	PFAM description	Gene Ontology Biological Pathway	BP Description	Gene Ontology Molecular Function	MF Description	Gene Ontology Cellular Component	CC Description	KOG ID	KOG Description	UP_DOWN_REGULATION(TrvsNt)	log2ratio(TrvsNt)	q value(TrvsNt)	CDS_flag
Cluster-16493.33502	1973	4321	52.08	125.26	2160	57283538	CAG27609.1	2444	1.6e-273	monosaccharide transporter [Populus tremula x Populus tremuloides]	566164706	XM_002305613.2	1980	0	Populus trichocarpa monosaccharid transport family protein (POPTR_0004s03360g) mRNA, complete cds	--	--	--	--	Q41144	2160	2e-241	Sugar carrier protein C OS=Ricinus communis GN=STC PE=2 SV=1	PF02228//PF00083//PF07690	Major core protein p19//Sugar (and other) transporter//Major Facilitator Superfamily	GO:0055085	transmembrane transport	GO:0022857//GO:0005198	transmembrane transporter activity//structural molecule activity	GO:0019013//GO:0016021	viral nucleocapsid//integral component of membrane	--	--	UP	1.1369	2.4207e-12	blast,frame:2 start:263 end:1849
Cluster-16493.33508	584.57	1280.7	4.28	10.31	7120	566201233	XP_002319361.2	4182	0	hypothetical protein POPTR_0013s13900g [Populus trichocarpa]>gi|550325807|gb|EEE95284.2| hypothetical protein POPTR_0013s13900g [Populus trichocarpa]	743876428	XM_011036891.1	2725	0	PREDICTED: Populus euphratica ATP-dependent zinc metalloprotease FTSH 7, chloroplastic (LOC105133075), mRNA	K12855	PRPF6, PRP6	pre-mRNA-processing factor 6	http://www.genome.jp/dbget-bin/www_bget?ko:K12855	Q9ZT71	3418	0	Protein STABILIZED1 OS=Arabidopsis thaliana GN=STA1 PE=1 SV=1	PF07724//PF06480//PF02259//PF06424//PF05843//PF00515//PF07728//PF13181//PF13174//PF01434//PF03604//PF05496//PF13414//PF00004//PF00301//PF13176//PF01695//PF06068	AAA domain (Cdc48 subfamily)//FtsH Extracellular//FAT domain//PRP1 splicing factor, N-terminal//Suppressor of forked protein (Suf)//Tetratricopeptide repeat//AAA domain (dynein-related subfamily)//Tetratricopeptide repeat//Tetratricopeptide repeat//Peptidase family M41//DNA directed RNA polymerase, 7 kDa subunit//Holliday junction DNA helicase ruvB N-terminus//TPR repeat//ATPase family associated…	GO:0006144//GO:0006206//GO:0000398//GO:0006351//GO:0006508//GO:0006281//GO:0006310//GO:0006397	purine nucleobase metabolic process//pyrimidine nucleobase metabolic process//mRNA splicing, via spliceosome//transcription, DNA-templated//proteolysis//DNA repair//DNA recombination//mRNA processing	GO:0003677//GO:0005524//GO:0004222//GO:0003899//GO:0016887//GO:0003678//GO:0009378//GO:0005506//GO:0005515//GO:0008270	DNA binding//ATP binding//metalloendopeptidase activity//DNA-directed RNA polymerase activity//ATPase activity//DNA helicase activity//four-way junction helicase activity//iron ion binding//protein binding//zinc ion binding	GO:0016021//GO:0005634//GO:0005730//GO:0005657//GO:0009379	integral component of membrane//nucleus//nucleolus//replication fork//Holliday junction helicase complex	KOG0495	HAT repeat protein	UP	1.1374	0.0014046	blast,frame:-2 start:7119 end:4486
Cluster-16493.46615	130	619	23.43	120.33	537	566208816	XP_006373773.1	234	7.5e-18	hypothetical protein POPTR_0016s05270g [Populus trichocarpa]>gi|550320885|gb|ERP51570.1| hypothetical protein POPTR_0016s05270g [Populus trichocarpa]	566208815	XM_006373711.1	409	0	Populus trichocarpa hypothetical protein (POPTR_0016s05270g) mRNA, complete cds	--	--	--	--	--	--	--	--	--	--	--	--	--	--	--	--	--	--	UP	2.2574	0.00037676	blast,frame:1 start:67 end:306
Cluster-16493.30855	2290.53	1132.63	31.83	17.31	3870	502181365	XP_004516787.1	2610	1.7e-292	PREDICTED: protein CHUP1, chloroplastic-like [Cicer arietinum]	743797679	XM_011010392.1	3392	0	PREDICTED: Populus euphratica protein CHUP1, chloroplastic (LOC105113993), transcript variant X3, mRNA	--	--	--	--	Q9LI74	1470	3.6e-161	Protein CHUP1, chloroplastic OS=Arabidopsis thaliana GN=CHUP1 PE=1 SV=1	PF02671	Paired amphipathic helix repeat	GO:0006355	regulation of transcription, DNA-templated	--	--	--	--	--	--	DOWN	-1.0101	0.0036292	blast,frame:-2 start:3359 end:384
Cluster-16493.32925	10021.2	3607.52	629.2	247.69	1058	224077836	XP_002305429.1	245	7.9e-19	glycine-rich RNA-binding family protein [Populus trichocarpa]>gi|118481826|gb|ABK92850.1| unknown [Populus trichocarpa]>gi|222848393|gb|EEE85940.1| glycine-rich RNA-binding family protein [Populus trichocarpa]	224077835	XM_002305393.1	517	0	Populus trichocarpa glycine-rich RNA-binding family protein (POPTR_0004s16260g) mRNA, complete cds	--	--	--	--	Q03878	223	3.9e-17	Glycine-rich RNA-binding protein OS=Daucus carota PE=2 SV=1	PF00076//PF16367	RNA recognition motif. (a.k.a. RRM, RBD, or RNP domain)//RNA recognition motif	GO:0010043//GO:0045087//GO:0046686//GO:0009651//GO:0032508//GO:0009409//GO:0007623//GO:0006406//GO:0009737//GO:0010501//GO:0010228//GO:0010119	response to zinc ion//innate immune response//response to cadmium ion//response to salt stress//DNA duplex unwinding//response to cold//circadian rhythm//mRNA export from nucleus//response to abscisic acid//RNA secondary structure unwinding//vegetative to reproductive phase transition of meristem//regulation of stomatal movement	GO:0003690//GO:0003697//GO:0003676//GO:0000166	double-stranded DNA binding//single-stranded DNA binding//nucleic acid binding//nucleotide binding	GO:0005886//GO:0005777//GO:0005618//GO:0005730//GO:0009507	plasma membrane//peroxisome//cell wall//nucleolus//chloroplast	--	--	DOWN	-1.468	1.3043e-28	blast,frame:-3 start:654 end:250|blast,frame:-1 start:1004 end:855
Cluster-16493.47725	496.68	1753.1	12.61	48.9	2235	743818715	XP_011020718.1	2657	3.4e-298	PREDICTED: chaperonin CPN60-2, mitochondrial-like isoform X1 [Populus euphratica]>gi|743818720|ref|XP_011020719.1| PREDICTED: chaperonin CPN60-2, mitochondrial-like isoform X1 [Populus euphratica]>gi|743818724|ref|XP_011020720.1| PREDICTED: chaperonin CPN60-2, mitochondrial-like isoform X2 [Populus euphratica]	743818723	XM_011022418.1	1552	0	PREDICTED: Populus euphratica chaperonin CPN60-2, mitochondrial-like (LOC105122990), transcript variant X3, mRNA	K04077	groEL, HSPD1	chaperonin GroEL	http://www.genome.jp/dbget-bin/www_bget?ko:K04077	Q05046	2578	6.9e-290	Chaperonin CPN60-2, mitochondrial OS=Cucurbita maxima GN=CPN60-2 PE=1 SV=1	PF02552//PF00118	CO dehydrogenase beta subunit/acetyl-CoA synthase epsilon subunit//TCP-1/cpn60 chaperonin family	GO:0019385	methanogenesis, from acetate	GO:0005524	ATP binding	--	--	KOG0356	Mitochondrial chaperonin, Cpn60/Hsp60p	UP	1.8255	2.667e-09	blast,frame:3 start:66 end:1955
Cluster-16493.47720	159.27	1627.05	2.17	24.38	3942	566165232	XP_002305701.2	5602	0	FLAGELLIN-SENSITIVE 2 family protein [Populus trichocarpa]>gi|550340449|gb|EEE86212.2| FLAGELLIN-SENSITIVE 2 family protein [Populus trichocarpa]	566165231	XM_002305665.2	3678	0	Populus trichocarpa FLAGELLIN-SENSITIVE 2 family protein (POPTR_0004s06420g) mRNA, complete cds	K13420	FLS2	LRR receptor-like serine/threonine-protein kinase FLS2	http://www.genome.jp/dbget-bin/www_bget?ko:K13420	Q9FL28	3050	0	LRR receptor-like serine/threonine-protein kinase FLS2 OS=Arabidopsis thaliana GN=FLS2 PE=1 SV=1	PF00560//PF13855//PF07714//PF00069	Leucine Rich Repeat//Leucine rich repeat//Protein tyrosine kinase//Protein kinase domain	GO:0006468	protein phosphorylation	GO:0005515//GO:0005524//GO:0004672	protein binding//ATP binding//protein kinase activity	--	--	--	--	UP	3.3587	2.2297e-16	blast,frame:-1 start:3864 end:277
Cluster-16493.47728	227.15	752.6	2.44	8.9	4928	224091088	XP_002309174.1	6374	0	transducin family protein [Populus trichocarpa]>gi|222855150|gb|EEE92697.1| transducin family protein [Populus trichocarpa]	566175590	XM_002309138.2	4389	0	Populus trichocarpa transducin family protein (POPTR_0006s10720g) mRNA, complete cds	K07204	RAPTOR	regulatory associated protein of mTOR	http://www.genome.jp/dbget-bin/www_bget?ko:K07204	Q93YQ1	5016	0	Regulatory-associated protein of TOR 1 OS=Arabidopsis thaliana GN=RAPTOR1 PE=1 SV=1	PF00400//PF02985	WD domain, G-beta repeat//HEAT repeat	GO:0016049//GO:0009793	cell growth//embryo development ending in seed dormancy	GO:0005515	protein binding	--	--	KOG1517	Guanine nucleotide binding protein MIP1	UP	1.7342	0.0010836	blast,frame:-1 start:4670 end:507
Cluster-16493.46096	470.01	1282.21	8.78	26.33	2945	224108946	XP_002315025.1	2463	1.4e-275	zinc finger family protein [Populus trichocarpa]>gi|222864065|gb|EEF01196.1| zinc finger family protein [Populus trichocarpa]	566191259	XM_002314989.2	2302	0	Populus trichocarpa zinc finger family protein (POPTR_0010s17060g) mRNA, complete cds	--	--	--	--	Q9C533	1537	4.7e-169	Probable protein S-acyltransferase 22 OS=Arabidopsis thaliana GN=PAT22 PE=2 SV=2	PF01529//PF10954	DHHC palmitoyltransferase//Protein of unknown function (DUF2755)	--	--	GO:0046872//GO:0008270	metal ion binding//zinc ion binding	GO:0016021	integral component of membrane	KOG1311	DHHC-type Zn-finger proteins	UP	1.4538	5.1724e-05	blast,frame:-1 start:2381 end:519
Cluster-16493.46092	322	849	8.91	25.8	2072	743942096	XP_011015543.1	2360	8.7e-264	PREDICTED: U3 small nucleolar RNA-associated protein 15 homolog [Populus euphratica]	743942095	XM_011017241.1	1772	0	PREDICTED: Populus euphratica U3 small nucleolar RNA-associated protein 15 homolog (LOC105119135), mRNA	K14549	UTP15	U3 small nucleolar RNA-associated protein 15	http://www.genome.jp/dbget-bin/www_bget?ko:K14549	O82266	1530	2.1e-168	Protein SLOW WALKER 1 OS=Arabidopsis thaliana GN=SWA1 PE=2 SV=1	PF08625//PF00400//PF09384	Utp13 specific WD40 associated domain//WD domain, G-beta repeat//UTP15 C terminal	GO:0006364	rRNA processing	GO:0005515	protein binding	GO:0032040//GO:0005730	small-subunit processome//nucleolus	KOG0310	Conserved WD40 repeat-containing protein	UP	1.4046	0.0036253	blast,frame:-1 start:284 end:3|blast,frame:-2 start:2050 end:416
Cluster-16493.46840	387.83	1566.05	15.92	70.49	1481	224079247	XP_002305808.1	1725	2.7e-190	hypothetical protein POPTR_0004s04120g [Populus trichocarpa]>gi|222848772|gb|EEE86319.1| hypothetical protein POPTR_0004s04120g [Populus trichocarpa]	566193777	XM_006377273.1	1095	0	Populus trichocarpa hypothetical protein (POPTR_0011s05010g) mRNA, complete cds	--	--	--	--	Q84WQ5	777	3.2e-81	CBS domain-containing protein CBSX5 OS=Arabidopsis thaliana GN=CBSX5 PE=2 SV=2	--	--	--	--	--	--	--	--	--	--	UP	2.0196	2.1818e-09	blast,frame:-2 start:1447 end:218
Cluster-16493.49954	253.82	819.64	9.11	32.27	1657	224112887	XP_002316320.1	1476	2.2e-161	hydrolase family protein [Populus trichocarpa]>gi|222865360|gb|EEF02491.1| hydrolase family protein [Populus trichocarpa]	566182399	XM_002311099.2	1489	0	Populus trichocarpa hydrolase family protein (POPTR_0008s04880g) mRNA, complete cds	--	--	--	--	Q9C942	442	2.5e-42	Caffeoylshikimate esterase OS=Arabidopsis thaliana GN=CSE PE=1 SV=1	PF01738//PF00326	Dienelactone hydrolase family//Prolyl oligopeptidase family	GO:0006508	proteolysis	GO:0016787//GO:0008236	hydrolase activity//serine-type peptidase activity	--	--	--	--	UP	1.6971	0.00065024	blast,frame:-2 start:1518 end:412
Cluster-16493.49959	222.93	720.5	1.75	6.24	6638	566158132	XP_002302548.2	7443	0	hypothetical protein POPTR_0002s15100g [Populus trichocarpa]>gi|550345056|gb|EEE81821.2| hypothetical protein POPTR_0002s15100g [Populus trichocarpa]	743788888	XM_011036440.1	5537	0	PREDICTED: Populus euphratica uncharacterized LOC105132766 (LOC105132766), mRNA	--	--	--	--	Q54U63	1187	4.1e-128	BEACH domain-containing protein lvsC OS=Dictyostelium discoideum GN=lvsC PE=3 SV=2	PF00400	WD domain, G-beta repeat	--	--	GO:0005515	protein binding	--	--	KOG1787	Kinase A-anchor protein Neurobeachin and related BEACH and WD40 repeat proteins	UP	1.6983	0.0019334	blast,frame:2 start:710 end:6103|blast,frame:1 start:1 end:861
Cluster-16493.7676	139.2	554.18	3.26	14.27	2400	743910242	XP_011048627.1	1449	4.4e-158	PREDICTED: alanine aminotransferase 2, mitochondrial-like [Populus euphratica]	566149351	XM_006369021.1	1051	0	Populus trichocarpa alanine aminotransferas family protein (POPTR_0001s16300g) mRNA, complete cds	K00814	GPT, ALT	alanine transaminase	http://www.genome.jp/dbget-bin/www_bget?ko:K00814	F4I7I0	1285	6.3e-140	Alanine aminotransferase 1, mitochondrial OS=Arabidopsis thaliana GN=ALAAT1 PE=1 SV=1	PF00155	Aminotransferase class I and II	GO:0009058	biosynthetic process	GO:0030170	pyridoxal phosphate binding	--	--	KOG0258	Alanine aminotransferase	UP	1.9991	0.0031188	blast,frame:-2 start:2321 end:1518|blast,frame:-3 start:1366 end:458
Cluster-16493.3001	104.61	673.83	3.52	24.85	1752	566205689	XP_002321477.2	1662	6.4e-183	hypothetical protein POPTR_0015s03770g [Populus trichocarpa]>gi|550321879|gb|EEF05604.2| hypothetical protein POPTR_0015s03770g [Populus trichocarpa]	743935226	XM_011013672.1	1237	0	PREDICTED: Populus euphratica myb-related protein Myb4-like (LOC105116351), mRNA	K09422	MYBP	myb proto-oncogene protein, plant	http://www.genome.jp/dbget-bin/www_bget?ko:K09422	Q9LDE1	554	2.7e-55	Transcription factor MYB108 OS=Arabidopsis thaliana GN=MYB108 PE=1 SV=1	--	--	GO:0008152	metabolic process	GO:0003824//GO:0003682//GO:0003677	catalytic activity//chromatin binding//DNA binding	GO:0000785	chromatin	--	--	UP	2.6933	1.9525e-05	blast,frame:2 start:437 end:1453
Cluster-16493.32885	29290	4372	5395.17	868.2	531	743873119	XP_011034314.1	331	4.2e-29	PREDICTED: dehydrin DHN3 [Populus euphratica]>gi|743873123|ref|XP_011034315.1| PREDICTED: dehydrin DHN3 [Populus euphratica]	743873118	XM_011036012.1	318	3.82365e-164	PREDICTED: Populus euphratica dehydrin DHN3 (LOC105132480), transcript variant X1, mRNA	--	--	--	--	--	--	--	--	--	--	--	--	--	--	--	--	--	--	DOWN	-2.7381	7.4827e-210	blast,frame:-3 start:529 end:71
Cluster-16493.60707	4	320	0.84	72.37	497	566201921	XP_006374842.1	905	1.1e-95	hypothetical protein POPTR_0014s01950g [Populus trichocarpa]>gi|550323148|gb|ERP52639.1| hypothetical protein POPTR_0014s01950g [Populus trichocarpa]	566201920	XM_006374780.1	488	0	Populus trichocarpa hypothetical protein (POPTR_0014s01950g) mRNA, complete cds	--	--	--	--	Q6PQJ9	663	1.7e-68	3-oxo-Delta(4,5)-steroid 5-beta-reductase OS=Digitalis lanata PE=1 SV=1	--	--	--	--	--	--	--	--	--	--	UP	6.3279	0.00079815	estscan,start:497 end:1; minus strand
Cluster-16493.20219	286.13	783.12	13.79	41.34	1300	743896753	XP_011041646.1	1598	1.2e-175	PREDICTED: probable fructokinase-7 isoform X1 [Populus euphratica]	118486107	EF146854.1	1159	0	Populus trichocarpa clone WS01218_O18 unknown mRNA	K00847	E2.7.1.4, scrK	fructokinase	http://www.genome.jp/dbget-bin/www_bget?ko:K00847	Q9FLH8	1188	6.1e-129	Probable fructokinase-7 OS=Arabidopsis thaliana GN=At5g51830 PE=1 SV=1	PF02603	HPr Serine kinase N terminus	GO:0000160//GO:0016310//GO:0006109	phosphorelay signal transduction system//phosphorylation//regulation of carbohydrate metabolic process	GO:0005524//GO:0000155//GO:0004672	ATP binding//phosphorelay sensor kinase activity//protein kinase activity	GO:0009365	protein histidine kinase complex	--	--	UP	1.4585	0.0045058	estscan,start:1245 end:193; minus strand
Cluster-16493.33126	65597	7063	5062.2	595.03	909	242346701	ACS92519.1	991	2.1e-105	Kunitz-type protease inhibitor KPI-D8 [Populus trichocarpa x Populus nigra]	242346700	GQ184814.1	877	0	Populus trichocarpa x Populus nigra Kunitz-type protease inhibitor KPI-D8 mRNA, complete cds	--	--	--	--	P32765	388	2.5e-36	21 kDa seed protein OS=Theobroma cacao GN=ASP PE=2 SV=1	PF00197//PF09207	Trypsin and protease inhibitor//Yeast killer toxin	GO:0009405//GO:0008219	pathogenesis//cell death	GO:0004866	endopeptidase inhibitor activity	GO:0005576	extracellular region	--	--	DOWN	-3.2093	0	blast,frame:1 start:34 end:681
Cluster-16493.56719	378	1574	11.98	54.76	1842	743794411	XP_011000218.1	1664	3.9e-183	PREDICTED: probable carboxylesterase 12 [Populus euphratica]	156627639	AC209222.1	1665	0	Populus trichocarpa clone POP017-E23, complete sequence	--	--	--	--	Q9SMN0	864	3.2e-91	Probable carboxylesterase 12 OS=Arabidopsis thaliana GN=CXE12 PE=1 SV=1	PF07224//PF12740//PF00412//PF07859//PF10503	Chlorophyllase//Chlorophyllase enzyme//LIM domain//alpha/beta hydrolase fold//Esterase PHB depolymerase	GO:0008152//GO:0015994//GO:0015996	metabolic process//chlorophyll metabolic process//chlorophyll catabolic process	GO:0008270//GO:0016787//GO:0047746	zinc ion binding//hydrolase activity//chlorophyllase activity	GO:0005576	extracellular region	--	--	UP	2.0639	1.0959e-09	blast,frame:3 start:87 end:1145
Cluster-16493.52709	63	414	1.03	7.44	3330	566209125	XP_002322780.2	5281	0	hypothetical protein POPTR_0016s06970g [Populus trichocarpa]>gi|550321014|gb|EEF04541.2| hypothetical protein POPTR_0016s06970g [Populus trichocarpa]	566209124	XM_002322744.2	3267	0	Populus trichocarpa hypothetical protein (POPTR_0016s06970g) mRNA, complete cds	--	--	--	--	--	--	--	--	--	--	--	--	--	--	--	--	--	--	UP	2.7221	0.0022798	estscan,start:1 end:3330
Cluster-16493.20988	813	207	57.6	16.02	967	743893424	XP_011039943.1	1063	1e-113	PREDICTED: ethylene-responsive transcription factor ERF017-like [Populus euphratica]	743893423	XM_011041641.1	834	0	PREDICTED: Populus euphratica ethylene-responsive transcription factor ERF017-like (LOC105136342), mRNA	--	--	--	--	Q84QC2	439	3.2e-42	Ethylene-responsive transcription factor ERF017 OS=Arabidopsis thaliana GN=ERF017 PE=2 SV=1	PF00847	AP2 domain	GO:0006355	regulation of transcription, DNA-templated	GO:0003700	transcription factor activity, sequence-specific DNA binding	GO:0005667	transcription factor complex	--	--	DOWN	-1.9677	0.0015658	blast,frame:3 start:96 end:749
Cluster-16493.58707	66.31	2583.07	3.64	155.36	1172	743936114	XP_011012443.1	1456	3.3e-159	PREDICTED: aldo-keto reductase family 4 member C9-like [Populus euphratica]>gi|743936116|ref|XP_011012444.1| PREDICTED: aldo-keto reductase family 4 member C9-like [Populus euphratica]	566209594	XM_002323487.2	1079	0	Populus trichocarpa hypothetical protein (POPTR_0016s10400g) mRNA, complete cds	--	--	--	--	Q0PGJ6	1102	5.1e-119	Aldo-keto reductase family 4 member C9 OS=Arabidopsis thaliana GN=AKR4C9 PE=1 SV=1	--	--	--	--	--	--	--	--	KOG1577	Aldo/keto reductase family proteins	UP	5.2897	1.3427e-32	blast,frame:2 start:2 end:1015
Cluster-16493.58701	13	297	1.8	44.46	622	566163037	XP_002303771.2	792	1.7e-82	hypothetical protein POPTR_0003s16590g [Populus trichocarpa]>gi|550343327|gb|EEE78750.2| hypothetical protein POPTR_0003s16590g [Populus trichocarpa]	566163036	XM_002303735.2	469	0	Populus trichocarpa hypothetical protein (POPTR_0003s16590g) mRNA, complete cds	--	--	--	--	O65373	228	6e-18	BAG family molecular chaperone regulator 5, mitochondrial OS=Arabidopsis thaliana GN=BAG5 PE=1 SV=1	PF00612//PF02179	IQ calmodulin-binding motif//BAG domain	--	--	GO:0051087//GO:0005515	chaperone binding//protein binding	--	--	--	--	UP	4.5198	0.0019296	blast,frame:-3 start:494 end:3
Cluster-16493.34118	2816	1192	182.05	84.25	1035	224124440	XP_002319332.1	1202	8.2e-130	hypothetical protein POPTR_0013s09270g [Populus trichocarpa]>gi|222857708|gb|EEE95255.1| hypothetical protein POPTR_0013s09270g [Populus trichocarpa]	566200295	XM_002319296.2	956	0	Populus trichocarpa hypothetical protein (POPTR_0013s09270g) mRNA, complete cds	K04564	SOD2	superoxide dismutase, Fe-Mn family	http://www.genome.jp/dbget-bin/www_bget?ko:K04564	P35017	1007	4.7e-108	Superoxide dismutase [Mn], mitochondrial OS=Hevea brasiliensis GN=SODA PE=2 SV=1	PF02262//PF00081//PF02777	CBL proto-oncogene N-terminal domain 1//Iron/manganese superoxide dismutases, alpha-hairpin domain//Iron/manganese superoxide dismutases, C-terminal domain	GO:0006801//GO:0009651//GO:0007165//GO:0042742//GO:0009793//GO:0010043//GO:0055114//GO:0007166	superoxide metabolic process//response to salt stress//signal transduction//defense response to bacterium//embryo development ending in seed dormancy//response to zinc ion//oxidation-reduction process//cell surface receptor signaling pathway	GO:0046872//GO:0005507//GO:0004784//GO:0004871	metal ion binding//copper ion binding//superoxide dismutase activity//signal transducer activity	GO:0005634//GO:0005739	nucleus//mitochondrion	KOG0876	Manganese superoxide dismutase	DOWN	-1.2343	1.0816e-05	blast,frame:1 start:10 end:723
Cluster-16493.34119	4984.98	12822.5	150.24	424.21	1924	255560607	XP_002521317.1	1911	9.4e-212	flavonoid 3-hydroxylase, putative [Ricinus communis]>gi|223539395|gb|EEF40985.1| flavonoid 3-hydroxylase, putative [Ricinus communis]	566161198	XM_002303351.2	1844	0	Populus trichocarpa hypothetical protein (POPTR_0003s06510g) mRNA, complete cds	--	--	--	--	Q9SBQ9	977	2.6e-104	Flavonoid 3'-monooxygenase OS=Petunia hybrida GN=CYP75B2 PE=2 SV=1	PF00067	Cytochrome P450	GO:0006118//GO:0055114	obsolete electron transport//oxidation-reduction process	GO:0005506//GO:0016705//GO:0009055//GO:0033772//GO:0020037	iron ion binding//oxidoreductase activity, acting on paired donors, with incorporation or reduction of molecular oxygen//electron carrier activity//flavonoid 3',5'-hydroxylase activity//heme binding	--	--	--	--	UP	1.369	1.2234e-48	blast,frame:-1 start:1924 end:362
Cluster-16493.29055	7142.6	2894.5	194.37	86.49	2103	743812692	XP_011019338.1	1093	7.3e-117	PREDICTED: uncharacterized protein LOC105122113 isoform X2 [Populus euphratica]	566177793	XM_002308484.2	1377	0	Populus trichocarpa MTD1 family protein (POPTR_0006s23640g) mRNA, complete cds	--	--	--	--	--	--	--	--	--	--	--	--	--	--	--	--	--	--	DOWN	-1.2972	3.0964e-16	blast,frame:-3 start:970 end:779
Cluster-16493.35245	3026.86	1235.81	140.1	62.67	1343	566178830	XP_006382225.1	996	8.2e-106	hypothetical protein POPTR_0006s29520g [Populus trichocarpa]>gi|550337380|gb|ERP60022.1| hypothetical protein POPTR_0006s29520g [Populus trichocarpa]	566178829	XM_006382163.1	1159	0	Populus trichocarpa hypothetical protein (POPTR_0006s29520g) mRNA, complete cds	--	--	--	--	--	--	--	--	--	--	--	--	--	--	--	--	--	--	DOWN	-1.2864	1.331e-06	blast,frame:1 start:289 end:921
Cluster-16493.41308	650.99	1464.07	20.3	50.11	1868	566211364	XP_006372734.1	1765	7.7e-195	hypothetical protein POPTR_0017s04550g [Populus trichocarpa]>gi|550319382|gb|ERP50531.1| hypothetical protein POPTR_0017s04550g [Populus trichocarpa]	743851743	XM_011030768.1	1528	0	PREDICTED: Populus euphratica probable aminotransferase TAT2 (LOC105128910), mRNA	K00815	TAT	tyrosine aminotransferase	http://www.genome.jp/dbget-bin/www_bget?ko:K00815	Q9LVY1	1326	8.7e-145	Tyrosine aminotransferase OS=Arabidopsis thaliana GN=TAT PE=2 SV=1	PF00155//PF01212//PF00728//PF00202//PF01053	Aminotransferase class I and II//Beta-eliminating lyase//Glycosyl hydrolase family 20, catalytic domain//Aminotransferase class-III//Cys/Met metabolism PLP-dependent enzyme	GO:0009058//GO:0006520//GO:0005975	biosynthetic process//cellular amino acid metabolic process//carbohydrate metabolic process	GO:0016829//GO:0008483//GO:0004553//GO:0030170	lyase activity//transaminase activity//hydrolase activity, hydrolyzing O-glycosyl compounds//pyridoxal phosphate binding	--	--	KOG0259	Tyrosine aminotransferase	UP	1.1752	0.00028157	blast,frame:3 start:93 end:1352
Cluster-16493.38177	2891.33	8047.22	105.2	321.19	1638	566198488	XP_002318280.2	1687	7.5e-186	hypothetical protein POPTR_0012s14490g [Populus trichocarpa]>gi|118481295|gb|ABK92591.1| unknown [Populus trichocarpa]>gi|550327121|gb|EEE96500.2| hypothetical protein POPTR_0012s14490g [Populus trichocarpa]	566198487	XM_002318244.2	1293	0	Populus trichocarpa hypothetical protein (POPTR_0012s14490g) mRNA, complete cds	--	--	--	--	Q9FHM9	1352	7.4e-148	Protein EXORDIUM-like 3 OS=Arabidopsis thaliana GN=EXL3 PE=2 SV=1	--	--	GO:0080167	response to karrikin	--	--	GO:0009505	plant-type cell wall	--	--	UP	1.4827	8.7892e-34	blast,frame:-3 start:1390 end:257
Cluster-16493.39224	203.52	781.81	6.26	26.4	1890	657971052	XP_008377292.1	1407	2.5e-153	PREDICTED: isoflavone reductase homolog [Malus domestica]	566187582	XM_002313752.2	1108	0	Populus trichocarpa isoflavone reductase family protein (POPTR_0009s12070g) mRNA, complete cds	--	--	--	--	P52578	1249	7.5e-136	Isoflavone reductase homolog OS=Solanum tuberosum PE=2 SV=1	PF03435//PF01073//PF01370//PF02882//PF00106	Saccharopine dehydrogenase NADP binding domain//3-beta hydroxysteroid dehydrogenase/isomerase family//NAD dependent epimerase/dehydratase family//Tetrahydrofolate dehydrogenase/cyclohydrolase, NAD(P)-binding domain//short chain dehydrogenase	GO:0008210//GO:0009396//GO:0008207//GO:0046487//GO:0008152//GO:0055114//GO:0006694//GO:0008209	estrogen metabolic process//folic acid-containing compound biosynthetic process//C21-steroid hormone metabolic process//glyoxylate metabolic process//metabolic process//oxidation-reduction process//steroid biosynthetic process//androgen metabolic process	GO:0003854//GO:0003824//GO:0004488//GO:0016616//GO:0050662//GO:0016491	3-beta-hydroxy-delta5-steroid dehydrogenase activity//catalytic activity//methylenetetrahydrofolate dehydrogenase (NADP+) activity//oxidoreductase activity, acting on the CH-OH group of donors, NAD or NADP as acceptor//coenzyme binding//oxidoreductase activity	--	--	--	--	UP	1.9476	0.00020274	blast,frame:2 start:95 end:1021
Cluster-16493.47824	1352	476	78.78	30.35	1120	224089312	XP_002308686.1	576	3.5e-57	hypothetical protein POPTR_0006s27540g [Populus trichocarpa]>gi|222854662|gb|EEE92209.1| hypothetical protein POPTR_0006s27540g [Populus trichocarpa]	566178443	XM_002308650.2	643	0	Populus trichocarpa hypothetical protein (POPTR_0006s27540g) mRNA, complete cds	--	--	--	--	--	--	--	--	--	--	--	--	--	--	--	--	--	--	DOWN	-1.5001	0.00078032	blast,frame:2 start:2 end:490
Cluster-16493.44323	1761	361	80.18	18.01	1361	566181563	XP_006379390.1	1671	4.5e-184	hypothetical protein POPTR_0008s00530g [Populus trichocarpa]>gi|550332075|gb|ERP57187.1| hypothetical protein POPTR_0008s00530g [Populus trichocarpa]	743868663	XM_011034757.1	1260	0	PREDICTED: Populus euphratica two-pore potassium channel 1-like (LOC105131679), transcript variant X1, mRNA	K05389	KCNKF	potassium channel subfamily K, other eukaryote	http://www.genome.jp/dbget-bin/www_bget?ko:K05389	Q8LBL1	798	1.1e-83	Two-pore potassium channel 1 OS=Arabidopsis thaliana GN=TPK1 PE=1 SV=2	PF00520	Ion transport protein	GO:0055085//GO:0006811	transmembrane transport//ion transport	GO:0005216	ion channel activity	GO:0016020	membrane	KOG1418	Tandem pore domain K+ channel	DOWN	-2.2804	1.4981e-09	blast,frame:1 start:160 end:1158
Cluster-16493.28825	2634	1155	251.15	119.97	785	743849696	XP_011028538.1	689	1.9e-70	PREDICTED: glutaredoxin-C1 [Populus euphratica]	743849695	XM_011030236.1	619	0	PREDICTED: Populus euphratica glutaredoxin-C1 (LOC105128520), mRNA	K03676	grxC, GLRX, GLRX2	glutaredoxin 3	http://www.genome.jp/dbget-bin/www_bget?ko:K03676	Q8L8T2	370	2.6e-34	Glutaredoxin-C1 OS=Arabidopsis thaliana GN=GRXC1 PE=2 SV=2	PF13409//PF00462//PF00085//PF13417//PF00542	Glutathione S-transferase, N-terminal domain//Glutaredoxin//Thioredoxin//Glutathione S-transferase, N-terminal domain//Ribosomal protein L7/L12 C-terminal domain	GO:0045454//GO:0006412//GO:0042254//GO:0006118	cell redox homeostasis//translation//ribosome biogenesis//obsolete electron transport	GO:0015035//GO:0009055//GO:0003735//GO:0005515	protein disulfide oxidoreductase activity//electron carrier activity//structural constituent of ribosome//protein binding	GO:0005840	ribosome	KOG1752	Glutaredoxin and related proteins	DOWN	-1.1834	6.3358e-05	blast,frame:-2 start:751 end:239
Cluster-16493.31917	30644.2	3202.77	1387.66	158.92	1367	566200483	XP_006376163.1	1532	5.9e-168	hypothetical protein POPTR_0013s10380g [Populus trichocarpa]>gi|118486489|gb|ABK95084.1| unknown [Populus trichocarpa]>gi|550325433|gb|ERP53960.1| hypothetical protein POPTR_0013s10380g [Populus trichocarpa]	566200478	XM_006376099.1	1136	0	Populus trichocarpa hypothetical protein (POPTR_0013s10370g) mRNA, complete cds	--	--	--	--	Q07469	1482	5.2e-163	Bark storage protein A OS=Populus deltoides GN=BSPA PE=2 SV=1	PF01048	Phosphorylase superfamily	GO:0009116	nucleoside metabolic process	GO:0003824	catalytic activity	--	--	--	--	DOWN	-3.2523	1.905e-263	blast,frame:-1 start:1367 end:303
Cluster-16493.31916	1266	345	69.95	20.86	1167	566176437	XP_006381644.1	580	1.2e-57	hypothetical protein POPTR_0006s14610g [Populus trichocarpa]>gi|743905157|ref|XP_011045972.1| PREDICTED: protein ELF4-LIKE 3 [Populus euphratica]>gi|550336352|gb|ERP59441.1| hypothetical protein POPTR_0006s14610g [Populus trichocarpa]	566176436	XM_006381582.1	976	0	Populus trichocarpa hypothetical protein (POPTR_0006s14610g) mRNA, complete cds	--	--	--	--	Q570U6	421	4.7e-40	Protein ELF4-LIKE 4 OS=Arabidopsis thaliana GN=EFL4 PE=2 SV=1	--	--	--	--	--	--	--	--	--	--	DOWN	-1.8697	4.1938e-05	blast,frame:-3 start:847 end:473
Cluster-16493.47294	180.06	959.29	5.01	29.33	2061	566241390	XP_002325572.2	3027	0	hypothetical protein POPTR_0019s11830g [Populus trichocarpa]>gi|550317317|gb|EEE99953.2| hypothetical protein POPTR_0019s11830g [Populus trichocarpa]	566241389	XM_002325536.2	1946	0	Populus trichocarpa hypothetical protein (POPTR_0019s11830g) mRNA, complete cds	K05909	E1.10.3.2	laccase	http://www.genome.jp/dbget-bin/www_bget?ko:K05909	Q9FY79	1570	4.9e-173	Laccase-14 OS=Arabidopsis thaliana GN=LAC14 PE=2 SV=1	PF00394//PF07732//PF07731	Multicopper oxidase//Multicopper oxidase//Multicopper oxidase	GO:0055114	oxidation-reduction process	GO:0005507//GO:0016491	copper ion binding//oxidoreductase activity	--	--	--	--	UP	2.4194	5.6563e-07	blast,frame:2 start:113 end:1819
Cluster-16493.21428	409.37	1042.43	19.38	54.05	1319	566214914	XP_002324998.2	1278	1.6e-138	hypothetical protein POPTR_0018s08920g [Populus trichocarpa]>gi|550318354|gb|EEF03563.2| hypothetical protein POPTR_0018s08920g [Populus trichocarpa]	743909807	XM_011050091.1	1012	0	PREDICTED: Populus euphratica probable protein ABIL5 (LOC105142453), transcript variant X2, mRNA	--	--	--	--	Q5JMF2	301	4.4e-26	Probable protein ABIL5 OS=Oryza sativa subsp. japonica GN=Os01g0760900 PE=2 SV=1	PF10637	Oxoglutarate and iron-dependent oxygenase degradation C-term	GO:0055114	oxidation-reduction process	GO:0031418//GO:0005506//GO:0016706	L-ascorbic acid binding//iron ion binding//oxidoreductase activity, acting on paired donors, with incorporation or reduction of molecular oxygen, 2-oxoglutarate as one donor, and incorporation of one atom each of oxygen into both donors	--	--	--	--	UP	1.3544	0.0010574	blast,frame:2 start:176 end:1045
Cluster-16493.29952	211	1059.61	10.11	55.62	1306	802605343	XP_012073640.1	1164	2.6e-125	PREDICTED: transport and Golgi organization 2 homolog [Jatropha curcas]	743895876	XM_011042911.1	202	2.97972e-99	PREDICTED: Populus euphratica pentatricopeptide repeat-containing protein At2g01860 (LOC105137232), mRNA	--	--	--	--	P54797	344	4.5e-31	Transport and Golgi organization 2 homolog OS=Mus musculus GN=Tango2 PE=2 SV=1	--	--	--	--	--	--	--	--	KOG2342	Uncharacterized conserved protein	UP	2.3342	2.022e-07	blast,frame:1 start:58 end:861
Cluster-16493.36912	2517.11	739.57	103.86	33.45	1475	224146222	XP_002325927.1	1115	1.4e-119	hypothetical protein POPTR_0019s08630g [Populus trichocarpa]>gi|222862802|gb|EEF00309.1| hypothetical protein POPTR_0019s08630g [Populus trichocarpa]	566236702	XM_002325891.2	1014	0	Populus trichocarpa hypothetical protein (POPTR_0019s08630g) mRNA, complete cds	--	--	--	--	--	--	--	--	--	--	--	--	--	--	--	--	--	--	DOWN	-1.7611	2.1818e-09	blast,frame:1 start:403 end:1089
Cluster-16493.31640	6500.69	1351.06	409.7	93.11	1055	743865419	XP_011032180.1	813	1.1e-84	PREDICTED: uncharacterized protein LOC105131087 [Populus euphratica]>gi|743939085|ref|XP_011013991.1| PREDICTED: uncharacterized protein LOC105117888 [Populus euphratica]	743865418	XM_011033878.1	798	0	PREDICTED: Populus euphratica uncharacterized LOC105131087 (LOC105131087), mRNA	--	--	--	--	--	--	--	--	--	--	--	--	--	--	--	--	--	--	DOWN	-2.2606	5.7123e-36	blast,frame:-3 start:912 end:352
Cluster-16493.32341	3513.76	473.23	161.74	23.87	1349	566200483	XP_006376163.1	1476	1.8e-161	hypothetical protein POPTR_0013s10380g [Populus trichocarpa]>gi|118486489|gb|ABK95084.1| unknown [Populus trichocarpa]>gi|550325433|gb|ERP53960.1| hypothetical protein POPTR_0013s10380g [Populus trichocarpa]	566200478	XM_006376099.1	1067	0	Populus trichocarpa hypothetical protein (POPTR_0013s10370g) mRNA, complete cds	--	--	--	--	Q07469	1426	1.6e-156	Bark storage protein A OS=Populus deltoides GN=BSPA PE=2 SV=1	PF01048	Phosphorylase superfamily	GO:0009116	nucleoside metabolic process	GO:0003824	catalytic activity	--	--	--	--	DOWN	-2.8865	4.5541e-26	blast,frame:-1 start:1349 end:303
Cluster-16493.33432	5514.11	2673.98	148.29	78.97	2125	806776526	NP_001292951.1	2496	1.5e-279	inositol-3-phosphate synthase [Jatropha curcas]>gi|144227392|gb|ABO93456.1| 1L-myo-inositol 1-phosphate synthase [Jatropha curcas]>gi|643741397|gb|KDP46873.1| hypothetical protein JCGZ_24082 [Jatropha curcas]	566179798	XM_002310544.2	1758	0	Populus trichocarpa 1L-myo-inositol 1-phosphate synthase family protein (POPTR_0007s05810g) mRNA, complete cds	K01858	INO1, ISYNA1	myo-inositol-1-phosphate synthase	http://www.genome.jp/dbget-bin/www_bget?ko:K01858	Q9SSV4	2507	1.1e-281	Inositol-3-phosphate synthase OS=Nicotiana paniculata GN=INPS1 PE=2 SV=1	PF07994	Myo-inositol-1-phosphate synthase	GO:0008654//GO:0006021//GO:0019872	phospholipid biosynthetic process//inositol biosynthetic process//streptomycin biosynthetic process	GO:0000166//GO:0004512	nucleotide binding//inositol-3-phosphate synthase activity	--	--	KOG0693	Myo-inositol-1-phosphate synthase	DOWN	-1.0382	4.0494e-08	blast,frame:3 start:252 end:1802
Cluster-16493.26882	146.39	1141.41	4.75	40.68	1804	225428814	XP_002282233.1	1997	9.3e-222	PREDICTED: abscisic acid 8'-hydroxylase 4 [Vitis vinifera]	566166560	XM_006384347.1	1638	0	Populus trichocarpa cytochrome P450 family protein (POPTR_0004s14820g) mRNA, complete cds	K09843	E1.14.13.93	(+)-abscisic acid 8'-hydroxylase	http://www.genome.jp/dbget-bin/www_bget?ko:K09843	Q9LJK2	1858	1.7e-206	Abscisic acid 8'-hydroxylase 4 OS=Arabidopsis thaliana GN=CYP707A4 PE=2 SV=2	PF00067	Cytochrome P450	GO:0055114	oxidation-reduction process	GO:0005506//GO:0016705//GO:0020037	iron ion binding//oxidoreductase activity, acting on paired donors, with incorporation or reduction of molecular oxygen//heme binding	--	--	--	--	UP	2.9689	3.0607e-10	blast,frame:3 start:12 end:1493
Cluster-16493.45875	842.13	166.19	41.46	8.96	1278	743894643	XP_011040578.1	1818	3.8e-201	PREDICTED: uncharacterized protein LOC105136793 isoform X2 [Populus euphratica]	743894642	XM_011042276.1	1133	0	PREDICTED: Populus euphratica uncharacterized LOC105136793 (LOC105136793), transcript variant X3, mRNA	--	--	--	--	Q9SJM1	1229	1.1e-133	ACT domain-containing protein ACR10 OS=Arabidopsis thaliana GN=ACR10 PE=2 SV=1	PF01842//PF03955//PF13291	ACT domain//Adenovirus hexon-associated protein (IX)//ACT domain	GO:0008152	metabolic process	GO:0016597//GO:0031423	amino acid binding//hexon binding	GO:0019012	virion	--	--	DOWN	-2.3353	0.00012214	estscan,start:1 end:1278
Cluster-16493.30491	2211	899	115.43	51.39	1220	566178547	XP_002308711.2	1182	2e-127	hypothetical protein POPTR_0006s28120g [Populus trichocarpa]>gi|118489959|gb|ABK96776.1| unknown [Populus trichocarpa x Populus deltoides]>gi|550337247|gb|EEE92234.2| hypothetical protein POPTR_0006s28120g [Populus trichocarpa]	566178546	XM_002308675.2	1183	0	Populus trichocarpa hypothetical protein (POPTR_0006s28120g) mRNA, complete cds	K00432	E1.11.1.9	glutathione peroxidase	http://www.genome.jp/dbget-bin/www_bget?ko:K00432	P52032	871	3.3e-92	Phospholipid hydroperoxide glutathione peroxidase 1, chloroplastic OS=Arabidopsis thaliana GN=GPX1 PE=2 SV=2	PF00255//PF00578//PF08534	Glutathione peroxidase//AhpC/TSA family//Redoxin	GO:0006979//GO:0055114//GO:0006749//GO:0080167//GO:0006804	response to oxidative stress//oxidation-reduction process//glutathione metabolic process//response to karrikin//obsolete peroxidase reaction	GO:0004602//GO:0016209//GO:0016491	glutathione peroxidase activity//antioxidant activity//oxidoreductase activity	GO:0009570//GO:0009535//GO:0009941	chloroplast stroma//chloroplast thylakoid membrane//chloroplast envelope	--	--	DOWN	-1.2924	7.5429e-05	blast,frame:2 start:224 end:928
Cluster-16493.18906	582	86	25.5	4.13	1404	566169009	XP_006382480.1	1716	2.8e-189	hypothetical protein POPTR_0005s02530g [Populus trichocarpa]>gi|550337841|gb|ERP60277.1| hypothetical protein POPTR_0005s02530g [Populus trichocarpa]	743882835	XM_011038566.1	1214	0	PREDICTED: Populus euphratica heparan-alpha-glucosaminide N-acetyltransferase-like (LOC105134226), mRNA	K10532	HGSNAT	heparan-alpha-glucosaminide N-acetyltransferase	http://www.genome.jp/dbget-bin/www_bget?ko:K10532	Q3UDW8	196	7e-14	Heparan-alpha-glucosaminide N-acetyltransferase OS=Mus musculus GN=Hgsnat PE=1 SV=2	PF01757	Acyltransferase family	--	--	GO:0016747	transferase activity, transferring acyl groups other than amino-acyl groups	--	--	--	--	DOWN	-2.7527	0.00062899	estscan,start:1404 end:366; minus strand
Cluster-16493.37381	726	1718	14.83	38.58	2715	566172639	XP_006383646.1	2883	0	hypothetical protein POPTR_0005s22020g [Populus trichocarpa]>gi|550339503|gb|ERP61443.1| hypothetical protein POPTR_0005s22020g [Populus trichocarpa]	566172638	XM_006383584.1	1867	0	Populus trichocarpa hypothetical protein (POPTR_0005s22020g) mRNA, complete cds	--	--	--	--	Q56X76	1917	3.7e-213	DEAD-box ATP-dependent RNA helicase 39 OS=Arabidopsis thaliana GN=RH39 PE=2 SV=2	PF00270//PF04851	DEAD/DEAH box helicase//Type III restriction enzyme, res subunit	--	--	GO:0016787//GO:0005524//GO:0003677//GO:0003676	hydrolase activity//ATP binding//DNA binding//nucleic acid binding	--	--	KOG0330	ATP-dependent RNA helicase	UP	1.2486	1.8117e-05	blast,frame:3 start:75 end:2144
Cluster-16493.336	220	815	10.66	43.28	1294	224139320	XP_002323054.1	1504	9.9e-165	hypothetical protein POPTR_0016s14030g [Populus trichocarpa]>gi|222867684|gb|EEF04815.1| hypothetical protein POPTR_0016s14030g [Populus trichocarpa]>gi|591403430|gb|AHL39187.1| class III peroxidase [Populus trichocarpa]	566210202	XM_002323018.2	1209	0	Populus trichocarpa hypothetical protein (POPTR_0016s14030g) mRNA, complete cds	K00430	E1.11.1.7	peroxidase	http://www.genome.jp/dbget-bin/www_bget?ko:K00430	P22195	1093	6.3e-118	Cationic peroxidase 1 OS=Arachis hypogaea GN=PNC1 PE=1 SV=2	PF00141	Peroxidase	GO:0055114//GO:0006979//GO:0006804	oxidation-reduction process//response to oxidative stress//obsolete peroxidase reaction	GO:0046872//GO:0020037//GO:0004601	metal ion binding//heme binding//peroxidase activity	--	--	--	--	UP	1.8952	0.00018475	blast,frame:-1 start:1294 end:272
Cluster-16493.24789	701	36	74.96	4.19	728	566255655	XP_006387880.1	498	2.5e-48	hypothetical protein POPTR_0505s00220g [Populus trichocarpa]>gi|550308747|gb|ERP46794.1| hypothetical protein POPTR_0505s00220g [Populus trichocarpa]	566255654	XM_006387818.1	654	0	Populus trichocarpa hypothetical protein (POPTR_0505s00220g) mRNA, complete cds	--	--	--	--	--	--	--	--	--	--	--	--	--	--	--	--	--	--	DOWN	-4.2774	5.0562e-07	blast,frame:2 start:80 end:391
Cluster-16493.14385	671.98	162.24	25.78	6.83	1567	566162751	XP_006385831.1	1637	4.5e-180	hypothetical protein POPTR_0003s15100g [Populus trichocarpa]>gi|550343208|gb|ERP63628.1| hypothetical protein POPTR_0003s15100g [Populus trichocarpa]	743842558	XM_011028424.1	1435	0	PREDICTED: Populus euphratica putative lipase YOR059C (LOC105127219), mRNA	--	--	--	--	Q08448	200	2.7e-14	Putative lipase YOR059C OS=Saccharomyces cerevisiae (strain ATCC 204508 / S288c) GN=YOR059C PE=1 SV=1	PF07819	PGAP1-like protein	GO:0006886//GO:0006505	intracellular protein transport//GPI anchor metabolic process	GO:0016788	hydrolase activity, acting on ester bonds	--	--	KOG4372	Predicted alpha/beta hydrolase	DOWN	-2.0443	0.0043796	blast,frame:3 start:198 end:1268
Cluster-16493.33047	428.2	22.19	8.69	0.49	2732	255586505	XP_002533893.1	2373	3.6e-265	peptide transporter, putative [Ricinus communis]>gi|223526157|gb|EEF28493.1| peptide transporter, putative [Ricinus communis]	566175451	XM_002309084.2	1764	0	Populus trichocarpa proton-dependent oligopeptide transport family protein (POPTR_0006s09820g) mRNA, complete cds	K14638	SLC15A3_4, PHT	solute carrier family 15 (peptide/histidine transporter), member 3/4	http://www.genome.jp/dbget-bin/www_bget?ko:K14638	Q9M390	2137	1.2e-238	Protein NRT1/ PTR FAMILY 8.1 OS=Arabidopsis thaliana GN=NPF8.1 PE=1 SV=1	PF07690//PF00854	Major Facilitator Superfamily//POT family	GO:0006857//GO:0055085//GO:0006810	oligopeptide transport//transmembrane transport//transport	GO:0005215	transporter activity	GO:0016020//GO:0016021	membrane//integral component of membrane	--	--	DOWN	-4.2644	0.00029731	blast,frame:-1 start:2195 end:492|blast,frame:-2 start:2305 end:2054
Cluster-16493.33046	8020	1481	337.3	68.28	1452	41323976	AAS00054.1	1617	8.7e-178	CONSTANS-like protein CO1 [Populus deltoides]	41323975	AY515150.1	1305	0	Populus deltoides CONSTANS-like protein CO1 mRNA, complete cds	--	--	--	--	Q96502	865	1.9e-91	Zinc finger protein CONSTANS-LIKE 2 OS=Arabidopsis thaliana GN=COL2 PE=1 SV=1	PF06580//PF06203//PF00643	Histidine kinase//CCT motif//B-box zinc finger	GO:0016310//GO:0000160	phosphorylation//phosphorelay signal transduction system	GO:0008270//GO:0000155//GO:0005515	zinc ion binding//phosphorelay sensor kinase activity//protein binding	GO:0009365//GO:0005622//GO:0016021	protein histidine kinase complex//intracellular//integral component of membrane	--	--	DOWN	-2.4311	5.4234e-49	blast,frame:3 start:3 end:1217
Cluster-16493.28195	4725	995	160.3	37.04	1738	566164161	XP_006383841.1	1541	6.8e-169	aminocyclopropane carboxylate oxidase family protein [Populus trichocarpa]>gi|550339986|gb|ERP61638.1| aminocyclopropane carboxylate oxidase family protein [Populus trichocarpa]	566164160	XM_006383779.1	1436	0	Populus trichocarpa aminocyclopropane carboxylate oxidase family protein (POPTR_0004s00460g) mRNA, complete cds	K05933	E1.14.17.4	aminocyclopropanecarboxylate oxidase	http://www.genome.jp/dbget-bin/www_bget?ko:K05933	P31237	1351	1e-147	1-aminocyclopropane-1-carboxylate oxidase OS=Actinidia deliciosa GN=ACO PE=2 SV=1	PF03171	2OG-Fe(II) oxygenase superfamily	GO:0055114	oxidation-reduction process	GO:0016491	oxidoreductase activity	--	--	--	--	DOWN	-2.2416	1.0711e-25	blast,frame:2 start:323 end:1297
Cluster-16493.7055	177	1564	17.51	168.46	766	224086275	XP_002307840.1	631	9.9e-64	hypothetical protein POPTR_0006s00340g [Populus trichocarpa]>gi|222853816|gb|EEE91363.1| hypothetical protein POPTR_0006s00340g [Populus trichocarpa]	566173724	XM_002307804.2	616	0	Populus trichocarpa hypothetical protein (POPTR_0006s00340g) mRNA, complete cds	--	--	--	--	Q9FYB5	184	9.4e-13	Chaperone protein dnaJ 11, chloroplastic OS=Arabidopsis thaliana GN=ATJ11 PE=1 SV=2	--	--	GO:0006457	protein folding	GO:0031072//GO:0051082	heat shock protein binding//unfolded protein binding	--	--	--	--	UP	3.1494	6.3571e-15	blast,frame:-2 start:765 end:199
Cluster-16493.37028	446.19	1325.73	10.54	34.39	2384	566157120	XP_002301042.2	1202	1.9e-129	AP2 domain-containing transcription factor family protein [Populus trichocarpa]>gi|118488563|gb|ABK96094.1| unknown [Populus trichocarpa]>gi|550344641|gb|EEE80315.2| AP2 domain-containing transcription factor family protein [Populus trichocarpa]	566157119	XM_002301006.2	1462	0	Populus trichocarpa AP2 domain-containing transcription factor family protein (POPTR_0002s09480g) mRNA, complete cds	K09286	EREBP	EREBP-like factor	http://www.genome.jp/dbget-bin/www_bget?ko:K09286	Q8H1E4	588	4.2e-59	Ethylene-responsive transcription factor RAP2-4 OS=Arabidopsis thaliana GN=RAP2-4 PE=1 SV=1	PF04505//PF00847	Interferon-induced transmembrane protein//AP2 domain	GO:0009607//GO:0006355	response to biotic stimulus//regulation of transcription, DNA-templated	GO:0003677//GO:0003700	DNA binding//transcription factor activity, sequence-specific DNA binding	GO:0005667//GO:0005634//GO:0016021	transcription factor complex//nucleus//integral component of membrane	--	--	UP	1.577	8.9059e-06	blast,frame:-3 start:2001 end:790
Cluster-16493.37025	970.22	2258.44	26.96	68.9	2065	566209344	XP_002322845.2	1247	9.9e-135	In2-1 family protein [Populus trichocarpa]>gi|550321110|gb|EEF04606.2| In2-1 family protein [Populus trichocarpa]	743909883	XM_011050132.1	997	0	PREDICTED: Populus euphratica glutathione S-transferase L3-like (LOC105142479), transcript variant X2, mRNA	K00799	GST, gst	glutathione S-transferase	http://www.genome.jp/dbget-bin/www_bget?ko:K00799	Q9LZ06	871	5.5e-92	Glutathione S-transferase L3 OS=Arabidopsis thaliana GN=GSTL3 PE=2 SV=1	PF13409//PF13417//PF02798	Glutathione S-transferase, N-terminal domain//Glutathione S-transferase, N-terminal domain//Glutathione S-transferase, N-terminal domain	--	--	GO:0005515	protein binding	--	--	KOG0406	Glutathione S-transferase	UP	1.2249	4.9079e-07	blast,frame:-2 start:2064 end:1228
Cluster-16493.35887	127.15	516.65	6.25	27.81	1280	743920512	XP_011004303.1	1527	2.1e-167	PREDICTED: CTP synthase-like isoform X1 [Populus euphratica]	743920511	XM_011006001.1	1188	0	PREDICTED: Populus euphratica CTP synthase-like (LOC105110828), transcript variant X1, mRNA	K01937	pyrG, CTPS	CTP synthase	http://www.genome.jp/dbget-bin/www_bget?ko:K01937	Q54V77	965	4.3e-103	CTP synthase OS=Dictyostelium discoideum GN=ctps PE=3 SV=1	PF06418	CTP synthase N-terminus	GO:0006206//GO:0006221	pyrimidine nucleobase metabolic process//pyrimidine nucleotide biosynthetic process	GO:0003883	CTP synthase activity	--	--	KOG2387	CTP synthase (UTP-ammonia lyase)	UP	2.0286	0.0045436	estscan,start:240 end:1280
Cluster-16493.39594	639.59	1305.53	5.61	12.61	5976	802558853	XP_012065862.1	7298	0	PREDICTED: proteasome-associated protein ECM29 homolog [Jatropha curcas]>gi|643736986|gb|KDP43192.1| hypothetical protein JCGZ_22744 [Jatropha curcas]	743835300	XM_011026683.1	5555	0	PREDICTED: Populus euphratica proteasome-associated protein ECM29 homolog (LOC105125990), transcript variant X1, mRNA >gnl|BL_ORD_ID|27046609 PREDICTED: Populus euphratica proteasome-associated protein ECM29 homolog (LOC105125990), transcript variant X3, mRNA	K11886	ECM29	proteasome component ECM29	http://www.genome.jp/dbget-bin/www_bget?ko:K11886	Q5VYK3	1793	2e-198	Proteasome-associated protein ECM29 homolog OS=Homo sapiens GN=ECM29 PE=1 SV=2	PF06220	U1 zinc finger	--	--	GO:0008270	zinc ion binding	--	--	KOG0915	Uncharacterized conserved protein	UP	1.0354	0.0034007	blast,frame:-2 start:5975 end:498
Cluster-16493.40409	710	2071	112.61	355.18	575	743907970	XP_011047429.1	944	3.8e-100	PREDICTED: probable aquaporin PIP1-4 [Populus euphratica]	743907969	XM_011049127.1	530	0	PREDICTED: Populus euphratica probable aquaporin PIP1-4 (LOC105141775), mRNA	K09872	PIP	aquaporin PIP	http://www.genome.jp/dbget-bin/www_bget?ko:K09872	Q06611	874	6.9e-93	Aquaporin PIP1-2 OS=Arabidopsis thaliana GN=PIP1-2 PE=1 SV=1	PF00230	Major intrinsic protein	GO:0006810	transport	GO:0005215	transporter activity	GO:0016020	membrane	--	--	UP	1.5504	6.5137e-09	estscan,start:1 end:575
Cluster-16493.26380	1071	244	85.41	21.24	888	566187073	XP_002313917.2	421	2.6e-39	hypothetical protein POPTR_0009s08970g [Populus trichocarpa]>gi|550331354|gb|EEE87872.2| hypothetical protein POPTR_0009s08970g [Populus trichocarpa]	566187072	XM_002313881.2	714	0	Populus trichocarpa hypothetical protein (POPTR_0009s08970g) mRNA, complete cds	--	--	--	--	--	--	--	--	--	--	--	--	--	--	--	--	--	--	DOWN	-2.1281	3.2669e-05	blast,frame:-2 start:848 end:471
Cluster-16493.31176	13394.5	6260.04	581.36	297.79	1415	566184073	XP_002311618.2	980	6.2e-104	photosystem I 20kD family protein [Populus trichocarpa]>gi|550333111|gb|EEE88985.2| photosystem I 20kD family protein [Populus trichocarpa]	566184072	XM_002311582.2	881	0	Populus trichocarpa photosystem I 20kD family protein (POPTR_0008s15100g) mRNA, complete cds	K02692	psaD	photosystem I subunit II	http://www.genome.jp/dbget-bin/www_bget?ko:K02692	P32869	813	2e-85	Photosystem I reaction center subunit II, chloroplastic OS=Cucumis sativus GN=psaD PE=1 SV=1	PF02531	PsaD	GO:0015979	photosynthesis	--	--	GO:0009538//GO:0009522	photosystem I reaction center//photosystem I	--	--	DOWN	-1.0915	2.4811e-22	blast,frame:-2 start:1255 end:458
Cluster-16493.25593	1497.53	533.32	61.29	23.93	1485	224131448	XP_002321087.1	1510	2.3e-165	brassinosteroid-regulated family protein [Populus trichocarpa]>gi|222861860|gb|EEE99402.1| brassinosteroid-regulated family protein [Populus trichocarpa]	156071539	AC208314.1	931	0	Populus trichocarpa clone JGIACSB17-H15, complete sequence	K08235	E2.4.1.207	xyloglucan:xyloglucosyl transferase	http://www.genome.jp/dbget-bin/www_bget?ko:K08235	P35694	1163	5.5e-126	Xyloglucan endotransglucosylase/hydrolase 2 OS=Glycine max PE=2 SV=1	PF00722//PF06955//PF16867	Glycosyl hydrolases family 16//Xyloglucan endo-transglycosylase (XET) C-terminus//Dimethlysulfonioproprionate lyase	GO:0005975//GO:0006073	carbohydrate metabolic process//cellular glucan metabolic process	GO:0004553//GO:0016762//GO:0047869	hydrolase activity, hydrolyzing O-glycosyl compounds//xyloglucan:xyloglucosyl transferase activity//dimethylpropiothetin dethiomethylase activity	GO:0005618//GO:0048046	cell wall//apoplast	--	--	DOWN	-1.4836	0.00036277	estscan,start:1278 end:336; minus strand
Cluster-16493.25596	2342.6	1056.2	103.01	50.9	1400	224131448	XP_002321087.1	1552	2.9e-170	brassinosteroid-regulated family protein [Populus trichocarpa]>gi|222861860|gb|EEE99402.1| brassinosteroid-regulated family protein [Populus trichocarpa]	566204246	XM_002321051.2	1192	0	Populus trichocarpa brassinosteroid-regulated family protein (POPTR_0014s14310g) mRNA, complete cds	K08235	E2.4.1.207	xyloglucan:xyloglucosyl transferase	http://www.genome.jp/dbget-bin/www_bget?ko:K08235	P35694	1207	4.1e-131	Xyloglucan endotransglucosylase/hydrolase 2 OS=Glycine max PE=2 SV=1	PF00722//PF06955//PF16867	Glycosyl hydrolases family 16//Xyloglucan endo-transglycosylase (XET) C-terminus//Dimethlysulfonioproprionate lyase	GO:0006073//GO:0005975	cellular glucan metabolic process//carbohydrate metabolic process	GO:0047869//GO:0016762//GO:0004553	dimethylpropiothetin dethiomethylase activity//xyloglucan:xyloglucosyl transferase activity//hydrolase activity, hydrolyzing O-glycosyl compounds	GO:0048046//GO:0005618	apoplast//cell wall	--	--	DOWN	-1.1433	0.00042021	blast,frame:-2 start:1255 end:386
Cluster-16493.24426	651	1318	16.67	37.06	2219	224092613	XP_002309681.1	2966	0	hypothetical protein POPTR_0006s28110g [Populus trichocarpa]>gi|222855657|gb|EEE93204.1| hypothetical protein POPTR_0006s28110g [Populus trichocarpa]	566178545	XM_002309645.2	2001	0	Populus trichocarpa hypothetical protein (POPTR_0006s28110g) mRNA, complete cds	K03260	EIF4G	translation initiation factor 4G	http://www.genome.jp/dbget-bin/www_bget?ko:K03260	Q84PB3	1882	3.5e-209	Eukaryotic translation initiation factor isoform 4G-1 OS=Oryza sativa subsp. japonica GN=Os04g0499300 PE=2 SV=2	PF02854	MIF4G domain	GO:0009615//GO:0046740//GO:0016070	response to virus//transport of virus in host, cell to cell//RNA metabolic process	GO:0005515//GO:0003723//GO:0003677	protein binding//RNA binding//DNA binding	--	--	KOG0401	Translation initiation factor 4F, ribosome/mRNA-bridging subunit (eIF-4G)	UP	1.0236	0.0035642	estscan,start:146 end:2219
Cluster-16493.34206	2480.8	718.65	101.03	32.09	1491	566256019	XP_006388011.1	1948	3.7e-216	hypothetical protein POPTR_0403s00200g [Populus trichocarpa]>gi|550309225|gb|ERP46925.1| hypothetical protein POPTR_0403s00200g [Populus trichocarpa]	566256018	XM_006387949.1	1195	0	Populus trichocarpa hypothetical protein (POPTR_0403s00200g) mRNA, complete cds	--	--	--	--	Q9SD53	375	1.3e-34	UPF0481 protein At3g47200 OS=Arabidopsis thaliana GN=At3g47200 PE=2 SV=1	--	--	--	--	--	--	--	--	--	--	DOWN	-1.7815	2.0262e-09	blast,frame:2 start:104 end:1459
Cluster-16493.34204	3997.55	1178.98	121.79	39.43	1906	566256019	XP_006388011.1	2068	5.8e-230	hypothetical protein POPTR_0403s00200g [Populus trichocarpa]>gi|550309225|gb|ERP46925.1| hypothetical protein POPTR_0403s00200g [Populus trichocarpa]	566256018	XM_006387949.1	1665	0	Populus trichocarpa hypothetical protein (POPTR_0403s00200g) mRNA, complete cds	--	--	--	--	Q9SD53	337	4.3e-30	UPF0481 protein At3g47200 OS=Arabidopsis thaliana GN=At3g47200 PE=2 SV=1	--	--	--	--	--	--	--	--	--	--	DOWN	-1.7556	4.9402e-15	blast,frame:1 start:103 end:1488
Cluster-16493.34208	1248.69	2774.64	20.65	50.44	3294	566176379	XP_006381615.1	3792	0	subtilase family protein [Populus trichocarpa]>gi|550336323|gb|ERP59412.1| subtilase family protein [Populus trichocarpa]	566176378	XM_006381553.1	2608	0	Populus trichocarpa subtilase family protein (POPTR_0006s14340g) mRNA, complete cds	--	--	--	--	O65351	2121	1e-236	Subtilisin-like protease SBT1.7 OS=Arabidopsis thaliana GN=SBT1.7 PE=1 SV=1	PF00082	Subtilase family	GO:0006508	proteolysis	GO:0004252	serine-type endopeptidase activity	--	--	--	--	UP	1.1578	5.0848e-08	blast,frame:-3 start:2980 end:584
Cluster-16493.39957	1603.69	688.26	69.61	32.74	1415	566150423	XP_002298290.2	1373	1.7e-149	hypothetical protein POPTR_0001s22800g [Populus trichocarpa]>gi|550347924|gb|EEE83095.2| hypothetical protein POPTR_0001s22800g [Populus trichocarpa]	566150422	XM_002298254.2	1276	0	Populus trichocarpa hypothetical protein (POPTR_0001s22800g) mRNA, complete cds	K07199	PRKAB	5'-AMP-activated protein kinase, regulatory beta subunit	http://www.genome.jp/dbget-bin/www_bget?ko:K07199	Q84VQ1	847	2.3e-89	SNF1-related protein kinase regulatory subunit beta-1 OS=Arabidopsis thaliana GN=KINB1 PE=1 SV=1	PF04739	5'-AMP-activated protein kinase beta subunit, interaction domain	--	--	GO:0005515	protein binding	--	--	KOG1616	Protein involved in Snf1 protein kinase complex assembly	DOWN	-1.2144	0.0038422	blast,frame:-3 start:1113 end:211
Cluster-16493.49887	481	1233	9.44	26.59	2817	566173488	XP_002307783.2	3777	0	hypothetical protein POPTR_0005s27150g [Populus trichocarpa]>gi|550339837|gb|EEE94779.2| hypothetical protein POPTR_0005s27150g [Populus trichocarpa]	743895944	XM_011042949.1	2644	0	PREDICTED: Populus euphratica pre-rRNA-processing protein TSR1 homolog (LOC105137255), mRNA	K14799	TSR1	pre-rRNA-processing protein TSR1	http://www.genome.jp/dbget-bin/www_bget?ko:K14799	Q5SWD9	1119	1.3e-120	Pre-rRNA-processing protein TSR1 homolog OS=Mus musculus GN=Tsr1 PE=2 SV=1	PF00392//PF08142	Bacterial regulatory proteins, gntR family//AARP2CN (NUC121) domain	GO:0006355//GO:0042254	regulation of transcription, DNA-templated//ribosome biogenesis	GO:0003700	transcription factor activity, sequence-specific DNA binding	GO:0005634//GO:0005667	nucleus//transcription factor complex	KOG1980	Uncharacterized conserved protein	UP	1.364	0.0002031	blast,frame:-1 start:2817 end:349
Cluster-16493.16310	353	2741	21.16	179.71	1096	224138858	XP_002322919.1	387	2.8e-35	hypothetical protein POPTR_0016s10420g [Populus trichocarpa]>gi|222867549|gb|EEF04680.1| hypothetical protein POPTR_0016s10420g [Populus trichocarpa]	566209597	XM_002322883.2	829	0	Populus trichocarpa hypothetical protein (POPTR_0016s10420g) mRNA, complete cds	--	--	--	--	--	--	--	--	--	--	--	--	--	--	--	--	--	--	UP	2.9629	3.8062e-25	blast,frame:1 start:295 end:621
Cluster-16493.28547	1925	699	192.7	76.18	760	566179773	XP_002310572.2	810	1.7e-84	hypothetical protein POPTR_0007s05660g [Populus trichocarpa]>gi|550334202|gb|EEE91022.2| hypothetical protein POPTR_0007s05660g [Populus trichocarpa]	566179772	XM_002310536.2	615	0	Populus trichocarpa hypothetical protein (POPTR_0007s05660g) mRNA, complete cds	--	--	--	--	--	--	--	--	PF01477	PLAT/LH2 domain	--	--	GO:0005515	protein binding	--	--	--	--	DOWN	-1.4556	3.3884e-05	blast,frame:1 start:1 end:570
Cluster-16493.28542	1103.37	391.73	61.92	24.06	1153	743865231	XP_011032124.1	1197	3.5e-129	PREDICTED: uncharacterized protein LOC105131053 [Populus euphratica]	743865230	XM_011033822.1	1024	0	PREDICTED: Populus euphratica uncharacterized LOC105131053 (LOC105131053), mRNA	--	--	--	--	Q5ZM74	138	3.1e-07	RING finger protein 141 OS=Gallus gallus GN=RNF141 PE=2 SV=1	PF14634//PF12678//PF12861//PF16685//PF13639//PF00097//PF03854	zinc-RING finger domain//RING-H2 zinc finger//Anaphase-promoting complex subunit 11 RING-H2 finger//zinc RING finger of MSL2//Ring finger domain//Zinc finger, C3HC4 type (RING finger)//P-11 zinc finger	GO:0016567	protein ubiquitination	GO:0003723//GO:0046872//GO:0004842//GO:0005515//GO:0061630//GO:0008270	RNA binding//metal ion binding//ubiquitin-protein transferase activity//protein binding//ubiquitin protein ligase activity//zinc ion binding	GO:0005680	anaphase-promoting complex	--	--	DOWN	-1.488	0.004367	blast,frame:-3 start:983 end:240
Cluster-16493.33682	1838	696	175.59	72.43	784	566200751	XP_006376291.1	504	5.4e-49	hypothetical protein POPTR_0013s11710g [Populus trichocarpa]>gi|550325567|gb|ERP54088.1| hypothetical protein POPTR_0013s11710g [Populus trichocarpa]	566200750	XM_006376229.1	559	0	Populus trichocarpa hypothetical protein (POPTR_0013s11710g) mRNA, complete cds	--	--	--	--	Q9MAP5	149	1.1e-08	Subtilisin-like protease SBT3.3 OS=Arabidopsis thaliana GN=SBT3.3 PE=2 SV=1	--	--	--	--	--	--	--	--	--	--	DOWN	-1.395	0.0001327	blast,frame:-1 start:697 end:284
Cluster-16493.33680	2822.2	967.59	192.36	72.07	995	224111470	XP_002315866.1	887	2.7e-93	hypothetical protein POPTR_0010s11910g [Populus trichocarpa]>gi|222864906|gb|EEF02037.1| hypothetical protein POPTR_0010s11910g [Populus trichocarpa]	566190355	XM_002315830.2	884	0	Populus trichocarpa hypothetical protein (POPTR_0010s11910g) mRNA, complete cds	--	--	--	--	B6TYV8	504	9.6e-50	Cell number regulator 2 OS=Zea mays GN=CNR2 PE=2 SV=1	--	--	--	--	--	--	--	--	--	--	DOWN	-1.5384	1.9414e-08	blast,frame:-2 start:859 end:269
Cluster-16493.29629	3076	878	89.38	28.01	1986	743928723	XP_011008573.1	2497	1.1e-279	PREDICTED: metal transporter Nramp3-like [Populus euphratica]	743928722	XM_011010271.1	1695	0	PREDICTED: Populus euphratica metal transporter Nramp3-like (LOC105113910), mRNA	K12347	SLC11A, NRAMP	natural resistance-associated macrophage protein	http://www.genome.jp/dbget-bin/www_bget?ko:K12347	Q9SNV9	2048	1.8e-228	Metal transporter Nramp3 OS=Arabidopsis thaliana GN=NRAMP3 PE=2 SV=2	PF01566	Natural resistance-associated macrophage protein	GO:0006810	transport	GO:0005215	transporter activity	GO:0016020	membrane	KOG1291	Mn2+ and Fe2+ transporters of the NRAMP family	DOWN	-1.8028	5.6811e-12	blast,frame:1 start:208 end:1770
Cluster-16493.31866	5252.11	517.45	516.48	55.41	769	566172544	XP_006383629.1	452	5.7e-43	hypothetical protein POPTR_0005s21570g [Populus trichocarpa]>gi|550339462|gb|ERP61426.1| hypothetical protein POPTR_0005s21570g [Populus trichocarpa]	566172543	XM_006383567.1	498	0	Populus trichocarpa hypothetical protein (POPTR_0005s21570g) mRNA, complete cds	--	--	--	--	P37219	185	7.3e-13	Abscisic stress-ripening protein 2 OS=Solanum lycopersicum GN=ASR2 PE=4 SV=1	PF02496	ABA/WDS induced protein	GO:0006950	response to stress	--	--	--	--	--	--	DOWN	-3.3375	1.423e-45	blast,frame:2 start:23 end:556
Cluster-16493.26023	1858	4291	14.32	36.41	6769	743886759	XP_011037935.1	9123	0	PREDICTED: callose synthase 3 [Populus euphratica]>gi|743886763|ref|XP_011037936.1| PREDICTED: callose synthase 3 [Populus euphratica]	743886762	XM_011039634.1	4916	0	PREDICTED: Populus euphratica callose synthase 3 (LOC105134984), transcript variant X2, mRNA	K11000	CALS	callose synthase	http://www.genome.jp/dbget-bin/www_bget?ko:K11000	Q9LXT9	8221	0	Callose synthase 3 OS=Arabidopsis thaliana GN=CALS3 PE=2 SV=3	PF02364	1,3-beta-glucan synthase component	GO:0005985//GO:0006075//GO:0005982	sucrose metabolic process//(1->3)-beta-D-glucan biosynthetic process//starch metabolic process	GO:0003843	1,3-beta-D-glucan synthase activity	GO:0000148//GO:0016020	1,3-beta-D-glucan synthase complex//membrane	--	--	UP	1.2135	1.8443e-13	blast,frame:-3 start:6596 end:696
Cluster-16493.5075	362	926	13.17	36.96	1638	566152625	XP_002298615.2	2063	1.9e-229	hypothetical protein POPTR_0001s33970g [Populus trichocarpa]>gi|550348806|gb|EEE83420.2| hypothetical protein POPTR_0001s33970g [Populus trichocarpa]	566152624	XM_002298579.2	1494	0	Populus trichocarpa hypothetical protein (POPTR_0001s33970g) mRNA, complete cds	--	--	--	--	Q67ZU1	1344	6.2e-147	Triacylglycerol lipase 2 OS=Arabidopsis thaliana GN=LIP2 PE=2 SV=1	PF04602//PF04083	Mycobacterial cell wall arabinan synthesis protein//Partial alpha/beta-hydrolase lipase region	GO:0006629//GO:0071766	lipid metabolic process//Actinobacterium-type cell wall biogenesis	GO:0052636	arabinosyltransferase activity	--	--	KOG2624	Triglyceride lipase-cholesterol esterase	UP	1.361	0.0026132	blast,frame:1 start:232 end:1452
Cluster-16493.45045	513.61	1148.61	16.09	39.49	1861	743932942	XP_011010772.1	2167	1.9e-241	PREDICTED: elongation factor Tu, mitochondrial-like [Populus euphratica]	743932941	XM_011012470.1	1627	0	PREDICTED: Populus euphratica elongation factor Tu, mitochondrial-like (LOC105115557), mRNA	K02358	tuf, TUFM	elongation factor Tu	http://www.genome.jp/dbget-bin/www_bget?ko:K02358	Q9ZT91	1945	1.4e-216	Elongation factor Tu, mitochondrial OS=Arabidopsis thaliana GN=TUFA PE=1 SV=1	PF03144//PF01926	Elongation factor Tu domain 2//50S ribosome-binding GTPase	--	--	GO:0005525	GTP binding	--	--	KOG0460	Mitochondrial translation elongation factor Tu	UP	1.1671	0.0025221	blast,frame:2 start:50 end:1462
Cluster-16493.35396	1435.35	443.91	119.99	40.48	859	743920948	XP_011004530.1	462	4.4e-44	PREDICTED: uncharacterized protein LOC105111002 [Populus euphratica]	166157595	AC216943.1	490	0	Populus trichocarpa clone POP051-N24, complete sequence	--	--	--	--	--	--	--	--	--	--	--	--	--	--	--	--	--	--	DOWN	-1.6871	6.1897e-05	blast,frame:-2 start:858 end:475
Cluster-16493.42553	859	1993	26.4	67.22	1892	224104629	XP_002313505.1	1982	5.4e-220	seed maturation protein PM37 [Populus trichocarpa]>gi|222849913|gb|EEE87460.1| seed maturation protein PM37 [Populus trichocarpa]	566185873	XM_002313469.2	1596	0	Populus trichocarpa seed maturation protein PM37 (POPTR_0009s02100g) mRNA, complete cds	K09503	DNAJA2	DnaJ homolog subfamily A member 2	http://www.genome.jp/dbget-bin/www_bget?ko:K09503	Q04960	1716	5.3e-190	DnaJ protein homolog OS=Cucumis sativus GN=DNAJ1 PE=2 SV=1	PF01243//PF00684//PF01155	Pyridoxamine 5'-phosphate oxidase//DnaJ central domain//Hydrogenase/urease nickel incorporation, metallochaperone, hypA	GO:0009651//GO:0006464//GO:0006260//GO:0055114//GO:0009408//GO:0008615//GO:0006457//GO:0043462	response to salt stress//cellular protein modification process//DNA replication//oxidation-reduction process//response to heat//pyridoxine biosynthetic process//protein folding//regulation of ATPase activity	GO:0046872//GO:0031072//GO:0051082//GO:0004733//GO:0010181//GO:0005524//GO:0016151	metal ion binding//heat shock protein binding//unfolded protein binding//pyridoxamine-phosphate oxidase activity//FMN binding//ATP binding//nickel cation binding	GO:0005618//GO:0005730//GO:0005886//GO:0005737	cell wall//nucleolus//plasma membrane//cytoplasm	KOG0712	Molecular chaperone (DnaJ superfamily)	UP	1.2202	3.7159e-06	blast,frame:2 start:191 end:1474
Cluster-16493.27238	1205	2437	208.93	456.12	548	224078196	XP_002305502.1	426	4.2e-40	cold-shock DNA-binding family protein [Populus trichocarpa]>gi|222848466|gb|EEE86013.1| cold-shock DNA-binding family protein [Populus trichocarpa]	566167124	XM_002305466.2	419	0	Populus trichocarpa cold-shock DNA-binding family protein (POPTR_0004s17840g) mRNA, complete cds	--	--	--	--	P27484	300	2.4e-26	Glycine-rich protein 2 OS=Nicotiana sylvestris GN=GRP-2 PE=2 SV=1	PF00313	'Cold-shock' DNA-binding domain	GO:0006355	regulation of transcription, DNA-templated	GO:0003677//GO:0046872//GO:0008270	DNA binding//metal ion binding//zinc ion binding	--	--	KOG3070	Predicted RNA-binding protein containing PIN domain and invovled in translation or RNA processing	UP	1.022	7.1203e-06	blast,frame:-2 start:499 end:56
Cluster-16493.18580	795.07	1681.47	15.75	36.6	2793	566189939	XP_002315756.2	3818	0	hypothetical protein POPTR_0010s09350g [Populus trichocarpa]>gi|550329438|gb|EEF01927.2| hypothetical protein POPTR_0010s09350g [Populus trichocarpa]	566189938	XM_002315720.2	2618	0	Populus trichocarpa hypothetical protein (POPTR_0010s09350g) mRNA, complete cds	--	--	--	--	F4JIF5	1379	9.3e-151	Protein tesmin/TSO1-like CXC 2 OS=Arabidopsis thaliana GN=TCX2 PE=1 SV=1	--	--	--	--	--	--	--	--	KOG1171	Metallothionein-like protein	UP	1.0865	0.00020999	blast,frame:-3 start:2584 end:317
Cluster-16493.32392	316	860	32.81	97.18	742	566147088	XP_002299092.2	857	6e-90	pyruvate kinase family protein [Populus trichocarpa]>gi|550346457|gb|EEE83897.2| pyruvate kinase family protein [Populus trichocarpa]	743909347	XM_011049851.1	626	0	PREDICTED: Populus euphratica pyruvate kinase, cytosolic isozyme-like (LOC105142288), mRNA	K00873	PK, pyk	pyruvate kinase	http://www.genome.jp/dbget-bin/www_bget?ko:K00873	O65595	727	9.9e-76	Probable pyruvate kinase, cytosolic isozyme OS=Arabidopsis thaliana GN=At4g26390 PE=3 SV=1	PF00224	Pyruvate kinase, barrel domain	GO:0006096//GO:0015976//GO:0006094//GO:0006144	glycolytic process//carbon utilization//gluconeogenesis//purine nucleobase metabolic process	GO:0000287//GO:0030955//GO:0004743	magnesium ion binding//potassium ion binding//pyruvate kinase activity	--	--	KOG2323	Pyruvate kinase	UP	1.4504	0.0024027	estscan,start:543 end:1; minus strand
Cluster-16493.19344	541	26	26.74	1.41	1274	566242067	XP_002326036.2	1827	3.4e-202	hypothetical protein POPTR_0019s12290g [Populus trichocarpa]>gi|550317347|gb|EEF00418.2| hypothetical protein POPTR_0019s12290g [Populus trichocarpa]	566242066	XM_002326000.2	1173	0	Populus trichocarpa hypothetical protein (POPTR_0019s12290g) mRNA, complete cds	--	--	--	--	B6VJS4	1328	3.5e-145	Trans-resveratrol di-O-methyltransferase OS=Vitis vinifera GN=ROMT PE=1 SV=2	PF00891//PF08241//PF05891//PF05175//PF08064//PF08100//PF09339	O-methyltransferase//Methyltransferase domain//AdoMet dependent proline di-methyltransferase//Methyltransferase small domain//UME (NUC010) domain//Dimerisation domain//IclR helix-turn-helix domain	GO:0032259//GO:0016310//GO:0006355//GO:0009069//GO:0006480//GO:0008152	methylation//phosphorylation//regulation of transcription, DNA-templated//serine family amino acid metabolic process//N-terminal protein amino acid methylation//metabolic process	GO:0004674//GO:0046983//GO:0008171//GO:0003677//GO:0008168	protein serine/threonine kinase activity//protein dimerization activity//O-methyltransferase activity//DNA binding//methyltransferase activity	--	--	--	--	DOWN	-4.3731	1.8372e-05	blast,frame:2 start:17 end:1093
Cluster-16493.34723	1009.28	2215.5	11.12	26.86	4813	743804776	XP_011017445.1	6976	0	PREDICTED: CCR4-NOT transcription complex subunit 1-like [Populus euphratica]>gi|743804780|ref|XP_011017447.1| PREDICTED: CCR4-NOT transcription complex subunit 1-like [Populus euphratica]	743804779	XM_011019145.1	4388	0	PREDICTED: Populus euphratica CCR4-NOT transcription complex subunit 1-like (LOC105120772), transcript variant X2, mRNA	K12604	CNOT1, NOT1	CCR4-NOT transcription complex subunit 1	http://www.genome.jp/dbget-bin/www_bget?ko:K12604	A5YKK6	1483	1.4e-162	CCR4-NOT transcription complex subunit 1 OS=Homo sapiens GN=CNOT1 PE=1 SV=2	--	--	--	--	--	--	--	--	KOG1831	Negative regulator of transcription	UP	1.1402	3.1324e-06	blast,frame:3 start:138 end:266|blast,frame:1 start:1 end:4575|blast,frame:2 start:1844 end:2164
Cluster-16493.38728	1038.55	2411.54	36.72	93.55	1678	743783967	XP_011021135.1	2374	1.7e-265	PREDICTED: heat shock protein 83-like [Populus euphratica]	743783966	XM_011022833.1	1586	0	PREDICTED: Populus euphratica heat shock protein 83-like (LOC105123301), mRNA	K09487	HSP90B, TRA1	heat shock protein 90kDa beta	http://www.genome.jp/dbget-bin/www_bget?ko:K09487	Q22235	949	4.1e-101	Endoplasmin homolog OS=Caenorhabditis elegans GN=enpl-1 PE=3 SV=1	PF00183	Hsp90 protein	GO:0006950//GO:0006457	response to stress//protein folding	GO:0051082//GO:0005524	unfolded protein binding//ATP binding	--	--	KOG0020	Endoplasmic reticulum glucose-regulated protein (GRP94/endoplasmin), HSP90 family	UP	1.2213	1.7202e-07	estscan,start:270 end:1678
Cluster-16493.31720	45	355	5.49	47.03	670	743915882	XP_011001904.1	207	1.3e-14	PREDICTED: glutamate synthase [NADH], amyloplastic-like isoform X2 [Populus euphratica]	164663924	AC216600.1	535	0	Populus trichocarpa clone POP074-D07, complete sequence	--	--	--	--	--	--	--	--	--	--	--	--	--	--	--	--	--	--	UP	2.9858	0.0037768	estscan,start:360 end:670
Cluster-16493.26859	729.59	192.62	51.05	14.72	976	224066755	XP_002302199.1	818	2.6e-85	thioredoxin m family protein [Populus trichocarpa]>gi|222843925|gb|EEE81472.1| thioredoxin m family protein [Populus trichocarpa]	224066754	XM_002302163.1	734	0	Populus trichocarpa thioredoxin m family protein (POPTR_0002s07390g) mRNA, complete cds	K03671	trxA	thioredoxin 1	http://www.genome.jp/dbget-bin/www_bget?ko:K03671	P48384	468	1.4e-45	Thioredoxin M-type, chloroplastic OS=Pisum sativum PE=2 SV=1	PF08534//PF00085//PF00578	Redoxin//Thioredoxin//AhpC/TSA family	GO:0006118//GO:0055114//GO:0045454//GO:0006662	obsolete electron transport//oxidation-reduction process//cell redox homeostasis//glycerol ether metabolic process	GO:0015035//GO:0016491//GO:0016209//GO:0009055	protein disulfide oxidoreductase activity//oxidoreductase activity//antioxidant activity//electron carrier activity	--	--	--	--	DOWN	-1.9154	0.0047547	blast,frame:3 start:156 end:755
Cluster-16493.32404	3226.8	1465.67	85.45	42.62	2154	566155654	XP_002300654.2	2083	1.2e-231	hypothetical protein POPTR_0002s01260g [Populus trichocarpa]>gi|550344040|gb|EEE79927.2| hypothetical protein POPTR_0002s01260g [Populus trichocarpa]	566173481	XM_002307743.2	1870	0	Populus trichocarpa hypothetical protein (POPTR_0005s27110g) mRNA, complete cds	--	--	--	--	--	--	--	--	--	--	--	--	--	--	--	--	--	--	DOWN	-1.1326	1.4607e-05	blast,frame:-1 start:1920 end:607
Cluster-16493.32409	2625	1002	68.04	28.52	2195	118489580	ABK96592.1	659	1.6e-66	unknown [Populus trichocarpa x Populus deltoides]	566176842	XM_006381719.1	804	0	Populus trichocarpa hypothetical protein (POPTR_0006s17950g) mRNA, complete cds	--	--	--	--	--	--	--	--	PF00498	FHA domain	--	--	GO:0005515	protein binding	--	--	--	--	DOWN	-1.3835	1.6617e-06	blast,frame:2 start:92 end:679
Cluster-16493.46597	734.35	1571.38	9.9	23.3	3981	743883576	XP_011037060.1	6035	0	PREDICTED: probable isoleucine--tRNA ligase, cytoplasmic isoform X2 [Populus euphratica]	743883575	XM_011038758.1	3734	0	PREDICTED: Populus euphratica probable isoleucine--tRNA ligase, cytoplasmic (LOC105134372), transcript variant X2, mRNA	K01870	IARS, ileS	isoleucyl-tRNA synthetase	http://www.genome.jp/dbget-bin/www_bget?ko:K01870	F4JLM5	4933	0	Isoleucine--tRNA ligase, cytoplasmic OS=Arabidopsis thaliana GN=At4g10320 PE=2 SV=1	PF09334//PF00133//PF08264	tRNA synthetases class I (M)//tRNA synthetases class I (I, L, M and V)//Anticodon-binding domain of tRNA	GO:0006418	tRNA aminoacylation for protein translation	GO:0000166//GO:0005524//GO:0004812	nucleotide binding//ATP binding//aminoacyl-tRNA ligase activity	--	--	KOG0434	Isoleucyl-tRNA synthetase	UP	1.1034	0.00033215	blast,frame:3 start:93 end:3653
Cluster-16493.6182	4.41	265.03	0.27	18.08	1063	566156895	XP_002302230.2	877	4.1e-92	hypothetical protein POPTR_0002s08270g [Populus trichocarpa]>gi|550344546|gb|EEE81503.2| hypothetical protein POPTR_0002s08270g [Populus trichocarpa]	566156894	XM_002302194.2	1000	0	Populus trichocarpa hypothetical protein (POPTR_0002s08270g) mRNA, complete cds	K14492	ARR-A	two-component response regulator ARR-A family	http://www.genome.jp/dbget-bin/www_bget?ko:K14492	O80366	424	1.9e-40	Two-component response regulator ARR9 OS=Arabidopsis thaliana GN=ARR9 PE=1 SV=1	PF00072	Response regulator receiver domain	GO:0000160	phosphorelay signal transduction system	--	--	--	--	--	--	UP	5.9152	0.0033633	estscan,start:923 end:192; minus strand
Cluster-16493.55843	369.92	1004.86	4.43	13.24	4450	743831862	XP_011024135.1	3740	0	PREDICTED: nuclear pore complex protein NUP1-like isoform X1 [Populus euphratica]	743831865	XR_842235.1	3530	0	PREDICTED: Populus euphratica nuclear pore complex protein NUP1-like (LOC105125410), transcript variant X2, misc_RNA	--	--	--	--	Q9CAF4	931	1.3e-98	Nuclear pore complex protein NUP1 OS=Arabidopsis thaliana GN=NUP1 PE=1 SV=1	PF02159//PF09085	Oestrogen receptor//Adhesion molecule, immunoglobulin-like	GO:0007155//GO:0006355//GO:0007165//GO:0043401	cell adhesion//regulation of transcription, DNA-templated//signal transduction//steroid hormone mediated signaling pathway	GO:0003677//GO:0030284//GO:0005496	DNA binding//estrogen receptor activity//steroid binding	GO:0016020//GO:0005634	membrane//nucleus	--	--	UP	1.4476	0.00066612	blast,frame:1 start:97 end:3999
Cluster-16493.16920	615.66	136.52	41.23	9.99	1008	743866252	XP_011032410.1	894	4.1e-94	PREDICTED: light-inducible protein CPRF2 [Populus euphratica]	566169646	XM_006382729.1	780	0	Populus trichocarpa bZIP transcription factor family protein (POPTR_0005s05470g) mRNA, complete cds	--	--	--	--	Q99090	518	2.3e-51	Light-inducible protein CPRF2 OS=Petroselinum crispum GN=CPRF2 PE=2 SV=2	PF04871//PF04977//PF01166//PF07716//PF05837//PF00170	Uso1 / p115 like vesicle tethering protein, C terminal region//Septum formation initiator//TSC-22/dip/bun family//Basic region leucine zipper//Centromere protein H (CENP-H)//bZIP transcription factor	GO:0006886//GO:0007049//GO:0015031//GO:0006355//GO:0051382	intracellular protein transport//cell cycle//protein transport//regulation of transcription, DNA-templated//kinetochore assembly	GO:0003700//GO:0008565//GO:0043565	transcription factor activity, sequence-specific DNA binding//protein transporter activity//sequence-specific DNA binding	GO:0016020//GO:0000776//GO:0005737//GO:0005667	membrane//kinetochore//cytoplasm//transcription factor complex	--	--	DOWN	-2.1671	0.0045427	blast,frame:-3 start:895 end:272
Cluster-16493.46025	285	797	12.26	37.59	1425	743878981	XP_011035791.1	1738	8e-192	PREDICTED: NAC domain-containing protein 100-like [Populus euphratica]	743878980	XM_011037489.1	1262	0	PREDICTED: Populus euphratica NAC domain-containing protein 100-like (LOC105133469), mRNA	--	--	--	--	Q9FLJ2	999	5.5e-107	NAC domain-containing protein 100 OS=Arabidopsis thaliana GN=NAC100 PE=2 SV=1	PF02365	No apical meristem (NAM) protein	GO:0006355	regulation of transcription, DNA-templated	GO:0003677	DNA binding	--	--	--	--	UP	1.4896	0.0032653	blast,frame:-3 start:1234 end:65
Cluster-16493.30357	2055	857	374.41	168.37	534	566255262	XP_006387741.1	248	1.8e-19	hypothetical protein POPTR_0626s00200g [Populus trichocarpa]>gi|550308313|gb|ERP46655.1| hypothetical protein POPTR_0626s00200g [Populus trichocarpa]	566255261	XM_006387679.1	451	0	Populus trichocarpa hypothetical protein (POPTR_0626s00200g) mRNA, complete cds	--	--	--	--	--	--	--	--	--	--	--	--	--	--	--	--	--	--	DOWN	-1.2558	0.00028387	blast,frame:2 start:44 end:340
Cluster-16493.31083	2050.55	885.76	117.97	55.76	1131	566167477	XP_006384665.1	361	3e-32	phytosulfokines 6 precursor family protein [Populus trichocarpa]>gi|118482092|gb|ABK92977.1| unknown [Populus trichocarpa]>gi|550341433|gb|ERP62462.1| phytosulfokines 6 precursor family protein [Populus trichocarpa]	566167476	XM_006384603.1	717	0	Populus trichocarpa phytosulfokines 6 precursor family protein (POPTR_0004s19970g) mRNA, complete cds	--	--	--	--	Q8LA14	159	1.1e-09	Putative phytosulfokines 6 OS=Arabidopsis thaliana GN=PSK6 PE=2 SV=2	PF06404//PF07648//PF05405	Phytosulfokine precursor protein (PSK)//Kazal-type serine protease inhibitor domain//Mitochondrial ATP synthase B chain precursor (ATP-synt_B)	GO:0015986//GO:0008283//GO:0007165//GO:0015992//GO:0040007	ATP synthesis coupled proton transport//cell proliferation//signal transduction//proton transport//growth	GO:0015078//GO:0005515//GO:0008083	hydrogen ion transmembrane transporter activity//protein binding//growth factor activity	GO:0005576	extracellular region	--	--	DOWN	-1.2051	0.0005848	blast,frame:-1 start:1059 end:760
Cluster-16493.31082	1115.7	238.31	36.83	8.63	1779	566210953	XP_006372550.1	1879	4.4e-208	aspartyl protease family protein [Populus trichocarpa]>gi|550319179|gb|ERP50347.1| aspartyl protease family protein [Populus trichocarpa]	88900536	AC182701.2	1679	0	Populus trichocarpa clone Pop1-74K8, complete sequence	--	--	--	--	Q9LZL3	570	3.8e-57	Aspartic proteinase PCS1 OS=Arabidopsis thaliana GN=PCS1 PE=2 SV=1	PF00026	Eukaryotic aspartyl protease	GO:0006508	proteolysis	GO:0004190	aspartic-type endopeptidase activity	--	--	--	--	DOWN	-2.2211	9.1386e-06	blast,frame:-2 start:1778 end:324
Cluster-16493.37646	94.75	558.57	1.18	7.66	4287	566156972	XP_006386378.1	5414	0	hypothetical protein POPTR_0002s08690g [Populus trichocarpa]>gi|550344578|gb|ERP64175.1| hypothetical protein POPTR_0002s08690g [Populus trichocarpa]	566156971	XM_006386316.1	3642	0	Populus trichocarpa hypothetical protein (POPTR_0002s08690g) mRNA, complete cds	K18758	DIS3L2	DIS3-like exonuclease 2	http://www.genome.jp/dbget-bin/www_bget?ko:K18758	P0DM58	2763	4.7e-311	DIS3-like exonuclease 2 OS=Arabidopsis thaliana GN=SOV PE=1 SV=1	--	--	--	--	--	--	--	--	KOG2102	Exosomal 3'-5' exoribonuclease complex, subunit Rrp44/Dis3	UP	2.5655	0.00027582	estscan,start:471 end:3734
Cluster-16493.37648	668	2351	24.99	96.48	1600	224140653	XP_002323696.1	1985	2e-220	phosphoglycerate mutase family protein [Populus trichocarpa]>gi|222868326|gb|EEF05457.1| phosphoglycerate mutase family protein [Populus trichocarpa]	566210360	XM_002323660.2	1520	0	Populus trichocarpa phosphoglycerate mutase family protein (POPTR_0016s14950g) mRNA, complete cds	K15633	gpmI	2,3-bisphosphoglycerate-independent phosphoglycerate mutase	http://www.genome.jp/dbget-bin/www_bget?ko:K15633	P35493	1862	5.2e-207	2,3-bisphosphoglycerate-independent phosphoglycerate mutase OS=Ricinus communis PE=1 SV=2	PF01676//PF06415//PF01663	Metalloenzyme superfamily//BPG-independent PGAM N-terminus (iPGM_N)//Type I phosphodiesterase / nucleotide pyrophosphatase	GO:0046686//GO:0006007//GO:0009409//GO:0006094//GO:0006096	response to cadmium ion//glucose catabolic process//response to cold//gluconeogenesis//glycolytic process	GO:0030145//GO:0004619//GO:0003824//GO:0046872	manganese ion binding//phosphoglycerate mutase activity//catalytic activity//metal ion binding	GO:0005737//GO:0005886//GO:0005829//GO:0005740//GO:0048046//GO:0009507	cytoplasm//plasma membrane//cytosol//mitochondrial envelope//apoplast//chloroplast	KOG4513	Phosphoglycerate mutase	UP	1.8213	1.5127e-12	estscan,start:1600 end:318; minus strand
Cluster-16493.5814	52	434	3.89	35.48	929	566163063	XP_002304741.2	714	2.9e-73	hypothetical protein POPTR_0003s16750g [Populus trichocarpa]>gi|550343337|gb|EEE79720.2| hypothetical protein POPTR_0003s16750g [Populus trichocarpa]	743819088	XM_011022493.1	696	0	PREDICTED: Populus euphratica probable WRKY transcription factor 75 (LOC105123036), mRNA	--	--	--	--	Q9FYA2	424	1.7e-40	Probable WRKY transcription factor 75 OS=Arabidopsis thaliana GN=WRKY75 PE=2 SV=1	PF03106	WRKY DNA -binding domain	GO:0006355	regulation of transcription, DNA-templated	GO:0043565//GO:0003700	sequence-specific DNA binding//transcription factor activity, sequence-specific DNA binding	GO:0005667	transcription factor complex	--	--	UP	3.0671	0.00061364	blast,frame:-2 start:835 end:245
Cluster-16493.28149	4401	2140	447.69	236.97	752	224093408	XP_002309915.1	752	9e-78	hypothetical protein POPTR_0007s04160g [Populus trichocarpa]>gi|222852818|gb|EEE90365.1| hypothetical protein POPTR_0007s04160g [Populus trichocarpa]	566179533	XM_002309879.2	658	0	Populus trichocarpa hypothetical protein (POPTR_0007s04160g) mRNA, complete cds	K02701	psaN	photosystem I subunit PsaN	http://www.genome.jp/dbget-bin/www_bget?ko:K02701	P49107	538	8.3e-54	Photosystem I reaction center subunit N, chloroplastic OS=Arabidopsis thaliana GN=PSAN PE=1 SV=2	PF05479//PF05757	Photosystem I reaction centre subunit N (PSAN or PSI-N)//Oxygen evolving enhancer protein 3 (PsbQ)	GO:0015979	photosynthesis	GO:0005516//GO:0005509	calmodulin binding//calcium ion binding	GO:0009522//GO:0009543//GO:0019898//GO:0042651//GO:0009523//GO:0030093//GO:0009654	photosystem I//chloroplast thylakoid lumen//extrinsic component of membrane//thylakoid membrane//photosystem II//chloroplast photosystem I//photosystem II oxygen evolving complex	--	--	DOWN	-1.0343	2.1552e-06	estscan,start:752 end:252; minus strand
Cluster-16493.42879	1377.76	384.42	56.66	17.33	1479	566168361	XP_006385106.1	1686	8.9e-186	cinnamoyl-CoA reductase family protein [Populus trichocarpa]>gi|550341874|gb|ERP62903.1| cinnamoyl-CoA reductase family protein [Populus trichocarpa]	743849401	XM_011030155.1	1136	0	PREDICTED: Populus euphratica cinnamoyl-CoA reductase 2 (LOC105128466), transcript variant X1, mRNA	--	--	--	--	Q9SAH9	611	5.6e-62	Cinnamoyl-CoA reductase 2 OS=Arabidopsis thaliana GN=CCR2 PE=1 SV=1	PF01370//PF01073//PF00106	NAD dependent epimerase/dehydratase family//3-beta hydroxysteroid dehydrogenase/isomerase family//short chain dehydrogenase	GO:0006694//GO:0055114//GO:0008209//GO:0008152//GO:0008207//GO:0008210	steroid biosynthetic process//oxidation-reduction process//androgen metabolic process//metabolic process//C21-steroid hormone metabolic process//estrogen metabolic process	GO:0050662//GO:0016491//GO:0016616//GO:0003854//GO:0003824	coenzyme binding//oxidoreductase activity//oxidoreductase activity, acting on the CH-OH group of donors, NAD or NADP as acceptor//3-beta-hydroxy-delta5-steroid dehydrogenase activity//catalytic activity	--	--	--	--	DOWN	-1.8356	2.1159e-05	blast,frame:1 start:277 end:1311
Cluster-16493.20276	236.92	2510.59	6.12	71.18	2203	566204313	XP_002321107.2	2609	1.2e-292	hypothetical protein POPTR_0014s14690g [Populus trichocarpa]>gi|550324213|gb|EEE99422.2| hypothetical protein POPTR_0014s14690g [Populus trichocarpa]	566204312	XM_002321071.2	1945	0	Populus trichocarpa hypothetical protein (POPTR_0014s14690g) mRNA, complete cds	K09571	FKBP4_5	FK506-binding protein 4/5	http://www.genome.jp/dbget-bin/www_bget?ko:K09571	Q9FJL3	1913	8.8e-213	Peptidyl-prolyl cis-trans isomerase FKBP65 OS=Arabidopsis thaliana GN=FKBP65 PE=1 SV=1	PF00515//PF00254//PF13181//PF13371//PF13176//PF13414	Tetratricopeptide repeat//FKBP-type peptidyl-prolyl cis-trans isomerase//Tetratricopeptide repeat//Tetratricopeptide repeat//Tetratricopeptide repeat//TPR repeat	GO:0006457	protein folding	GO:0005515	protein binding	--	--	KOG0543	FKBP-type peptidyl-prolyl cis-trans isomerase	UP	3.4115	7.4614e-26	blast,frame:2 start:272 end:2005|blast,frame:1 start:1933 end:1995
Cluster-16493.24861	377.55	23.72	24.1	1.66	1045	743844565	XP_011027234.1	795	1.3e-82	PREDICTED: uncharacterized protein LOC105127581 [Populus euphratica]	743844564	XM_011028932.1	871	0	PREDICTED: Populus euphratica uncharacterized LOC105127581 (LOC105127581), mRNA	--	--	--	--	O80669	137	3.6e-07	Sigma factor binding protein 2, chloroplastic OS=Arabidopsis thaliana GN=SIB2 PE=1 SV=1	--	--	--	--	--	--	--	--	--	--	DOWN	-3.9866	0.0013533	blast,frame:-2 start:858 end:355|blast,frame:1 start:427 end:1029
Cluster-16493.32838	158026	17986	1271.02	157.45	6569	657370954	KEH16988.1	958	1e-100	senescence-associated protein, putative [Medicago truncatula]	19919559	AF479118.1	3336	0	Populus tremuloides 26S ribosomal RNA gene, complete sequence	--	--	--	--	Q8TGM7	215	2.1e-15	Putative uncharacterized protein ART2 OS=Saccharomyces cerevisiae (strain ATCC 204508 / S288c) GN=ART2 PE=5 SV=1	--	--	--	--	--	--	--	--	--	--	DOWN	-3.1293	0	blast,frame:1 start:4039 end:4251|blast,frame:-2 start:3556 end:3011|blast,frame:2 start:1187 end:1429
Cluster-16493.23712	1584.91	451.11	58.05	18.12	1629	224131216	XP_002321029.1	964	5.1e-102	albino and pale green family protein [Populus trichocarpa]>gi|222861802|gb|EEE99344.1| albino and pale green family protein [Populus trichocarpa]	566204005	XM_002320993.2	1074	0	Populus trichocarpa albino and pale green family protein (POPTR_0014s12790g) mRNA, complete cds	K02835	prfA, MTRF1, MRF1	peptide chain release factor 1	http://www.genome.jp/dbget-bin/www_bget?ko:K02835	Q8RX79	817	8e-86	Peptide chain release factor APG3, chloroplastic OS=Arabidopsis thaliana GN=APG3 PE=2 SV=1	PF00472//PF03462	RF-1 domain//PCRF domain	GO:0006449//GO:0006415	regulation of translational termination//translational termination	GO:0016149//GO:0003747	translation release factor activity, codon specific//translation release factor activity	GO:0005840//GO:0005737//GO:0018444	ribosome//cytoplasm//translation release factor complex	KOG2726	Mitochondrial polypeptide chain release factor	DOWN	-1.8069	4.4756e-06	blast,frame:2 start:524 end:655|blast,frame:3 start:630 end:1328
Cluster-16493.2275	45	908	1.63	36.16	1641	567909815	XP_006447221.1	1818	4.9e-201	hypothetical protein CICLE_v10015474mg [Citrus clementina]>gi|568831359|ref|XP_006469935.1| PREDICTED: pectate lyase-like [Citrus sinensis]>gi|557549832|gb|ESR60461.1| hypothetical protein CICLE_v10015474mg [Citrus clementina]	743933272	XM_011012647.1	1516	0	PREDICTED: Populus euphratica pectate lyase-like (LOC105115688), mRNA	K01728	pel	pectate lyase	http://www.genome.jp/dbget-bin/www_bget?ko:K01728	O24554	1743	3.4e-193	Pectate lyase OS=Zinnia violacea PE=1 SV=1	--	--	--	--	--	--	--	--	--	--	UP	4.3406	1.5186e-10	blast,frame:1 start:16 end:1254
Cluster-16493.34419	465	1172	92.07	249.76	512	566159233	XP_006386777.1	252	5.9e-20	hypothetical protein POPTR_0002s213902g, partial [Populus trichocarpa]>gi|550345516|gb|ERP64574.1| hypothetical protein POPTR_0002s213902g, partial [Populus trichocarpa]	566159232	XM_006386715.1	352	0	Populus trichocarpa hypothetical protein (POPTR_0002s213902g) mRNA, partial cds	--	--	--	--	--	--	--	--	--	--	--	--	--	--	--	--	--	--	UP	1.3396	0.00042187	estscan,start:1 end:265
Cluster-16493.33198	9022.45	18781.3	825.77	1873.38	807	743885302	XP_011037523.1	436	4.3e-41	PREDICTED: LOW QUALITY PROTEIN: glycine-rich RNA-binding protein-like [Populus euphratica]	224077835	XM_002305393.1	672	0	Populus trichocarpa glycine-rich RNA-binding family protein (POPTR_0004s16260g) mRNA, complete cds	--	--	--	--	Q03878	379	2.4e-35	Glycine-rich RNA-binding protein OS=Daucus carota PE=2 SV=1	PF16367//PF00076	RNA recognition motif//RNA recognition motif. (a.k.a. RRM, RBD, or RNP domain)	--	--	GO:0003676	nucleic acid binding	--	--	--	--	UP	1.0636	2.5982e-50	blast,frame:-1 start:753 end:250
Cluster-7194.0	33	634.99	5.12	106.59	582	566254885	XP_006387619.1	366	4e-33	hypothetical protein POPTR_0770s00220g [Populus trichocarpa]>gi|550307860|gb|ERP46533.1| hypothetical protein POPTR_0770s00220g [Populus trichocarpa]	566254884	XM_006387557.1	400	0	Populus trichocarpa hypothetical protein (POPTR_0770s00220g) mRNA, complete cds	--	--	--	--	P19873	219	6.2e-17	Inhibitor of trypsin and hageman factor OS=Cucurbita maxima PE=1 SV=1	PF00280	Potato inhibitor I family	GO:0009611	response to wounding	GO:0004867	serine-type endopeptidase inhibitor activity	--	--	--	--	UP	4.2721	3.0704e-07	blast,frame:-3 start:580 end:323
Cluster-16493.25410	878	2364	7.56	22.4	6088	802778776	XP_012091236.1	8112	0	PREDICTED: dedicator of cytokinesis protein 7 isoform X1 [Jatropha curcas]>gi|802778780|ref|XP_012091237.1| PREDICTED: dedicator of cytokinesis protein 7 isoform X1 [Jatropha curcas]>gi|643703604|gb|KDP20668.1| hypothetical protein JCGZ_21139 [Jatropha curcas]	566192954	XM_002316564.2	5961	0	Populus trichocarpa SPIKE family protein (POPTR_0011s00640g) mRNA, complete cds	--	--	--	--	Q8SAB7	7411	0	Guanine nucleotide exchange factor SPIKE 1 OS=Arabidopsis thaliana GN=SPK1 PE=1 SV=1	PF13414	TPR repeat	--	--	GO:0005515	protein binding	--	--	KOG1997	PH domain-containing protein	UP	1.4349	3.3556e-09	blast,frame:2 start:113 end:5713
Cluster-16493.27816	3884.96	1239.51	245.46	85.64	1053	743943748	XP_011016386.1	1267	2.4e-137	PREDICTED: thaumatin-like protein 1 isoform X1 [Populus euphratica]	566150451	XM_006369344.1	922	0	Populus trichocarpa hypothetical protein (POPTR_0001s22930g) mRNA, complete cds	--	--	--	--	O80327	891	1.4e-94	Thaumatin-like protein 1 OS=Pyrus pyrifolia GN=TL1 PE=1 SV=1	--	--	--	--	--	--	--	--	--	--	DOWN	-1.6422	4.1963e-13	blast,frame:1 start:52 end:882
Cluster-16493.44750	674.11	99.74	17.97	2.92	2141	566199589	XP_006375893.1	1352	6.9e-147	hypothetical protein POPTR_0013s05380g [Populus trichocarpa]>gi|550325023|gb|ERP53690.1| hypothetical protein POPTR_0013s05380g [Populus trichocarpa]	566199588	XM_006375831.1	1607	0	Populus trichocarpa hypothetical protein (POPTR_0013s05380g) mRNA, complete cds	--	--	--	--	--	--	--	--	--	--	--	--	--	--	--	--	--	--	DOWN	-2.7508	0.0001525	blast,frame:-2 start:601 end:425
Cluster-16493.41971	2196	5189	44.96	116.76	2710	224065421	XP_002301809.1	2807	0	hypothetical protein POPTR_0002s24970g [Populus trichocarpa]>gi|222843535|gb|EEE81082.1| hypothetical protein POPTR_0002s24970g [Populus trichocarpa]	566159855	XM_002301773.2	2089	0	Populus trichocarpa hypothetical protein (POPTR_0002s24970g) mRNA, complete cds	K09571	FKBP4_5	FK506-binding protein 4/5	http://www.genome.jp/dbget-bin/www_bget?ko:K09571	Q38931	2229	2.5e-249	Peptidyl-prolyl cis-trans isomerase FKBP62 OS=Arabidopsis thaliana GN=FKBP62 PE=1 SV=2	PF13371//PF13176//PF00254//PF00515//PF13181//PF13374//PF13174//PF13414	Tetratricopeptide repeat//Tetratricopeptide repeat//FKBP-type peptidyl-prolyl cis-trans isomerase//Tetratricopeptide repeat//Tetratricopeptide repeat//Tetratricopeptide repeat//Tetratricopeptide repeat//TPR repeat	GO:0006457	protein folding	GO:0005515	protein binding	--	--	KOG0543	FKBP-type peptidyl-prolyl cis-trans isomerase	UP	1.2465	5.6e-17	blast,frame:-1 start:2551 end:788
Cluster-16493.40001	2073.3	686.84	120.25	43.59	1124	566175362	XP_006381221.1	749	3e-77	hypothetical protein POPTR_0006s09350g [Populus trichocarpa]>gi|566175366|ref|XP_006381223.1| hypothetical protein POPTR_0006s09350g [Populus trichocarpa]>gi|550335850|gb|ERP59018.1| hypothetical protein POPTR_0006s09350g [Populus trichocarpa]>gi|550335852|gb|ERP59020.1| hypothetical protein POPTR_0006s09350g [Populus trichocarpa]	566175365	XM_006381161.1	1075	0	Populus trichocarpa hypothetical protein (POPTR_0006s09350g) mRNA, complete cds	--	--	--	--	--	--	--	--	PF01371	Trp repressor protein	GO:0006355	regulation of transcription, DNA-templated	GO:0003700	transcription factor activity, sequence-specific DNA binding	GO:0005667//GO:0005622	transcription factor complex//intracellular	--	--	DOWN	-1.5879	1.7539e-06	blast,frame:1 start:151 end:669
Cluster-16493.32129	311.1	832.29	19.27	56.37	1069	566170767	XP_006383076.1	659	7.8e-67	hypothetical protein POPTR_0005s11330g, partial [Populus trichocarpa]>gi|550338653|gb|ERP60873.1| hypothetical protein POPTR_0005s11330g, partial [Populus trichocarpa]	743899876	XM_011044929.1	378	0	PREDICTED: Populus euphratica receptor homology region, transmembrane domain- and RING domain-containing protein 1 (LOC105138749), mRNA	--	--	--	--	F4IPI4	394	5.9e-37	Rhodanese-like domain-containing protein 17 OS=Arabidopsis thaliana GN=STR17 PE=2 SV=1	--	--	--	--	--	--	--	--	--	--	UP	1.4256	0.0036253	blast,frame:-2 start:810 end:370|blast,frame:-1 start:1069 end:806
Cluster-16493.33653	1302.58	482.38	68.36	27.72	1215	566158005	XP_002301258.2	1063	1.3e-113	hypothetical protein POPTR_0002s14380g [Populus trichocarpa]>gi|550345007|gb|EEE80531.2| hypothetical protein POPTR_0002s14380g [Populus trichocarpa]	566158004	XM_002301222.2	977	0	Populus trichocarpa hypothetical protein (POPTR_0002s14380g) mRNA, complete cds	--	--	--	--	O49741	506	6.9e-50	GATA transcription factor 2 OS=Arabidopsis thaliana GN=GATA2 PE=2 SV=1	PF00320	GATA zinc finger	GO:0006355	regulation of transcription, DNA-templated	GO:0003700//GO:0043565//GO:0008270	transcription factor activity, sequence-specific DNA binding//sequence-specific DNA binding//zinc ion binding	GO:0005667	transcription factor complex	--	--	DOWN	-1.4272	0.0021688	blast,frame:1 start:148 end:906
Cluster-16493.40727	2301	656	110.05	34.37	1308	118481762	ABK92820.1	1162	4.5e-125	unknown [Populus trichocarpa]	118481761	EF144585.1	1171	0	Populus trichocarpa clone WS01111_G09 unknown mRNA	K09264	K09264	MADS-box transcription factor, plant	http://www.genome.jp/dbget-bin/www_bget?ko:K09264	Q42429	789	1.1e-82	Agamous-like MADS-box protein AGL8 homolog OS=Solanum tuberosum PE=2 SV=1	PF00170//PF02601//PF00319//PF01486//PF07195//PF06005	bZIP transcription factor//Exonuclease VII, large subunit//SRF-type transcription factor (DNA-binding and dimerisation domain)//K-box region//Flagellar hook-associated protein 2 C-terminus//Protein of unknown function (DUF904)	GO:0000917//GO:0043093//GO:0006308//GO:0006355//GO:0007155	barrier septum assembly//FtsZ-dependent cytokinesis//DNA catabolic process//regulation of transcription, DNA-templated//cell adhesion	GO:0003700//GO:0008855//GO:0046983//GO:0043565//GO:0003677	transcription factor activity, sequence-specific DNA binding//exodeoxyribonuclease VII activity//protein dimerization activity//sequence-specific DNA binding//DNA binding	GO:0005634//GO:0009318//GO:0009288//GO:0005667//GO:0005737	nucleus//exodeoxyribonuclease VII complex//bacterial-type flagellum//transcription factor complex//cytoplasm	--	--	DOWN	-1.8046	6.888e-09	blast,frame:2 start:239 end:1000
Cluster-16493.33820	754.67	2176.48	14.26	45.22	2914	802563581	XP_012066969.1	3471	0	PREDICTED: protein TOC75-3, chloroplastic [Jatropha curcas]>gi|643735691|gb|KDP42219.1| hypothetical protein JCGZ_02949 [Jatropha curcas]	566148596	XM_002299335.2	2764	0	Populus trichocarpa outer membrane family protein (POPTR_0001s12500g) mRNA, complete cds	--	--	--	--	Q9STE8	3262	0	Protein TOC75-3, chloroplastic OS=Arabidopsis thaliana GN=TOC75-3 PE=1 SV=1	PF07244//PF01103	Surface antigen variable number repeat//Surface antigen	--	--	--	--	GO:0019867	outer membrane	--	--	UP	1.534	2.959e-09	blast,frame:-3 start:2888 end:405
Cluster-16493.57689	0	287.4	0	7.23	2450	566191550	XP_006378637.1	3187	0	hypothetical protein POPTR_0010s18810g [Populus trichocarpa]>gi|550330114|gb|ERP56434.1| hypothetical protein POPTR_0010s18810g [Populus trichocarpa]	743801573	XM_011016707.1	2288	0	PREDICTED: Populus euphratica gamma-tubulin complex component 2 (LOC105118696), mRNA	K16569	TUBGCP2, GCP2	gamma-tubulin complex component 2	http://www.genome.jp/dbget-bin/www_bget?ko:K16569	Q9C5H9	2509	7.6e-282	Gamma-tubulin complex component 2 OS=Arabidopsis thaliana GN=GCP2 PE=1 SV=1	PF04130//PF08031//PF02747	Spc97 / Spc98 family//Berberine and berberine like//Proliferating cell nuclear antigen, C-terminal domain	GO:0090063//GO:0006275//GO:0055114//GO:0000226	positive regulation of microtubule nucleation//regulation of DNA replication//oxidation-reduction process//microtubule cytoskeleton organization	GO:0050660//GO:0003677//GO:0016491	flavin adenine dinucleotide binding//DNA binding//oxidoreductase activity	GO:0005815//GO:0000922	microtubule organizing center//spindle pole	KOG2001	Gamma-tubulin complex, DGRIP84/SPC97 component	UP	4.9233	0.0020322	blast,frame:-2 start:2350 end:242
Cluster-16493.34039	1518	3358	112.31	271.32	937	743830383	XP_011023763.1	853	2.2e-89	PREDICTED: universal stress protein A-like protein [Populus euphratica]	743830382	XM_011025461.1	822	0	PREDICTED: Populus euphratica universal stress protein A-like protein (LOC105125149), mRNA	--	--	--	--	Q8LGG8	157	1.6e-09	Universal stress protein A-like protein OS=Arabidopsis thaliana GN=At3g01520 PE=1 SV=2	PF00582//PF12937	Universal stress protein family//F-box-like	GO:0006950	response to stress	GO:0005515	protein binding	--	--	--	--	UP	1.1514	1.0756e-09	blast,frame:-2 start:768 end:214
Cluster-16493.28307	736	1494	38.95	86.56	1207	566199038	XP_002319558.2	257	3.6e-20	heavy-metal-associated domain-containing family protein [Populus trichocarpa]>gi|550324783|gb|EEE95481.2| heavy-metal-associated domain-containing family protein [Populus trichocarpa]	566199037	XM_002319522.2	957	0	Populus trichocarpa heavy-metal-associated domain-containing family protein (POPTR_0013s02620g) mRNA, complete cds	--	--	--	--	--	--	--	--	PF07711	Rab geranylgeranyl transferase alpha-subunit, insert domain	--	--	GO:0004663//GO:0008270	Rab geranylgeranyltransferase activity//zinc ion binding	GO:0005968	Rab-protein geranylgeranyltransferase complex	--	--	UP	1.0273	0.0012847	blast,frame:3 start:3 end:812
Cluster-16493.31615	24.36	403.39	0.65	11.91	2126	743901871	XP_011044262.1	1071	2.6e-114	PREDICTED: ethylene-responsive transcription factor ABR1-like isoform X1 [Populus euphratica]	566172566	XM_002306676.2	1019	0	Populus trichocarpa AP2 domain-containing transcription factor family protein (POPTR_0005s21690g) mRNA, complete cds	--	--	--	--	Q70II3	272	1.6e-22	Ethylene-responsive transcription factor ERF110 OS=Arabidopsis thaliana GN=ERF110 PE=2 SV=2	PF00847//PF10717	AP2 domain//Occlusion-derived virus envelope protein ODV-E18	GO:0006355	regulation of transcription, DNA-templated	GO:0003700	transcription factor activity, sequence-specific DNA binding	GO:0019031//GO:0005667	viral envelope//transcription factor complex	--	--	UP	4.0555	0.00018851	blast,frame:-1 start:2048 end:891
Cluster-16493.31612	2024.3	646.42	140.45	49.01	982	224067661	XP_002302521.1	557	4.8e-55	hypothetical protein POPTR_0002s14540g [Populus trichocarpa]>gi|222844247|gb|EEE81794.1| hypothetical protein POPTR_0002s14540g [Populus trichocarpa]	566158037	XM_002302485.2	790	0	Populus trichocarpa hypothetical protein (POPTR_0002s14540g) mRNA, complete cds	K08341	GABARAP, ATG8, LC3	GABA(A) receptor-associated protein	http://www.genome.jp/dbget-bin/www_bget?ko:K08341	Q8VYK7	479	7.5e-47	Autophagy-related protein 8f OS=Arabidopsis thaliana GN=ATG8F PE=2 SV=1	PF14604//PF04110	Variant SH3 domain//Ubiquitin-like autophagy protein Apg12	GO:0009267//GO:0000045	cellular response to starvation//autophagosome assembly	GO:0005515	protein binding	GO:0005737//GO:0016020//GO:0005776	cytoplasm//membrane//autophagosome	KOG1654	Microtubule-associated anchor protein involved in autophagy and membrane trafficking	DOWN	-1.6409	1.1139e-06	blast,frame:1 start:307 end:690
Cluster-16493.24168	1446	388	66.74	19.62	1346	224090721	XP_002309067.1	1310	3.2e-142	hypothetical protein POPTR_0006s08760g [Populus trichocarpa]>gi|222855043|gb|EEE92590.1| hypothetical protein POPTR_0006s08760g [Populus trichocarpa]	566175257	XM_002309031.2	1102	0	Populus trichocarpa hypothetical protein (POPTR_0006s08760g) mRNA, complete cds	--	--	--	--	--	--	--	--	--	--	--	--	--	--	--	--	--	--	DOWN	-1.892	6.0747e-06	blast,frame:3 start:3 end:860
Cluster-16493.56451	19	2023.12	2.39	276.64	657	566253752	XP_006387302.1	739	2.5e-76	hypothetical protein POPTR_1310s00200g [Populus trichocarpa]>gi|550306330|gb|ERP46216.1| hypothetical protein POPTR_1310s00200g [Populus trichocarpa]	566253751	XM_006387240.1	453	0	Populus trichocarpa hypothetical protein (POPTR_1310s00200g) mRNA, complete cds	K13993	HSP20	HSP20 family protein	http://www.genome.jp/dbget-bin/www_bget?ko:K13993	P27880	618	3.8e-63	18.2 kDa class I heat shock protein OS=Medicago sativa GN=HSP18.2 PE=2 SV=1	--	--	--	--	--	--	--	--	--	--	UP	6.7404	1.0822e-24	blast,frame:-1 start:465 end:1
Cluster-16493.33122	31839	4092	1440.46	202.86	1368	224144707	XP_002325384.1	1527	2.2e-167	hypothetical protein POPTR_0019s07690g [Populus trichocarpa]>gi|118487068|gb|ABK95364.1| unknown [Populus trichocarpa]>gi|222862259|gb|EEE99765.1| hypothetical protein POPTR_0019s07690g [Populus trichocarpa]	566234458	XM_002325348.2	1101	0	Populus trichocarpa hypothetical protein (POPTR_0019s07690g) mRNA, complete cds	--	--	--	--	Q07469	563	1.9e-56	Bark storage protein A OS=Populus deltoides GN=BSPA PE=2 SV=1	PF01048	Phosphorylase superfamily	GO:0009116	nucleoside metabolic process	GO:0003824	catalytic activity	--	--	--	--	DOWN	-2.954	2.2841e-248	blast,frame:-3 start:1366 end:287
Cluster-16493.32213	3259.44	1249.59	125.61	52.81	1561	224077612	XP_002305327.1	1878	5.1e-208	hypothetical protein POPTR_0004s13470g [Populus trichocarpa]>gi|222848291|gb|EEE85838.1| hypothetical protein POPTR_0004s13470g [Populus trichocarpa]	566166356	XM_002305291.2	1426	0	Populus trichocarpa hypothetical protein (POPTR_0004s13470g) mRNA, complete cds	K01785	galM, GALM	aldose 1-epimerase	http://www.genome.jp/dbget-bin/www_bget?ko:K01785	Q5EA79	672	5e-69	Aldose 1-epimerase OS=Bos taurus GN=GALM PE=2 SV=1	PF01263	Aldose 1-epimerase	GO:0005975//GO:0019318	carbohydrate metabolic process//hexose metabolic process	GO:0030246//GO:0016853	carbohydrate binding//isomerase activity	--	--	KOG1604	Predicted mutarotase	DOWN	-1.3772	4.6043e-08	blast,frame:-1 start:1351 end:266
Cluster-16493.39554	189.87	678.88	5.48	21.52	1997	743896753	XP_011041646.1	1562	2.9e-171	PREDICTED: probable fructokinase-7 isoform X1 [Populus euphratica]	566207509	XM_002321833.2	1111	0	Populus trichocarpa pfkB-type carbohydrate kinase family protein (POPTR_0015s14000g) mRNA, complete cds	K00847	E2.7.1.4, scrK	fructokinase	http://www.genome.jp/dbget-bin/www_bget?ko:K00847	Q9FLH8	1192	3.2e-129	Probable fructokinase-7 OS=Arabidopsis thaliana GN=At5g51830 PE=1 SV=1	PF02603	HPr Serine kinase N terminus	GO:0000160//GO:0016310//GO:0006109	phosphorelay signal transduction system//phosphorylation//regulation of carbohydrate metabolic process	GO:0005524//GO:0000155//GO:0004672	ATP binding//phosphorelay sensor kinase activity//protein kinase activity	GO:0009365	protein histidine kinase complex	--	--	UP	1.8441	0.0013556	blast,frame:-3 start:1233 end:208
Cluster-16493.32949	53795.6	24810.3	2238.13	1131.56	1465	224083006	XP_002306927.1	1334	5.7e-145	Chlorophyll a-b binding protein 2 [Populus trichocarpa]>gi|118487931|gb|ABK95787.1| unknown [Populus trichocarpa]>gi|118489514|gb|ABK96559.1| unknown [Populus trichocarpa x Populus deltoides]>gi|118489848|gb|ABK96723.1| unknown [Populus trichocarpa x Populus deltoides]>gi|118489863|gb|ABK96730.1| unknown [Populus trichocarpa x Populus deltoides]>gi|222856376|gb|EEE93923.1| Chlorophyll a-b binding…	566173304	XM_002307689.2	955	0	Populus trichocarpa Chlorophyll a-b binding protein 2 (POPTR_0005s26070g) mRNA, complete cds	K08912	LHCB1	light-harvesting complex II chlorophyll a/b binding protein 1	http://www.genome.jp/dbget-bin/www_bget?ko:K08912	P07369	1247	9.9e-136	Chlorophyll a-b binding protein 3C, chloroplastic OS=Solanum lycopersicum GN=CAB3C PE=3 SV=1	--	--	GO:0010218//GO:0009637//GO:0009765//GO:0010114	response to far red light//response to blue light//photosynthesis, light harvesting//response to red light	--	--	GO:0009535//GO:0010287//GO:0048046//GO:0009941//GO:0005739	chloroplast thylakoid membrane//plastoglobule//apoplast//chloroplast envelope//mitochondrion	--	--	DOWN	-1.1106	9.0635e-95	blast,frame:-3 start:1046 end:231
Cluster-16493.32943	29772	7199	4111.65	1077.64	622	224115376	XP_002317016.1	482	1.5e-46	polypeptide precursor of photosystem II family protein [Populus trichocarpa]>gi|566195486|ref|XP_006377856.1| hypothetical protein POPTR_0011s14550g [Populus trichocarpa]>gi|118483083|gb|ABK93451.1| unknown [Populus trichocarpa]>gi|222860081|gb|EEE97628.1| polypeptide precursor of photosystem II family protein [Populus trichocarpa]>gi|550328392|gb|ERP55653.1| hypothetical protein POPTR_0011s14550…	566195485	XM_006377794.1	486	0	Populus trichocarpa hypothetical protein (POPTR_0011s14550g) mRNA, complete cds	K03541	psbR	photosystem II 10kDa protein	http://www.genome.jp/dbget-bin/www_bget?ko:K03541	Q40519	374	7.1e-35	Photosystem II 10 kDa polypeptide, chloroplastic OS=Nicotiana tabacum GN=PSBR PE=2 SV=1	PF04725	Photosystem II 10 kDa polypeptide PsbR	GO:0010270//GO:0015979	photosystem II oxygen evolving complex assembly//photosynthesis	--	--	GO:0009535//GO:0009654//GO:0042651//GO:0009523	chloroplast thylakoid membrane//photosystem II oxygen evolving complex//thylakoid membrane//photosystem II	--	--	DOWN	-2.0421	2.1181e-145	blast,frame:-1 start:514 end:95
Cluster-16493.32942	53579.7	6557.22	3173.55	424.89	1106	566175218	XP_002308156.2	376	5.3e-34	hypothetical protein POPTR_0006s08530g [Populus trichocarpa]>gi|550335789|gb|EEE91679.2| hypothetical protein POPTR_0006s08530g [Populus trichocarpa]	118489072	EF148371.1	554	0	Populus trichocarpa x Populus deltoides clone WS01314_A09 unknown mRNA	--	--	--	--	P30564	212	7.7e-16	Metallothionein-like protein type 2 OS=Ricinus communis GN=MTI PE=3 SV=1	PF01439	Metallothionein	--	--	GO:0046872	metal ion binding	--	--	--	--	DOWN	-3.0246	0	blast,frame:-1 start:1106 end:795
Cluster-16493.32944	2214.6	635.53	106.74	33.55	1300	566167715	XP_006384784.1	1406	2.3e-153	CCR4-NOT transcription complex family protein [Populus trichocarpa]>gi|550341552|gb|ERP62581.1| CCR4-NOT transcription complex family protein [Populus trichocarpa]	566167714	XM_006384722.1	1002	0	Populus trichocarpa CCR4-NOT transcription complex family protein (POPTR_0004s21070g) mRNA, complete cds	K12581	CNOT7_8, CAF1, POP2	CCR4-NOT transcription complex subunit 7/8	http://www.genome.jp/dbget-bin/www_bget?ko:K12581	Q9FMS6	1053	2.7e-113	Probable CCR4-associated factor 1 homolog 11 OS=Arabidopsis thaliana GN=CAF1-11 PE=2 SV=1	PF04857//PF03120	CAF1 family ribonuclease//NAD-dependent DNA ligase OB-fold domain	GO:0006281//GO:0006260	DNA repair//DNA replication	GO:0003911	DNA ligase (NAD+) activity	GO:0005634	nucleus	KOG0304	mRNA deadenylase subunit	DOWN	-1.7951	1.7793e-08	blast,frame:3 start:315 end:1160
Cluster-16493.28760	977.68	308.68	224.52	76.02	477	119444239	ABL75361.1	530	3.2e-52	xyloglucan endotransglycosylase precursor [Populus tremula x Populus tremuloides]	118481967	EF144696.1	402	0	Populus trichocarpa clone WS01117_C08 unknown mRNA	K08235	E2.4.1.207	xyloglucan:xyloglucosyl transferase	http://www.genome.jp/dbget-bin/www_bget?ko:K08235	Q8LDW9	426	5.1e-41	Xyloglucan endotransglucosylase/hydrolase protein 9 OS=Arabidopsis thaliana GN=XTH9 PE=2 SV=2	PF00722	Glycosyl hydrolases family 16	GO:0005975	carbohydrate metabolic process	GO:0004553	hydrolase activity, hydrolyzing O-glycosyl compounds	--	--	--	--	DOWN	-1.6573	0.0029045	estscan,start:124 end:477
Cluster-16493.37699	582	1226	129.51	292.83	484	118485108	ABK94417.1	211	3.1e-15	unknown [Populus trichocarpa]	566205318	XM_002321938.2	403	0	Populus trichocarpa cytochrome b5 isoform Cb5-C family protein (POPTR_0015s01000g) mRNA, complete cds	--	--	--	--	--	--	--	--	--	--	--	--	--	--	--	--	--	--	UP	1.0808	0.0034522	blast,frame:3 start:3 end:215
Cluster-16493.57371	124	527	12.41	57.44	760	566155361	XP_002300579.2	700	9.8e-72	hypothetical protein POPTR_0001s47360g [Populus trichocarpa]>gi|550350080|gb|EEE85384.2| hypothetical protein POPTR_0001s47360g [Populus trichocarpa]	566155360	XM_002300543.2	710	0	Populus trichocarpa hypothetical protein (POPTR_0001s47360g) mRNA, complete cds	--	--	--	--	Q9FYB5	205	3.4e-15	Chaperone protein dnaJ 11, chloroplastic OS=Arabidopsis thaliana GN=ATJ11 PE=1 SV=2	--	--	--	--	--	--	--	--	KOG0712	Molecular chaperone (DnaJ superfamily)	UP	2.0934	0.0030345	blast,frame:-1 start:760 end:203
Cluster-16493.57373	9.66	258.29	0.22	6.61	2414	566195050	XP_002316902.2	1080	2.7e-115	hypothetical protein POPTR_0011s12140g [Populus trichocarpa]>gi|550328207|gb|EEE97514.2| hypothetical protein POPTR_0011s12140g [Populus trichocarpa]	743853250	XM_011031162.1	871	0	PREDICTED: Populus euphratica E3 ubiquitin-protein ligase RMA3-like (LOC105129199), mRNA	--	--	--	--	Q8GUK7	436	1.8e-41	E3 ubiquitin-protein ligase RMA3 OS=Arabidopsis thaliana GN=RMA3 PE=1 SV=1	PF12678//PF14634//PF00097//PF13639	RING-H2 zinc finger//zinc-RING finger domain//Zinc finger, C3HC4 type (RING finger)//Ring finger domain	--	--	GO:0008270//GO:0005515//GO:0046872	zinc ion binding//protein binding//metal ion binding	--	--	KOG0823	Predicted E3 ubiquitin ligase	UP	4.7468	0.0047595	blast,frame:1 start:1420 end:2229
Cluster-16493.8977	423	1017	46.42	121.36	716	566201151	XP_006376491.1	301	1.7e-25	hypothetical protein POPTR_0013s13480g [Populus trichocarpa]>gi|550325767|gb|ERP54288.1| hypothetical protein POPTR_0013s13480g [Populus trichocarpa]	566201150	XM_006376429.1	547	0	Populus trichocarpa hypothetical protein (POPTR_0013s13480g) mRNA, complete cds	--	--	--	--	P43390	209	1.1e-15	Metallothionein-like protein type 2 OS=Actinidia deliciosa GN=pKIWI504 PE=2 SV=1	PF01439//PF02068	Metallothionein//Plant PEC family metallothionein	--	--	GO:0008270//GO:0046872	zinc ion binding//metal ion binding	--	--	--	--	UP	1.2715	0.0025864	blast,frame:1 start:46 end:291
Cluster-16493.39695	726.13	1488.79	12.69	28.6	3131	743902374	XP_011044523.1	3662	0	PREDICTED: ubiquitin carboxyl-terminal hydrolase 14-like [Populus euphratica]>gi|743902376|ref|XP_011044524.1| PREDICTED: ubiquitin carboxyl-terminal hydrolase 14-like [Populus euphratica]	566195162	XM_002317496.2	2877	0	Populus trichocarpa TITAN6 family protein (POPTR_0011s12760g) mRNA, complete cds	K11836	USP5_13, UBP14	ubiquitin carboxyl-terminal hydrolase 5/13	http://www.genome.jp/dbget-bin/www_bget?ko:K11836	Q8L6Y1	3181	0	Ubiquitin carboxyl-terminal hydrolase 14 OS=Arabidopsis thaliana GN=UBP14 PE=1 SV=1	PF00443//PF02148	Ubiquitin carboxyl-terminal hydrolase//Zn-finger in ubiquitin-hydrolases and other protein	GO:0016579	protein deubiquitination	GO:0036459//GO:0008270	ubiquitinyl hydrolase activity//zinc ion binding	--	--	KOG0944	Ubiquitin-specific protease UBP14	UP	1.0418	0.0011191	blast,frame:1 start:220 end:2658
Cluster-16493.45429	324.7	840.55	2.64	7.53	6422	566193826	XP_002317308.2	8382	0	hypothetical protein POPTR_0011s05210g [Populus trichocarpa]>gi|550327647|gb|EEE97920.2| hypothetical protein POPTR_0011s05210g [Populus trichocarpa]	566193825	XM_002317272.2	3736	0	Populus trichocarpa hypothetical protein (POPTR_0011s05210g) mRNA, complete cds	K11000	CALS	callose synthase	http://www.genome.jp/dbget-bin/www_bget?ko:K11000	Q9S9U0	6492	0	Callose synthase 11 OS=Arabidopsis thaliana GN=CALS11 PE=2 SV=1	PF02185//PF02364	Hr1 repeat//1,3-beta-glucan synthase component	GO:0005985//GO:0005982//GO:0006075//GO:0007165	sucrose metabolic process//starch metabolic process//(1->3)-beta-D-glucan biosynthetic process//signal transduction	GO:0003843	1,3-beta-D-glucan synthase activity	GO:0016020//GO:0000148	membrane//1,3-beta-D-glucan synthase complex	--	--	UP	1.3782	0.0046487	blast,frame:-2 start:6253 end:893
Cluster-16493.29171	5804.43	2561.62	181.24	87.79	1866	566175492	XP_002309138.2	2025	5.5e-225	Ca2+/H+ exchanger family protein [Populus trichocarpa]>gi|550335904|gb|EEE92661.2| Ca2+/H+ exchanger family protein [Populus trichocarpa]	566175491	XM_002309102.2	1779	0	Populus trichocarpa Ca2+/H+ exchanger family protein (POPTR_0006s10080g) mRNA, complete cds	K07300	chaA, CAX	Ca2+:H+ antiporter	http://www.genome.jp/dbget-bin/www_bget?ko:K07300	Q93Z81	1426	2.2e-156	Vacuolar cation/proton exchanger 3 OS=Arabidopsis thaliana GN=CAX3 PE=1 SV=1	PF01699	Sodium/calcium exchanger protein	GO:0055085	transmembrane transport	--	--	GO:0016021	integral component of membrane	KOG1397	Ca2+/H+ antiporter VCX1 and related proteins	DOWN	-1.1742	6.7709e-11	blast,frame:3 start:3 end:1463
Cluster-16493.41433	1024	2412.06	20.95	54.23	2712	743783307	XP_011019331.1	3539	0	PREDICTED: alkaline/neutral invertase CINV2 [Populus euphratica]	743783306	XM_011021029.1	2386	0	PREDICTED: Populus euphratica alkaline/neutral invertase CINV2 (LOC105122107), mRNA	--	--	--	--	B9DFA8	2330	4.8e-261	Alkaline/neutral invertase C, mitochondrial OS=Arabidopsis thaliana GN=INVC PE=1 SV=1	PF12899	Alkaline and neutral invertase	--	--	GO:0033926	glycopeptide alpha-N-acetylgalactosaminidase activity	--	--	--	--	UP	1.242	1.1327e-07	blast,frame:1 start:253 end:2334
Cluster-16493.41434	0	641.94	0	14.37	2722	743783307	XP_011019331.1	3539	0	PREDICTED: alkaline/neutral invertase CINV2 [Populus euphratica]	743783306	XM_011021029.1	2358	0	PREDICTED: Populus euphratica alkaline/neutral invertase CINV2 (LOC105122107), mRNA	--	--	--	--	B9DFA8	2330	4.8e-261	Alkaline/neutral invertase C, mitochondrial OS=Arabidopsis thaliana GN=INVC PE=1 SV=1	PF12899	Alkaline and neutral invertase	--	--	GO:0033926	glycopeptide alpha-N-acetylgalactosaminidase activity	--	--	--	--	UP	6.0826	8.6152e-08	blast,frame:2 start:263 end:2344
Cluster-16493.7321	2	314	0.18	31.61	802	702484704	XP_010034044.1	958	1.3e-101	PREDICTED: heat shock 70 kDa protein-like [Eucalyptus grandis]>gi|629087559|gb|KCW53916.1| hypothetical protein EUGRSUZ_J03127 [Eucalyptus grandis]	566146991	XM_006368428.1	778	0	Populus trichocarpa heat shock protein 70 cognate (POPTR_0001s03420g) mRNA, complete cds	K03283	HSPA1_8	heat shock 70kDa protein 1/8	http://www.genome.jp/dbget-bin/www_bget?ko:K03283	Q9LHA8	889	1.8e-94	Probable mediator of RNA polymerase II transcription subunit 37c OS=Arabidopsis thaliana GN=MED37C PE=1 SV=1	PF01702//PF00639	Queuine tRNA-ribosyltransferase//PPIC-type PPIASE domain	GO:0008616//GO:0006400	queuosine biosynthetic process//tRNA modification	GO:0008479//GO:0016853	queuine tRNA-ribosyltransferase activity//isomerase activity	--	--	KOG0101	Molecular chaperones HSP70/HSC70, HSP70 superfamily	UP	7.3006	0.0015178	blast,frame:2 start:2 end:799
Cluster-16493.35952	2266.97	701.61	81.19	27.57	1660	743910562	XP_011048795.1	1579	2.5e-173	PREDICTED: bifunctional nuclease 1-like [Populus euphratica]	566156025	XM_002300718.2	1202	0	Populus trichocarpa wound-responsive family protein (POPTR_0002s03390g) mRNA, complete cds	--	--	--	--	Q9FWS6	1160	1.4e-125	Bifunctional nuclease 1 OS=Arabidopsis thaliana GN=BBD1 PE=2 SV=1	PF02577//PF02151//PF00008	Bifunctional nuclease//UvrB/uvrC motif//EGF-like domain	--	--	GO:0004518//GO:0005515	nuclease activity//protein binding	--	--	--	--	DOWN	-1.6861	7.6381e-08	blast,frame:-2 start:1386 end:355
Cluster-16493.35955	1812.84	697.16	63.26	26.69	1697	224062099	XP_002300754.1	1661	8.1e-183	wound-responsive family protein [Populus trichocarpa]>gi|222842480|gb|EEE80027.1| wound-responsive family protein [Populus trichocarpa]	566156025	XM_002300718.2	1532	0	Populus trichocarpa wound-responsive family protein (POPTR_0002s03390g) mRNA, complete cds	--	--	--	--	Q9FWS6	1225	4.1e-133	Bifunctional nuclease 1 OS=Arabidopsis thaliana GN=BBD1 PE=2 SV=1	PF02577//PF02151//PF00008	Bifunctional nuclease//UvrB/uvrC motif//EGF-like domain	GO:0090305//GO:0050832	nucleic acid phosphodiester bond hydrolysis//defense response to fungus	GO:0005515//GO:0004518	protein binding//nuclease activity	--	--	--	--	DOWN	-1.3727	0.00020502	blast,frame:-2 start:1366 end:353
Cluster-16493.8426	3049	849	20.75	6.36	7635	333796940	AEF98135.1	1758	2.1e-193	cytochrome c oxidase subunit I, partial (mitochondrion) [Lingulodinium polyedrum]	383403089	JF824829.2	7617	0	Homo sapiens isolate C165 mitochondrion, complete genome >gnl|BL_ORD_ID|12791712 Homo sapiens isolate CN165 mitochondrion, complete genome	K02256	COX1	cytochrome c oxidase subunit 1	http://www.genome.jp/dbget-bin/www_bget?ko:K02256	P00395	2003	1.1e-222	Cytochrome c oxidase subunit 1 OS=Homo sapiens GN=MT-CO1 PE=1 SV=1	PF02790//PF05434//PF00146	Cytochrome C oxidase subunit II, transmembrane domain//TMEM9//NADH dehydrogenase	GO:0022900//GO:0055114	electron transport chain//oxidation-reduction process	--	--	GO:0016020//GO:0016021	membrane//integral component of membrane	KOG4769	Cytochrome c oxidase, subunit I	DOWN	-1.8386	3.058e-12	estscan,start:7635 end:1824; minus strand
Cluster-16493.20927	49	446	4.49	44.57	806	340008384	AEK26932.1	974	1.8e-103	Kunitz-type trypsin inhibitor C6 [Populus nigra]	566225242	XM_006370943.1	779	0	Populus trichocarpa truncated Kunitz trypsin inhibitor family protein (POPTR_0019s02560g) mRNA, complete cds	--	--	--	--	P29421	185	7.6e-13	Alpha-amylase/subtilisin inhibitor OS=Oryza sativa subsp. japonica GN=RASI PE=1 SV=2	PF00197	Trypsin and protease inhibitor	--	--	GO:0004866	endopeptidase inhibitor activity	--	--	--	--	UP	3.1921	0.00034957	blast,frame:2 start:104 end:712
Cluster-16493.34172	1009	301	122.8	39.78	671	743901360	XP_011043998.1	436	3.5e-41	PREDICTED: probable xyloglucan endotransglucosylase/hydrolase protein 23 isoform X1 [Populus euphratica]	566215142	XM_002324445.2	464	0	Populus trichocarpa xyloglucan endo-1 family protein (POPTR_0018s10330g) mRNA, complete cds	K08235	E2.4.1.207	xyloglucan:xyloglucosyl transferase	http://www.genome.jp/dbget-bin/www_bget?ko:K08235	Q38857	314	7e-28	Xyloglucan endotransglucosylase/hydrolase protein 22 OS=Arabidopsis thaliana GN=XTH22 PE=1 SV=1	PF06955	Xyloglucan endo-transglycosylase (XET) C-terminus	GO:0006073	cellular glucan metabolic process	GO:0016762	xyloglucan:xyloglucosyl transferase activity	GO:0005618//GO:0048046	cell wall//apoplast	--	--	DOWN	-1.7392	0.0012341	blast,frame:2 start:2 end:295
Cluster-16493.34173	2474	1129	63.57	31.86	2212	255569589	XP_002525760.1	2816	0	Cyclic nucleotide-gated ion channel, putative [Ricinus communis]>gi|223534910|gb|EEF36596.1| Cyclic nucleotide-gated ion channel, putative [Ricinus communis]	566154175	XM_006370281.1	2060	0	Populus trichocarpa hypothetical protein (POPTR_0001s41830g) mRNA, complete cds	--	--	--	--	Q94AS9	2557	1.9e-287	Cyclic nucleotide-gated ion channel 4 OS=Arabidopsis thaliana GN=CNGC4 PE=2 SV=2	PF00612//PF00520//PF17123	IQ calmodulin-binding motif//Ion transport protein//RING-like zinc finger	GO:0006811//GO:0055085	ion transport//transmembrane transport	GO:0008270//GO:0005515//GO:0005216	zinc ion binding//protein binding//ion channel activity	GO:0016021//GO:0016020	integral component of membrane//membrane	--	--	DOWN	-1.1259	0.00033043	blast,frame:-1 start:2149 end:122
Cluster-16493.30128	6108	969	160.73	28	2166	566211884	XP_006372993.1	2782	0	Chain A family protein [Populus trichocarpa]>gi|550319642|gb|ERP50790.1| Chain A family protein [Populus trichocarpa]	566211883	XM_006372931.1	1783	0	Populus trichocarpa Chain A family protein (POPTR_0017s06840g) mRNA, complete cds	--	--	--	--	O64407	2114	4.3e-236	Beta-amylase OS=Vigna unguiculata GN=BMY1 PE=2 SV=1	PF01373//PF03155	Glycosyl hydrolase family 14//ALG6, ALG8 glycosyltransferase family	GO:0005985//GO:0000272//GO:0005982	sucrose metabolic process//polysaccharide catabolic process//starch metabolic process	GO:0016758//GO:0016161	transferase activity, transferring hexosyl groups//beta-amylase activity	GO:0005789	endoplasmic reticulum membrane	--	--	DOWN	-2.6502	1.9442e-41	blast,frame:-3 start:2056 end:473
Cluster-16493.21522	908	269	40.68	13.21	1379	566199648	XP_002319704.2	1116	1e-119	expansin S1 precursor family protein [Populus trichocarpa]>gi|550325045|gb|EEE95627.2| expansin S1 precursor family protein [Populus trichocarpa]	566199647	XM_002319668.2	945	0	Populus trichocarpa expansin S1 precursor family protein (POPTR_0013s05730g) mRNA, complete cds	--	--	--	--	Q9LDR9	931	4.1e-99	Expansin-A10 OS=Arabidopsis thaliana GN=EXPA10 PE=2 SV=1	PF09268	Clathrin, heavy-chain linker	GO:0016192//GO:0006886//GO:0009664	vesicle-mediated transport//intracellular protein transport//plant-type cell wall organization	GO:0005198	structural molecule activity	GO:0030132//GO:0016020//GO:0005576//GO:0030130	clathrin coat of coated pit//membrane//extracellular region//clathrin coat of trans-Golgi network vesicle	--	--	DOWN	-1.7491	0.0026673	blast,frame:2 start:2 end:613
Cluster-16493.21525	777.99	192.17	22.62	6.13	1985	743798908	XP_011011869.1	1397	3.9e-152	PREDICTED: ninja-family protein AFP2-like [Populus euphratica]	743798907	XM_011013567.1	1587	0	PREDICTED: Populus euphratica ninja-family protein AFP2-like (LOC105116285), mRNA	--	--	--	--	Q9LMX5	570	4.3e-57	Ninja-family protein AFP2 OS=Arabidopsis thaliana GN=AFP2 PE=1 SV=1	PF02932//PF06422	Neurotransmitter-gated ion-channel transmembrane region//CDR ABC transporter	GO:0006811//GO:0006810	ion transport//transport	GO:0042626//GO:0005524	ATPase activity, coupled to transmembrane movement of substances//ATP binding	GO:0016020//GO:0016021	membrane//integral component of membrane	--	--	DOWN	-2.0114	0.0017311	blast,frame:-2 start:1516 end:443
Cluster-16493.39282	1312.32	3920.9	25.86	84.91	2806	743818715	XP_011020718.1	2699	5.8e-303	PREDICTED: chaperonin CPN60-2, mitochondrial-like isoform X1 [Populus euphratica]>gi|743818720|ref|XP_011020719.1| PREDICTED: chaperonin CPN60-2, mitochondrial-like isoform X1 [Populus euphratica]>gi|743818724|ref|XP_011020720.1| PREDICTED: chaperonin CPN60-2, mitochondrial-like isoform X2 [Populus euphratica]	743916352	XM_011003847.1	2001	0	PREDICTED: Populus euphratica chaperonin CPN60-2, mitochondrial (LOC105109224), mRNA	K04077	groEL, HSPD1	chaperonin GroEL	http://www.genome.jp/dbget-bin/www_bget?ko:K04077	Q05046	2601	1.9e-292	Chaperonin CPN60-2, mitochondrial OS=Cucurbita maxima GN=CPN60-2 PE=1 SV=1	PF00118//PF02552	TCP-1/cpn60 chaperonin family//CO dehydrogenase beta subunit/acetyl-CoA synthase epsilon subunit	GO:0019385	methanogenesis, from acetate	GO:0005524	ATP binding	--	--	KOG0356	Mitochondrial chaperonin, Cpn60/Hsp60p	UP	1.585	1.0597e-17	blast,frame:3 start:150 end:1928
Cluster-16493.38903	34	1480	4.33	204.4	653	743888115	XP_011038344.1	790	3.1e-82	PREDICTED: microsomal glutathione S-transferase 3-like [Populus euphratica]	743943264	XM_011017833.1	584	0	PREDICTED: Populus euphratica microsomal glutathione S-transferase 3-like (LOC105119668), mRNA	K00799	GST, gst	glutathione S-transferase	http://www.genome.jp/dbget-bin/www_bget?ko:K00799	O14880	256	3.6e-21	Microsomal glutathione S-transferase 3 OS=Homo sapiens GN=MGST3 PE=1 SV=1	--	--	--	--	--	--	--	--	--	--	UP	5.4499	1.7218e-18	blast,frame:3 start:90 end:629
Cluster-16493.31283	8833	1988	863.54	211.66	772	566172203	XP_006383564.1	360	2.7e-32	hypothetical protein POPTR_0005s19400g [Populus trichocarpa]>gi|118481789|gb|ABK92833.1| unknown [Populus trichocarpa]>gi|118483715|gb|ABK93751.1| unknown [Populus trichocarpa]>gi|118485326|gb|ABK94522.1| unknown [Populus trichocarpa]>gi|118487133|gb|ABK95395.1| unknown [Populus trichocarpa]>gi|550339319|gb|ERP61361.1| hypothetical protein POPTR_0005s19400g [Populus trichocarpa]	118481788	EF144599.1	535	0	Populus trichocarpa clone WS01111_K14 unknown mRNA	--	--	--	--	--	--	--	--	--	--	--	--	--	--	--	--	--	--	DOWN	-2.1456	1.0885e-45	blast,frame:-3 start:698 end:405|blast,frame:-1 start:628 end:308
Cluster-16493.13392	25.7	303.72	2.22	28.59	840	224082250	XP_002306617.1	463	3.3e-44	hypothetical protein POPTR_0005s15980g [Populus trichocarpa]>gi|222856066|gb|EEE93613.1| hypothetical protein POPTR_0005s15980g [Populus trichocarpa]	566171673	XM_002306581.2	706	0	Populus trichocarpa hypothetical protein (POPTR_0005s15980g) mRNA, complete cds	K13120	FAM32A	protein FAM32A	http://www.genome.jp/dbget-bin/www_bget?ko:K13120	Q6GQN4	146	2.6e-08	Protein FAM32A-like OS=Danio rerio GN=fam32al PE=3 SV=1	PF04108	Autophagy protein Apg17	GO:0006914	autophagy	--	--	--	--	KOG3410	Conserved alpha-helical protein	UP	3.5688	0.0042325	blast,frame:3 start:267 end:611
Cluster-16493.17732	161	687	8.87	41.41	1170	743813633	XP_011019558.1	1385	5.6e-151	PREDICTED: ATP-dependent 6-phosphofructokinase 6-like [Populus euphratica]	743813632	XM_011021256.1	1042	0	PREDICTED: Populus euphratica ATP-dependent 6-phosphofructokinase 6-like (LOC105122256), mRNA	K00850	pfkA, PFK	6-phosphofructokinase 1	http://www.genome.jp/dbget-bin/www_bget?ko:K00850	Q94AA4	1053	2.5e-113	ATP-dependent 6-phosphofructokinase 3 OS=Arabidopsis thaliana GN=PFK3 PE=1 SV=1	PF00365	Phosphofructokinase	GO:0006094//GO:0006096//GO:0006098//GO:0006012//GO:0006000//GO:0006013	gluconeogenesis//glycolytic process//pentose-phosphate shunt//galactose metabolic process//fructose metabolic process//mannose metabolic process	GO:0003872	6-phosphofructokinase activity	GO:0005945	6-phosphofructokinase complex	KOG2440	Pyrophosphate-dependent phosphofructo-1-kinase	UP	2.0992	0.00030646	blast,frame:2 start:2 end:820
Cluster-16493.47886	542.14	0	10.71	0	2799	566172098	XP_006383545.1	3555	0	hypothetical protein POPTR_0005s18880g [Populus trichocarpa]>gi|550339270|gb|ERP61342.1| hypothetical protein POPTR_0005s18880g [Populus trichocarpa]	566172097	XM_006383483.1	2554	0	Populus trichocarpa hypothetical protein (POPTR_0005s18880g) mRNA, complete cds	--	--	--	--	O65351	2644	1.9e-297	Subtilisin-like protease SBT1.7 OS=Arabidopsis thaliana GN=SBT1.7 PE=1 SV=1	PF00082	Subtilase family	GO:0006508	proteolysis	GO:0004252	serine-type endopeptidase activity	--	--	--	--	DOWN	-5.8329	5.6668e-06	blast,frame:-1 start:2754 end:358
Cluster-16493.31503	4287	2029	131.49	68.31	1895	566163174	XP_002303808.2	1132	2e-121	hypothetical protein POPTR_0003s17340g [Populus trichocarpa]>gi|550343381|gb|EEE78787.2| hypothetical protein POPTR_0003s17340g [Populus trichocarpa]	566163173	XM_002303772.2	1488	0	Populus trichocarpa hypothetical protein (POPTR_0003s17340g) mRNA, complete cds	--	--	--	--	Q8LAU9	445	1.3e-42	GATA transcription factor 1 OS=Arabidopsis thaliana GN=GATA1 PE=2 SV=2	PF00320	GATA zinc finger	GO:0006355	regulation of transcription, DNA-templated	GO:0003700//GO:0043565//GO:0008270	transcription factor activity, sequence-specific DNA binding//sequence-specific DNA binding//zinc ion binding	GO:0005667	transcription factor complex	--	--	DOWN	-1.0733	1.0795e-06	blast,frame:1 start:142 end:954
Cluster-16493.32088	5329	706	273.38	39.66	1237	566170666	XP_006383026.1	1263	8.3e-137	hypothetical protein POPTR_0005s10850g [Populus trichocarpa]>gi|550338603|gb|ERP60823.1| hypothetical protein POPTR_0005s10850g [Populus trichocarpa]	566170665	XM_006382964.1	1089	0	Populus trichocarpa hypothetical protein (POPTR_0005s10850g) mRNA, complete cds	--	--	--	--	Q38853	486	1.5e-47	Rhodanese-like domain-containing protein 15, chloroplastic OS=Arabidopsis thaliana GN=STR15 PE=2 SV=1	--	--	--	--	--	--	--	--	--	--	DOWN	-2.9102	3.3973e-40	blast,frame:1 start:28 end:768
Cluster-16493.42582	484.13	66.73	11.88	1.8	2304	743884539	XP_011037304.1	2176	2.1e-242	PREDICTED: ankyrin repeat, PH and SEC7 domain containing protein secG-like isoform X1 [Populus euphratica]	743884559	XM_011039008.1	1010	0	PREDICTED: Populus euphratica ankyrin repeat, PH and SEC7 domain containing protein secG-like (LOC105134551), transcript variant X6, mRNA	--	--	--	--	P16157	267	6.7e-22	Ankyrin-1 OS=Homo sapiens GN=ANK1 PE=1 SV=3	PF13606//PF00023	Ankyrin repeat//Ankyrin repeat	--	--	GO:0005515	protein binding	--	--	--	--	DOWN	-2.853	0.0021319	blast,frame:-3 start:2251 end:134|blast,frame:-2 start:860 end:615
Cluster-16493.33800	2113.83	809.9	97.75	41.03	1344	566172894	XP_002306793.2	1792	4.1e-198	hypothetical protein POPTR_0005s23590g [Populus trichocarpa]>gi|550339607|gb|EEE93789.2| hypothetical protein POPTR_0005s23590g [Populus trichocarpa]	566172893	XM_002306757.2	1238	0	Populus trichocarpa hypothetical protein (POPTR_0005s23590g) mRNA, complete cds	--	--	--	--	Q94LX1	659	1.4e-67	Chlorophyllase-1, chloroplastic OS=Citrus unshiu PE=2 SV=1	PF12740//PF03403//PF07224//PF00975//PF01738//PF07859	Chlorophyllase enzyme//Platelet-activating factor acetylhydrolase, isoform II//Chlorophyllase//Thioesterase domain//Dienelactone hydrolase family//alpha/beta hydrolase fold	GO:0016042//GO:0008152//GO:0009058//GO:0046486//GO:0015994//GO:0015996	lipid catabolic process//metabolic process//biosynthetic process//glycerolipid metabolic process//chlorophyll metabolic process//chlorophyll catabolic process	GO:0003847//GO:0016787//GO:0047746//GO:0016788	1-alkyl-2-acetylglycerophosphocholine esterase activity//hydrolase activity//chlorophyllase activity//hydrolase activity, acting on ester bonds	GO:0008247	1-alkyl-2-acetylglycerophosphocholine esterase complex	--	--	DOWN	-1.3781	3.3998e-05	blast,frame:2 start:44 end:1135
Cluster-16493.2524	39.37	548.36	1.57	24.04	1514	566163921	XP_002304873.2	1620	4.1e-178	hypothetical protein POPTR_0003s21430g [Populus trichocarpa]>gi|550343701|gb|EEE79852.2| hypothetical protein POPTR_0003s21430g [Populus trichocarpa]	566163920	XM_002304837.2	1239	0	Populus trichocarpa hypothetical protein (POPTR_0003s21430g) mRNA, complete cds	--	--	--	--	--	--	--	--	PF15168	Triple QxxK/R motif-containing protein family	--	--	--	--	GO:0005789	endoplasmic reticulum membrane	--	--	UP	3.8059	7.4658e-06	blast,frame:-1 start:1472 end:381
Cluster-16493.30574	2925	1353	153.83	77.9	1213	566153150	XP_002298827.2	1578	2.4e-173	aspartic protease family protein [Populus trichocarpa]>gi|550349038|gb|EEE83632.2| aspartic protease family protein [Populus trichocarpa]	566153149	XM_002298791.2	1017	0	Populus trichocarpa aspartic protease family protein (POPTR_0001s36700g) mRNA, complete cds	K08245	E3.4.23.40	phytepsin	http://www.genome.jp/dbget-bin/www_bget?ko:K08245	O65390	1130	3e-122	Aspartic proteinase A1 OS=Arabidopsis thaliana GN=APA1 PE=1 SV=1	PF00026	Eukaryotic aspartyl protease	GO:0006508	proteolysis	GO:0004190	aspartic-type endopeptidase activity	--	--	KOG1339	Aspartyl protease	DOWN	-1.1063	8.0395e-05	blast,frame:-3 start:905 end:3
Cluster-16493.32328	4289.2	1375.04	219.59	77.08	1239	224096696	XP_002310702.1	1522	7.7e-167	hypothetical protein POPTR_0007s10490g [Populus trichocarpa]>gi|222853605|gb|EEE91152.1| hypothetical protein POPTR_0007s10490g [Populus trichocarpa]	157385056	AC210508.1	1195	0	Populus trichocarpa clone POP049-N18, complete sequence	K09422	MYBP	myb proto-oncogene protein, plant	http://www.genome.jp/dbget-bin/www_bget?ko:K09422	Q9FDW1	684	1.6e-70	Transcription factor MYB44 OS=Arabidopsis thaliana GN=MYB44 PE=2 SV=1	PF09111	SLIDE	GO:0006338	chromatin remodeling	GO:0003682//GO:0005524//GO:0016818//GO:0003676//GO:0003677	chromatin binding//ATP binding//hydrolase activity, acting on acid anhydrides, in phosphorus-containing anhydrides//nucleic acid binding//DNA binding	GO:0005634//GO:0000785	nucleus//chromatin	KOG0048	Transcription factor, Myb superfamily	DOWN	-1.6353	2.1025e-14	blast,frame:1 start:1 end:1182
Cluster-16493.19911	294	968	6.7	24.23	2462	224095212	XP_002310361.1	2645	9.3e-297	hypothetical protein POPTR_0007s15310g [Populus trichocarpa]>gi|222853264|gb|EEE90811.1| hypothetical protein POPTR_0007s15310g [Populus trichocarpa]	566181481	XM_002310325.2	2213	0	Populus trichocarpa hypothetical protein (POPTR_0007s15310g) mRNA, complete cds	--	--	--	--	Q9LZV7	527	5.1e-52	Leucine-rich repeat receptor-like protein kinase PXC2 OS=Arabidopsis thaliana GN=PXC2 PE=2 SV=1	PF00560//PF13855	Leucine Rich Repeat//Leucine rich repeat	--	--	GO:0005515	protein binding	--	--	--	--	UP	1.7251	0.00010182	blast,frame:3 start:297 end:2105
Cluster-16493.33494	1861.61	5144.15	61.37	186.11	1781	566192859	XP_006378878.1	2290	9.8e-256	hypothetical protein POPTR_0010s26150g [Populus trichocarpa]>gi|566192861|ref|XP_006378879.1| pyruvate kinase family protein [Populus trichocarpa]>gi|566192863|ref|XP_002315362.2| hypothetical protein POPTR_0010s26150g [Populus trichocarpa]>gi|566192865|ref|XP_006378880.1| hypothetical protein POPTR_0010s26150g [Populus trichocarpa]>gi|566192867|ref|XP_006378881.1| hypothetical protein POPTR_0010…	743868810	XM_011034799.1	1531	0	PREDICTED: Populus euphratica pyruvate kinase, cytosolic isozyme-like (LOC105131701), transcript variant X2, mRNA	K00873	PK, pyk	pyruvate kinase	http://www.genome.jp/dbget-bin/www_bget?ko:K00873	Q42806	2186	1.6e-244	Pyruvate kinase, cytosolic isozyme OS=Glycine max PE=2 SV=1	PF03553//PF00224//PF03328	Na+/H+ antiporter family//Pyruvate kinase, barrel domain//HpcH/HpaI aldolase/citrate lyase family	GO:0006096//GO:0006094//GO:0015976//GO:0006144	glycolytic process//gluconeogenesis//carbon utilization//purine nucleobase metabolic process	GO:0030955//GO:0004743//GO:0003824//GO:0000287	potassium ion binding//pyruvate kinase activity//catalytic activity//magnesium ion binding	GO:0016021	integral component of membrane	KOG2323	Pyruvate kinase	UP	1.4723	3.434e-21	estscan,start:375 end:1781
Cluster-16493.33495	13022.5	5803.64	223.04	109.28	3189	118486118	ABK94902.1	572	2.9e-56	unknown [Populus trichocarpa]	118486117	EF146859.1	1545	0	Populus trichocarpa clone WS0121_B13 unknown mRNA	--	--	--	--	--	--	--	--	--	--	--	--	--	--	--	--	--	--	DOWN	-1.16	2.0669e-24	blast,frame:1 start:1066 end:1356|blast,frame:3 start:432 end:767
Cluster-16493.56368	103.65	531.63	2.48	13.98	2356	743832407	XP_011024273.1	2432	4.4e-272	PREDICTED: DEAD-box ATP-dependent RNA helicase 5 [Populus euphratica]	743832406	XM_011025971.1	1891	0	PREDICTED: Populus euphratica DEAD-box ATP-dependent RNA helicase 5 (LOC105125501), mRNA	--	--	--	--	Q6YS30	172	7.2e-11	DEAD-box ATP-dependent RNA helicase 5 OS=Oryza sativa subsp. japonica GN=Os07g0301200 PE=2 SV=1	PF00270	DEAD/DEAH box helicase	--	--	GO:0005524//GO:0003676	ATP binding//nucleic acid binding	--	--	KOG0331	ATP-dependent RNA helicase	UP	2.3646	0.00094832	blast,frame:1 start:103 end:1779
Cluster-16493.37860	1529.57	3528.39	67.98	171.84	1388	224063050	XP_002300972.1	1583	7.3e-174	no apical meristem family protein [Populus trichocarpa]>gi|222842698|gb|EEE80245.1| no apical meristem family protein [Populus trichocarpa]	566156870	XM_002300936.2	1207	0	Populus trichocarpa no apical meristem family protein (POPTR_0002s08150g) mRNA, complete cds	--	--	--	--	Q39013	1086	4.4e-117	NAC domain-containing protein 2 OS=Arabidopsis thaliana GN=NAC002 PE=2 SV=2	PF02365	No apical meristem (NAM) protein	GO:0006355//GO:0009788//GO:0009611	regulation of transcription, DNA-templated//negative regulation of abscisic acid-activated signaling pathway//response to wounding	GO:0003677	DNA binding	--	--	--	--	UP	1.2118	5.6262e-11	blast,frame:1 start:169 end:1074
Cluster-16493.19581	935	294	63.21	21.72	1001	148372128	ABQ62995.1	1074	5.5e-115	RAP2-like protein [Populus trichocarpa]	566176320	XM_006381525.1	911	0	Populus trichocarpa AP2 domain-containing transcription factor family protein (POPTR_0006s14100g) mRNA, complete cds	--	--	--	--	Q84QC2	466	2.5e-45	Ethylene-responsive transcription factor ERF017 OS=Arabidopsis thaliana GN=ERF017 PE=2 SV=1	PF00847	AP2 domain	GO:0006355	regulation of transcription, DNA-templated	GO:0003700	transcription factor activity, sequence-specific DNA binding	GO:0005667	transcription factor complex	--	--	DOWN	-1.6632	0.0038541	blast,frame:2 start:149 end:778
Cluster-16493.6352	4	382	0.29	29.9	959	566200353	XP_002319884.2	882	9.7e-93	hypothetical protein POPTR_0013s09600g [Populus trichocarpa]>gi|550325370|gb|EEE95807.2| hypothetical protein POPTR_0013s09600g [Populus trichocarpa]	566200352	XM_002319848.2	806	0	Populus trichocarpa hypothetical protein (POPTR_0013s09600g) mRNA, complete cds	K13993	HSP20	HSP20 family protein	http://www.genome.jp/dbget-bin/www_bget?ko:K13993	P30236	614	1.6e-62	22.0 kDa class IV heat shock protein OS=Glycine max GN=HSP22.0 PE=3 SV=1	--	--	--	--	--	--	--	--	--	--	UP	6.5834	0.0001631	blast,frame:-2 start:895 end:281
Cluster-16493.26495	977	172	115.27	22.05	684	566154459	XP_006370467.1	305	5.6e-26	polypeptide precursor of photosystem II family protein [Populus trichocarpa]>gi|550349660|gb|ERP67036.1| polypeptide precursor of photosystem II family protein [Populus trichocarpa]	566154458	XM_006370405.1	298	6.56105e-153	Populus trichocarpa polypeptide precursor of photosystem II family protein (POPTR_0001s42980g) mRNA, complete cds	K03541	psbR	photosystem II 10kDa protein	http://www.genome.jp/dbget-bin/www_bget?ko:K03541	P27202	172	2.1e-11	Photosystem II 10 kDa polypeptide, chloroplastic OS=Arabidopsis thaliana GN=PSBR PE=1 SV=1	PF06766	Fungal hydrophobin	--	--	--	--	GO:0005576	extracellular region	--	--	DOWN	-2.5	6.8605e-06	blast,frame:-1 start:201 end:1
Cluster-16493.51919	462.44	2364.43	6.76	38	3693	566194786	XP_002317562.2	4410	0	hypothetical protein POPTR_0011s10490g [Populus trichocarpa]>gi|550328097|gb|EEE98174.2| hypothetical protein POPTR_0011s10490g [Populus trichocarpa]	566153619	XM_006370003.1	3179	0	Populus trichocarpa hypothetical protein (POPTR_0001s39220g) mRNA, complete cds	K16055	TPS	trehalose 6-phosphate synthase/phosphatase	http://www.genome.jp/dbget-bin/www_bget?ko:K16055	Q9SYM4	3815	0	Alpha,alpha-trehalose-phosphate synthase [UDP-forming] 1 OS=Arabidopsis thaliana GN=TPS1 PE=1 SV=1	PF02358//PF01667//PF00982	Trehalose-phosphatase//Ribosomal protein S27//Glycosyltransferase family 20	GO:0006412//GO:0042254//GO:0005992	translation//ribosome biogenesis//trehalose biosynthetic process	GO:0003735//GO:0003824	structural constituent of ribosome//catalytic activity	GO:0005840//GO:0005622	ribosome//intracellular	KOG1050	Trehalose-6-phosphate synthase component TPS1 and related subunits	UP	2.3601	3.6763e-17	blast,frame:-1 start:3543 end:766
Cluster-16493.43074	621.24	1752.31	19.63	60.77	1847	566210973	XP_006372560.1	707	3.7e-72	hypothetical protein POPTR_0017s02810g [Populus trichocarpa]>gi|550319189|gb|ERP50357.1| hypothetical protein POPTR_0017s02810g [Populus trichocarpa]	566210972	XM_006372498.1	723	0	Populus trichocarpa hypothetical protein (POPTR_0017s02810g) mRNA, complete cds	K13993	HSP20	HSP20 family protein	http://www.genome.jp/dbget-bin/www_bget?ko:K13993	Q9FHQ3	439	6.1e-42	15.7 kDa heat shock protein, peroxisomal OS=Arabidopsis thaliana GN=HSP15.7 PE=2 SV=1	--	--	--	--	--	--	--	--	--	--	UP	1.502	3.4312e-07	blast,frame:1 start:301 end:735
Cluster-16493.34634	1866	796	67.36	31.52	1649	566146325	XP_006368182.1	2372	2.8e-265	flavin-containing monooxygenase-related family protein [Populus trichocarpa]>gi|550346080|gb|ERP64751.1| flavin-containing monooxygenase-related family protein [Populus trichocarpa]	566146324	XM_006368120.1	1619	0	Populus trichocarpa flavin-containing monooxygenase-related family protein (POPTR_0001s00330g) mRNA, complete cds	--	--	--	--	Q94BV5	1568	6.7e-173	Flavin-containing monooxygenase FMO GS-OX-like 4 OS=Arabidopsis thaliana GN=At1g62600 PE=2 SV=1	PF12831//PF01494//PF00743//PF01134//PF00070//PF02737//PF03446//PF05834//PF02254//PF01266//PF07992//PF02558//PF01593//PF03721	FAD dependent oxidoreductase//FAD binding domain//Flavin-binding monooxygenase-like//Glucose inhibited division protein A//Pyridine nucleotide-disulphide oxidoreductase//3-hydroxyacyl-CoA dehydrogenase, NAD binding domain//NAD binding domain of 6-phosphogluconate dehydrogenase//Lycopene cyclase protein//TrkA-N domain//FAD dependent oxidoreductase//Pyridine nucleotide-disulphide oxidoreductase//Ke…	GO:0008033//GO:0018874//GO:0055114//GO:0006098//GO:0006633//GO:0015940//GO:0006554//GO:0016117//GO:0006550//GO:0006568//GO:0006631//GO:0019521//GO:0006552//GO:0006813//GO:0006574	tRNA processing//benzoate metabolic process//oxidation-reduction process//pentose-phosphate shunt//fatty acid biosynthetic process//pantothenate biosynthetic process//lysine catabolic process//carotenoid biosynthetic process//isoleucine catabolic process//tryptophan metabolic process//fatty acid metabolic process//D-gluconate metabolic process//leucine catabolic process//potassium ion transport//…	GO:0016616//GO:0071949//GO:0004499//GO:0003857//GO:0050660//GO:0016705//GO:0016491//GO:0004616//GO:0008677//GO:0051287//GO:0050661	oxidoreductase activity, acting on the CH-OH group of donors, NAD or NADP as acceptor//FAD binding//N,N-dimethylaniline monooxygenase activity//3-hydroxyacyl-CoA dehydrogenase activity//flavin adenine dinucleotide binding//oxidoreductase activity, acting on paired donors, with incorporation or reduction of molecular oxygen//oxidoreductase activity//phosphogluconate dehydrogenase (decarboxylating)…	--	--	--	--	DOWN	-1.2232	0.0010574	estscan,start:1649 end:159; minus strand
Cluster-16493.39583	380	1194	6.02	20.78	3429	566175883	XP_006381372.1	4377	0	transducin family protein [Populus trichocarpa]>gi|550336075|gb|ERP59169.1| transducin family protein [Populus trichocarpa]	566175882	XM_006381310.1	3202	0	Populus trichocarpa transducin family protein (POPTR_0006s12290g) mRNA, complete cds	K14556	DIP2, UTP12, WDR3	U3 small nucleolar RNA-associated protein 12	http://www.genome.jp/dbget-bin/www_bget?ko:K14556	Q9UNX4	1614	6.4e-178	WD repeat-containing protein 3 OS=Homo sapiens GN=WDR3 PE=1 SV=1	PF00400//PF03498//PF10541	WD domain, G-beta repeat//Cytolethal distending toxin A/C domain//Nuclear envelope localisation domain	GO:0009405	pathogenesis	GO:0005515	protein binding	GO:0016021	integral component of membrane	KOG0306	WD40-repeat-containing subunit of the 18S rRNA processing complex	UP	1.6577	1.5368e-05	blast,frame:-2 start:3404 end:507
Cluster-16493.27643	1863.04	296.31	59.96	10.47	1818	224068066	XP_002302659.1	1106	2e-118	homeobox leucine zipper family protein [Populus trichocarpa]>gi|222844385|gb|EEE81932.1| homeobox leucine zipper family protein [Populus trichocarpa]	566158571	XM_002302623.2	1415	0	Populus trichocarpa homeobox leucine zipper family protein (POPTR_0002s17680g) mRNA, complete cds	K09338	HD-ZIP	homeobox-leucine zipper protein	http://www.genome.jp/dbget-bin/www_bget?ko:K09338	P46897	552	4.8e-55	Homeobox-leucine zipper protein ATHB-7 OS=Arabidopsis thaliana GN=ATHB-7 PE=2 SV=2	PF02183//PF01209//PF02903//PF02154//PF05920//PF00046	Homeobox associated leucine zipper//ubiE/COQ5 methyltransferase family//Alpha amylase, N-terminal ig-like domain//Flagellar motor switch protein FliM//Homeobox KN domain//Homeobox domain	GO:0005975//GO:0006355//GO:0071973	carbohydrate metabolic process//regulation of transcription, DNA-templated//bacterial-type flagellum-dependent cell motility	GO:0004553//GO:0003700//GO:0008168//GO:0003677//GO:0043565//GO:0003774//GO:0000976	hydrolase activity, hydrolyzing O-glycosyl compounds//transcription factor activity, sequence-specific DNA binding//methyltransferase activity//DNA binding//sequence-specific DNA binding//motor activity//transcription regulatory region sequence-specific DNA binding	GO:0005634//GO:0009425//GO:0005667	nucleus//bacterial-type flagellum basal body//transcription factor complex	--	--	DOWN	-2.6465	2.7852e-12	blast,frame:1 start:547 end:1299
Cluster-16493.16799	237	824	5.43	20.73	2450	224110316	XP_002315482.1	2798	0	hypothetical protein POPTR_0010s00760g [Populus trichocarpa]>gi|222864522|gb|EEF01653.1| hypothetical protein POPTR_0010s00760g [Populus trichocarpa]	566188532	XM_002315446.2	2215	0	Populus trichocarpa hypothetical protein (POPTR_0010s00760g) mRNA, complete cds	K14546	UTP5, WDR43	U3 small nucleolar RNA-associated protein 5	http://www.genome.jp/dbget-bin/www_bget?ko:K14546	Q6ZQL4	242	5.7e-19	WD repeat-containing protein 43 OS=Mus musculus GN=Wdr43 PE=2 SV=2	PF00400	WD domain, G-beta repeat	--	--	GO:0005515	protein binding	--	--	--	--	UP	1.8037	0.00030554	blast,frame:2 start:26 end:1951
Cluster-16493.30322	517.09	86.48	31.29	5.72	1088	566175619	XP_002309186.2	636	3.7e-64	hypothetical protein POPTR_0006s10950g [Populus trichocarpa]>gi|550335946|gb|EEE92709.2| hypothetical protein POPTR_0006s10950g [Populus trichocarpa]	566175618	XM_002309150.2	446	0	Populus trichocarpa hypothetical protein (POPTR_0006s10950g) mRNA, complete cds	--	--	--	--	--	--	--	--	--	--	--	--	--	--	--	--	--	--	DOWN	-2.574	0.0031946	blast,frame:-3 start:609 end:1
Cluster-16493.25097	50	2925	6.31	400.96	656	224144972	XP_002325480.1	425	6.5e-40	hypothetical protein POPTR_0019s08380g [Populus trichocarpa]>gi|222862355|gb|EEE99861.1| hypothetical protein POPTR_0019s08380g [Populus trichocarpa]	743912690	XM_011001931.1	539	0	PREDICTED: Populus euphratica uncharacterized LOC105107864 (LOC105107864), mRNA	--	--	--	--	--	--	--	--	--	--	--	--	--	--	GO:0016021	integral component of membrane	--	--	UP	5.8763	4.4271e-37	blast,frame:-2 start:625 end:224
Cluster-16493.28960	2031	972	142.89	74.72	972	743901380	XP_011044009.1	714	3e-73	PREDICTED: uncharacterized protein LOC105139314 [Populus euphratica]	566197216	XM_002317955.2	898	0	Populus trichocarpa hypothetical protein (POPTR_0012s07240g) mRNA, complete cds	--	--	--	--	--	--	--	--	PF02460//PF00796	Patched family//Photosystem I reaction centre subunit VIII	GO:0015979//GO:0007165	photosynthesis//signal transduction	GO:0008158	hedgehog receptor activity	GO:0016020//GO:0009522	membrane//photosystem I	--	--	DOWN	-1.0572	0.0045436	blast,frame:-2 start:836 end:225
Cluster-1120.0	80	442	2.11	12.81	2160	566169447	XP_002307192.2	2518	4.3e-282	hypothetical protein POPTR_0005s04520g [Populus trichocarpa]>gi|550338060|gb|EEE94188.2| hypothetical protein POPTR_0005s04520g [Populus trichocarpa]	566169446	XM_002307156.2	1981	0	Populus trichocarpa hypothetical protein (POPTR_0005s04520g) mRNA, complete cds	--	--	--	--	A5PHT0	550	9.7e-55	Uncharacterized protein At1g24485 OS=Arabidopsis thaliana GN=RWK1 PE=2 SV=2	PF00560//PF13855	Leucine Rich Repeat//Leucine rich repeat	--	--	GO:0005515	protein binding	--	--	--	--	UP	2.4719	0.0028865	blast,frame:-1 start:2121 end:301
Cluster-16493.56210	196.61	710.91	1.36	5.42	7507	743892011	XP_011039519.1	8765	0	PREDICTED: protein RRP5 homolog [Populus euphratica]	743892010	XM_011041217.1	5887	0	PREDICTED: Populus euphratica protein RRP5 homolog (LOC105136047), transcript variant X1, mRNA	K14792	RRP5, PDCD11	rRNA biogenesis protein RRP5	http://www.genome.jp/dbget-bin/www_bget?ko:K14792	A7MB10	1081	9e-116	Protein RRP5 homolog OS=Bos taurus GN=PDCD11 PE=2 SV=1	PF00575//PF02230//PF05843	S1 RNA binding domain//Phospholipase/Carboxylesterase//Suppressor of forked protein (Suf)	GO:0006397	mRNA processing	GO:0016787//GO:0003676	hydrolase activity//nucleic acid binding	GO:0005634	nucleus	KOG1070	rRNA processing protein Rrp5	UP	1.8603	0.00083264	blast,frame:2 start:53 end:5878
Cluster-16493.58802	16.46	352.69	0.46	10.75	2067	566156843	XP_006386358.1	2346	3.6e-262	hypothetical protein POPTR_0002s08020g [Populus trichocarpa]>gi|550344523|gb|ERP64155.1| hypothetical protein POPTR_0002s08020g [Populus trichocarpa]	566172337	XM_002306613.2	1621	0	Populus trichocarpa cyclin family protein (POPTR_0005s20380g) mRNA, complete cds	K06627	CCNA	cyclin A	http://www.genome.jp/dbget-bin/www_bget?ko:K06627	Q9C6Y3	1442	3.4e-158	Cyclin-A1-1 OS=Arabidopsis thaliana GN=CYCA1-1 PE=1 SV=1	PF02984	Cyclin, C-terminal domain	--	--	--	--	GO:0005634	nucleus	--	--	UP	4.4273	0.00046831	blast,frame:1 start:145 end:1677
Cluster-16493.42962	990.13	1975.68	13.18	28.93	4029	566186535	XP_002313327.2	5264	0	transducin family protein [Populus trichocarpa]>gi|550331130|gb|EEE87282.2| transducin family protein [Populus trichocarpa]	566186534	XM_002313291.2	3945	0	Populus trichocarpa transducin family protein (POPTR_0009s06020g) mRNA, complete cds	K14005	SEC31	protein transport protein SEC31	http://www.genome.jp/dbget-bin/www_bget?ko:K14005	Q8L611	3450	0	Protein transport protein SEC31 homolog B OS=Arabidopsis thaliana GN=SEC31B PE=1 SV=1	PF00400//PF02840//PF14980//PF02286	WD domain, G-beta repeat//Prp18 domain//TIP39 peptide//Dehydratase large subunit	GO:0008152//GO:0008380//GO:0046486//GO:0007218	metabolic process//RNA splicing//glycerolipid metabolic process//neuropeptide signaling pathway	GO:0031419//GO:0016836//GO:0005515//GO:0050215	cobalamin binding//hydro-lyase activity//protein binding//propanediol dehydratase activity	GO:0005576//GO:0005681	extracellular region//spliceosomal complex	KOG0307	Vesicle coat complex COPII, subunit SEC31	UP	1.0026	0.00012746	blast,frame:1 start:136 end:3552
Cluster-16493.25449	221.97	1562.47	7.1	54.88	1827	566175269	XP_002308167.2	1842	8.9e-204	hypothetical protein POPTR_0006s08830g [Populus trichocarpa]>gi|550335809|gb|EEE91690.2| hypothetical protein POPTR_0006s08830g [Populus trichocarpa]	743814973	XM_011021524.1	1524	0	PREDICTED: Populus euphratica uncharacterized LOC105122432 (LOC105122432), transcript variant X5, mRNA	K09562	HSPBP1	hsp70-interacting protein	http://www.genome.jp/dbget-bin/www_bget?ko:K09562	Q5AYT7	201	2.4e-14	Hsp70 nucleotide exchange factor fes1 OS=Emericella nidulans (strain FGSC A4 / ATCC 38163 / CBS 112.46 / NRRL 194 / M139) GN=fes1 PE=3 SV=1	PF11698//PF02985//PF00514//PF16782//PF01602	V-ATPase subunit H//HEAT repeat//Armadillo/beta-catenin-like repeat//Nucleotide exchange factor SIL1//Adaptin N terminal region	GO:0006886//GO:0015991//GO:0016192	intracellular protein transport//ATP hydrolysis coupled proton transport//vesicle-mediated transport	GO:0005515//GO:0000774//GO:0016820	protein binding//adenyl-nucleotide exchange factor activity//hydrolase activity, acting on acid anhydrides, catalyzing transmembrane movement of substances	GO:0030117//GO:0000221//GO:0005783	membrane coat//vacuolar proton-transporting V-type ATPase, V1 domain//endoplasmic reticulum	KOG2160	Armadillo/beta-catenin-like repeat-containing protein	UP	2.8213	1.6669e-13	blast,frame:1 start:238 end:1461
Cluster-16493.7241	135	821	6.96	46.35	1232	224141937	XP_002324317.1	744	1.3e-76	hypothetical protein POPTR_0018s02280g [Populus trichocarpa]>gi|222865751|gb|EEF02882.1| hypothetical protein POPTR_0018s02280g [Populus trichocarpa]	743882061	XM_011038345.1	1087	0	PREDICTED: Populus euphratica ethylene-responsive transcription factor ERF003-like (LOC105134077), mRNA	--	--	--	--	Q94AW5	437	7e-42	Ethylene-responsive transcription factor ERF003 OS=Arabidopsis thaliana GN=ERF003 PE=2 SV=1	PF01028//PF00847	Eukaryotic DNA topoisomerase I, catalytic core//AP2 domain	GO:0006265//GO:0006351//GO:0006355	DNA topological change//transcription, DNA-templated//regulation of transcription, DNA-templated	GO:0003918//GO:0003677//GO:0003700	DNA topoisomerase type II (ATP-hydrolyzing) activity//DNA binding//transcription factor activity, sequence-specific DNA binding	GO:0005667	transcription factor complex	--	--	UP	2.6104	1.941e-06	blast,frame:3 start:48 end:800
Cluster-16493.30749	259.49	786.85	4.49	14.97	3159	566174564	XP_002308957.2	3251	0	hypothetical protein POPTR_0006s05130g [Populus trichocarpa]>gi|550335499|gb|EEE92480.2| hypothetical protein POPTR_0006s05130g [Populus trichocarpa]	743909118	XM_011049729.1	1928	0	PREDICTED: Populus euphratica probable galactinol--sucrose galactosyltransferase 2 (LOC105142211), transcript variant X1, mRNA	K06617	E2.4.1.82	raffinose synthase	http://www.genome.jp/dbget-bin/www_bget?ko:K06617	Q94A08	2758	1.3e-310	Probable galactinol--sucrose galactosyltransferase 2 OS=Arabidopsis thaliana GN=RFS2 PE=2 SV=2	--	--	--	--	--	--	--	--	--	--	UP	1.6064	0.0016816	blast,frame:3 start:1017 end:2921
Cluster-16493.30747	1476.12	573.04	99.8	42.34	1001	224102279	XP_002312620.1	1003	9.5e-107	hypothetical protein POPTR_0008s17500g [Populus trichocarpa]>gi|222852440|gb|EEE89987.1| hypothetical protein POPTR_0008s17500g [Populus trichocarpa]	743854106	XM_011031399.1	836	0	PREDICTED: Populus euphratica glutathione transferase GST 23-like (LOC105129375), transcript variant X2, mRNA	K00799	GST, gst	glutathione S-transferase	http://www.genome.jp/dbget-bin/www_bget?ko:K00799	Q9FQA3	493	1.8e-48	Glutathione transferase GST 23 OS=Zea mays PE=2 SV=1	PF02798//PF13409//PF13417	Glutathione S-transferase, N-terminal domain//Glutathione S-transferase, N-terminal domain//Glutathione S-transferase, N-terminal domain	--	--	GO:0005515	protein binding	--	--	--	--	DOWN	-1.3592	0.0015535	blast,frame:-1 start:905 end:219
Cluster-16493.40057	4144	1735	49.85	22.96	4431	658037017	XP_008354068.1	4141	0	PREDICTED: uncharacterized protein LOC103417687 [Malus domestica]	571026231	HF968765.1	4096	0	Malus x domestica metacontig of the Co-Gene region, cultivar Procats28, columnar allele	--	--	--	--	O00370	357	4.8e-32	LINE-1 retrotransposable element ORF2 protein OS=Homo sapiens PE=1 SV=1	PF04799//PF03836//PF07989//PF04977//PF06005//PF15003//PF06156//PF01166	fzo-like conserved region//RasGAP C-terminus//Centrosomin N-terminal motif 1//Septum formation initiator//Protein of unknown function (DUF904)//HAUS augmin-like complex subunit 2//Protein of unknown function (DUF972)//TSC-22/dip/bun family	GO:0031023//GO:0007264//GO:0006355//GO:0043093//GO:0008053//GO:0000917//GO:0006260//GO:0051225//GO:0007049	microtubule organizing center organization//small GTPase mediated signal transduction//regulation of transcription, DNA-templated//FtsZ-dependent cytokinesis//mitochondrial fusion//barrier septum assembly//DNA replication//spindle assembly//cell cycle	GO:0003700//GO:0005096//GO:0003924	transcription factor activity, sequence-specific DNA binding//GTPase activator activity//GTPase activity	GO:0016021//GO:0005741//GO:0005815//GO:0005737//GO:0005667	integral component of membrane//mitochondrial outer membrane//microtubule organizing center//cytoplasm//transcription factor complex	--	--	DOWN	-1.2501	1.1823e-08	estscan,start:4431 end:1; minus strand
Cluster-16493.29273	982	275	131.64	39.98	633	743821659	XP_011021472.1	205	2e-14	PREDICTED: uncharacterized protein LOC105123545 [Populus euphratica]	566231999	XM_006371102.1	597	0	Populus trichocarpa hypothetical protein (POPTR_0019s05120g) mRNA, complete cds	--	--	--	--	--	--	--	--	--	--	--	--	--	--	--	--	--	--	DOWN	-1.8304	0.00078916	estscan,start:633 end:510; minus strand
Cluster-16493.33627	1770.03	410.08	174.4	44	768	566195713	XP_006377899.1	287	7.7e-24	ACT domain-containing family protein [Populus trichocarpa]>gi|550328490|gb|ERP55696.1| ACT domain-containing family protein [Populus trichocarpa]	743894640	XM_011042275.1	598	0	PREDICTED: Populus euphratica uncharacterized LOC105136793 (LOC105136793), transcript variant X2, mRNA	--	--	--	--	Q9SJM1	188	3.2e-13	ACT domain-containing protein ACR10 OS=Arabidopsis thaliana GN=ACR10 PE=2 SV=1	PF01554	MatE	GO:0006855//GO:0055085//GO:0015893//GO:0006810	drug transmembrane transport//transmembrane transport//drug transport//transport	GO:0015238//GO:0015297	drug transmembrane transporter activity//antiporter activity	GO:0016020	membrane	--	--	DOWN	-2.1039	1.4655e-08	estscan,start:1 end:768
Cluster-16493.27313	2108	5350	97.03	269.82	1349	566207305	XP_002321930.2	1230	6.1e-133	hypothetical protein POPTR_0015s12790g [Populus trichocarpa]>gi|550322598|gb|EEF06057.2| hypothetical protein POPTR_0015s12790g [Populus trichocarpa]	566207304	XM_002321894.2	1213	0	Populus trichocarpa hypothetical protein (POPTR_0015s12790g) mRNA, complete cds	K14563	NOP1, FBL	rRNA 2'-O-methyltransferase fibrillarin	http://www.genome.jp/dbget-bin/www_bget?ko:K14563	Q9FEF8	1151	1.2e-124	Probable mediator of RNA polymerase II transcription subunit 36b OS=Arabidopsis thaliana GN=MED36B PE=1 SV=1	PF01020//PF01728//PF01269//PF08704//PF03515//PF01135//PF01189	Ribosomal L40e family//FtsJ-like methyltransferase//Fibrillarin//tRNA methyltransferase complex GCD14 subunit//Colicin-like bacteriocin tRNase domain//Protein-L-isoaspartate(D-aspartate) O-methyltransferase (PCMT)//16S rRNA methyltransferase RsmF	GO:0006364//GO:0008033//GO:0006479//GO:0030488//GO:0046500//GO:0006464//GO:0006412//GO:0009451//GO:0042254//GO:0009405//GO:0032259	rRNA processing//tRNA processing//protein methylation//tRNA methylation//S-adenosylmethionine metabolic process//cellular protein modification process//translation//RNA modification//ribosome biogenesis//pathogenesis//methylation	GO:0003723//GO:0003735//GO:0004719//GO:0008168//GO:0016429	RNA binding//structural constituent of ribosome//protein-L-isoaspartate (D-aspartate) O-methyltransferase activity//methyltransferase activity//tRNA (adenine-N1-)-methyltransferase activity	GO:0031515//GO:0005840	tRNA (m1A) methyltransferase complex//ribosome	KOG1596	Fibrillarin and related nucleolar RNA-binding proteins	UP	1.3496	1.4104e-19	blast,frame:-2 start:1243 end:302
Cluster-16493.8392	380.73	1232.24	5.97	21.23	3462	566160489	XP_006385294.1	4550	0	hypothetical protein POPTR_0003s02530g [Populus trichocarpa]>gi|550342235|gb|ERP63091.1| hypothetical protein POPTR_0003s02530g [Populus trichocarpa]	566160488	XM_006385232.1	3340	0	Populus trichocarpa hypothetical protein (POPTR_0003s02530g) mRNA, complete cds	K03255	TIF31, CLU1	protein TIF31	http://www.genome.jp/dbget-bin/www_bget?ko:K03255	F4JKH6	2311	9.8e-259	Protein TSS OS=Arabidopsis thaliana GN=TSS PE=1 SV=1	PF00515//PF13374//PF02444//PF13181//PF13414	Tetratricopeptide repeat//Tetratricopeptide repeat//Hepatitis E virus ORF-2 (Putative capsid protein)//Tetratricopeptide repeat//TPR repeat	--	--	GO:0005515	protein binding	GO:0030430	host cell cytoplasm	KOG1839	Uncharacterized protein CLU1/cluA/TIF31 involved in mitochondrial morphology/distribution, also found associated with eIF-3	UP	1.7004	6.5359e-06	blast,frame:-1 start:3069 end:1
Cluster-16493.25765	1048.56	345.87	51.43	18.58	1282	566193848	XP_006377369.1	1191	1.9e-128	hypothetical protein POPTR_0011s05310g [Populus trichocarpa]>gi|550327658|gb|ERP55166.1| hypothetical protein POPTR_0011s05310g [Populus trichocarpa]	566164889	XM_002305758.2	1207	0	Populus trichocarpa hypothetical protein (POPTR_0004s04420g) mRNA, complete cds	--	--	--	--	--	--	--	--	--	--	--	--	--	--	--	--	--	--	DOWN	-1.5942	0.0027516	blast,frame:-1 start:1282 end:329
Cluster-16493.42076	323.23	1023.22	17.33	60.04	1195	224077380	XP_002305237.1	2007	4.3e-223	hypothetical protein POPTR_0004s08030g [Populus trichocarpa]>gi|118487892|gb|ABK95768.1| unknown [Populus trichocarpa]>gi|222848201|gb|EEE85748.1| hypothetical protein POPTR_0004s08030g [Populus trichocarpa]	743887989	XM_011040007.1	1117	0	PREDICTED: Populus euphratica butyrate--CoA ligase AAE11, peroxisomal-like (LOC105135224), mRNA	--	--	--	--	Q9SS00	1336	3.8e-146	Probable acyl-activating enzyme 12, peroxisomal OS=Arabidopsis thaliana GN=AAE12 PE=2 SV=1	PF00641//PF00501	Zn-finger in Ran binding protein and others//AMP-binding enzyme	GO:0008152//GO:0018874//GO:0019761	metabolic process//benzoate metabolic process//glucosinolate biosynthetic process	GO:0008270//GO:0003824//GO:0018858	zinc ion binding//catalytic activity//benzoate-CoA ligase activity	--	--	--	--	UP	1.6684	8.806e-05	estscan,start:1195 end:1; minus strand
Cluster-16493.39368	728	6056	52.85	480.2	950	224078557	XP_002305557.1	428	4.2e-40	hypothetical protein POPTR_0004s19470g [Populus trichocarpa]>gi|118486142|gb|ABK94914.1| unknown [Populus trichocarpa]>gi|222848521|gb|EEE86068.1| hypothetical protein POPTR_0004s19470g [Populus trichocarpa]	743905750	XM_011047978.1	668	0	PREDICTED: Populus euphratica early nodulin-93-like (LOC105140933), mRNA	--	--	--	--	Q02921	325	5.2e-29	Early nodulin-93 OS=Glycine max PE=2 SV=1	--	--	--	--	--	--	--	--	--	--	UP	3.0623	7.2183e-58	blast,frame:2 start:311 end:676
Cluster-16493.34068	473.75	61.24	14.74	2.09	1872	224116570	XP_002317334.1	1804	2.3e-199	C2 domain-containing family protein [Populus trichocarpa]>gi|566194526|ref|XP_006377632.1| hypothetical protein POPTR_0011s09080g [Populus trichocarpa]>gi|222860399|gb|EEE97946.1| C2 domain-containing family protein [Populus trichocarpa]>gi|550327976|gb|ERP55429.1| hypothetical protein POPTR_0011s09080g [Populus trichocarpa]	566194524	XM_002317298.2	1463	0	Populus trichocarpa C2 domain-containing family protein (POPTR_0011s09080g) mRNA, complete cds	--	--	--	--	--	--	--	--	PF06248//PF00168	Centromere/kinetochore Zw10//C2 domain	GO:0007067	mitotic nuclear division	GO:0005515	protein binding	GO:0000775//GO:0005634	chromosome, centromeric region//nucleus	--	--	DOWN	-2.9456	0.0019169	blast,frame:3 start:285 end:1604
Cluster-16493.35334	985.56	3237.57	32.58	117.44	1777	224069770	XP_002303035.1	689	4.3e-70	hypothetical protein POPTR_0002s24310g [Populus trichocarpa]>gi|222844761|gb|EEE82308.1| hypothetical protein POPTR_0002s24310g [Populus trichocarpa]	224069769	XM_002302999.1	897	0	Populus trichocarpa hypothetical protein (POPTR_0002s24310g) mRNA, complete cds	--	--	--	--	Q6ICB0	295	2.9e-25	Desumoylating isopeptidase 1 OS=Homo sapiens GN=DESI1 PE=1 SV=1	--	--	--	--	--	--	--	--	KOG0324	Uncharacterized conserved protein	UP	1.7218	3.1863e-16	blast,frame:-3 start:1067 end:603
Cluster-16493.59287	131	982	1.05	8.67	6518	743883279	XP_011036986.1	10026	0	PREDICTED: midasin isoform X1 [Populus euphratica]	743883292	XM_011038689.1	6198	0	PREDICTED: Populus euphratica midasin (LOC105134326), transcript variant X5, mRNA	--	--	--	--	Q869L3	754	6.5e-78	Midasin OS=Dictyostelium discoideum GN=mdn1 PE=3 SV=2	--	--	--	--	--	--	--	--	KOG1808	AAA ATPase containing von Willebrand factor type A (vWA) domain	UP	2.9121	1.2919e-08	estscan,start:1 end:6518
Cluster-16493.59283	2	492	0.1	27.06	1258	743900896	XP_011043754.1	1614	1.7e-177	PREDICTED: peroxidase 5-like [Populus euphratica]	743900895	XM_011045452.1	1114	0	PREDICTED: Populus euphratica peroxidase 5-like (LOC105139121), mRNA	K00430	E1.11.1.7	peroxidase	http://www.genome.jp/dbget-bin/www_bget?ko:K00430	A7QEU4	1155	3.9e-125	Peroxidase 5 OS=Vitis vinifera GN=GSVIVT00037159001 PE=1 SV=2	PF00141	Peroxidase	GO:0006979//GO:0055114//GO:0006804	response to oxidative stress//oxidation-reduction process//obsolete peroxidase reaction	GO:0004601//GO:0020037	peroxidase activity//heme binding	--	--	--	--	UP	7.9485	2.9688e-05	blast,frame:3 start:3 end:1073
Cluster-16493.17874	541.24	75.63	18.42	2.82	1733	566171929	XP_002306538.2	768	2.9e-79	hypothetical protein POPTR_0005s17860g [Populus trichocarpa]>gi|550339197|gb|EEE93534.2| hypothetical protein POPTR_0005s17860g [Populus trichocarpa]	566171928	XM_002306502.2	650	0	Populus trichocarpa hypothetical protein (POPTR_0005s17860g) mRNA, complete cds	K01673	cynT, can	carbonic anhydrase	http://www.genome.jp/dbget-bin/www_bget?ko:K01673	Q94CE3	422	5.4e-40	Beta carbonic anhydrase 5, chloroplastic OS=Arabidopsis thaliana GN=BCA5 PE=2 SV=1	PF00484	Carbonic anhydrase	GO:0006807//GO:0006730	nitrogen compound metabolic process//one-carbon metabolic process	GO:0004089//GO:0008270	carbonate dehydratase activity//zinc ion binding	--	--	--	--	DOWN	-2.8333	0.00089706	blast,frame:-1 start:743 end:255
Cluster-16493.17873	722.59	165.65	28.77	7.23	1519	743934177	XP_011011414.1	913	3.9e-96	PREDICTED: beta carbonic anhydrase 5, chloroplastic-like isoform X1 [Populus euphratica]	566171928	XM_002306502.2	712	0	Populus trichocarpa hypothetical protein (POPTR_0005s17860g) mRNA, complete cds	K01673	cynT, can	carbonic anhydrase	http://www.genome.jp/dbget-bin/www_bget?ko:K01673	Q94CE3	556	1.4e-55	Beta carbonic anhydrase 5, chloroplastic OS=Arabidopsis thaliana GN=BCA5 PE=2 SV=1	PF00484	Carbonic anhydrase	GO:0006730//GO:0006807	one-carbon metabolic process//nitrogen compound metabolic process	GO:0008270//GO:0004089	zinc ion binding//carbonate dehydratase activity	--	--	KOG1578	Predicted carbonic anhydrase involved in protection against oxidative damage	DOWN	-2.1191	0.0017272	blast,frame:-1 start:832 end:257
Cluster-16493.36318	2049.66	939.29	166.63	83.32	876	224119846	XP_002318177.1	309	2.5e-26	hypothetical protein POPTR_0012s11050g [Populus trichocarpa]>gi|222858850|gb|EEE96397.1| hypothetical protein POPTR_0012s11050g [Populus trichocarpa]	566197881	XM_002318141.2	461	0	Populus trichocarpa hypothetical protein (POPTR_0012s11050g) mRNA, complete cds	--	--	--	--	--	--	--	--	PF04568	Mitochondrial ATPase inhibitor, IATP	GO:0032780	negative regulation of ATPase activity	GO:0042030	ATPase inhibitor activity	GO:0005739	mitochondrion	--	--	DOWN	-1.1198	0.0018893	blast,frame:-2 start:587 end:255
Cluster-16493.40699	329.81	1272.06	7.9	33.47	2354	566206041	XP_006374284.1	2537	3e-284	ABC transporter family protein [Populus trichocarpa]>gi|550322041|gb|ERP52081.1| ABC transporter family protein [Populus trichocarpa]	158749683	AC213413.1	2222	0	Populus trichocarpa clone POP014-E15, complete sequence	--	--	--	--	Q9FLX5	1837	6.1e-204	ABC transporter G family member 8 OS=Arabidopsis thaliana GN=ABCG8 PE=2 SV=1	PF06422//PF13304//PF03193//PF01061//PF00005	CDR ABC transporter//AAA domain, putative AbiEii toxin, Type IV TA system//Protein of unknown function, DUF258//ABC-2 type transporter//ABC transporter	GO:0006810	transport	GO:0042626//GO:0016887//GO:0005524//GO:0003924//GO:0005525	ATPase activity, coupled to transmembrane movement of substances//ATPase activity//ATP binding//GTPase activity//GTP binding	GO:0016020//GO:0016021	membrane//integral component of membrane	KOG0061	Transporter, ABC superfamily (Breast cancer resistance protein)	UP	1.9534	2.8707e-07	blast,frame:-2 start:2122 end:284
Cluster-16493.35625	1096	392	52.12	20.42	1314	566172376	XP_002306657.2	789	8.1e-82	hypothetical protein POPTR_0005s20560g [Populus trichocarpa]>gi|209573110|sp|A9PJQ8.1|NDHM_POPJC RecName: Full=NAD(P)H-quinone oxidoreductase subunit M, chloroplastic; AltName: Full=NAD(P)H dehydrogenase subunit M; Short=NDH subunit M; Short=NDH-M; AltName: Full=NADH-plastoquinone oxidoreductase subunit M; Flags: Precursor [Populus x jackii]>gi|118489619|gb|ABK96611.1| unknown [Populus trichocarp…	118489618	EF148649.1	1012	0	Populus trichocarpa x Populus deltoides clone WS0135_K24 unknown mRNA	--	--	--	--	A9PJQ8	789	1.1e-82	NAD(P)H-quinone oxidoreductase subunit M, chloroplastic OS=Populus jackii GN=ndhM PE=2 SV=1	PF10664//PF00316	Cyanobacterial and plastid NDH-1 subunit M//Fructose-1-6-bisphosphatase	GO:0005975//GO:0006118//GO:0006098//GO:0006094//GO:0015976//GO:0006096//GO:0055114//GO:0006013//GO:0006000	carbohydrate metabolic process//obsolete electron transport//pentose-phosphate shunt//gluconeogenesis//carbon utilization//glycolytic process//oxidation-reduction process//mannose metabolic process//fructose metabolic process	GO:0016655//GO:0048038//GO:0042132//GO:0042578	oxidoreductase activity, acting on NAD(P)H, quinone or similar compound as acceptor//quinone binding//fructose 1,6-bisphosphate 1-phosphatase activity//phosphoric ester hydrolase activity	GO:0009535	chloroplast thylakoid membrane	--	--	DOWN	-1.4774	0.0049402	blast,frame:-3 start:1108 end:452
Cluster-16493.37212	1705.66	637.93	94.97	38.88	1160	224102423	XP_002312672.1	500	2.3e-48	hypothetical protein POPTR_0008s19020g [Populus trichocarpa]>gi|566184807|ref|XP_006380004.1| hypothetical protein POPTR_0008s19020g [Populus trichocarpa]>gi|118482241|gb|ABK93048.1| unknown [Populus trichocarpa]>gi|118483773|gb|ABK93779.1| unknown [Populus trichocarpa]>gi|222852492|gb|EEE90039.1| hypothetical protein POPTR_0008s19020g [Populus trichocarpa]>gi|550333432|gb|ERP57801.1| hypothetica…	566184808	XM_002312636.2	763	0	Populus trichocarpa hypothetical protein (POPTR_0008s19020g) mRNA, complete cds	--	--	--	--	--	--	--	--	--	--	--	--	--	--	--	--	--	--	DOWN	-1.4129	0.00022991	blast,frame:-3 start:777 end:460
Cluster-16493.37213	3179.22	1053.53	162.43	58.94	1241	224102423	XP_002312672.1	500	2.5e-48	hypothetical protein POPTR_0008s19020g [Populus trichocarpa]>gi|566184807|ref|XP_006380004.1| hypothetical protein POPTR_0008s19020g [Populus trichocarpa]>gi|118482241|gb|ABK93048.1| unknown [Populus trichocarpa]>gi|118483773|gb|ABK93779.1| unknown [Populus trichocarpa]>gi|222852492|gb|EEE90039.1| hypothetical protein POPTR_0008s19020g [Populus trichocarpa]>gi|550333432|gb|ERP57801.1| hypothetica…	566184806	XM_006379942.1	803	0	Populus trichocarpa hypothetical protein (POPTR_0008s19020g) mRNA, complete cds	--	--	--	--	--	--	--	--	--	--	--	--	--	--	--	--	--	--	DOWN	-1.5875	4.5416e-10	blast,frame:-3 start:789 end:460
Cluster-16493.34745	6022	2347	180.41	77.18	1934	743831428	XP_011024028.1	2162	7.4e-241	PREDICTED: SNF1-related protein kinase regulatory subunit gamma-1-like [Populus euphratica]	566206954	XM_002321663.2	1703	0	Populus trichocarpa CBS domain-containing family protein (POPTR_0015s10680g) mRNA, complete cds	--	--	--	--	Q8LBB2	1566	1.3e-172	SNF1-related protein kinase regulatory subunit gamma-1 OS=Arabidopsis thaliana GN=KING1 PE=1 SV=2	--	--	--	--	--	--	--	--	KOG1764	5'-AMP-activated protein kinase, gamma subunit	DOWN	-1.3535	1.0114e-14	blast,frame:-2 start:1885 end:551
Cluster-16493.26281	0	303.32	0	8.76	2167	566199336	XP_002319087.2	2344	6.5e-262	hypothetical protein POPTR_0013s04030g [Populus trichocarpa]>gi|550324911|gb|EEE95010.2| hypothetical protein POPTR_0013s04030g [Populus trichocarpa]	743888788	XM_011040245.1	1921	0	PREDICTED: Populus euphratica poly(rC)-binding protein 3-like (LOC105135391), transcript variant X1, mRNA	K13162	PCBP2_3_4	poly(rC)-binding protein 2/3/4	http://www.genome.jp/dbget-bin/www_bget?ko:K13162	Q9SR13	1293	6.8e-141	Flowering locus K homology domain OS=Arabidopsis thaliana GN=FLK PE=1 SV=1	PF13014//PF16557//PF07650//PF13184//PF00013	KH domain//CUT1-like DNA-binding domain of SATB//KH domain//NusA-like KH domain//KH domain	--	--	GO:0003723//GO:0003677	RNA binding//DNA binding	--	--	--	--	UP	5.0011	0.0012665	blast,frame:1 start:64 end:1731
Cluster-16493.27739	3768	1125	128.62	42.13	1729	743906507	XP_011046675.1	1836	4.2e-203	PREDICTED: glycerate dehydrogenase [Populus euphratica]	566167193	XM_002305488.2	1675	0	Populus trichocarpa glycerate dehydrogenase family protein (POPTR_0004s18190g) mRNA, complete cds	K15893	HPR1	hydroxypyruvate reductase 1	http://www.genome.jp/dbget-bin/www_bget?ko:K15893	Q9C9W5	1694	1.7e-187	Glycerate dehydrogenase HPR, peroxisomal OS=Arabidopsis thaliana GN=HPR PE=1 SV=1	PF15324//PF01269//PF00389//PF03446//PF01497//PF02826	Hedgehog signalling target//Fibrillarin//D-isomer specific 2-hydroxyacid dehydrogenase, catalytic domain//NAD binding domain of 6-phosphogluconate dehydrogenase//Periplasmic binding protein//D-isomer specific 2-hydroxyacid dehydrogenase, NAD binding domain	GO:0006364//GO:0008033//GO:0008152//GO:0007224//GO:0055114//GO:0019521//GO:0006098	rRNA processing//tRNA processing//metabolic process//smoothened signaling pathway//oxidation-reduction process//D-gluconate metabolic process//pentose-phosphate shunt	GO:0003723//GO:0016616//GO:0008168//GO:0005488//GO:0004616//GO:0051287	RNA binding//oxidoreductase activity, acting on the CH-OH group of donors, NAD or NADP as acceptor//methyltransferase activity//binding//phosphogluconate dehydrogenase (decarboxylating) activity//NAD binding	--	--	KOG0069	Glyoxylate/hydroxypyruvate reductase (D-isomer-specific 2-hydroxy acid dehydrogenase superfamily)	DOWN	-1.7379	6.2549e-14	blast,frame:2 start:332 end:1501
Cluster-16493.33963	213.72	2684.08	11.94	164.11	1157	702481828	XP_010033372.1	1078	2.2e-115	PREDICTED: glyceraldehyde-3-phosphate dehydrogenase, cytosolic-like [Eucalyptus grandis]>gi|629086632|gb|KCW52989.1| hypothetical protein EUGRSUZ_J02288 [Eucalyptus grandis]	566189438	XM_002315596.2	843	0	Populus trichocarpa glyceraldehyde 3-phosphate dehydrogenase family protein (POPTR_0010s06560g) mRNA, complete cds	K00134	GAPDH, gapA	glyceraldehyde 3-phosphate dehydrogenase	http://www.genome.jp/dbget-bin/www_bget?ko:K00134	Q7FAH2	1071	2e-115	Glyceraldehyde-3-phosphate dehydrogenase 2, cytosolic OS=Oryza sativa subsp. japonica GN=GAPC2 PE=1 SV=1	PF00044//PF02800	Glyceraldehyde 3-phosphate dehydrogenase, NAD binding domain//Glyceraldehyde 3-phosphate dehydrogenase, C-terminal domain	GO:0055114	oxidation-reduction process	GO:0016620	oxidoreductase activity, acting on the aldehyde or oxo group of donors, NAD or NADP as acceptor	--	--	KOG0657	Glyceraldehyde 3-phosphate dehydrogenase	UP	3.6566	4.3551e-29	estscan,start:1157 end:370; minus strand
Cluster-16493.36872	215.38	732.04	4.98	18.6	2429	224058713	XP_002299616.1	3219	0	hydrolase family protein [Populus trichocarpa]>gi|222846874|gb|EEE84421.1| hydrolase family protein [Populus trichocarpa]	566149581	XM_002299580.2	1980	0	Populus trichocarpa hydrolase family protein (POPTR_0001s17480g) mRNA, complete cds	--	--	--	--	O05235	136	1.1e-06	Uncharacterized hydrolase YugF OS=Bacillus subtilis (strain 168) GN=yugF PE=3 SV=1	--	--	GO:0008152	metabolic process	GO:0003824	catalytic activity	--	--	--	--	UP	1.771	0.0010962	blast,frame:1 start:382 end:2376
Cluster-16493.36879	2073	731	180.83	69.53	834	224123432	XP_002319077.1	540	3.8e-53	class 4 pathogenesis-related family protein [Populus trichocarpa]>gi|118487978|gb|ABK95810.1| unknown [Populus trichocarpa]>gi|222857453|gb|EEE95000.1| class 4 pathogenesis-related family protein [Populus trichocarpa]	118487977	EF147809.1	527	0	Populus trichocarpa clone WS0125_C20 unknown mRNA	--	--	--	--	P09761	486	9.8e-48	Wound-induced protein WIN1 OS=Solanum tuberosum GN=WIN1 PE=2 SV=1	PF00967	Barwin family	GO:0050832//GO:0042742	defense response to fungus//defense response to bacterium	GO:0008061	chitin binding	--	--	--	--	DOWN	-1.4978	7.0508e-06	estscan,start:834 end:543; minus strand
Cluster-16493.29764	242.7	712.07	6.24	20.09	2212	255547147	XP_002514631.1	1929	8.8e-214	pentatricopeptide repeat-containing protein, putative [Ricinus communis]>gi|223546235|gb|EEF47737.1| pentatricopeptide repeat-containing protein, putative [Ricinus communis]	156523310	AC209039.1	2081	0	Populus trichocarpa clone POP009-N17, complete sequence	--	--	--	--	Q9FME4	1582	2.1e-174	Pentatricopeptide repeat-containing protein PNM1, mitochondrial OS=Arabidopsis thaliana GN=PNM1 PE=1 SV=1	PF01325	Iron dependent repressor, N-terminal DNA binding domain	--	--	GO:0003677	DNA binding	--	--	--	--	UP	1.5588	0.0047335	blast,frame:3 start:39 end:1601
Cluster-16493.45603	932	1860	25.65	56.22	2082	743889220	XP_011038678.1	2935	0	PREDICTED: bifunctional purine biosynthesis protein purH [Populus euphratica]	743889219	XM_011040376.1	1833	0	PREDICTED: Populus euphratica bifunctional purine biosynthesis protein purH (LOC105135489), mRNA	K00602	purH	phosphoribosylaminoimidazolecarboxamide formyltransferase / IMP cyclohydrolase	http://www.genome.jp/dbget-bin/www_bget?ko:K00602	A9VRF5	1199	5.2e-130	Bifunctional purine biosynthesis protein PurH OS=Bacillus weihenstephanensis (strain KBAB4) GN=purH PE=3 SV=1	PF01993//PF01808	methylene-5,6,7,8-tetrahydromethanopterin dehydrogenase//AICARFT/IMPCHase bienzyme	GO:0015948//GO:0006144//GO:0006807//GO:0006164//GO:0055114	methanogenesis//purine nucleobase metabolic process//nitrogen compound metabolic process//purine nucleotide biosynthetic process//oxidation-reduction process	GO:0008901//GO:0004643//GO:0003937	ferredoxin hydrogenase activity//phosphoribosylaminoimidazolecarboxamide formyltransferase activity//IMP cyclohydrolase activity	GO:0042720//GO:0009375	mitochondrial inner membrane peptidase complex//ferredoxin hydrogenase complex	KOG2555	AICAR transformylase/IMP cyclohydrolase/methylglyoxal synthase	UP	1.0028	0.00023812	blast,frame:-3 start:2002 end:203
Cluster-16493.45601	105.21	604.58	5.33	33.52	1250	566151811	XP_002300263.2	771	9.4e-80	hypothetical protein POPTR_0001s30260g [Populus trichocarpa]>gi|550348535|gb|EEE85068.2| hypothetical protein POPTR_0001s30260g [Populus trichocarpa]	743936089	XM_011014128.1	975	0	PREDICTED: Populus euphratica zinc finger protein ZAT10 (LOC105116680), mRNA	--	--	--	--	Q96289	290	7.9e-25	Zinc finger protein ZAT10 OS=Arabidopsis thaliana GN=ZAT10 PE=2 SV=1	PF17123//PF01562//PF00096//PF13912//PF13465	RING-like zinc finger//Reprolysin family propeptide//Zinc finger, C2H2 type//C2H2-type zinc finger//Zinc-finger double domain	GO:0006508	proteolysis	GO:0046872//GO:0008270//GO:0005515//GO:0004222	metal ion binding//zinc ion binding//protein binding//metalloendopeptidase activity	--	--	--	--	UP	2.5286	0.00014256	blast,frame:1 start:169 end:1032|blast,frame:3 start:387 end:671
Cluster-16493.56363	372	1162	5.54	19.03	3629	743830428	XP_011023774.1	4867	0	PREDICTED: lon protease homolog 1, mitochondrial [Populus euphratica]	743830427	XM_011025472.1	3479	0	PREDICTED: Populus euphratica lon protease homolog 1, mitochondrial (LOC105125157), mRNA	K08675	PRSS15, PIM1	Lon-like ATP-dependent protease	http://www.genome.jp/dbget-bin/www_bget?ko:K08675	P93655	3652	0	Lon protease homolog 1, mitochondrial OS=Arabidopsis thaliana GN=LON1 PE=1 SV=2	PF13013//PF00910//PF07728//PF07724//PF07726//PF04583//PF08046//PF05362//PF01695//PF00888//PF00005//PF03266//PF02224//PF02367//PF00004//PF05496//PF02190	F-box-like domain//RNA helicase//AAA domain (dynein-related subfamily)//AAA domain (Cdc48 subfamily)//ATPase family associated with various cellular activities (AAA)//Baculoviridae p74 conserved region//IlvGEDA operon leader peptide//Lon protease (S16) C-terminal proteolytic domain//IstB-like ATP binding protein//Cullin family//ABC transporter//NTPase//Cytidylate kinase//Threonylcarbamoyl adenosi…	GO:0019058//GO:0006206//GO:0009082//GO:0006510//GO:0006511//GO:0006281//GO:0006310//GO:0006139//GO:0006508//GO:0002949	viral life cycle//pyrimidine nucleobase metabolic process//branched-chain amino acid biosynthetic process//obsolete ATP-dependent proteolysis//ubiquitin-dependent protein catabolic process//DNA repair//DNA recombination//nucleobase-containing compound metabolic process//proteolysis//tRNA threonylcarbamoyladenosine modification	GO:0005524//GO:0016887//GO:0004176//GO:0003724//GO:0004127//GO:0005515//GO:0004252//GO:0098519//GO:0003723//GO:0009378//GO:0031625	ATP binding//ATPase activity//ATP-dependent peptidase activity//RNA helicase activity//cytidylate kinase activity//protein binding//serine-type endopeptidase activity//nucleotide phosphatase activity, acting on free nucleotides//RNA binding//four-way junction helicase activity//ubiquitin protein ligase binding	GO:0005657//GO:0009379	replication fork//Holliday junction helicase complex	KOG2004	Mitochondrial ATP-dependent protease PIM1/LON	UP	1.6492	2.3499e-05	blast,frame:-3 start:3606 end:502
Cluster-16493.39701	200	696.77	2.99	11.46	3613	743817021	XP_011020318.1	5390	0	PREDICTED: DNA-directed RNA polymerase I subunit rpa1 [Populus euphratica]	743817020	XM_011022016.1	3281	0	PREDICTED: Populus euphratica DNA-directed RNA polymerase I subunit rpa1 (LOC105122731), mRNA	K02999	RPA1, POLR1A	DNA-directed RNA polymerase I subunit RPA1	http://www.genome.jp/dbget-bin/www_bget?ko:K02999	P15398	1556	3.6e-171	DNA-directed RNA polymerase I subunit rpa1 OS=Schizosaccharomyces pombe (strain 972 / ATCC 24843) GN=rpa1 PE=1 SV=2	PF04983//PF00623//PF05000//PF04998	RNA polymerase Rpb1, domain 3//RNA polymerase Rpb1, domain 2//RNA polymerase Rpb1, domain 4//RNA polymerase Rpb1, domain 5	GO:0006351//GO:0006144//GO:0006206	transcription, DNA-templated//purine nucleobase metabolic process//pyrimidine nucleobase metabolic process	GO:0003677//GO:0003899	DNA binding//DNA-directed RNA polymerase activity	GO:0005730	nucleolus	KOG0262	RNA polymerase I, large subunit	UP	1.8066	0.001348	blast,frame:1 start:1 end:3360
Cluster-16493.39708	1088.73	2372.47	23.98	57.43	2537	743827206	XP_011022961.1	2915	0	PREDICTED: probable pectinesterase/pectinesterase inhibitor 51 [Populus euphratica]	743827205	XM_011024659.1	1888	0	PREDICTED: Populus euphratica probable pectinesterase/pectinesterase inhibitor 51 (LOC105124583), mRNA	--	--	--	--	Q9LXD9	1721	1.9e-190	Probable pectinesterase/pectinesterase inhibitor 51 OS=Arabidopsis thaliana GN=PME51 PE=2 SV=1	PF00841//PF01095//PF04043	Sperm histone P2//Pectinesterase//Plant invertase/pectin methylesterase inhibitor	GO:0005982//GO:0042545//GO:0005985//GO:0007283	starch metabolic process//cell wall modification//sucrose metabolic process//spermatogenesis	GO:0003677//GO:0004857//GO:0030599	DNA binding//enzyme inhibitor activity//pectinesterase activity	GO:0005618//GO:0000786//GO:0005634	cell wall//nucleosome//nucleus	--	--	UP	1.1297	1.3658e-06	blast,frame:1 start:409 end:2238
Cluster-16493.16981	114.19	594.68	2.24	12.8	2821	566167755	XP_006384804.1	1568	8.1e-172	hypothetical protein POPTR_0004s21250g [Populus trichocarpa]>gi|550341572|gb|ERP62601.1| hypothetical protein POPTR_0004s21250g [Populus trichocarpa]	743791917	XM_011044722.1	1238	0	PREDICTED: Populus euphratica glucan endo-1,3-beta-glucosidase 14 (LOC105138575), transcript variant X5, mRNA	--	--	--	--	Q9ZQG9	1265	1.6e-137	Glucan endo-1,3-beta-glucosidase 14 OS=Arabidopsis thaliana GN=At2g27500 PE=1 SV=2	PF13499//PF00332//PF00036//PF13202//PF11640//PF13405//PF13833	EF-hand domain pair//Glycosyl hydrolases family 17//EF hand//EF hand//Telomere-length maintenance and DNA damage repair//EF-hand domain//EF-hand domain pair	GO:0009069//GO:0016310//GO:0005975	serine family amino acid metabolic process//phosphorylation//carbohydrate metabolic process	GO:0004674//GO:0004553//GO:0005509	protein serine/threonine kinase activity//hydrolase activity, hydrolyzing O-glycosyl compounds//calcium ion binding	--	--	--	--	UP	2.3866	0.00031187	blast,frame:-1 start:2656 end:1499
Cluster-16493.25041	152.82	643.37	6.22	28.73	1491	224090025	XP_002308911.1	2132	1.7e-237	dyskerin family protein [Populus trichocarpa]>gi|222854887|gb|EEE92434.1| dyskerin family protein [Populus trichocarpa]	566174411	XM_002308875.2	1285	0	Populus trichocarpa dyskerin family protein (POPTR_0006s04270g) mRNA, complete cds	K11131	DKC1, NOLA4, CBF5	H/ACA ribonucleoprotein complex subunit 4	http://www.genome.jp/dbget-bin/www_bget?ko:K11131	Q9LD90	1885	1.1e-209	H/ACA ribonucleoprotein complex subunit 4 OS=Arabidopsis thaliana GN=CBF5 PE=1 SV=1	PF02535//PF01472//PF01509	ZIP Zinc transporter//PUA domain//TruB family pseudouridylate synthase (N terminal domain)	GO:0030001//GO:0006396//GO:0001522//GO:0055085	metal ion transport//RNA processing//pseudouridine synthesis//transmembrane transport	GO:0003723//GO:0009982//GO:0046873	RNA binding//pseudouridine synthase activity//metal ion transmembrane transporter activity	GO:0005730//GO:0016020//GO:0005829	nucleolus//membrane//cytosol	KOG2529	Pseudouridine synthase	UP	2.0798	0.00062307	blast,frame:1 start:1 end:1491
Cluster-16493.25045	233.21	926.28	8.99	39.18	1560	743868954	XP_011033144.1	2238	9.2e-250	PREDICTED: H/ACA ribonucleoprotein complex subunit 4-like [Populus euphratica]>gi|743868958|ref|XP_011033145.1| PREDICTED: H/ACA ribonucleoprotein complex subunit 4-like [Populus euphratica]	743868963	XR_843486.1	1474	0	PREDICTED: Populus euphratica H/ACA ribonucleoprotein complex subunit 4-like (LOC105131730), transcript variant X3, misc_RNA	K11131	DKC1, NOLA4, CBF5	H/ACA ribonucleoprotein complex subunit 4	http://www.genome.jp/dbget-bin/www_bget?ko:K11131	Q9LD90	1921	7.4e-214	H/ACA ribonucleoprotein complex subunit 4 OS=Arabidopsis thaliana GN=CBF5 PE=1 SV=1	PF01472//PF01509	PUA domain//TruB family pseudouridylate synthase (N terminal domain)	GO:0006396	RNA processing	GO:0003723	RNA binding	--	--	KOG2529	Pseudouridine synthase	UP	1.9958	2.119e-05	blast,frame:1 start:28 end:1560
Cluster-16493.52212	17.83	851.76	0.3	15.65	3262	566167755	XP_006384804.1	1571	4.2e-172	hypothetical protein POPTR_0004s21250g [Populus trichocarpa]>gi|550341572|gb|ERP62601.1| hypothetical protein POPTR_0004s21250g [Populus trichocarpa]	566188331	XM_006379302.1	1578	0	Populus trichocarpa hypothetical protein (POPTR_0009s16530g) mRNA, complete cds	--	--	--	--	Q9ZQG9	1275	1.2e-138	Glucan endo-1,3-beta-glucosidase 14 OS=Arabidopsis thaliana GN=At2g27500 PE=1 SV=2	PF00332	Glycosyl hydrolases family 17	GO:0005975	carbohydrate metabolic process	GO:0004553	hydrolase activity, hydrolyzing O-glycosyl compounds	--	--	--	--	UP	5.584	1.6968e-10	blast,frame:-3 start:2054 end:1836|blast,frame:-1 start:3097 end:1940
Cluster-16493.54821	2027.36	856.86	116.64	53.94	1131	566210608	XP_006372386.1	369	3.5e-33	hypothetical protein POPTR_0017s01120g [Populus trichocarpa]>gi|550319006|gb|ERP50183.1| hypothetical protein POPTR_0017s01120g [Populus trichocarpa]	566210607	XM_006372324.1	672	0	Populus trichocarpa hypothetical protein (POPTR_0017s01120g) mRNA, complete cds	--	--	--	--	--	--	--	--	PF04277//PF15937//PF00403	Oxaloacetate decarboxylase, gamma chain//prlF antitoxin for toxin YhaV_toxin//Heavy-metal-associated domain	GO:0006525//GO:0006090//GO:0006560//GO:0006814//GO:0030001//GO:0001558//GO:0071436	arginine metabolic process//pyruvate metabolic process//proline metabolic process//sodium ion transport//metal ion transport//regulation of cell growth//sodium ion export	GO:0008948//GO:0097351//GO:0015081//GO:0003700//GO:0046872	oxaloacetate decarboxylase activity//toxin-antitoxin pair type II binding//sodium ion transmembrane transporter activity//transcription factor activity, sequence-specific DNA binding//metal ion binding	GO:0005667//GO:0016020	transcription factor complex//membrane	--	--	DOWN	-1.2365	0.00042065	blast,frame:1 start:223 end:696
Cluster-16493.35620	1382.76	2811.19	24.28	54.27	3117	118488480	ABK96054.1	3253	0	unknown [Populus trichocarpa]	566203542	XM_002320202.2	2742	0	Populus trichocarpa hypothetical protein (POPTR_0014s10260g) mRNA, complete cds	K12133	LHY	MYB-related transcription factor LHY	http://www.genome.jp/dbget-bin/www_bget?ko:K12133	Q6R0H1	669	2.2e-68	Protein LHY OS=Arabidopsis thaliana GN=LHY PE=1 SV=2	PF12937	F-box-like	--	--	GO:0005515	protein binding	--	--	--	--	UP	1.0296	7.2803e-07	blast,frame:-3 start:3034 end:731
Cluster-16493.34392	6440	12840	195.38	427.6	1913	224057272	XP_002299201.1	1987	1.4e-220	aspartyl protease family protein [Populus trichocarpa]>gi|118483775|gb|ABK93780.1| unknown [Populus trichocarpa]>gi|222846459|gb|EEE84006.1| aspartyl protease family protein [Populus trichocarpa]	224057271	XM_002299165.1	1614	0	Populus trichocarpa aspartyl protease family protein (POPTR_0001s06560g) mRNA, complete cds	--	--	--	--	Q9LHE3	390	3.1e-36	Protein ASPARTIC PROTEASE IN GUARD CELL 2 OS=Arabidopsis thaliana GN=ASPG2 PE=2 SV=1	PF00026	Eukaryotic aspartyl protease	GO:0006508	proteolysis	GO:0004190	aspartic-type endopeptidase activity	GO:0048046//GO:0009505//GO:0009507	apoplast//plant-type cell wall//chloroplast	--	--	UP	1.0015	2.287e-31	blast,frame:2 start:116 end:1474
Cluster-16493.34395	22217	4729.69	1306.33	305.26	1121	566148103	XP_002299521.2	1278	1.4e-138	hypothetical protein POPTR_0001s09570g [Populus trichocarpa]>gi|550346899|gb|EEE84326.2| hypothetical protein POPTR_0001s09570g [Populus trichocarpa]	566148102	XM_002299485.2	918	0	Populus trichocarpa hypothetical protein (POPTR_0001s09570g) mRNA, complete cds	--	--	--	--	P50700	971	7.6e-104	Osmotin-like protein OSM34 OS=Arabidopsis thaliana GN=OSM34 PE=2 SV=2	--	--	--	--	--	--	--	--	--	--	DOWN	-2.2259	3.87e-122	blast,frame:3 start:141 end:887
Cluster-16493.6197	101	5206	4.25	240.41	1450	566200439	XP_006376141.1	1897	3e-210	hypothetical protein POPTR_0013s10170g [Populus trichocarpa]>gi|550325411|gb|ERP53938.1| hypothetical protein POPTR_0013s10170g [Populus trichocarpa]	566200436	XM_006376078.1	1196	0	Populus trichocarpa hypothetical protein (POPTR_0013s10160g) mRNA, complete cds	K05894	OPR	12-oxophytodienoic acid reductase	http://www.genome.jp/dbget-bin/www_bget?ko:K05894	Q8GYB8	1467	3e-161	12-oxophytodienoate reductase 2 OS=Arabidopsis thaliana GN=OPR2 PE=1 SV=2	PF00724//PF11480	NADH:flavin oxidoreductase / NADH oxidase family//Colicin-E5 Imm protein	GO:0055114//GO:0030153	oxidation-reduction process//bacteriocin immunity	GO:0016491//GO:0010181	oxidoreductase activity//FMN binding	--	--	KOG0134	NADH:flavin oxidoreductase/12-oxophytodienoate reductase	UP	5.6937	1.542e-66	blast,frame:3 start:72 end:1226
Cluster-16493.27976	2591	899	113.84	43.29	1401	224113027	XP_002316366.1	1665	2.3e-183	esterase/lipase/thioesterase family protein [Populus trichocarpa]>gi|222865406|gb|EEF02537.1| esterase/lipase/thioesterase family protein [Populus trichocarpa]	566192273	XM_002316330.2	1311	0	Populus trichocarpa esterase/lipase/thioesterase family protein (POPTR_0010s22910g) mRNA, complete cds	--	--	--	--	Q9C942	420	7.4e-40	Caffeoylshikimate esterase OS=Arabidopsis thaliana GN=CSE PE=1 SV=1	PF02230//PF07859//PF00326	Phospholipase/Carboxylesterase//alpha/beta hydrolase fold//Prolyl oligopeptidase family	GO:0008152//GO:0006508	metabolic process//proteolysis	GO:0008236//GO:0016787	serine-type peptidase activity//hydrolase activity	--	--	--	--	DOWN	-1.5212	1.4097e-07	blast,frame:1 start:1 end:1104
Cluster-16493.32898	6370	22717	592.74	2303.34	798	224139350	XP_002323069.1	524	2.6e-51	Nonspecific lipid-transfer protein 1 [Populus trichocarpa]>gi|118487953|gb|ABK95798.1| unknown [Populus trichocarpa]>gi|222867699|gb|EEF04830.1| Nonspecific lipid-transfer protein 1 [Populus trichocarpa]	224139349	XM_002323033.1	640	0	Populus trichocarpa Nonspecific lipid-transfer protein 1 (POPTR_0016s14270g) mRNA, complete cds	--	--	--	--	Q9M5X8	344	2.7e-31	Non-specific lipid-transfer protein OS=Prunus avium PE=1 SV=1	--	--	GO:0006869	lipid transport	GO:0008289	lipid binding	--	--	--	--	UP	1.8403	1.1563e-127	blast,frame:2 start:56 end:517
Cluster-16493.39191	812.42	228.21	25.01	7.71	1889	566196931	XP_006376745.1	404	5.1e-37	hypothetical protein POPTR_0012s05440g [Populus trichocarpa]>gi|550326442|gb|ERP54542.1| hypothetical protein POPTR_0012s05440g [Populus trichocarpa]	566196930	XM_006376683.1	1154	0	Populus trichocarpa hypothetical protein (POPTR_0012s05440g) mRNA, complete cds	--	--	--	--	--	--	--	--	--	--	--	--	--	--	--	--	--	--	DOWN	-1.8259	0.0037132	blast,frame:-3 start:1089 end:1030
Cluster-16493.27402	0	300.27	0	4.39	4032	566172505	XP_006383621.1	3156	0	Exocyst complex component Sec5 family protein [Populus trichocarpa]>gi|550339447|gb|ERP61418.1| Exocyst complex component Sec5 family protein [Populus trichocarpa]	566172504	XM_006383559.1	2123	0	Populus trichocarpa Exocyst complex component Sec5 family protein (POPTR_0005s21370g) mRNA, complete cds	K17637	EXOC2, SEC5	exocyst complex component 2	http://www.genome.jp/dbget-bin/www_bget?ko:K17637	Q8S3U9	2213	2.6e-247	Exocyst complex component SEC5A OS=Arabidopsis thaliana GN=SEC5A PE=1 SV=1	--	--	--	--	--	--	--	--	KOG2347	Sec5 subunit of exocyst complex	UP	4.9865	0.0013838	blast,frame:2 start:176 end:2317|blast,frame:3 start:2430 end:2816
Cluster-16493.20993	401.1	1637.4	11.03	49.44	2084	566174829	XP_002308061.2	3002	0	hypothetical protein POPTR_0006s06460g [Populus trichocarpa]>gi|550335626|gb|EEE91584.2| hypothetical protein POPTR_0006s06460g [Populus trichocarpa]	566174826	XM_006381049.1	1964	0	Populus trichocarpa hypothetical protein (POPTR_0006s06460g) mRNA, complete cds	K06617	E2.4.1.82	raffinose synthase	http://www.genome.jp/dbget-bin/www_bget?ko:K06617	Q8RX87	2429	1.2e-272	Probable galactinol--sucrose galactosyltransferase 6 OS=Arabidopsis thaliana GN=RFS6 PE=2 SV=2	PF08509	Adenylate cyclase G-alpha binding domain	GO:0006171//GO:0006144	cAMP biosynthetic process//purine nucleobase metabolic process	GO:0004016//GO:0000287	adenylate cyclase activity//magnesium ion binding	--	--	--	--	UP	2.0353	6.3678e-10	blast,frame:1 start:94 end:255
Cluster-16493.15031	5.76	469.23	0.15	13.59	2162	566187276	XP_002313131.2	2322	2.3e-259	hypothetical protein POPTR_0009s10190g [Populus trichocarpa]>gi|550331438|gb|EEE87086.2| hypothetical protein POPTR_0009s10190g [Populus trichocarpa]	566187275	XM_002313095.2	1264	0	Populus trichocarpa hypothetical protein (POPTR_0009s10190g) mRNA, complete cds	--	--	--	--	Q9AT54	1628	9.6e-180	Scopoletin glucosyltransferase OS=Nicotiana tabacum GN=TOGT1 PE=1 SV=1	PF00201	UDP-glucoronosyl and UDP-glucosyl transferase	GO:0008152	metabolic process	GO:0016758	transferase activity, transferring hexosyl groups	--	--	--	--	UP	6.354	1.3069e-05	blast,frame:1 start:409 end:1875
Cluster-16493.30173	4206.94	538.77	156.36	21.96	1609	566199587	XP_002319159.2	1372	2.5e-149	hypothetical protein POPTR_0013s05380g [Populus trichocarpa]>gi|550325022|gb|EEE95082.2| hypothetical protein POPTR_0013s05380g [Populus trichocarpa]	566199586	XM_002319123.2	1132	0	Populus trichocarpa hypothetical protein (POPTR_0013s05380g) mRNA, complete cds	--	--	--	--	--	--	--	--	--	--	--	--	--	--	--	--	--	--	DOWN	-2.9591	3.5283e-32	blast,frame:-1 start:1387 end:425
Cluster-16493.31887	1601	551	86	32.4	1193	566180824	XP_002310756.2	1317	4.4e-143	hypothetical protein POPTR_0007s11680g [Populus trichocarpa]>gi|550334681|gb|EEE91206.2| hypothetical protein POPTR_0007s11680g [Populus trichocarpa]	566180817	XM_002310718.2	1052	0	Populus trichocarpa Chain A family protein (POPTR_0007s11650g) mRNA, complete cds	--	--	--	--	Q6RYA0	806	1.1e-84	Salicylic acid-binding protein 2 OS=Nicotiana tabacum GN=SABP2 PE=1 SV=1	PF06821//PF00326//PF00975//PF07819//PF01764	Serine hydrolase//Prolyl oligopeptidase family//Thioesterase domain//PGAP1-like protein//Lipase (class 3)	GO:0009058//GO:0006508//GO:0006505//GO:0006886//GO:0006629	biosynthetic process//proteolysis//GPI anchor metabolic process//intracellular protein transport//lipid metabolic process	GO:0016787//GO:0008236//GO:0016788	hydrolase activity//serine-type peptidase activity//hydrolase activity, acting on ester bonds	--	--	--	--	DOWN	-1.5329	0.00010448	blast,frame:1 start:85 end:939
Cluster-16493.50091	1176.47	301.61	42.26	11.88	1656	743905423	XP_011046112.1	1714	5.6e-189	PREDICTED: uncharacterized protein LOC105140815 [Populus euphratica]	743905422	XM_011047810.1	1387	0	PREDICTED: Populus euphratica uncharacterized LOC105140815 (LOC105140815), mRNA	--	--	--	--	--	--	--	--	--	--	--	--	--	--	--	--	--	--	DOWN	-1.9578	4.4456e-05	blast,frame:3 start:69 end:1118
Cluster-16493.32149	601.9	2132.27	25.59	99.38	1439	743820784	XP_011021242.1	1328	2.8e-144	PREDICTED: LOB domain-containing protein 41-like [Populus euphratica]	743820783	XM_011022940.1	1260	0	PREDICTED: Populus euphratica LOB domain-containing protein 41-like (LOC105123371), mRNA	--	--	--	--	Q9M886	721	9.5e-75	LOB domain-containing protein 41 OS=Arabidopsis thaliana GN=LBD41 PE=2 SV=1	PF06481	COX Aromatic Rich Motif	GO:0006118//GO:0055114//GO:0022900	obsolete electron transport//oxidation-reduction process//electron transport chain	GO:0008827	cytochrome o ubiquinol oxidase activity	GO:0016021//GO:0009319	integral component of membrane//cytochrome o ubiquinol oxidase complex	--	--	UP	1.8307	2.053e-11	blast,frame:-3 start:1206 end:286
Cluster-16493.33277	3077	1414	242.3	121.53	896	566149571	XP_002298114.2	663	2.3e-67	hypothetical protein POPTR_0001s17420g, partial [Populus trichocarpa]>gi|550347543|gb|EEE82919.2| hypothetical protein POPTR_0001s17420g, partial [Populus trichocarpa]	743878431	XM_011037343.1	643	0	PREDICTED: Populus euphratica uncharacterized LOC105133378 (LOC105133378), mRNA	--	--	--	--	--	--	--	--	--	--	--	--	--	--	--	--	--	--	DOWN	-1.1158	3.7082e-05	blast,frame:-2 start:823 end:395|blast,frame:-1 start:149 end:36
Cluster-16493.38955	2912.16	1318.83	77.44	38.51	2146	743936737	XP_011012757.1	3020	0	PREDICTED: protein ECERIFERUM 1-like [Populus euphratica]	566204862	XM_002320548.2	2001	0	Populus trichocarpa ECERIFERUM 1 family protein (POPTR_0014s17850g) mRNA, complete cds	K15404	K15404, CER1	aldehyde decarbonylase	http://www.genome.jp/dbget-bin/www_bget?ko:K15404	F4HVY0	2084	1.3e-232	Protein ECERIFERUM 1 OS=Arabidopsis thaliana GN=CER1 PE=1 SV=1	PF04116	Fatty acid hydroxylase superfamily	GO:0006633//GO:0055114	fatty acid biosynthetic process//oxidation-reduction process	GO:0016491//GO:0005506	oxidoreductase activity//iron ion binding	--	--	--	--	DOWN	-1.1369	4.714e-05	blast,frame:2 start:38 end:1927
Cluster-16493.33783	899	245	25.79	7.72	2008	576303561	YP_008999578.1	667	1.7e-67	NADH dehydrogenase subunit 5 (mitochondrion) [Vaccinium macrocarpon]>gi|549531653|gb|AGX28792.1| NADH dehydrogenase subunit 5 (mitochondrion) [Vaccinium macrocarpon]	618627045	KJ415012.1	1465	0	Licania alba NADH dehydrogenase subunit 5 (nad5) gene, exons 4, 5 and partial cds; mitochondrial	K03883	ND5	NADH-ubiquinone oxidoreductase chain 5	http://www.genome.jp/dbget-bin/www_bget?ko:K03883	P10330	663	7.1e-68	NADH-ubiquinone oxidoreductase chain 5 OS=Oenothera berteroana GN=ND5 PE=2 SV=2	PF16497	MHC-I family domain	GO:0006955	immune response	--	--	--	--	--	--	DOWN	-1.8696	0.0012809	blast,frame:3 start:1455 end:1709|blast,frame:2 start:209 end:676
Cluster-16493.31929	3448	934	119.07	35.39	1712	224119660	XP_002318128.1	2034	4.6e-226	CBS domain-containing family protein [Populus trichocarpa]>gi|222858801|gb|EEE96348.1| CBS domain-containing family protein [Populus trichocarpa]	566197707	XM_002318092.2	1575	0	Populus trichocarpa CBS domain-containing family protein (POPTR_0012s09900g) mRNA, complete cds	--	--	--	--	Q8LBB2	1420	1e-155	SNF1-related protein kinase regulatory subunit gamma-1 OS=Arabidopsis thaliana GN=KING1 PE=1 SV=2	--	--	GO:0008152	metabolic process	GO:0003824	catalytic activity	GO:0009505	plant-type cell wall	KOG1764	5'-AMP-activated protein kinase, gamma subunit	DOWN	-1.8783	2.2912e-14	blast,frame:-2 start:1663 end:329
Cluster-16493.31927	2080	548	104.25	30.08	1260	566190944	XP_002314934.2	1791	5e-198	Glucan endo-1 family protein [Populus trichocarpa]>gi|550329859|gb|EEF01105.2| Glucan endo-1 family protein [Populus trichocarpa]	566190943	XM_002314898.2	1187	0	Populus trichocarpa Glucan endo-1 family protein (POPTR_0010s15270g) mRNA, complete cds	--	--	--	--	P52407	1314	1.4e-143	Glucan endo-1,3-beta-glucosidase, basic vacuolar isoform OS=Hevea brasiliensis GN=HGN1 PE=1 SV=2	PF00332//PF16686	Glycosyl hydrolases family 17//ssDNA-binding domain of telomere protection protein	GO:0005975	carbohydrate metabolic process	GO:0043047//GO:0004553	single-stranded telomeric DNA binding//hydrolase activity, hydrolyzing O-glycosyl compounds	--	--	--	--	DOWN	-1.9184	8.282e-09	blast,frame:3 start:51 end:1175
Cluster-16493.31920	191.03	882.03	1.49	7.58	6683	255547213	XP_002514664.1	9442	0	activating signal cointegrator 1 complex subunit 3, helc1, putative [Ricinus communis]>gi|223546268|gb|EEF47770.1| activating signal cointegrator 1 complex subunit 3, helc1, putative [Ricinus communis]	743926245	XM_011008979.1	6221	0	PREDICTED: Populus euphratica activating signal cointegrator 1 complex subunit 3 (LOC105113011), transcript variant X1, mRNA	K18663	ASCC3	activating signal cointegrator complex subunit 3	http://www.genome.jp/dbget-bin/www_bget?ko:K18663	E9PZJ8	4811	0	Activating signal cointegrator 1 complex subunit 3 OS=Mus musculus GN=Ascc3 PE=1 SV=1	PF01695//PF00270//PF04851//PF00580//PF02562//PF00437//PF00790	IstB-like ATP binding protein//DEAD/DEAH box helicase//Type III restriction enzyme, res subunit//UvrD/REP helicase N-terminal domain//PhoH-like protein//Type II/IV secretion system protein//VHS domain	GO:0006886//GO:0006810	intracellular protein transport//transport	GO:0005524//GO:0016787//GO:0008026//GO:0003676//GO:0003677	ATP binding//hydrolase activity//ATP-dependent helicase activity//nucleic acid binding//DNA binding	--	--	KOG0952	DNA/RNA helicase MER3/SLH1, DEAD-box superfamily	UP	2.213	8.4041e-06	blast,frame:3 start:102 end:6410
Cluster-16493.32349	4229.65	1857.49	154.69	74.51	1631	566215442	XP_002324571.2	1530	1.2e-167	hypothetical protein POPTR_0018s12200g [Populus trichocarpa]>gi|550318572|gb|EEF03136.2| hypothetical protein POPTR_0018s12200g [Populus trichocarpa]	566215441	XM_002324535.2	1603	0	Populus trichocarpa hypothetical protein (POPTR_0018s12200g) mRNA, complete cds	--	--	--	--	O22300	1148	3.3e-124	Homeobox protein knotted-1-like LET12 OS=Solanum lycopersicum GN=LET12 PE=2 SV=1	PF03790//PF03789//PF00046//PF03791//PF05920	KNOX1 domain//ELK domain//Homeobox domain//KNOX2 domain//Homeobox KN domain	GO:0006355	regulation of transcription, DNA-templated	GO:0003677	DNA binding	GO:0005634	nucleus	--	--	DOWN	-1.1812	6.0935e-08	blast,frame:-1 start:1529 end:507
Cluster-16493.36986	2771.34	920.61	145.59	52.95	1214	566147919	XP_002298083.2	834	4.5e-87	hypothetical protein POPTR_0001s08310g [Populus trichocarpa]>gi|550346828|gb|EEE82888.2| hypothetical protein POPTR_0001s08310g [Populus trichocarpa]	566147918	XM_002298047.2	805	0	Populus trichocarpa hypothetical protein (POPTR_0001s08310g) mRNA, complete cds	--	--	--	--	Q6EPP9	364	2e-33	Growth-regulating factor 10 OS=Oryza sativa subsp. japonica GN=GRF10 PE=2 SV=1	PF08880	QLQ	GO:0006355	regulation of transcription, DNA-templated	GO:0005524	ATP binding	GO:0005634	nucleus	--	--	DOWN	-1.584	1.0641e-08	blast,frame:3 start:309 end:875|blast,frame:2 start:71 end:274
Cluster-16493.38085	1108	2520	129.21	319.33	689	--	--	--	--	--	224107866	XM_002314597.1	350	0	Populus trichocarpa hypothetical protein (POPTR_0010s08290g) mRNA, complete cds	--	--	--	--	--	--	--	--	PF02095	Extensin-like protein repeat	GO:0042546	cell wall biogenesis	GO:0005199	structural constituent of cell wall	GO:0005618	cell wall	--	--	UP	1.1914	1.438e-07	estscan,start:1 end:314
Cluster-16493.47560	800	211	69.66	20.03	835	566201387	XP_006376545.1	245	6.2e-19	hypothetical protein POPTR_0013s14870g [Populus trichocarpa]>gi|550325871|gb|ERP54342.1| hypothetical protein POPTR_0013s14870g [Populus trichocarpa]	566201386	XM_006376483.1	296	1.04589e-151	Populus trichocarpa hypothetical protein (POPTR_0013s14870g) mRNA, complete cds	--	--	--	--	--	--	--	--	--	--	--	--	--	--	--	--	--	--	DOWN	-1.9168	0.0024289	blast,frame:-2 start:153 end:1
Cluster-16493.35777	2780	6861	75.24	203.92	2113	694413210	XP_009334878.1	2490	7.5e-279	PREDICTED: pyruvate kinase, cytosolic isozyme [Pyrus x bretschneideri]	566175798	XM_006381269.1	2013	0	Populus trichocarpa pyruvate kinase family protein (POPTR_0006s11860g) mRNA, complete cds	K00873	PK, pyk	pyruvate kinase	http://www.genome.jp/dbget-bin/www_bget?ko:K00873	Q42806	969	2.5e-103	Pyruvate kinase, cytosolic isozyme OS=Glycine max PE=2 SV=1	PF01872//PF00224	RibD C-terminal domain//Pyruvate kinase, barrel domain	GO:0055114//GO:0006144//GO:0006771//GO:0009231//GO:0006096//GO:0006094//GO:0015976	oxidation-reduction process//purine nucleobase metabolic process//riboflavin metabolic process//riboflavin biosynthetic process//glycolytic process//gluconeogenesis//carbon utilization	GO:0000287//GO:0004743//GO:0030955//GO:0008703	magnesium ion binding//pyruvate kinase activity//potassium ion binding//5-amino-6-(5-phosphoribosylamino)uracil reductase activity	--	--	--	--	UP	1.3093	3.1065e-24	blast,frame:2 start:152 end:1795
Cluster-16493.32595	6156.5	2876.58	502.94	256.4	873	566203314	XP_002320843.2	628	2.5e-63	calmodulin 2 family protein [Populus trichocarpa]>gi|118487811|gb|ABK95729.1| unknown [Populus trichocarpa]>gi|550323800|gb|EEE99158.2| calmodulin 2 family protein [Populus trichocarpa]	566203313	XM_002320807.2	648	0	Populus trichocarpa calmodulin 2 family protein (POPTR_0014s08960g) mRNA, complete cds	--	--	--	--	O04616	449	2e-43	Protein CURVATURE THYLAKOID 1A, chloroplastic OS=Arabidopsis thaliana GN=CURT1A PE=1 SV=1	PF15957	Commissureless	GO:0007411	axon guidance	--	--	GO:0010287//GO:0009535//GO:0009941	plastoglobule//chloroplast thylakoid membrane//chloroplast envelope	--	--	DOWN	-1.0918	4.6429e-10	blast,frame:2 start:32 end:592
Cluster-16493.33425	6137.91	1486.72	380.62	100.82	1068	224078584	XP_002305564.1	948	2.4e-100	glyoxalase I homolog family protein [Populus trichocarpa]>gi|222848528|gb|EEE86075.1| glyoxalase I homolog family protein [Populus trichocarpa]	566164348	XM_002305528.2	753	0	Populus trichocarpa glyoxalase I homolog family protein (POPTR_0004s01320g) mRNA, complete cds	K01759	GLO1, gloA	lactoylglutathione lyase	http://www.genome.jp/dbget-bin/www_bget?ko:K01759	Q39366	790	7.1e-83	Putative lactoylglutathione lyase OS=Brassica oleracea var. gemmifera PE=2 SV=1	PF13176	Tetratricopeptide repeat	GO:0006090//GO:0005975//GO:0046686	pyruvate metabolic process//carbohydrate metabolic process//response to cadmium ion	GO:0005515//GO:0046872//GO:0004462	protein binding//metal ion binding//lactoylglutathione lyase activity	GO:0005773//GO:0005777//GO:0009941//GO:0005886	vacuole//peroxisome//chloroplast envelope//plasma membrane	KOG2944	Glyoxalase	DOWN	-2.0397	2.4419e-29	blast,frame:1 start:1 end:555
Cluster-16493.30999	1612.62	227.66	32.9	5.1	2719	743934641	XP_011011663.1	2688	1.1e-301	PREDICTED: uncharacterized protein LOC105116159 [Populus euphratica]>gi|743935835|ref|XP_011012294.1| PREDICTED: uncharacterized protein LOC105116574 [Populus euphratica]	118488184	EF147914.1	2224	0	Populus trichocarpa clone WS0125_O21 unknown mRNA	--	--	--	--	--	--	--	--	PF01073//PF02882//PF01370//PF02254//PF00106//PF09553	3-beta hydroxysteroid dehydrogenase/isomerase family//Tetrahydrofolate dehydrogenase/cyclohydrolase, NAD(P)-binding domain//NAD dependent epimerase/dehydratase family//TrkA-N domain//short chain dehydrogenase//Eco47II restriction endonuclease	GO:0008210//GO:0009396//GO:0006694//GO:0055114//GO:0006813//GO:0008207//GO:0046487//GO:0008152//GO:0006308//GO:0008209//GO:0009307	estrogen metabolic process//folic acid-containing compound biosynthetic process//steroid biosynthetic process//oxidation-reduction process//potassium ion transport//C21-steroid hormone metabolic process//glyoxylate metabolic process//metabolic process//DNA catabolic process//androgen metabolic process//DNA restriction-modification system	GO:0004488//GO:0016616//GO:0003824//GO:0003854//GO:0009036//GO:0016491//GO:0003677//GO:0050662	methylenetetrahydrofolate dehydrogenase (NADP+) activity//oxidoreductase activity, acting on the CH-OH group of donors, NAD or NADP as acceptor//catalytic activity//3-beta-hydroxy-delta5-steroid dehydrogenase activity//Type II site-specific deoxyribonuclease activity//oxidoreductase activity//DNA binding//coenzyme binding	GO:0009359	Type II site-specific deoxyribonuclease complex	--	--	DOWN	-2.8185	2.1074e-11	blast,frame:-2 start:2304 end:523
Cluster-16493.34287	10806.3	4296.08	138.84	60.72	4165	694443780	XP_009348444.1	1340	3.3e-145	PREDICTED: RING finger and CHY zinc finger domain-containing protein 1-like [Pyrus x bretschneideri]	566178223	XM_006382000.1	2641	0	Populus trichocarpa hypothetical protein (POPTR_0006s26185g) mRNA, complete cds	K10144	RCHY1, PIRH2	RING finger and CHY zinc finger domain-containing protein 1	http://www.genome.jp/dbget-bin/www_bget?ko:K10144	Q96PM5	651	3.6e-66	RING finger and CHY zinc finger domain-containing protein 1 OS=Homo sapiens GN=RCHY1 PE=1 SV=1	PF14634//PF05495//PF13639//PF00097	zinc-RING finger domain//CHY zinc finger//Ring finger domain//Zinc finger, C3HC4 type (RING finger)	--	--	GO:0046872//GO:0008270//GO:0005515	metal ion binding//zinc ion binding//protein binding	--	--	KOG1940	Zn-finger protein	DOWN	-1.3248	8.5985e-26	blast,frame:1 start:2539 end:3468
Cluster-16493.27166	2374.43	987.11	149.08	67.77	1058	224140483	XP_002323612.1	871	2e-91	hypothetical protein POPTR_0016s13310g [Populus trichocarpa]>gi|566210085|ref|XP_006374025.1| hypothetical protein POPTR_0016s13310g [Populus trichocarpa]>gi|118481879|gb|ABK92876.1| unknown [Populus trichocarpa]>gi|118483598|gb|ABK93695.1| unknown [Populus trichocarpa]>gi|222868242|gb|EEF05373.1| hypothetical protein POPTR_0016s13310g [Populus trichocarpa]>gi|550321425|gb|ERP51822.1| hypothetica…	743906785	XM_011048512.1	853	0	PREDICTED: Populus euphratica uncharacterized protein At5g01610-like (LOC105141329), mRNA	--	--	--	--	Q9M015	698	3.3e-72	Uncharacterized protein At5g01610 OS=Arabidopsis thaliana GN=At5g01610 PE=1 SV=1	PF01273	LBP / BPI / CETP family, N-terminal domain	--	--	GO:0008289	lipid binding	--	--	--	--	DOWN	-1.2604	5.5916e-05	blast,frame:-3 start:897 end:382
Cluster-16493.18975	821.61	138.74	41.98	7.76	1241	239616062	ACR83705.1	1423	2.3e-155	MYB transcription factor R2R3-like protein [Populus tremuloides]	566177825	XM_002308492.2	1087	0	Populus trichocarpa hypothetical protein (POPTR_0006s23840g) mRNA, complete cds	K09422	MYBP	myb proto-oncogene protein, plant	http://www.genome.jp/dbget-bin/www_bget?ko:K09422	P10290	539	1e-53	Anthocyanin regulatory C1 protein OS=Zea mays GN=C1 PE=2 SV=1	--	--	--	--	--	--	--	--	--	--	DOWN	-2.5601	4.2884e-05	blast,frame:3 start:54 end:926
Cluster-16493.302	128	1149	14.05	137.12	716	566187438	XP_006379223.1	381	9e-35	hypothetical protein POPTR_0009s11240g [Populus trichocarpa]>gi|550331504|gb|ERP57020.1| hypothetical protein POPTR_0009s11240g [Populus trichocarpa]	566187437	XM_006379161.1	393	0	Populus trichocarpa hypothetical protein (POPTR_0009s11240g) mRNA, complete cds	--	--	--	--	--	--	--	--	--	--	--	--	--	--	--	--	--	--	UP	3.1721	6.1648e-11	blast,frame:-2 start:475 end:140
Cluster-16493.57213	106.67	687.46	1.06	7.52	5307	743911714	XP_010999719.1	7756	0	PREDICTED: DNA (cytosine-5)-methyltransferase 1-like isoform X3 [Populus euphratica]	743911713	XM_011001417.1	4807	0	PREDICTED: Populus euphratica DNA (cytosine-5)-methyltransferase 1-like (LOC105107479), transcript variant X3, mRNA	K00558	DNMT1, dcm	DNA (cytosine-5)-methyltransferase 1	http://www.genome.jp/dbget-bin/www_bget?ko:K00558	P34881	4672	0	DNA (cytosine-5)-methyltransferase 1 OS=Arabidopsis thaliana GN=DMT1 PE=1 SV=1	PF01426	BAH domain	--	--	GO:0003682	chromatin binding	GO:0000785	chromatin	--	--	UP	2.6941	1.5031e-05	blast,frame:2 start:314 end:4996|blast,frame:1 start:199 end:324
Cluster-16493.38665	1170.43	2432.04	15.24	34.84	4112	224120474	XP_002318338.1	4674	0	hypothetical protein POPTR_0012s03410g [Populus trichocarpa]>gi|222859011|gb|EEE96558.1| hypothetical protein POPTR_0012s03410g [Populus trichocarpa]	224120473	XM_002318302.1	3404	0	Populus trichocarpa hypothetical protein (POPTR_0012s03410g) mRNA, complete cds	K11593	ELF2C, AGO	eukaryotic translation initiation factor 2C	http://www.genome.jp/dbget-bin/www_bget?ko:K11593	Q7XSA2	3983	0	Protein argonaute 1B OS=Oryza sativa subsp. japonica GN=AGO1B PE=2 SV=3	PF02170//PF02171	PAZ domain//Piwi domain	--	--	GO:0005515//GO:0003676	protein binding//nucleic acid binding	--	--	KOG1041	Translation initiation factor 2C (eIF-2C) and related proteins	UP	1.0611	3.4859e-06	blast,frame:3 start:186 end:3389
Cluster-16493.8074	9	1384	0.41	69.67	1351	374719233	AEZ67302.1	1843	5e-204	chitinase 3 [Populus x canadensis]	374719232	JQ291357.1	1246	0	Populus x canadensis chitinase 3 mRNA, complete cds	K01183	E3.2.1.14	chitinase	http://www.genome.jp/dbget-bin/www_bget?ko:K01183	Q13231	440	3.4e-42	Chitotriosidase-1 OS=Homo sapiens GN=CHIT1 PE=1 SV=1	PF00704	Glycosyl hydrolases family 18	GO:0005975	carbohydrate metabolic process	GO:0004553	hydrolase activity, hydrolyzing O-glycosyl compounds	--	--	--	--	UP	7.2706	3.8992e-16	blast,frame:-1 start:1327 end:221
Cluster-16493.36552	799	183	45.97	11.52	1131	743811590	XP_011019052.1	721	5.4e-74	PREDICTED: uncharacterized protein LOC105121892 [Populus euphratica]	743811589	XM_011020750.1	702	0	PREDICTED: Populus euphratica uncharacterized LOC105121892 (LOC105121892), mRNA	--	--	--	--	--	--	--	--	--	--	--	--	--	--	--	--	--	--	DOWN	-2.1204	0.0007294	blast,frame:-1 start:1008 end:496
Cluster-16493.36554	1489	3238	37.7	90.04	2241	645227761	XP_008220671.1	2818	0	PREDICTED: transmembrane 9 superfamily member 4-like [Prunus mume]	566213876	XM_002324298.2	2152	0	Populus trichocarpa endomembrane protein 70 (POPTR_0018s02610g) mRNA, complete cds	K17086	TM9SF2_4	transmembrane 9 superfamily member 2/4	http://www.genome.jp/dbget-bin/www_bget?ko:K17086	F4KIB2	2730	1.6e-307	Transmembrane 9 superfamily member 8 OS=Arabidopsis thaliana GN=TMN8 PE=2 SV=1	PF02990//PF05425	Endomembrane protein 70//Copper resistance protein D	--	--	--	--	GO:0016021	integral component of membrane	KOG1278	Endosomal membrane proteins, EMP70	UP	1.1267	4.7627e-09	blast,frame:1 start:85 end:2025
Cluster-16493.32709	47053	7791	4885.5	880.34	742	224110412	XP_002315512.1	424	9.7e-40	hypothetical protein POPTR_0010s01590g [Populus trichocarpa]>gi|222864552|gb|EEF01683.1| hypothetical protein POPTR_0010s01590g [Populus trichocarpa]	566188644	XM_002315476.2	616	0	Populus trichocarpa hypothetical protein (POPTR_0010s01590g) mRNA, complete cds	--	--	--	--	Q39644	239	3.8e-19	Late embryogenesis abundant protein Lea5 OS=Citrus sinensis GN=LEA5 PE=2 SV=1	PF03242	Late embryogenesis abundant protein	GO:0006950//GO:0009414//GO:0009737	response to stress//response to water deprivation//response to abscisic acid	--	--	--	--	--	--	DOWN	-2.5885	0	blast,frame:1 start:124 end:552
Cluster-16493.50399	482.77	1215.99	7.4	20.49	3534	566173726	XP_002308738.2	4826	0	hypothetical protein POPTR_0006s00350g [Populus trichocarpa]>gi|550335147|gb|EEE92261.2| hypothetical protein POPTR_0006s00350g [Populus trichocarpa]	566173725	XM_002308702.2	3402	0	Populus trichocarpa hypothetical protein (POPTR_0006s00350g) mRNA, complete cds	K12616	EDC4	enhancer of mRNA-decapping protein 4	http://www.genome.jp/dbget-bin/www_bget?ko:K12616	Q9LTT9	2296	5.5e-257	Varicose-related protein OS=Arabidopsis thaliana GN=VCR PE=2 SV=1	PF00400	WD domain, G-beta repeat	--	--	GO:0005515	protein binding	--	--	--	--	UP	1.3387	0.00030121	blast,frame:1 start:1 end:3186
Cluster-16493.49725	410.67	1214.97	30.79	99.48	928	566203259	XP_002321040.2	341	5.1e-30	hypothetical protein POPTR_0014s08550g [Populus trichocarpa]>gi|550323779|gb|EEE99355.2| hypothetical protein POPTR_0014s08550g [Populus trichocarpa]	566203258	XM_002321004.2	831	0	Populus trichocarpa hypothetical protein (POPTR_0014s08550g) mRNA, complete cds	--	--	--	--	--	--	--	--	PF06459//PF02724//PF03985//PF01080//PF00403//PF11744//PF09507//PF02535//PF03522//PF05238//PF04636	Ryanodine Receptor TM 4-6//CDC45-like protein//Paf1//Presenilin//Heavy-metal-associated domain//Aluminium activated malate transporter//DNA polymerase subunit Cdc27//ZIP Zinc transporter//Solute carrier family 12//Kinetochore protein CHL4 like//PA26 p53-induced protein (sestrin)	GO:0015743//GO:0006368//GO:0006816//GO:0006874//GO:0055085//GO:0016570//GO:0030001//GO:0006260//GO:0034508//GO:0006810//GO:0007059//GO:1901031//GO:0006270//GO:0006811	malate transport//transcription elongation from RNA polymerase II promoter//calcium ion transport//cellular calcium ion homeostasis//transmembrane transport//histone modification//metal ion transport//DNA replication//centromere complex assembly//transport//chromosome segregation//regulation of response to reactive oxygen species//DNA replication initiation//ion transport	GO:0005215//GO:0046872//GO:0004190//GO:0046873//GO:0005219	transporter activity//metal ion binding//aspartic-type endopeptidase activity//metal ion transmembrane transporter activity//ryanodine-sensitive calcium-release channel activity	GO:0016021//GO:0005634//GO:0016020//GO:0005622//GO:0016593	integral component of membrane//nucleus//membrane//intracellular//Cdc73/Paf1 complex	--	--	UP	1.5708	2.9117e-05	blast,frame:2 start:185 end:742
Cluster-16493.29872	649	1388	24.39	57.22	1594	224082910	XP_002306888.1	785	2.9e-81	bZIP transcription factor family protein [Populus trichocarpa]>gi|222856337|gb|EEE93884.1| bZIP transcription factor family protein [Populus trichocarpa]	566173162	XM_002306852.2	1324	0	Populus trichocarpa bZIP transcription factor family protein (POPTR_0005s25290g) mRNA, complete cds	--	--	--	--	P24068	222	7.7e-17	Ocs element-binding factor 1 OS=Zea mays GN=OBF1 PE=2 SV=2	PF07716//PF00170//PF04111//PF03131	Basic region leucine zipper//bZIP transcription factor//Autophagy protein Apg6//bZIP Maf transcription factor	GO:0006914//GO:0006355	autophagy//regulation of transcription, DNA-templated	GO:0003677//GO:0003700//GO:0043565	DNA binding//transcription factor activity, sequence-specific DNA binding//sequence-specific DNA binding	GO:0005634//GO:0005667	nucleus//transcription factor complex	--	--	UP	1.1027	0.0010316	blast,frame:-1 start:907 end:425
Cluster-16493.7065	403	1413	46.67	177.83	692	224076777	XP_002304995.1	433	8.1e-41	hypothetical protein POPTR_0004s03330g [Populus trichocarpa]>gi|222847959|gb|EEE85506.1| hypothetical protein POPTR_0004s03330g [Populus trichocarpa]	566164701	XM_002304959.2	610	0	Populus trichocarpa hypothetical protein (POPTR_0004s03330g) mRNA, complete cds	--	--	--	--	--	--	--	--	--	--	--	--	--	--	--	--	--	--	UP	1.8159	2.1695e-07	blast,frame:1 start:130 end:414
Cluster-16493.32748	1194	2801	14.39	37.15	4422	224140965	XP_002323847.1	5802	0	multidrug resistance P-glycoprotein [Populus trichocarpa]>gi|222866849|gb|EEF03980.1| multidrug resistance P-glycoprotein [Populus trichocarpa]	743929401	XM_011010633.1	4187	0	PREDICTED: Populus euphratica ABC transporter B family member 19 (LOC105114165), mRNA	K05658	ABCB1	ATP-binding cassette, subfamily B (MDR/TAP), member 1	http://www.genome.jp/dbget-bin/www_bget?ko:K05658	Q9LJX0	5236	0	ABC transporter B family member 19 OS=Arabidopsis thaliana GN=ABCB19 PE=1 SV=1	PF00485//PF06414//PF03193//PF02177//PF13304//PF00005//PF03901//PF00664	Phosphoribulokinase / Uridine kinase family//Zeta toxin//Protein of unknown function, DUF258//Amyloid A4 N-terminal heparin-binding//AAA domain, putative AbiEii toxin, Type IV TA system//ABC transporter//Alg9-like mannosyltransferase family//ABC transporter transmembrane region	GO:0009958//GO:0008361//GO:0006810//GO:0010315//GO:0043481//GO:0006200//GO:0010540//GO:0010218//GO:0010541//GO:0048527//GO:0009637//GO:0009640//GO:0055085//GO:0008152//GO:0048443	positive gravitropism//regulation of cell size//transport//auxin efflux//anthocyanin accumulation in tissues in response to UV light//obsolete ATP catabolic process//basipetal auxin transport//response to far red light//acropetal auxin transport//lateral root development//response to blue light//photomorphogenesis//transmembrane transport//metabolic process//stamen development	GO:0042626//GO:0016301//GO:0016757//GO:0016887//GO:0008201//GO:0005524//GO:0010329//GO:0003924//GO:0005525	ATPase activity, coupled to transmembrane movement of substances//kinase activity//transferase activity, transferring glycosyl groups//ATPase activity//heparin binding//ATP binding//auxin efflux transmembrane transporter activity//GTPase activity//GTP binding	GO:0005886//GO:0016021	plasma membrane//integral component of membrane	--	--	UP	1.2361	6.8305e-09	blast,frame:-3 start:4123 end:344
Cluster-16493.6730	73.91	534.81	6.3	49.76	847	566180807	XP_002310752.2	775	2.2e-80	reticulon family protein [Populus trichocarpa]>gi|550334673|gb|EEE91202.2| reticulon family protein [Populus trichocarpa]	566180806	XM_002310716.2	787	0	Populus trichocarpa reticulon family protein (POPTR_0007s11570g) mRNA, complete cds	--	--	--	--	O64837	291	4.1e-25	Reticulon-like protein B13 OS=Arabidopsis thaliana GN=RTNLB13 PE=2 SV=1	--	--	--	--	--	--	--	--	--	--	UP	2.8611	0.0001461	blast,frame:3 start:21 end:659
Cluster-16493.27534	813.82	1676.2	32.77	74.01	1505	118488368	ABK96002.1	1718	1.8e-189	unknown [Populus trichocarpa]	224054010	XM_002298045.1	1390	0	Populus trichocarpa Leucoanthocyanidin dioxygenase family protein (POPTR_0001s08410g) mRNA, complete cds	K05277	E1.14.11.19	leucoanthocyanidin dioxygenase	http://www.genome.jp/dbget-bin/www_bget?ko:K05277	P51091	1427	1.4e-156	Leucoanthocyanidin dioxygenase OS=Malus domestica GN=ANS PE=2 SV=1	PF03171//PF03759	2OG-Fe(II) oxygenase superfamily//PRONE (Plant-specific Rop nucleotide exchanger)	GO:0055114//GO:0043087	oxidation-reduction process//regulation of GTPase activity	GO:0016491//GO:0005089	oxidoreductase activity//Rho guanyl-nucleotide exchange factor activity	--	--	--	--	UP	1.0484	0.00035576	blast,frame:1 start:70 end:1176
Cluster-16493.31182	3328.35	1599.06	68.54	36.19	2696	743879481	XP_011035945.1	2908	0	PREDICTED: phosphoinositide phospholipase C 2-like [Populus euphratica]	566191688	XM_002316176.2	2113	0	Populus trichocarpa phosphoinositide-specific phospholipase C family protein (POPTR_0010s19610g) mRNA, complete cds	K05857	PLCD	phosphatidylinositol phospholipase C, delta	http://www.genome.jp/dbget-bin/www_bget?ko:K05857	Q39033	2210	3.9e-247	Phosphoinositide phospholipase C 2 OS=Arabidopsis thaliana GN=PLC2 PE=1 SV=1	PF04889//PF00168//PF01080//PF01277//PF03547//PF00387//PF02724	Cwf15/Cwc15 cell cycle control protein//C2 domain//Presenilin//Oleosin//Membrane transport protein//Phosphatidylinositol-specific phospholipase C, Y domain//CDC45-like protein	GO:0009395//GO:0006270//GO:0046339//GO:0035556//GO:0055085//GO:0006629//GO:0000398//GO:0007165	phospholipid catabolic process//DNA replication initiation//diacylglycerol metabolic process//intracellular signal transduction//transmembrane transport//lipid metabolic process//mRNA splicing, via spliceosome//signal transduction	GO:0004435//GO:0005515//GO:0004190	phosphatidylinositol phospholipase C activity//protein binding//aspartic-type endopeptidase activity	GO:0012511//GO:0016021//GO:0005681	monolayer-surrounded lipid storage body//integral component of membrane//spliceosomal complex	--	--	DOWN	-1.0516	5.5733e-05	blast,frame:-2 start:2623 end:824
Cluster-16493.31181	650.45	1519.65	5.13	13.2	6620	566154894	XP_006370669.1	5035	0	hypothetical protein POPTR_0001s44720g [Populus trichocarpa]>gi|550349875|gb|ERP67238.1| hypothetical protein POPTR_0001s44720g [Populus trichocarpa]	566154893	XM_006370607.1	3789	0	Populus trichocarpa hypothetical protein (POPTR_0001s44720g) mRNA, complete cds	--	--	--	--	F4I6M1	2811	0	DNA polymerase I A, chloroplastic/mitochondrial OS=Arabidopsis thaliana GN=POLIA PE=2 SV=1	PF01602//PF02985//PF01612//PF00476	Adaptin N terminal region//HEAT repeat//3'-5' exonuclease//DNA polymerase family A	GO:0006886//GO:0006260//GO:0006139//GO:0016192	intracellular protein transport//DNA replication//nucleobase-containing compound metabolic process//vesicle-mediated transport	GO:0003887//GO:0005515//GO:0003677//GO:0003676//GO:0008408	DNA-directed DNA polymerase activity//protein binding//DNA binding//nucleic acid binding//3'-5' exonuclease activity	GO:0042575//GO:0030117	DNA polymerase complex//membrane coat	KOG0950	DNA polymerase theta/eta, DEAD-box superfamily	UP	1.2302	9.8165e-05	blast,frame:1 start:163 end:3246
Cluster-16493.58427	196.5	835.54	2.4	11.25	4361	743893407	XP_011039935.1	6033	0	PREDICTED: RRP12-like protein [Populus euphratica]	566176296	XM_006381513.1	4079	0	Populus trichocarpa hypothetical protein (POPTR_0006s14020g) mRNA, complete cds	K14794	RRP12	ribosomal RNA-processing protein 12	http://www.genome.jp/dbget-bin/www_bget?ko:K14794	Q5ZKD5	933	7.6e-99	RRP12-like protein OS=Gallus gallus GN=RRP12 PE=2 SV=1	--	--	--	--	--	--	--	--	KOG1248	Uncharacterized conserved protein	UP	2.0941	3.7224e-05	blast,frame:3 start:3 end:3905
Cluster-16493.39962	765.1	209.47	7.08	2.13	5680	743918298	XP_011003148.1	6916	0	PREDICTED: uncharacterized protein LOC105109968 isoform X1 [Populus euphratica]	743918297	XM_011004846.1	4354	0	PREDICTED: Populus euphratica uncharacterized LOC105109968 (LOC105109968), transcript variant X1, mRNA	--	--	--	--	P07369	1224	1.8e-132	Chlorophyll a-b binding protein 3C, chloroplastic OS=Solanum lycopersicum GN=CAB3C PE=3 SV=1	PF01258//PF00400	Prokaryotic dksA/traR C4-type zinc finger//WD domain, G-beta repeat	--	--	GO:0008270//GO:0005515	zinc ion binding//protein binding	--	--	--	--	DOWN	-1.863	0.0045764	blast,frame:-3 start:5678 end:1449
Cluster-16493.30796	11384	2783	650.48	174.01	1137	566162337	XP_002303583.2	1112	2.5e-119	glutathione peroxidase family protein [Populus trichocarpa]>gi|118485257|gb|ABK94488.1| unknown [Populus trichocarpa]>gi|550343047|gb|EEE78562.2| glutathione peroxidase family protein [Populus trichocarpa]	224071849	XM_002303547.1	995	0	Populus trichocarpa glutathione peroxidase family protein (POPTR_0003s12620g) mRNA, complete cds	K00432	E1.11.1.9	glutathione peroxidase	http://www.genome.jp/dbget-bin/www_bget?ko:K00432	O48646	766	4.6e-80	Probable phospholipid hydroperoxide glutathione peroxidase 6, mitochondrial OS=Arabidopsis thaliana GN=GPX6 PE=2 SV=2	PF08534//PF00578//PF00255	Redoxin//AhpC/TSA family//Glutathione peroxidase	GO:0006804//GO:0046686//GO:0055114//GO:0006749//GO:0006979//GO:0009651	obsolete peroxidase reaction//response to cadmium ion//oxidation-reduction process//glutathione metabolic process//response to oxidative stress//response to salt stress	GO:0016209//GO:0016491//GO:0004602	antioxidant activity//oxidoreductase activity//glutathione peroxidase activity	GO:0005886//GO:0009507	plasma membrane//chloroplast	--	--	DOWN	-2.0264	2.2722e-54	blast,frame:-1 start:1137 end:361
Cluster-16493.45158	0	286.85	0	4.88	3506	224141465	XP_002324092.1	3154	0	hypothetical protein POPTR_0017s12630g [Populus trichocarpa]>gi|222867094|gb|EEF04225.1| hypothetical protein POPTR_0017s12630g [Populus trichocarpa]	566212967	XM_002324056.2	3017	0	Populus trichocarpa hypothetical protein (POPTR_0017s12630g) mRNA, complete cds	K03695	clpB	ATP-dependent Clp protease ATP-binding subunit ClpB	http://www.genome.jp/dbget-bin/www_bget?ko:K03695	Q9LF37	2800	0	Chaperone protein ClpB3, chloroplastic OS=Arabidopsis thaliana GN=CLPB3 PE=2 SV=1	PF13673//PF01695//PF00005//PF00158//PF04851//PF06309//PF00004//PF05496//PF07728//PF00437//PF00910//PF02861//PF07724//PF03193//PF06414//PF07726//PF08477	Acetyltransferase (GNAT) domain//IstB-like ATP binding protein//ABC transporter//Sigma-54 interaction domain//Type III restriction enzyme, res subunit//Torsin//ATPase family associated with various cellular activities (AAA)//Holliday junction DNA helicase ruvB N-terminus//AAA domain (dynein-related subfamily)//Type II/IV secretion system protein//RNA helicase//Clp amino terminal domain, pathogeni…	GO:0007264//GO:0006355//GO:0019538//GO:0006281//GO:0006810//GO:0009658//GO:0006310//GO:0016485//GO:0042967//GO:0009408	small GTPase mediated signal transduction//regulation of transcription, DNA-templated//protein metabolic process//DNA repair//transport//chloroplast organization//DNA recombination//protein processing//acyl-carrier-protein biosynthetic process//response to heat	GO:0005524//GO:0016887//GO:0008134//GO:0003724//GO:0005525//GO:0003924//GO:0003677//GO:0017111//GO:0016301//GO:0016787//GO:0008080//GO:0003723//GO:0009378	ATP binding//ATPase activity//transcription factor binding//RNA helicase activity//GTP binding//GTPase activity//DNA binding//nucleoside-triphosphatase activity//kinase activity//hydrolase activity//N-acetyltransferase activity//RNA binding//four-way junction helicase activity	GO:0005657//GO:0009379//GO:0009570//GO:0005667	replication fork//Holliday junction helicase complex//chloroplast stroma//transcription factor complex	KOG1051	Chaperone HSP104 and related ATP-dependent Clp proteases	UP	4.9205	0.0020669	blast,frame:2 start:149 end:1213|blast,frame:1 start:1138 end:3186
Cluster-16493.31858	766.68	189.95	21.23	5.78	2071	743876650	XP_011035254.1	1979	1.3e-219	PREDICTED: probable protein phosphatase 2C 24 [Populus euphratica]	743876649	XM_011036952.1	1425	0	PREDICTED: Populus euphratica probable protein phosphatase 2C 24 (LOC105133117), transcript variant X2, mRNA	K14497	PP2C	protein phosphatase 2C	http://www.genome.jp/dbget-bin/www_bget?ko:K14497	Q9ZW21	1055	2.6e-113	Probable protein phosphatase 2C 24 OS=Arabidopsis thaliana GN=At2g29380 PE=2 SV=1	PF00481	Protein phosphatase 2C	--	--	GO:0003824	catalytic activity	--	--	--	--	DOWN	-2.0071	0.0020032	blast,frame:-3 start:1826 end:486
Cluster-16493.48693	467.28	1183.03	10.01	27.84	2602	566209399	XP_002323453.2	2681	6.5e-301	myosin heavy chain-related family protein [Populus trichocarpa]>gi|550321134|gb|EEF05214.2| myosin heavy chain-related family protein [Populus trichocarpa]	743925596	XM_011008640.1	2380	0	PREDICTED: Populus euphratica interactor of constitutive active ROPs 2, chloroplastic-like (LOC105112792), transcript variant X2, mRNA	--	--	--	--	Q9ZQC5	1221	1.8e-132	Interactor of constitutive active ROPs 2, chloroplastic OS=Arabidopsis thaliana GN=ICR2 PE=1 SV=1	PF04508	Viral A-type inclusion protein repeat	GO:0016032	viral process	--	--	--	--	--	--	UP	1.3461	0.00036317	blast,frame:3 start:93 end:2186
Cluster-16493.25739	1095.52	2980.77	63.1	187.86	1130	224063050	XP_002300972.1	1457	2.4e-159	no apical meristem family protein [Populus trichocarpa]>gi|222842698|gb|EEE80245.1| no apical meristem family protein [Populus trichocarpa]	743918843	XM_011005132.1	831	0	PREDICTED: Populus euphratica NAC domain-containing protein 2-like (LOC105110183), mRNA	--	--	--	--	Q39013	1054	1.8e-113	NAC domain-containing protein 2 OS=Arabidopsis thaliana GN=NAC002 PE=2 SV=2	PF02365	No apical meristem (NAM) protein	GO:0006355//GO:0009611//GO:0009788	regulation of transcription, DNA-templated//response to wounding//negative regulation of abscisic acid-activated signaling pathway	GO:0003677	DNA binding	--	--	--	--	UP	1.45	7.5072e-12	blast,frame:3 start:150 end:1106
Cluster-16493.35361	2351.41	3.35	26.68	0.04	4682	566159998	XP_006386908.1	2016	1.5e-223	hypothetical protein POPTR_0002s25880g [Populus trichocarpa]>gi|550345825|gb|ERP64705.1| hypothetical protein POPTR_0002s25880g [Populus trichocarpa]	566159997	XM_006386846.1	1556	0	Populus trichocarpa hypothetical protein (POPTR_0002s25880g) mRNA, complete cds	--	--	--	--	O94260	254	4.4e-20	Putative G3BP-like protein OS=Schizosaccharomyces pombe (strain 972 / ATCC 24843) GN=nxt3 PE=1 SV=1	PF16367//PF02136//PF00076	RNA recognition motif//Nuclear transport factor 2 (NTF2) domain//RNA recognition motif. (a.k.a. RRM, RBD, or RNP domain)	GO:0006810	transport	GO:0003676	nucleic acid binding	GO:0005622	intracellular	KOG0116	RasGAP SH3 binding protein rasputin, contains NTF2 and RRM domains	DOWN	-9.4492	2.0048e-20	blast,frame:3 start:2901 end:4334
Cluster-16493.35369	39.62	335.82	0.41	3.83	5106	743905546	XP_011046180.1	6647	0	PREDICTED: protein MODIFIER OF SNC1 1-like isoform X2 [Populus euphratica]	566206725	XM_002322141.2	4843	0	Populus trichocarpa hypothetical protein (POPTR_0015s09130g) mRNA, complete cds	--	--	--	--	Q9SB63	1556	5.1e-171	Protein MODIFIER OF SNC1 1 OS=Arabidopsis thaliana GN=MOS1 PE=1 SV=2	--	--	--	--	--	--	--	--	--	--	UP	3.0893	0.0045454	blast,frame:2 start:359 end:4909
Cluster-16493.42520	35	582	5.97	107.12	553	566238253	XP_006371344.1	657	6.9e-67	hypothetical protein POPTR_0019s09280g [Populus trichocarpa]>gi|550317097|gb|ERP49141.1| hypothetical protein POPTR_0019s09280g [Populus trichocarpa]	566238252	XM_006371282.1	494	0	Populus trichocarpa hypothetical protein (POPTR_0019s09280g) mRNA, complete cds	--	--	--	--	P13917	157	9.2e-10	Basic 7S globulin OS=Glycine max GN=BG PE=1 SV=2	--	--	--	--	--	--	--	--	--	--	UP	4.0615	1.8889e-06	estscan,start:553 end:169; minus strand
Cluster-16493.27242	5047.6	2487.21	433.52	232.96	843	566183164	XP_002311347.2	442	9e-42	hypothetical protein POPTR_0008s09660g [Populus trichocarpa]>gi|550332738|gb|EEE88714.2| hypothetical protein POPTR_0008s09660g [Populus trichocarpa]	118485183	EF146374.1	673	0	Populus trichocarpa clone WS0117_K20 unknown mRNA	K18635	SPR1	protein SPIRAL1 and related proteins	http://www.genome.jp/dbget-bin/www_bget?ko:K18635	B3H4F1	340	8.4e-31	Protein SPIRAL1-like 1 OS=Arabidopsis thaliana GN=SP1L1 PE=2 SV=1	--	--	--	--	--	--	--	--	--	--	DOWN	-1.0151	4.329e-07	blast,frame:2 start:2 end:148
Cluster-16493.27241	849	1943	8.23	20.73	5435	566180761	XP_006380719.1	7881	0	transducin family protein [Populus trichocarpa]>gi|550334653|gb|ERP58516.1| transducin family protein [Populus trichocarpa]	566180760	XM_006380657.1	5284	0	Populus trichocarpa transducin family protein (POPTR_0007s11290g) mRNA, complete cds	--	--	--	--	--	--	--	--	PF00515//PF09462//PF07809//PF13414//PF04053	Tetratricopeptide repeat//Mus7/MMS22 family//RTP801 C-terminal region//TPR repeat//Coatomer WD associated region	GO:0006974//GO:0016192//GO:0009968//GO:0031297//GO:0006886//GO:0006281	cellular response to DNA damage stimulus//vesicle-mediated transport//negative regulation of signal transduction//replication fork processing//intracellular protein transport//DNA repair	GO:0005198//GO:0005515	structural molecule activity//protein binding	GO:0005737//GO:0005634//GO:0030117	cytoplasm//nucleus//membrane coat	--	--	UP	1.2004	7.2346e-06	blast,frame:-1 start:5354 end:453
Cluster-16493.31227	12099	5772	733.07	382.52	1087	566176413	XP_006381632.1	1114	1.4e-119	hypothetical protein POPTR_0006s14510g [Populus trichocarpa]>gi|550336340|gb|ERP59429.1| hypothetical protein POPTR_0006s14510g [Populus trichocarpa]	566176412	XM_006381570.1	1000	0	Populus trichocarpa hypothetical protein (POPTR_0006s14510g) mRNA, complete cds	--	--	--	--	O04011	719	1.2e-74	Auxin-binding protein ABP20 OS=Prunus persica GN=ABP20 PE=2 SV=1	PF00190	Cupin	--	--	GO:0045735	nutrient reservoir activity	--	--	--	--	DOWN	-1.0618	4.6397e-19	blast,frame:3 start:3 end:785
Cluster-9228.0	177.24	807.34	9.79	48.82	1167	566193848	XP_006377369.1	1316	5.6e-143	hypothetical protein POPTR_0011s05310g [Populus trichocarpa]>gi|550327658|gb|ERP55166.1| hypothetical protein POPTR_0011s05310g [Populus trichocarpa]	566193847	XM_006377307.1	984	0	Populus trichocarpa hypothetical protein (POPTR_0011s05310g) mRNA, complete cds	--	--	--	--	--	--	--	--	--	--	--	--	--	--	--	--	--	--	UP	2.1934	2.9744e-05	blast,frame:-1 start:1110 end:178
Cluster-16493.33863	20327	8323	1857.03	828.7	808	566213348	XP_006373502.1	354	1.4e-31	ABA-inducible family protein [Populus trichocarpa]>gi|118487900|gb|ABK95772.1| unknown [Populus trichocarpa]>gi|118488266|gb|ABK95952.1| unknown [Populus trichocarpa]>gi|550320324|gb|ERP51299.1| ABA-inducible family protein [Populus trichocarpa]	566213347	XM_006373440.1	601	0	Populus trichocarpa ABA-inducible family protein (POPTR_0017s14310g) mRNA, complete cds	--	--	--	--	--	--	--	--	PF00430	ATP synthase B/B' CF(0)	GO:0015992//GO:0015986	proton transport//ATP synthesis coupled proton transport	GO:0015078	hydrogen ion transmembrane transporter activity	GO:0045263	proton-transporting ATP synthase complex, coupling factor F(o)	--	--	DOWN	-1.2823	3.0759e-46	blast,frame:-3 start:737 end:444
Cluster-16493.33862	878.31	2268.36	17.82	50.59	2732	566176379	XP_006381615.1	3697	0	subtilase family protein [Populus trichocarpa]>gi|550336323|gb|ERP59412.1| subtilase family protein [Populus trichocarpa]	566176378	XM_006381553.1	1699	0	Populus trichocarpa subtilase family protein (POPTR_0006s14340g) mRNA, complete cds	--	--	--	--	O65351	2037	4.6e-227	Subtilisin-like protease SBT1.7 OS=Arabidopsis thaliana GN=SBT1.7 PE=1 SV=1	PF00082	Subtilase family	GO:0006508	proteolysis	GO:0004252	serine-type endopeptidase activity	--	--	--	--	UP	1.3748	2.6472e-08	blast,frame:-3 start:2418 end:64
Cluster-16493.33866	2462	1040	123.15	56.97	1262	566212073	XP_002323973.2	1333	6.5e-145	hypothetical protein POPTR_0017s07860g [Populus trichocarpa]>gi|550319730|gb|EEF04106.2| hypothetical protein POPTR_0017s07860g [Populus trichocarpa]	566212072	XM_002323937.2	827	0	Populus trichocarpa hypothetical protein (POPTR_0017s07860g) mRNA, complete cds	--	--	--	--	Q9FE06	995	1.4e-106	Protein EXORDIUM-like 2 OS=Arabidopsis thaliana GN=EXL2 PE=2 SV=1	--	--	--	--	--	--	--	--	--	--	DOWN	-1.2373	5.4183e-05	estscan,start:199 end:1262
Cluster-16493.42400	593.45	126.14	12.56	2.93	2631	224075527	XP_002304667.1	1781	1.5e-196	hypothetical protein POPTR_0003s16620g [Populus trichocarpa]>gi|222842099|gb|EEE79646.1| hypothetical protein POPTR_0003s16620g [Populus trichocarpa]	743819151	XM_011022510.1	1457	0	PREDICTED: Populus euphratica uncharacterized LOC105123048 (LOC105123048), transcript variant X2, mRNA	--	--	--	--	Q8LJW3	962	2e-102	ACT domain-containing protein ACR4 OS=Arabidopsis thaliana GN=ACR4 PE=2 SV=1	PF08831//PF13291//PF01842	Class II MHC-associated invariant chain trimerisation domain//ACT domain//ACT domain	GO:0007165//GO:0006886//GO:0019882//GO:0006955//GO:0008152	signal transduction//intracellular protein transport//antigen processing and presentation//immune response//metabolic process	GO:0016597//GO:0042289	amino acid binding//MHC class II protein binding	GO:0016020//GO:0042613	membrane//MHC class II protein complex	--	--	DOWN	-2.2282	0.0045053	blast,frame:-1 start:2022 end:892|blast,frame:-2 start:2486 end:2037
Cluster-16493.50257	442.88	1429.86	14.25	50.47	1819	224139862	XP_002323313.1	1930	5.5e-214	GUANYLATE KINASE 1 family protein [Populus trichocarpa]>gi|222867943|gb|EEF05074.1| GUANYLATE KINASE 1 family protein [Populus trichocarpa]	566208845	XM_002323277.2	1743	0	Populus trichocarpa GUANYLATE KINASE 1 family protein (POPTR_0016s05450g) mRNA, complete cds	K00942	E2.7.4.8, gmk	guanylate kinase	http://www.genome.jp/dbget-bin/www_bget?ko:K00942	Q9M682	1256	1.1e-136	Guanylate kinase 2 OS=Arabidopsis thaliana GN=GK-2 PE=2 SV=1	PF05496//PF00004//PF07646//PF08988//PF03193//PF01344//PF00005//PF00910	Holliday junction DNA helicase ruvB N-terminus//ATPase family associated with various cellular activities (AAA)//Kelch motif//Type III secretion system, cytoplasmic E component of needle//Protein of unknown function, DUF258//Kelch motif//ABC transporter//RNA helicase	GO:0006310//GO:0006281//GO:0006163//GO:0009405//GO:0006144	DNA recombination//DNA repair//purine nucleotide metabolic process//pathogenesis//purine nucleobase metabolic process	GO:0004385//GO:0005515//GO:0009378//GO:0003723//GO:0016887//GO:0005524//GO:0003924//GO:0005525//GO:0003724	guanylate kinase activity//protein binding//four-way junction helicase activity//RNA binding//ATPase activity//ATP binding//GTPase activity//GTP binding//RNA helicase activity	GO:0009379//GO:0005657	Holliday junction helicase complex//replication fork	KOG0707	Guanylate kinase	UP	1.6968	7.3477e-07	blast,frame:2 start:200 end:1516
Cluster-16493.41171	1554.73	5021.95	16.58	58.94	4964	802766205	XP_012090081.1	6741	0	PREDICTED: glutamate synthase 1 [NADH], chloroplastic isoform X1 [Jatropha curcas]>gi|643706019|gb|KDP22151.1| hypothetical protein JCGZ_25982 [Jatropha curcas]	566205468	XM_002321983.2	4717	0	Populus trichocarpa hypothetical protein (POPTR_0015s01950g) mRNA, complete cds	K00264	GLT1	glutamate synthase (NADPH/NADH)	http://www.genome.jp/dbget-bin/www_bget?ko:K00264	Q03460	6430	0	Glutamate synthase [NADH], amyloplastic OS=Medicago sativa PE=1 SV=1	PF01494//PF02826//PF12831//PF00743//PF01645//PF01134//PF00070//PF13241//PF01493//PF01266//PF04898//PF07992//PF01593	FAD binding domain//D-isomer specific 2-hydroxyacid dehydrogenase, NAD binding domain//FAD dependent oxidoreductase//Flavin-binding monooxygenase-like//Conserved region in glutamate synthase//Glucose inhibited division protein A//Pyridine nucleotide-disulphide oxidoreductase//Putative NAD(P)-binding//GXGXG motif//FAD dependent oxidoreductase//Glutamate synthase central domain//Pyridine nucleotide…	GO:0008152//GO:0019354//GO:0006537//GO:0006779//GO:0006807//GO:0008033//GO:0055114	metabolic process//siroheme biosynthetic process//glutamate biosynthetic process//porphyrin-containing compound biosynthetic process//nitrogen compound metabolic process//tRNA processing//oxidation-reduction process	GO:0016638//GO:0016491//GO:0050661//GO:0051287//GO:0004499//GO:0071949//GO:0015930//GO:0050660//GO:0043115	oxidoreductase activity, acting on the CH-NH2 group of donors//oxidoreductase activity//NADP binding//NAD binding//N,N-dimethylaniline monooxygenase activity//FAD binding//glutamate synthase activity//flavin adenine dinucleotide binding//precorrin-2 dehydrogenase activity	--	--	KOG0399	Glutamate synthase	UP	1.6975	5.5891e-25	estscan,start:4964 end:283; minus strand
Cluster-16493.41172	753	2295	20.52	68.69	2100	224063104	XP_002300994.1	1911	1e-211	LysM-domain GPI-anchored protein 1 precursor [Populus trichocarpa]>gi|222842720|gb|EEE80267.1| LysM-domain GPI-anchored protein 1 precursor [Populus trichocarpa]	743845719	XM_011029257.1	1738	0	PREDICTED: Populus euphratica lysM domain-containing GPI-anchored protein 1 (LOC105127816), mRNA	--	--	--	--	Q93ZH0	1432	5e-157	LysM domain-containing GPI-anchored protein 1 OS=Arabidopsis thaliana GN=LYM1 PE=1 SV=1	PF06467//PF00093	MYM-type Zinc finger with FCS sequence motif//von Willebrand factor type C domain	GO:0016998	cell wall macromolecule catabolic process	GO:0005515//GO:0008270	protein binding//zinc ion binding	GO:0046658	anchored component of plasma membrane	--	--	UP	1.6137	1.8588e-10	blast,frame:-1 start:1788 end:337
Cluster-16493.32381	32767.6	4432.21	1674.12	247.96	1241	224127037	XP_002319991.1	1036	1.7e-110	hypothetical protein POPTR_0013s15730g [Populus trichocarpa]>gi|566201546|ref|XP_006376574.1| hypothetical protein POPTR_0013s15730g [Populus trichocarpa]>gi|222858367|gb|EEE95914.1| hypothetical protein POPTR_0013s15730g [Populus trichocarpa]>gi|550325940|gb|ERP54371.1| hypothetical protein POPTR_0013s15730g [Populus trichocarpa]	566201547	XM_002319955.2	1107	0	Populus trichocarpa hypothetical protein (POPTR_0013s15730g) mRNA, complete cds	--	--	--	--	Q9LEV3	847	2e-89	CBS domain-containing protein CBSX3, mitochondrial OS=Arabidopsis thaliana GN=CBSX3 PE=1 SV=1	PF01213	Adenylate cyclase associated (CAP) N terminal	GO:0007010//GO:0009651	cytoskeleton organization//response to salt stress	GO:0003779//GO:0050897	actin binding//cobalt ion binding	GO:0005739	mitochondrion	--	--	DOWN	-2.8802	1.1681e-248	blast,frame:3 start:3 end:815
Cluster-16493.34718	1043	254	47.66	12.72	1357	802647175	XP_012079770.1	1442	1.6e-157	PREDICTED: uncharacterized protein LOC105640151 [Jatropha curcas]>gi|643721443|gb|KDP31552.1| hypothetical protein JCGZ_15207 [Jatropha curcas]	566167792	XM_006384761.1	1291	0	Populus trichocarpa hypothetical protein (POPTR_0004s21380g) mRNA, complete cds	--	--	--	--	--	--	--	--	PF08563	P53 transactivation motif	--	--	GO:0005515	protein binding	--	--	--	--	DOWN	-2.0319	9.5215e-05	blast,frame:1 start:154 end:1254
Cluster-16493.34714	1297.36	381.34	489.47	151.8	391	743792418	XP_011044435.1	633	3e-64	PREDICTED: uncharacterized protein At4g22758 [Populus euphratica]	566188093	XM_002313611.2	379	0	Populus trichocarpa hypothetical protein (POPTR_0009s15140g) mRNA, complete cds	--	--	--	--	Q56XJ7	157	6.5e-10	Uncharacterized protein At4g22758 OS=Arabidopsis thaliana GN=At4g22758 PE=2 SV=1	PF01081	KDPG and KHG aldolase	GO:0008152	metabolic process	GO:0016829	lyase activity	--	--	--	--	DOWN	-1.7605	9.1532e-05	estscan,start:1 end:391
Cluster-16493.53902	6	316	0.46	26.38	915	224112349	XP_002316160.1	583	4.4e-58	17.5 kd heat shock family protein [Populus trichocarpa]>gi|222865200|gb|EEF02331.1| 17.5 kd heat shock family protein [Populus trichocarpa]	566191442	XM_002316124.2	698	0	Populus trichocarpa 17.5 kd heat shock family protein (POPTR_0010s18260g) mRNA, complete cds	K13993	HSP20	HSP20 family protein	http://www.genome.jp/dbget-bin/www_bget?ko:K13993	P30221	291	4.4e-25	17.8 kDa class I heat shock protein OS=Solanum lycopersicum PE=2 SV=1	PF01289	Thiol-activated cytolysin	GO:0009405	pathogenesis	GO:0015485	cholesterol binding	--	--	--	--	UP	5.7248	0.00079501	blast,frame:-1 start:819 end:340
Cluster-16493.29766	2115.28	937.14	51.08	24.86	2337	125588125	EAZ28789.1	2120	6.6e-236	hypothetical protein OsJ_12810 [Oryza sativa Japonica Group]	224061996	XM_002300667.1	1361	0	Populus trichocarpa hypothetical protein (POPTR_0002s02340g) mRNA, complete cds	K07375	TUBB	tubulin beta	http://www.genome.jp/dbget-bin/www_bget?ko:K07375	P37392	2095	7.4e-234	Tubulin beta-1 chain OS=Lupinus albus GN=TUBB1 PE=3 SV=1	PF00091	Tubulin/FtsZ family, GTPase domain	--	--	GO:0003924	GTPase activity	--	--	KOG1375	Beta tubulin	DOWN	-1.1686	0.00073489	blast,frame:1 start:97 end:1587
Cluster-16493.27789	4722	1828	299.86	126.93	1049	255578112	XP_002529926.1	1046	1e-111	Aspartic proteinase precursor, putative [Ricinus communis]>gi|223530603|gb|EEF32480.1| Aspartic proteinase precursor, putative [Ricinus communis]	743906613	XM_011048429.1	930	0	PREDICTED: Populus euphratica aspartic proteinase A1-like (LOC105141253), transcript variant X2, mRNA	K08245	E3.4.23.40	phytepsin	http://www.genome.jp/dbget-bin/www_bget?ko:K08245	O04057	955	5.1e-102	Aspartic proteinase OS=Cucurbita pepo PE=2 SV=1	PF05184//PF00026	Saposin-like type B, region 1//Eukaryotic aspartyl protease	GO:0006508//GO:0006629	proteolysis//lipid metabolic process	GO:0004190	aspartic-type endopeptidase activity	--	--	KOG1339	Aspartyl protease	DOWN	-1.3632	1.3352e-11	blast,frame:1 start:1 end:669
Cluster-16493.30465	6701.85	1597.55	152.32	39.89	2467	590596475	XP_007018343.1	2849	0	Phosphoenolpyruvate carboxykinase 1 [Theobroma cacao]>gi|508723671|gb|EOY15568.1| Phosphoenolpyruvate carboxykinase 1 [Theobroma cacao]	743802645	XM_011018657.1	2203	0	PREDICTED: Populus euphratica phosphoenolpyruvate carboxykinase [ATP]-like (LOC105120459), transcript variant X1, mRNA	K01610	E4.1.1.49, pckA	phosphoenolpyruvate carboxykinase (ATP)	http://www.genome.jp/dbget-bin/www_bget?ko:K01610	P42066	2641	3.8e-297	Phosphoenolpyruvate carboxykinase [ATP] OS=Cucumis sativus GN=PCK PE=2 SV=1	PF01293	Phosphoenolpyruvate carboxykinase	GO:0015976//GO:0006099//GO:0006094	carbon utilization//tricarboxylic acid cycle//gluconeogenesis	GO:0004612//GO:0005524	phosphoenolpyruvate carboxykinase (ATP) activity//ATP binding	--	--	--	--	DOWN	-2.0628	1.3117e-32	blast,frame:-2 start:2214 end:199
Cluster-16493.43887	960.44	251.9	18.93	5.46	2805	224077662	XP_002305350.1	3225	0	hypothetical protein POPTR_0004s14230g [Populus trichocarpa]>gi|222848314|gb|EEE85861.1| hypothetical protein POPTR_0004s14230g [Populus trichocarpa]	566166449	XM_002305314.2	2182	0	Populus trichocarpa hypothetical protein (POPTR_0004s14230g) mRNA, complete cds	--	--	--	--	Q9C810	1578	7.9e-174	PHD finger protein At1g33420 OS=Arabidopsis thaliana GN=At1g33420 PE=1 SV=1	PF02831//PF00628	gpW//PHD-finger	GO:0019058	viral life cycle	GO:0046872//GO:0008270//GO:0005515	metal ion binding//zinc ion binding//protein binding	--	--	--	--	DOWN	-1.9249	0.00048742	blast,frame:-3 start:2803 end:836
Cluster-5700.0	170	686	14.6	64.25	843	340008382	AEK26931.1	1018	1.5e-108	Kunitz-type trypsin inhibitor C5 [Populus nigra]	566164111	XM_006383755.1	775	0	Populus trichocarpa truncated Kunitz trypsin inhibitor family protein (POPTR_0004s00220g) mRNA, complete cds	--	--	--	--	P13087	230	4.8e-18	Miraculin OS=Synsepalum dulcificum PE=1 SV=3	PF00197	Trypsin and protease inhibitor	--	--	GO:0004866	endopeptidase inhibitor activity	--	--	--	--	UP	2.0186	0.00047696	blast,frame:-1 start:795 end:166
Cluster-16493.29908	378	1199	22.82	79.18	1090	224103403	XP_002313042.1	787	1.1e-81	universal stress family protein [Populus trichocarpa]>gi|222849450|gb|EEE86997.1| universal stress family protein [Populus trichocarpa]	743793867	XM_011049989.1	818	0	PREDICTED: Populus euphratica uncharacterized LOC105142384 (LOC105142384), mRNA	--	--	--	--	--	--	--	--	PF02152//PF00582	Dihydroneopterin aldolase//Universal stress protein family	GO:0009269//GO:0006950//GO:0006760//GO:0046656	response to desiccation//response to stress//folic acid-containing compound metabolic process//folic acid biosynthetic process	GO:0004150	dihydroneopterin aldolase activity	--	--	--	--	UP	1.6713	1.2686e-05	blast,frame:-1 start:904 end:284
Cluster-16493.57800	364.41	1143.84	6.1	21.05	3257	566162899	XP_002303736.2	4341	0	hypothetical protein POPTR_0003s15810g [Populus trichocarpa]>gi|550343272|gb|EEE78715.2| hypothetical protein POPTR_0003s15810g [Populus trichocarpa]	566162898	XM_002303700.2	3013	0	Populus trichocarpa hypothetical protein (POPTR_0003s15810g) mRNA, complete cds	K13447	RBOH	respiratory burst oxidase	http://www.genome.jp/dbget-bin/www_bget?ko:K13447	Q9FIJ0	3260	0	Respiratory burst oxidase homolog protein D OS=Arabidopsis thaliana GN=RBOHD PE=1 SV=1	PF08030//PF13405//PF00033//PF00036//PF08022//PF08414//PF13499	Ferric reductase NAD binding domain//EF-hand domain//Cytochrome b/b6/petB//EF hand//FAD-binding domain//Respiratory burst NADPH oxidase//EF-hand domain pair	GO:0055114//GO:0006804//GO:0006979//GO:0022904	oxidation-reduction process//obsolete peroxidase reaction//response to oxidative stress//respiratory electron transport chain	GO:0016491//GO:0050664//GO:0005509//GO:0004601	oxidoreductase activity//oxidoreductase activity, acting on NAD(P)H, oxygen as acceptor//calcium ion binding//peroxidase activity	GO:0016020	membrane	--	--	UP	1.6562	2.6572e-05	blast,frame:-3 start:3138 end:343
Cluster-16493.27082	6770	3145	335.97	170.93	1270	743904421	XP_011045583.1	934	1.2e-98	PREDICTED: desiccation-related protein PCC13-62 [Populus euphratica]>gi|743904423|ref|XP_011045584.1| PREDICTED: desiccation-related protein PCC13-62 [Populus euphratica]	--	--	--	--	--	--	--	--	--	P22242	619	5.7e-63	Desiccation-related protein PCC13-62 OS=Craterostigma plantagineum PE=2 SV=1	--	--	--	--	--	--	--	--	--	--	DOWN	-1.1002	2.968e-11	blast,frame:3 start:57 end:992
Cluster-16493.32895	3627	657	330.75	65.3	809	743915288	XP_011001593.1	405	1.7e-37	PREDICTED: uncharacterized protein LOC105108825 [Populus euphratica]>gi|743927862|ref|XP_011008117.1| PREDICTED: uncharacterized protein LOC105113587 [Populus euphratica]	566211032	XM_006372528.1	723	0	Populus trichocarpa hypothetical protein (POPTR_0017s03020g) mRNA, complete cds	--	--	--	--	--	--	--	--	--	--	--	--	--	--	--	--	--	--	DOWN	-2.4589	3.5532e-22	blast,frame:3 start:198 end:482
Cluster-16493.58558	312.74	938.66	5.14	16.98	3310	802573796	XP_012068493.1	3738	0	PREDICTED: DNA gyrase subunit A, chloroplastic/mitochondrial [Jatropha curcas]	566192700	XM_002315366.2	2831	0	Populus trichocarpa DNA gyrase subunit A family protein (POPTR_0010s25320g) mRNA, complete cds	K02469	gyrA	DNA gyrase subunit A	http://www.genome.jp/dbget-bin/www_bget?ko:K02469	Q5YLB5	3589	0	DNA gyrase subunit A, chloroplastic/mitochondrial OS=Nicotiana benthamiana GN=GYRA PE=2 SV=1	PF03989//PF00521	DNA gyrase C-terminal domain, beta-propeller//DNA gyrase/topoisomerase IV, subunit A	GO:0006265	DNA topological change	GO:0003916//GO:0003677//GO:0003918//GO:0005524	DNA topoisomerase activity//DNA binding//DNA topoisomerase type II (ATP-hydrolyzing) activity//ATP binding	GO:0005694	chromosome	KOG0355	DNA topoisomerase type II	UP	1.5916	0.00039702	blast,frame:-3 start:3308 end:396
Cluster-16493.28987	965	2134	42.58	103.2	1396	255570408	XP_002526163.1	1691	2.2e-186	stearoyl-ACP desaturase [Ricinus communis]>gi|195963829|gb|ACG59947.1| stearoyl-acyl-carrier protein desaturase [Ricinus communis]>gi|195963831|gb|ACG59948.1| stearoyl-acyl-carrier protein desaturase [Ricinus communis]>gi|223534540|gb|EEF36239.1| stearoyl-ACP desaturase [Ricinus communis]	566172444	XM_002307442.2	1348	0	Populus trichocarpa hypothetical protein (POPTR_0005s21000g) mRNA, complete cds	K03921	DESA1	acyl-	http://www.genome.jp/dbget-bin/www_bget?ko:K03921	Q84VY3	1539	1.3e-169	Acyl-[acyl-carrier-protein] desaturase 6, chloroplastic OS=Arabidopsis thaliana GN=S-ACP-DES6 PE=2 SV=2	PF02915//PF03405//PF00210	Rubrerythrin//Fatty acid desaturase//Ferritin-like domain	GO:0006633//GO:0006879//GO:0006631//GO:0055114	fatty acid biosynthetic process//cellular iron ion homeostasis//fatty acid metabolic process//oxidation-reduction process	GO:0008199//GO:0045300//GO:0046914//GO:0046872//GO:0016491	ferric iron binding//acyl-[acyl-carrier-protein] desaturase activity//transition metal ion binding//metal ion binding//oxidoreductase activity	GO:0009507	chloroplast	--	--	UP	1.1509	4.4643e-06	blast,frame:-1 start:1396 end:146
Cluster-16493.37631	3178	1499	107.31	55.54	1745	743856948	XP_011030046.1	1913	5e-212	PREDICTED: sorbitol dehydrogenase [Populus euphratica]	743856947	XM_011031744.1	1427	0	PREDICTED: Populus euphratica sorbitol dehydrogenase (LOC105129614), mRNA	K00008	SORD, gutB	L-iditol 2-dehydrogenase	http://www.genome.jp/dbget-bin/www_bget?ko:K00008	Q9FJ95	1674	3.6e-185	Sorbitol dehydrogenase OS=Arabidopsis thaliana GN=SDH PE=1 SV=1	PF02182//PF08240//PF07992//PF00107	SAD/SRA domain//Alcohol dehydrogenase GroES-like domain//Pyridine nucleotide-disulphide oxidoreductase//Zinc-binding dehydrogenase	GO:0055114	oxidation-reduction process	GO:0042393//GO:0016491	histone binding//oxidoreductase activity	--	--	KOG0024	Sorbitol dehydrogenase	DOWN	-1.0782	5.4682e-05	blast,frame:3 start:111 end:1271
Cluster-16493.37636	2564.33	1244.75	92.77	49.4	1646	118489486	ABK96545.1	1972	6.8e-219	unknown [Populus trichocarpa x Populus deltoides]	566209776	XM_002322910.2	1558	0	Populus trichocarpa Chain D family protein (POPTR_0016s11610g) mRNA, complete cds	K03841	FBP, fbp	fructose-1,6-bisphosphatase I	http://www.genome.jp/dbget-bin/www_bget?ko:K03841	P46275	1658	2.4e-183	Fructose-1,6-bisphosphatase, chloroplastic OS=Pisum sativum GN=FBP PE=1 SV=2	PF00316	Fructose-1-6-bisphosphatase	GO:0005975//GO:0006096//GO:0015976//GO:0006094//GO:0006098//GO:0006013//GO:0006000	carbohydrate metabolic process//glycolytic process//carbon utilization//gluconeogenesis//pentose-phosphate shunt//mannose metabolic process//fructose metabolic process	GO:0042132//GO:0042578	fructose 1,6-bisphosphate 1-phosphatase activity//phosphoric ester hydrolase activity	--	--	KOG1458	Fructose-1,6-bisphosphatase	DOWN	-1.0368	0.00099598	blast,frame:-2 start:1645 end:395
Cluster-16493.40894	523	1293	14.85	40.32	2026	802739144	XP_012086891.1	2573	1.7e-288	PREDICTED: GMP synthase [glutamine-hydrolyzing] [Jatropha curcas]>gi|643712001|gb|KDP25429.1| hypothetical protein JCGZ_20585 [Jatropha curcas]	566162362	XM_002304464.2	1915	0	Populus trichocarpa hypothetical protein (POPTR_0003s12830g) mRNA, complete cds	K01951	guaA, GMPS	GMP synthase (glutamine-hydrolysing)	http://www.genome.jp/dbget-bin/www_bget?ko:K01951	O66601	1376	1.5e-150	GMP synthase [glutamine-hydrolyzing] OS=Aquifex aeolicus (strain VF5) GN=guaA PE=3 SV=1	PF01507//PF01174//PF00958//PF07722//PF02568	Phosphoadenosine phosphosulfate reductase family//SNO glutamine amidotransferase family//GMP synthase C terminal domain//Peptidase C26//Thiamine biosynthesis protein (ThiI)	GO:0006144//GO:0006536//GO:0008152//GO:0008033//GO:0006164//GO:0042819//GO:0042823//GO:0006541//GO:0006177	purine nucleobase metabolic process//glutamate metabolic process//metabolic process//tRNA processing//purine nucleotide biosynthetic process//vitamin B6 biosynthetic process//pyridoxal phosphate biosynthetic process//glutamine metabolic process//GMP biosynthetic process	GO:0004359//GO:0016787//GO:0004810//GO:0003824//GO:0005524//GO:0003922	glutaminase activity//hydrolase activity//tRNA adenylyltransferase activity//catalytic activity//ATP binding//GMP synthase (glutamine-hydrolyzing) activity	--	--	KOG1622	GMP synthase	UP	1.3118	0.00021414	blast,frame:2 start:2 end:1729
Cluster-16493.38306	120.16	593.05	4.07	22.02	1742	224072013	XP_002303609.1	1874	1.7e-207	D111/G-patch domain-containing family protein [Populus trichocarpa]>gi|222841041|gb|EEE78588.1| D111/G-patch domain-containing family protein [Populus trichocarpa]	566162435	XM_002303573.2	1590	0	Populus trichocarpa D111/G-patch domain-containing family protein (POPTR_0003s13240g) mRNA, complete cds	K11135	PINX1	Pin2-interacting protein X1	http://www.genome.jp/dbget-bin/www_bget?ko:K11135	Q96BK5	149	2.5e-08	PIN2/TERF1-interacting telomerase inhibitor 1 OS=Homo sapiens GN=PINX1 PE=1 SV=2	PF13971//PF01585	Meiosis-specific protein Mei4//G-patch domain	GO:0042138//GO:0006310	meiotic DNA double-strand break formation//DNA recombination	GO:0003676	nucleic acid binding	--	--	KOG2809	Telomerase elongation inhibitor/RNA maturation protein PINX1	UP	2.3091	0.00044702	blast,frame:-1 start:1742 end:294
Cluster-16493.24234	2637	436	163.12	29.5	1070	566155709	XP_002301938.2	1061	1.9e-113	Rho-GTPase-activating family protein [Populus trichocarpa]>gi|550344064|gb|EEE81211.2| Rho-GTPase-activating family protein [Populus trichocarpa]	566155708	XM_002301902.2	1012	0	Populus trichocarpa Rho-GTPase-activating family protein (POPTR_0002s01610g) mRNA, complete cds	--	--	--	--	Q7JUR6	170	5.5e-11	Protein GDAP2 homolog OS=Drosophila melanogaster GN=CG18812 PE=2 SV=1	--	--	--	--	--	--	--	--	KOG2633	Hismacro and SEC14 domain-containing proteins	DOWN	-2.5906	4.4116e-17	blast,frame:1 start:1 end:657
Cluster-16493.32841	1057.31	224.06	23.33	5.43	2533	224075527	XP_002304667.1	2174	3.9e-242	hypothetical protein POPTR_0003s16620g [Populus trichocarpa]>gi|222842099|gb|EEE79646.1| hypothetical protein POPTR_0003s16620g [Populus trichocarpa]	743819145	XM_011022509.1	1927	0	PREDICTED: Populus euphratica uncharacterized LOC105123048 (LOC105123048), transcript variant X1, mRNA	--	--	--	--	Q8LJW3	1214	1.1e-131	ACT domain-containing protein ACR4 OS=Arabidopsis thaliana GN=ACR4 PE=2 SV=1	PF01842//PF03839//PF13291//PF08831	ACT domain//Translocation protein Sec62//ACT domain//Class II MHC-associated invariant chain trimerisation domain	GO:0007165//GO:0015031//GO:0006886//GO:0019882//GO:0006955//GO:0008152	signal transduction//protein transport//intracellular protein transport//antigen processing and presentation//immune response//metabolic process	GO:0016597//GO:0008565//GO:0042289	amino acid binding//protein transporter activity//MHC class II protein binding	GO:0016020//GO:0016021//GO:0042613	membrane//integral component of membrane//MHC class II protein complex	--	--	DOWN	-2.2325	1.7028e-05	blast,frame:-2 start:2388 end:892
Cluster-16493.4290	181.45	1099.06	4.68	31.11	2206	743813714	XP_011019575.1	2736	2.3e-307	PREDICTED: NADP-dependent malic enzyme isoform X1 [Populus euphratica]	743917649	XM_011004515.1	1762	0	PREDICTED: Populus euphratica NADP-dependent malic enzyme-like (LOC105109728), mRNA	K00029	E1.1.1.40, maeB	malate dehydrogenase (oxaloacetate-decarboxylating)(NADP+)	http://www.genome.jp/dbget-bin/www_bget?ko:K00029	P12628	2394	1.5e-268	NADP-dependent malic enzyme OS=Phaseolus vulgaris GN=ME1 PE=2 SV=1	PF07728//PF00390//PF03949	AAA domain (dynein-related subfamily)//Malic enzyme, N-terminal domain//Malic enzyme, NAD binding domain	GO:0015976//GO:0006099//GO:0006090//GO:0006108//GO:0055114	carbon utilization//tricarboxylic acid cycle//pyruvate metabolic process//malate metabolic process//oxidation-reduction process	GO:0005524//GO:0051287//GO:0016887//GO:0004471	ATP binding//NAD binding//ATPase activity//malate dehydrogenase (decarboxylating) (NAD+) activity	--	--	KOG1257	NADP+-dependent malic enzyme	UP	2.6046	1.1424e-08	blast,frame:-1 start:2206 end:347
Cluster-16493.34465	421.37	1439.3	7.97	29.91	2913	224095457	XP_002310397.1	3257	0	formin homology 2 domain-containing family protein [Populus trichocarpa]>gi|222853300|gb|EEE90847.1| formin homology 2 domain-containing family protein [Populus trichocarpa]	566178966	XM_002310361.2	2731	0	Populus trichocarpa formin homology 2 domain-containing family protein (POPTR_0007s00900g) mRNA, complete cds	--	--	--	--	Q9SE97	1595	8.7e-176	Formin-like protein 1 OS=Arabidopsis thaliana GN=FH1 PE=1 SV=1	--	--	GO:0030036	actin cytoskeleton organization	GO:0003779	actin binding	--	--	--	--	UP	1.7781	2.4793e-07	blast,frame:3 start:3 end:2657
Cluster-16493.33160	5122.61	14497.3	98.76	307.2	2862	321273063	ADW80570.1	3823	0	sucrose synthase 1 [Populus tomentosa]	566176272	XM_006381502.1	2778	0	Populus trichocarpa sucrose synthase family protein (POPTR_0006s13900g) mRNA, complete cds	K00695	E2.4.1.13	sucrose synthase	http://www.genome.jp/dbget-bin/www_bget?ko:K00695	P13708	3541	0	Sucrose synthase OS=Glycine max GN=SS PE=1 SV=2	PF00862//PF00185//PF00156//PF08655	Sucrose synthase//Aspartate/ornithine carbamoyltransferase, Asp/Orn binding domain//Phosphoribosyl transferase domain//DASH complex subunit Ask1	GO:0005985//GO:0005982//GO:0008608//GO:0006520//GO:0009116	sucrose metabolic process//starch metabolic process//attachment of spindle microtubules to kinetochore//cellular amino acid metabolic process//nucleoside metabolic process	GO:0016743//GO:0016157//GO:0016597	carboxyl- or carbamoyltransferase activity//sucrose synthase activity//amino acid binding	GO:0072686//GO:0042729	mitotic spindle//DASH complex	--	--	UP	1.5068	1.1362e-62	blast,frame:-1 start:2862 end:394
Cluster-16493.26706	755	1831	18.39	49	2319	802726385	XP_012086097.1	2127	1e-236	PREDICTED: adenylosuccinate synthetase 2, chloroplastic [Jatropha curcas]>gi|643713022|gb|KDP26008.1| hypothetical protein JCGZ_21041 [Jatropha curcas]	566209430	XM_002323425.2	1765	0	Populus trichocarpa adenylosuccinate synthetase family protein (POPTR_0016s08930g) mRNA, complete cds	K01939	purA, ADSS	adenylosuccinate synthase	http://www.genome.jp/dbget-bin/www_bget?ko:K01939	B9IJ21	2441	5.5e-274	Adenylosuccinate synthetase, chloroplastic OS=Populus trichocarpa GN=PURA PE=3 SV=1	PF00709	Adenylosuccinate synthetase	GO:0006531//GO:0006164//GO:0006522//GO:0006144	aspartate metabolic process//purine nucleotide biosynthetic process//alanine metabolic process//purine nucleobase metabolic process	GO:0004019//GO:0005525	adenylosuccinate synthase activity//GTP binding	--	--	KOG1355	Adenylosuccinate synthase	UP	1.284	4.5855e-06	blast,frame:-2 start:2303 end:717
Cluster-16493.15815	753.64	1663.4	17.91	43.42	2371	743808439	XP_011018259.1	2888	0	PREDICTED: monocopper oxidase-like protein SKU5 [Populus euphratica]	566162114	XM_002303484.2	2243	0	Populus trichocarpa monocopper oxidase precursor family protein (POPTR_0003s11220g) mRNA, complete cds	--	--	--	--	Q9SU40	2412	1.3e-270	Monocopper oxidase-like protein SKU5 OS=Arabidopsis thaliana GN=SKU5 PE=1 SV=1	PF02018//PF08485//PF07732//PF07731//PF00394	Carbohydrate binding domain//Polysaccharide biosynthesis protein C-terminal//Multicopper oxidase//Multicopper oxidase//Multicopper oxidase	GO:0009117//GO:0009103//GO:0055114//GO:0009225//GO:0006012	nucleotide metabolic process//lipopolysaccharide biosynthetic process//oxidation-reduction process//nucleotide-sugar metabolic process//galactose metabolic process	GO:0003978//GO:0016491//GO:0016798//GO:0005507	UDP-glucose 4-epimerase activity//oxidoreductase activity//hydrolase activity, acting on glycosyl bonds//copper ion binding	--	--	--	--	UP	1.1481	0.00010402	blast,frame:-2 start:2190 end:409
Cluster-16493.25421	417.17	1120.62	4.17	12.33	5276	802563757	XP_012067062.1	7467	0	PREDICTED: DNA-directed RNA polymerase II subunit 1-like [Jatropha curcas]>gi|802563759|ref|XP_012067063.1| PREDICTED: DNA-directed RNA polymerase II subunit 1-like [Jatropha curcas]	566170687	XM_006382975.1	5234	0	Populus trichocarpa DNA-directed RNA polymerase II largest subunit family protein (POPTR_0005s10940g) mRNA, complete cds	K03006	RPB1, POLR2A	DNA-directed RNA polymerase II subunit RPB1	http://www.genome.jp/dbget-bin/www_bget?ko:K03006	P18616	7124	0	DNA-directed RNA polymerase II subunit 1 OS=Arabidopsis thaliana GN=NRPB1 PE=1 SV=3	PF04990//PF05001//PF04998//PF04997//PF00623//PF04408//PF02176//PF07440//PF05109//PF10596//PF04992//PF05000//PF04983	RNA polymerase Rpb1, domain 7//RNA polymerase Rpb1 C-terminal repeat//RNA polymerase Rpb1, domain 5//RNA polymerase Rpb1, domain 1//RNA polymerase Rpb1, domain 2//Helicase associated domain (HA2)//TRAF-type zinc finger//Caerin 1 protein//Herpes virus major outer envelope glycoprotein (BLLF1)//U6-snRNA interacting domain of PrP8//RNA polymerase Rpb1, domain 6//RNA polymerase Rpb1, domain 4//RNA po…	GO:0006366//GO:0006144//GO:0006351//GO:0006206//GO:0019058	transcription from RNA polymerase II promoter//purine nucleobase metabolic process//transcription, DNA-templated//pyrimidine nucleobase metabolic process//viral life cycle	GO:0003677//GO:0003899//GO:0008270//GO:0004386//GO:0017070	DNA binding//DNA-directed RNA polymerase activity//zinc ion binding//helicase activity//U6 snRNA binding	GO:0005730//GO:0005576//GO:0005665//GO:0019031	nucleolus//extracellular region//DNA-directed RNA polymerase II, core complex//viral envelope	KOG0260	RNA polymerase II, large subunit	UP	1.4315	0.00027725	blast,frame:-3 start:5121 end:1
Cluster-16493.30181	0	268	0	9.16	1870	566202293	XP_006375020.1	1103	4.5e-118	hypothetical protein POPTR_0014s03640g [Populus trichocarpa]>gi|550323334|gb|ERP52817.1| hypothetical protein POPTR_0014s03640g [Populus trichocarpa]	566202292	XM_006374958.1	934	0	Populus trichocarpa hypothetical protein (POPTR_0014s03640g) mRNA, complete cds	--	--	--	--	Q6DFI2	236	2.2e-18	Transmembrane protein 147 OS=Xenopus laevis GN=tmem147 PE=2 SV=1	PF08041//PF08022	PetM family of cytochrome b6f complex subunit 7//FAD-binding domain	GO:0055114	oxidation-reduction process	GO:0016491	oxidoreductase activity	GO:0009512	cytochrome b6f complex	KOG3236	Predicted membrane protein	UP	4.8224	0.0035738	blast,frame:1 start:1 end:648
Cluster-16493.30183	1007	285	52.41	16.24	1223	566204205	XP_002320418.2	1625	8.7e-179	hypothetical protein POPTR_0014s14030g [Populus trichocarpa]>gi|550324166|gb|EEE98733.2| hypothetical protein POPTR_0014s14030g [Populus trichocarpa]	566204204	XM_002320382.2	1198	0	Populus trichocarpa hypothetical protein (POPTR_0014s14030g) mRNA, complete cds	--	--	--	--	Q3AF07	131	2.1e-06	Chaperone protein DnaJ OS=Carboxydothermus hydrogenoformans (strain ATCC BAA-161 / DSM 6008 / Z-2901) GN=dnaJ PE=3 SV=1	--	--	--	--	--	--	--	--	--	--	DOWN	-1.8151	0.00070714	estscan,start:1223 end:174; minus strand
Cluster-16493.31277	2688.2	1188.56	87.53	42.47	1800	566197222	XP_002317992.2	1327	4.6e-144	hypothetical protein POPTR_0012s07270g [Populus trichocarpa]>gi|550326571|gb|EEE96212.2| hypothetical protein POPTR_0012s07270g [Populus trichocarpa]	566197221	XM_002317956.2	1705	0	Populus trichocarpa hypothetical protein (POPTR_0012s07270g) mRNA, complete cds	--	--	--	--	Q02283	365	2.3e-33	Homeobox-leucine zipper protein HAT5 OS=Arabidopsis thaliana GN=HAT5 PE=1 SV=1	PF02183//PF04977//PF06156//PF00046//PF05920	Homeobox associated leucine zipper//Septum formation initiator//Protein of unknown function (DUF972)//Homeobox domain//Homeobox KN domain	GO:0006355//GO:0006260//GO:0007049	regulation of transcription, DNA-templated//DNA replication//cell cycle	GO:0003700//GO:0043565//GO:0003677	transcription factor activity, sequence-specific DNA binding//sequence-specific DNA binding//DNA binding	GO:0005667	transcription factor complex	--	--	DOWN	-1.1715	6.2251e-05	blast,frame:-2 start:1370 end:381
Cluster-16493.28584	434.46	1023.52	5.13	13.3	4509	566163712	XP_002303898.2	2437	2.2e-272	hypothetical protein POPTR_0003s20310g [Populus trichocarpa]>gi|550343611|gb|EEE78877.2| hypothetical protein POPTR_0003s20310g [Populus trichocarpa]	566163711	XM_002303862.2	2104	0	Populus trichocarpa hypothetical protein (POPTR_0003s20310g) mRNA, complete cds	--	--	--	--	Q10M00	1154	1.8e-124	Zinc finger CCCH domain-containing protein 22 OS=Oryza sativa subsp. japonica GN=Os03g0328900 PE=2 SV=2	PF00076//PF00658//PF00642	RNA recognition motif. (a.k.a. RRM, RBD, or RNP domain)//Poly-adenylate binding protein, unique domain//Zinc finger C-x8-C-x5-C-x3-H type (and similar)	--	--	GO:0046872//GO:0003676//GO:0003723	metal ion binding//nucleic acid binding//RNA binding	--	--	--	--	UP	1.2422	0.0031388	blast,frame:3 start:873 end:2981
Cluster-16493.28586	1206.91	3052.47	34.02	94.48	2039	566158497	XP_002302634.2	2220	1.5e-247	aspartyl protease family protein [Populus trichocarpa]>gi|550345206|gb|EEE81907.2| aspartyl protease family protein [Populus trichocarpa]	566158496	XM_002302598.2	1773	0	Populus trichocarpa aspartyl protease family protein (POPTR_0002s17270g) mRNA, complete cds	--	--	--	--	Q9LS40	965	6.9e-103	Protein ASPARTIC PROTEASE IN GUARD CELL 1 OS=Arabidopsis thaliana GN=ASPG1 PE=1 SV=1	PF00026	Eukaryotic aspartyl protease	GO:0006508	proteolysis	GO:0004190	aspartic-type endopeptidase activity	--	--	--	--	UP	1.3446	6.0249e-11	blast,frame:1 start:1 end:1509
Cluster-16493.54463	1592	578	74.03	29.45	1338	743930879	XP_011009701.1	1551	3.6e-170	PREDICTED: inorganic pyrophosphatase 3-like [Populus euphratica]	566214306	XM_002324723.2	1214	0	Populus trichocarpa hypothetical protein (POPTR_0018s05070g) mRNA, complete cds	K13248	PHOSPHO2	pyridoxal phosphate phosphatase PHOSPHO2	http://www.genome.jp/dbget-bin/www_bget?ko:K13248	Q67YC0	799	8e-84	Inorganic pyrophosphatase 1 OS=Arabidopsis thaliana GN=PS2 PE=1 SV=1	PF06888	Putative Phosphatase	GO:0008152	metabolic process	GO:0016791	phosphatase activity	--	--	KOG3120	Predicted haloacid dehalogenase-like hydrolase	DOWN	-1.4558	0.00027503	estscan,start:1338 end:258; minus strand
Cluster-16493.32623	26818	12218	2689.92	1334.23	759	224108814	XP_002314977.1	590	5.6e-59	hypothetical protein POPTR_0010s16050g [Populus trichocarpa]>gi|118489375|gb|ABK96492.1| unknown [Populus trichocarpa x Populus deltoides]>gi|222864017|gb|EEF01148.1| hypothetical protein POPTR_0010s16050g [Populus trichocarpa]	20955	X55440.1	548	0	P.trichocarpa X P.deltoides wound-responsive mRNA >gnl|BL_ORD_ID|828038 P.trichocarpa X P.deltoides hybrid wound responsive mRNAs	--	--	--	--	Q9LUV2	209	1.2e-15	Probable protein Pop3 OS=Arabidopsis thaliana GN=At3g17210 PE=1 SV=1	--	--	--	--	--	--	--	--	--	--	DOWN	-1.1283	2.884e-48	blast,frame:2 start:2 end:373
Cluster-16493.36002	606.18	1485.57	4.8	12.95	6595	566158690	XP_006386668.1	8553	0	Endoribonuclease Dicer family protein [Populus trichocarpa]>gi|550345289|gb|ERP64465.1| Endoribonuclease Dicer family protein [Populus trichocarpa]	743836813	XM_011027044.1	6097	0	PREDICTED: Populus euphratica endoribonuclease Dicer homolog 1 (LOC105126236), mRNA	K11592	DICER1, DCR1	endoribonuclease Dicer	http://www.genome.jp/dbget-bin/www_bget?ko:K11592	Q9SP32	6993	0	Endoribonuclease Dicer homolog 1 OS=Arabidopsis thaliana GN=DCL1 PE=1 SV=2	PF03368//PF02170//PF00895//PF08686//PF14622//PF00270//PF04851//PF00636//PF00176	Dicer dimerisation domain//PAZ domain//ATP synthase protein 8//PLAC (protease and lacunin) domain//Ribonuclease-III-like//DEAD/DEAH box helicase//Type III restriction enzyme, res subunit//Ribonuclease III domain//SNF2 family N-terminal domain	GO:0015992//GO:0006396//GO:0051252//GO:0015986	proton transport//RNA processing//regulation of RNA metabolic process//ATP synthesis coupled proton transport	GO:0003677//GO:0003676//GO:0008233//GO:0003723//GO:0016891//GO:0015078//GO:0016787//GO:0004525//GO:0005524//GO:0005515	DNA binding//nucleic acid binding//peptidase activity//RNA binding//endoribonuclease activity, producing 5'-phosphomonoesters//hydrogen ion transmembrane transporter activity//hydrolase activity//ribonuclease III activity//ATP binding//protein binding	GO:0000276	mitochondrial proton-transporting ATP synthase complex, coupling factor F(o)	KOG0701	dsRNA-specific nuclease Dicer and related ribonucleases	UP	1.2991	5.4298e-05	blast,frame:-3 start:6419 end:483
Cluster-16493.43635	1710.15	764.93	57.32	28.13	1756	566163807	XP_002303979.2	1345	3.7e-146	zinc finger family protein [Populus trichocarpa]>gi|550343656|gb|EEE78958.2| zinc finger family protein [Populus trichocarpa]	743835804	XM_011026806.1	1450	0	PREDICTED: Populus euphratica E3 ubiquitin-protein ligase RNF115-like (LOC105126068), transcript variant X2, mRNA	K11982	RNF115_126	E3 ubiquitin-protein ligase RNF115/126	http://www.genome.jp/dbget-bin/www_bget?ko:K11982	P0CH30	400	1.9e-37	E3 ubiquitin-protein ligase RING1 OS=Gossypium hirsutum GN=RING1 PE=1 SV=1	PF06221//PF00097//PF13639//PF16685//PF12861//PF12678//PF14634//PF17123	Putative zinc finger motif, C2HC5-type//Zinc finger, C3HC4 type (RING finger)//Ring finger domain//zinc RING finger of MSL2//Anaphase-promoting complex subunit 11 RING-H2 finger//RING-H2 zinc finger//zinc-RING finger domain//RING-like zinc finger	GO:0016567//GO:0006355	protein ubiquitination//regulation of transcription, DNA-templated	GO:0004842//GO:0046872//GO:0061630//GO:0008270//GO:0005515	ubiquitin-protein transferase activity//metal ion binding//ubiquitin protein ligase activity//zinc ion binding//protein binding	GO:0005634//GO:0005680	nucleus//anaphase-promoting complex	--	--	DOWN	-1.1548	0.004687	blast,frame:-2 start:1575 end:307
Cluster-16493.45283	636.99	1279.31	8.95	19.77	3831	224098222	XP_002311138.1	4476	0	transport protein Sec24 [Populus trichocarpa]>gi|222850958|gb|EEE88505.1| transport protein Sec24 [Populus trichocarpa]	743780122	XM_011023482.1	3142	0	PREDICTED: Populus euphratica protein transport protein Sec24-like At3g07100 (LOC105123684), transcript variant X2, mRNA	K14007	SEC24	protein transport protein SEC24	http://www.genome.jp/dbget-bin/www_bget?ko:K14007	Q9SFU0	3298	0	Protein transport protein Sec24-like At3g07100 OS=Arabidopsis thaliana GN=At3g07100 PE=2 SV=2	PF04810//PF04811//PF04815	Sec23/Sec24 zinc finger//Sec23/Sec24 trunk domain//Sec23/Sec24 helical domain	GO:0080119//GO:0006886//GO:0006888	ER body organization//intracellular protein transport//ER to Golgi vesicle-mediated transport	GO:0008270	zinc ion binding	GO:0030127	COPII vesicle coat	KOG1985	Vesicle coat complex COPII, subunit SEC24/subunit SFB2	UP	1.012	0.0048961	blast,frame:1 start:1 end:2847
Cluster-16493.30067	1360.07	378.19	37.36	11.41	2086	224100511	XP_002311905.1	2341	1.4e-261	F-box family protein [Populus trichocarpa]>gi|222851725|gb|EEE89272.1| F-box family protein [Populus trichocarpa]	743868624	XM_011034747.1	1980	0	PREDICTED: Populus euphratica F-box/kelch-repeat protein At1g51550-like (LOC105131666), mRNA	--	--	--	--	Q9C8K7	1366	2.2e-149	F-box/kelch-repeat protein At1g51550 OS=Arabidopsis thaliana GN=At1g51550 PE=2 SV=1	PF12937//PF00646//PF07646//PF01344	F-box-like//F-box domain//Kelch motif//Kelch motif	--	--	GO:0005515	protein binding	--	--	KOG0379	Kelch repeat-containing proteins	DOWN	-1.8406	2.3547e-05	blast,frame:2 start:251 end:1729
Cluster-16493.40389	172	1099	1.3	9.13	6908	743899812	XP_011043196.1	11109	0	PREDICTED: LOW QUALITY PROTEIN: transcription-associated protein 1 [Populus euphratica]	743899811	XM_011044894.1	6590	0	PREDICTED: Populus euphratica transcription-associated protein 1 (LOC105138724), mRNA	K08874	TRRAP	transformation/transcription domain-associated protein	http://www.genome.jp/dbget-bin/www_bget?ko:K08874	P38811	1457	2.1e-159	Transcription-associated protein 1 OS=Saccharomyces cerevisiae (strain ATCC 204508 / S288c) GN=TRA1 PE=1 SV=1	PF02259//PF13414	FAT domain//TPR repeat	--	--	GO:0005515	protein binding	--	--	KOG0889	Histone acetyltransferase SAGA, TRRAP/TRA1 component, PI-3 kinase superfamily	UP	2.6817	6.244e-09	estscan,start:1 end:6908
Cluster-16493.42712	462.63	1323.67	6.63	20.87	3759	224107361	XP_002314458.1	5628	0	ADP-forming family protein [Populus trichocarpa]>gi|566188787|ref|XP_006378108.1| hypothetical protein POPTR_0010s02380g [Populus trichocarpa]>gi|222863498|gb|EEF00629.1| ADP-forming family protein [Populus trichocarpa]>gi|550328939|gb|ERP55905.1| hypothetical protein POPTR_0010s02380g [Populus trichocarpa]	566188785	XM_002314422.2	3624	0	Populus trichocarpa ADP-forming family protein (POPTR_0010s02380g) mRNA, complete cds	K01955	carB, CPA2	carbamoyl-phosphate synthase large subunit	http://www.genome.jp/dbget-bin/www_bget?ko:K01955	Q42601	4763	0	Carbamoyl-phosphate synthase large chain, chloroplastic OS=Arabidopsis thaliana GN=CARB PE=1 SV=1	PF02655//PF01370//PF07478//PF02786	ATP-grasp domain//NAD dependent epimerase/dehydratase family//D-ala D-ala ligase C-terminus//Carbamoyl-phosphate synthase L chain, ATP binding domain	GO:0006807//GO:0016036//GO:0046436//GO:0009252	nitrogen compound metabolic process//cellular response to phosphate starvation//D-alanine metabolic process//peptidoglycan biosynthetic process	GO:0050662//GO:0008716//GO:0003824//GO:0005524//GO:0046872	coenzyme binding//D-alanine-D-alanine ligase activity//catalytic activity//ATP binding//metal ion binding	GO:0009570//GO:0016020	chloroplast stroma//membrane	KOG0370	Multifunctional pyrimidine synthesis protein CAD (includes carbamoyl-phophate synthetase, aspartate transcarbamylase, and glutamine amidotransferase)	UP	1.5226	1.6744e-05	blast,frame:1 start:1 end:3483
Cluster-16493.54787	156	570.8	7.33	29.38	1327	566181065	XP_002310250.2	1354	2.5e-147	hypothetical protein POPTR_0007s13120g [Populus trichocarpa]>gi|550334776|gb|EEE90700.2| hypothetical protein POPTR_0007s13120g [Populus trichocarpa]	566181064	XM_002310214.2	1270	0	Populus trichocarpa hypothetical protein (POPTR_0007s13120g) mRNA, complete cds	--	--	--	--	Q9FWS1	619	5.9e-63	Auxilin-like protein 1 OS=Arabidopsis thaliana GN=AUL1 PE=2 SV=2	PF02102	Deuterolysin metalloprotease (M35) family	GO:0006508	proteolysis	GO:0004222	metalloendopeptidase activity	--	--	KOG0431	Auxilin-like protein and related proteins containing DnaJ domain	UP	1.8774	0.0043406	estscan,start:1327 end:225; minus strand
Cluster-16493.18576	634	98	40.78	6.89	1039	566170245	XP_002307134.2	869	3.4e-91	WRKY transcription factor 51 family protein [Populus trichocarpa]>gi|550338424|gb|EEE94130.2| WRKY transcription factor 51 family protein [Populus trichocarpa]	743823384	XM_011023645.1	782	0	PREDICTED: Populus euphratica probable WRKY transcription factor 51 (LOC105123880), mRNA	--	--	--	--	Q93WU9	370	3.5e-34	Probable WRKY transcription factor 51 OS=Arabidopsis thaliana GN=WRKY51 PE=1 SV=1	PF03106	WRKY DNA -binding domain	GO:0006355	regulation of transcription, DNA-templated	GO:0043565//GO:0003700	sequence-specific DNA binding//transcription factor activity, sequence-specific DNA binding	GO:0005667	transcription factor complex	--	--	DOWN	-2.6877	0.00036771	blast,frame:1 start:1 end:609
Cluster-16493.18571	1347.3	269.88	185.56	40.29	623	224062005	XP_002300707.1	499	1.6e-48	GAST-like gene product family protein [Populus trichocarpa]>gi|222842433|gb|EEE79980.1| GAST-like gene product family protein [Populus trichocarpa]	743851492	XM_011030709.1	525	0	PREDICTED: Populus euphratica gibberellin-regulated protein 1-like (LOC105128865), mRNA	--	--	--	--	Q93X17	327	2e-29	Snakin-2 OS=Solanum tuberosum GN=SN2 PE=1 SV=1	--	--	--	--	--	--	--	--	--	--	DOWN	-2.3137	2.1997e-07	blast,frame:-1 start:548 end:231
Cluster-16493.6851	166.99	767.26	4.71	23.78	2037	802567963	XP_012067760.1	2251	3.7e-251	PREDICTED: beta-glucosidase 40 [Jatropha curcas]>gi|643734617|gb|KDP41287.1| hypothetical protein JCGZ_15694 [Jatropha curcas]	566183120	XM_002311294.2	1808	0	Populus trichocarpa hydroxyisourate hydrolase family protein (POPTR_0008s09380g) mRNA, complete cds	K01188	E3.2.1.21	beta-glucosidase	http://www.genome.jp/dbget-bin/www_bget?ko:K01188	Q9FZE0	2043	6.9e-228	Beta-glucosidase 40 OS=Arabidopsis thaliana GN=BGLU40 PE=2 SV=1	PF00232//PF00150	Glycosyl hydrolase family 1//Cellulase (glycosyl hydrolase family 5)	GO:0005975	carbohydrate metabolic process	GO:0004553	hydrolase activity, hydrolyzing O-glycosyl compounds	--	--	--	--	UP	2.2059	5.0889e-05	blast,frame:-1 start:1884 end:316
Cluster-16493.37579	155	1147	11.82	95.47	917	224098390	XP_002311161.1	716	1.6e-73	heat shock protein 70 [Populus trichocarpa]>gi|222850981|gb|EEE88528.1| heat shock protein 70 [Populus trichocarpa]	566182496	XM_002311125.2	605	0	Populus trichocarpa heat shock protein 70 (POPTR_0008s05410g) mRNA, complete cds	K03283	HSPA1_8	heat shock 70kDa protein 1/8	http://www.genome.jp/dbget-bin/www_bget?ko:K03283	Q9LHA8	617	7e-63	Probable mediator of RNA polymerase II transcription subunit 37c OS=Arabidopsis thaliana GN=MED37C PE=1 SV=1	--	--	--	--	GO:0005524	ATP binding	--	--	KOG0101	Molecular chaperones HSP70/HSC70, HSP70 superfamily	UP	2.8935	4.6429e-10	estscan,start:917 end:428; minus strand
Cluster-16493.46269	652	1351	10.76	24.52	3299	743791607	XP_011041770.1	5022	0	PREDICTED: cellulose synthase-like protein D5 [Populus euphratica]	743791606	XM_011043468.1	3047	0	PREDICTED: Populus euphratica cellulose synthase-like protein D5 (LOC105137652), mRNA	K00770	E2.4.2.24	1,4-beta-D-xylan synthase	http://www.genome.jp/dbget-bin/www_bget?ko:K00770	Q9SRW9	4307	0	Cellulose synthase-like protein D5 OS=Arabidopsis thaliana GN=CSLD5 PE=2 SV=1	PF02513//PF03552//PF00097//PF08043	Spin/Ssty Family//Cellulose synthase//Zinc finger, C3HC4 type (RING finger)//Xin repeat	GO:0030036//GO:0007276//GO:0005982//GO:0005985//GO:0030244//GO:0006011	actin cytoskeleton organization//gamete generation//starch metabolic process//sucrose metabolic process//cellulose biosynthetic process//UDP-glucose metabolic process	GO:0046872//GO:0003779//GO:0016760	metal ion binding//actin binding//cellulose synthase (UDP-forming) activity	GO:0016020//GO:0030054	membrane//cell junction	--	--	UP	1.057	0.0021102	estscan,start:141 end:3299
Cluster-16493.28311	4152	1890	214.31	106.82	1231	743866958	XP_011032608.1	562	1.6e-55	PREDICTED: macrophage migration inhibitory factor homolog [Populus euphratica]	743942816	XM_011017606.1	957	0	PREDICTED: Populus euphratica macrophage migration inhibitory factor homolog (LOC105119464), transcript variant X1, mRNA	K07253	MIF	phenylpyruvate tautomerase	http://www.genome.jp/dbget-bin/www_bget?ko:K07253	P81529	134	9.5e-07	Macrophage migration inhibitory factor homolog OS=Trichinella spiralis PE=1 SV=2	--	--	--	--	--	--	--	--	--	--	DOWN	-1.1295	3.7189e-07	blast,frame:1 start:496 end:939
Cluster-16493.31606	16244	7924	732.27	391.43	1372	224115240	XP_002316980.1	584	5e-58	hypothetical protein POPTR_0011s13810g [Populus trichocarpa]>gi|566195363|ref|XP_006377838.1| hypothetical protein POPTR_0011s13810g [Populus trichocarpa]>gi|118482519|gb|ABK93182.1| unknown [Populus trichocarpa]>gi|118484132|gb|ABK93949.1| unknown [Populus trichocarpa]>gi|222860045|gb|EEE97592.1| hypothetical protein POPTR_0011s13810g [Populus trichocarpa]>gi|550328343|gb|ERP55635.1| hypothetica…	566195364	XM_002316944.2	1217	0	Populus trichocarpa hypothetical protein (POPTR_0011s13810g) mRNA, complete cds	K03113	EIF1, SUI1	translation initiation factor 1	http://www.genome.jp/dbget-bin/www_bget?ko:K03113	O48650	536	2.6e-53	Protein translation factor SUI1 homolog OS=Salix bakko PE=3 SV=1	PF01253	Translation initiation factor SUI1	GO:0006446//GO:0006413	regulation of translational initiation//translational initiation	GO:0003743	translation initiation factor activity	GO:0005840	ribosome	KOG1770	Translation initiation factor 1 (eIF-1/SUI1)	DOWN	-1.0297	2.805e-24	blast,frame:1 start:154 end:501
Cluster-16493.31608	518	70	53.67	7.89	743	566202609	XP_006375173.1	757	2.4e-78	hypothetical protein POPTR_0014s04950g [Populus trichocarpa]>gi|550323492|gb|ERP52970.1| hypothetical protein POPTR_0014s04950g [Populus trichocarpa]	566202608	XM_006375111.1	587	0	Populus trichocarpa hypothetical protein (POPTR_0014s04950g) mRNA, complete cds	--	--	--	--	--	--	--	--	--	--	--	--	--	--	--	--	--	--	DOWN	-2.8816	0.0011129	blast,frame:3 start:3 end:617
Cluster-16493.36952	1000.89	2176.4	34	81.13	1736	255560607	XP_002521317.1	1911	8.4e-212	flavonoid 3-hydroxylase, putative [Ricinus communis]>gi|223539395|gb|EEF40985.1| flavonoid 3-hydroxylase, putative [Ricinus communis]	566161198	XM_002303351.2	1541	0	Populus trichocarpa hypothetical protein (POPTR_0003s06510g) mRNA, complete cds	--	--	--	--	Q9SBQ9	977	2.4e-104	Flavonoid 3'-monooxygenase OS=Petunia hybrida GN=CYP75B2 PE=2 SV=1	PF00067	Cytochrome P450	GO:0006118//GO:0055114	obsolete electron transport//oxidation-reduction process	GO:0020037//GO:0033772//GO:0009055//GO:0016705//GO:0005506	heme binding//flavonoid 3',5'-hydroxylase activity//electron carrier activity//oxidoreductase activity, acting on paired donors, with incorporation or reduction of molecular oxygen//iron ion binding	--	--	--	--	UP	1.1266	5.1262e-06	blast,frame:-1 start:1736 end:174
Cluster-16493.3828	384	929	9.47	25.16	2294	566146421	XP_006368226.1	2178	1.2e-242	KRR1 family protein [Populus trichocarpa]>gi|550346128|gb|ERP64795.1| KRR1 family protein [Populus trichocarpa]	566146420	XM_006368164.1	2184	0	Populus trichocarpa KRR1 family protein (POPTR_0001s00720g) mRNA, complete cds	K14786	KRI1	protein KRI1	http://www.genome.jp/dbget-bin/www_bget?ko:K14786	Q6DRJ4	198	6.7e-14	Protein KRI1 homolog OS=Danio rerio GN=kri1 PE=2 SV=1	PF06687	SUR7/PalI family	--	--	--	--	GO:0005886	plasma membrane	KOG2409	KRR1-interacting protein involved in 40S ribosome biogenesis	UP	1.2805	0.0046381	blast,frame:2 start:182 end:2080
Cluster-16493.36375	207.41	1335.97	2.57	18.22	4308	743889634	XP_011038804.1	6292	0	PREDICTED: E3 ubiquitin-protein ligase UPL1 isoform X1 [Populus euphratica]	566153347	XM_006369953.1	4075	0	Populus trichocarpa hypothetical protein (POPTR_0001s37730g) mRNA, complete cds	K10592	HUWE1, MULE, ARF-BP1	E3 ubiquitin-protein ligase HUWE1	http://www.genome.jp/dbget-bin/www_bget?ko:K10592	Q8GY23	3984	0	E3 ubiquitin-protein ligase UPL1 OS=Arabidopsis thaliana GN=UPL1 PE=1 SV=3	PF00632	HECT-domain (ubiquitin-transferase)	GO:0016567	protein ubiquitination	GO:0004842	ubiquitin-protein transferase activity	--	--	KOG0939	E3 ubiquitin-protein ligase/Putative upstream regulatory element binding protein	UP	2.6933	5.6215e-11	blast,frame:-2 start:71 end:3
Cluster-16493.33474	1671	689	174.58	78.33	739	566194624	XP_002316782.2	534	1.7e-52	hypothetical protein POPTR_0011s09650g [Populus trichocarpa]>gi|550328019|gb|EEE97394.2| hypothetical protein POPTR_0011s09650g [Populus trichocarpa]	566194623	XM_002316746.2	685	0	Populus trichocarpa hypothetical protein (POPTR_0011s09650g) mRNA, complete cds	--	--	--	--	--	--	--	--	--	--	--	--	--	--	--	--	--	--	DOWN	-1.2722	0.0014705	blast,frame:-1 start:739 end:662|blast,frame:-2 start:723 end:385
Cluster-16493.33475	1767	4557	35.68	101.14	2744	224139168	XP_002322997.1	3101	0	pyruvate decarboxylase family protein [Populus trichocarpa]>gi|222867627|gb|EEF04758.1| pyruvate decarboxylase family protein [Populus trichocarpa]	566209977	XM_002322961.2	2550	0	Populus trichocarpa pyruvate decarboxylase family protein (POPTR_0016s12760g) mRNA, complete cds	K01568	E4.1.1.1, pdc	pyruvate decarboxylase	http://www.genome.jp/dbget-bin/www_bget?ko:K01568	O82647	2696	1.8e-303	Pyruvate decarboxylase 1 OS=Arabidopsis thaliana GN=PDC1 PE=2 SV=1	PF02775//PF02776//PF08405//PF00205//PF02552	Thiamine pyrophosphate enzyme, C-terminal TPP binding domain//Thiamine pyrophosphate enzyme, N-terminal TPP binding domain//Viral polyprotein N-terminal//Thiamine pyrophosphate enzyme, central domain//CO dehydrogenase beta subunit/acetyl-CoA synthase epsilon subunit	GO:0019385//GO:0006508//GO:0001666//GO:0006144//GO:0008152//GO:0044419	methanogenesis, from acetate//proteolysis//response to hypoxia//purine nucleobase metabolic process//metabolic process//interspecies interaction between organisms	GO:0004197//GO:0003824//GO:0017111//GO:0003968//GO:0000287//GO:0030976	cysteine-type endopeptidase activity//catalytic activity//nucleoside-triphosphatase activity//RNA-directed RNA polymerase activity//magnesium ion binding//thiamine pyrophosphate binding	GO:0016020//GO:0031379	membrane//RNA-directed RNA polymerase complex	KOG1184	Thiamine pyrophosphate-requiring enzyme	UP	1.3727	5.3192e-17	blast,frame:-3 start:2742 end:739
Cluster-16493.56425	10	2541	0.28	77.35	2069	566146990	XP_006368489.1	2842	0	heat shock protein 70 cognate [Populus trichocarpa]>gi|550346409|gb|ERP65058.1| heat shock protein 70 cognate [Populus trichocarpa]	566146989	XM_006368427.1	2006	0	Populus trichocarpa heat shock protein 70 cognate (POPTR_0001s03410g) mRNA, complete cds	K03283	HSPA1_8	heat shock 70kDa protein 1/8	http://www.genome.jp/dbget-bin/www_bget?ko:K03283	P26413	2550	1.1e-286	Heat shock 70 kDa protein OS=Glycine max GN=HSP70 PE=3 SV=1	PF02782//PF06723//PF01968	FGGY family of carbohydrate kinases, C-terminal domain//MreB/Mbl protein//Hydantoinase/oxoprolinase	GO:0000902//GO:0005975	cell morphogenesis//carbohydrate metabolic process	GO:0016787//GO:0016773	hydrolase activity//phosphotransferase activity, alcohol group as acceptor	--	--	KOG0101	Molecular chaperones HSP70/HSC70, HSP70 superfamily	UP	7.9952	3.8972e-28	blast,frame:3 start:1608 end:1709
Cluster-16493.50286	718.11	1841.82	5.27	14.89	7092	566170149	XP_006382915.1	9676	0	hypothetical protein POPTR_0005s08190g [Populus trichocarpa]>gi|550338384|gb|ERP60712.1| hypothetical protein POPTR_0005s08190g [Populus trichocarpa]	743923104	XM_011007331.1	6281	0	PREDICTED: Populus euphratica uncharacterized LOC105111864 (LOC105111864), transcript variant X2, mRNA	--	--	--	--	O22193	174	1.3e-10	U-box domain-containing protein 4 OS=Arabidopsis thaliana GN=PUB4 PE=1 SV=3	PF00168//PF11698//PF06371//PF00514	C2 domain//V-ATPase subunit H//Diaphanous GTPase-binding Domain//Armadillo/beta-catenin-like repeat	GO:0030036//GO:0015991	actin cytoskeleton organization//ATP hydrolysis coupled proton transport	GO:0017048//GO:0003779//GO:0005515//GO:0016820	Rho GTPase binding//actin binding//protein binding//hydrolase activity, acting on acid anhydrides, catalyzing transmembrane movement of substances	GO:0000221	vacuolar proton-transporting V-type ATPase, V1 domain	--	--	UP	1.3648	1.2341e-06	blast,frame:3 start:93 end:6632
Cluster-16493.50287	18.66	356.83	0.46	9.56	2317	224143836	XP_002325091.1	757	7.4e-78	zinc finger family protein [Populus trichocarpa]>gi|222866525|gb|EEF03656.1| zinc finger family protein [Populus trichocarpa]	566215202	XM_002325055.2	587	0	Populus trichocarpa zinc finger family protein (POPTR_0018s10720g) mRNA, complete cds	--	--	--	--	Q9ZV51	306	2e-26	RING-H2 finger protein ATL56 OS=Arabidopsis thaliana GN=ATL56 PE=2 SV=1	PF17123//PF12678//PF14634//PF12861//PF13639//PF12906//PF00097//PF17122	RING-like zinc finger//RING-H2 zinc finger//zinc-RING finger domain//Anaphase-promoting complex subunit 11 RING-H2 finger//Ring finger domain//RING-variant domain//Zinc finger, C3HC4 type (RING finger)//Zinc-finger	GO:0016567	protein ubiquitination	GO:0008270//GO:0005515//GO:0004842//GO:0046872	zinc ion binding//protein binding//ubiquitin-protein transferase activity//metal ion binding	GO:0005680	anaphase-promoting complex	--	--	UP	4.2632	0.000489	blast,frame:-2 start:2316 end:1711
Cluster-16493.35385	1485.23	166.71	24.88	3.07	3255	743785148	XP_011024382.1	4000	0	PREDICTED: alpha,alpha-trehalose-phosphate synthase [UDP-forming] 6-like [Populus euphratica]>gi|743785152|ref|XP_011024390.1| PREDICTED: alpha,alpha-trehalose-phosphate synthase [UDP-forming] 6-like [Populus euphratica]>gi|743785156|ref|XP_011024395.1| PREDICTED: alpha,alpha-trehalose-phosphate synthase [UDP-forming] 6-like [Populus euphratica]	566190283	XM_002314741.2	3070	0	Populus trichocarpa hypothetical protein (POPTR_0010s11510g) mRNA, complete cds	K16055	TPS	trehalose 6-phosphate synthase/phosphatase	http://www.genome.jp/dbget-bin/www_bget?ko:K16055	Q94AH8	3555	0	Alpha,alpha-trehalose-phosphate synthase [UDP-forming] 6 OS=Arabidopsis thaliana GN=TPS6 PE=1 SV=2	PF00982//PF02358	Glycosyltransferase family 20//Trehalose-phosphatase	GO:0005992	trehalose biosynthetic process	GO:0003824	catalytic activity	--	--	--	--	DOWN	-3.1493	7.8428e-12	blast,frame:-2 start:2855 end:267
Cluster-16493.52865	1217.84	188.43	108.3	18.27	823	224119232	XP_002318020.1	539	5e-53	hypothetical protein POPTR_0012s07820g [Populus trichocarpa]>gi|118482787|gb|ABK93311.1| unknown [Populus trichocarpa]>gi|118485213|gb|ABK94467.1| unknown [Populus trichocarpa]>gi|118487438|gb|ABK95547.1| unknown [Populus trichocarpa]>gi|222858693|gb|EEE96240.1| hypothetical protein POPTR_0012s07820g [Populus trichocarpa]	566206582	XM_002321530.2	659	0	Populus trichocarpa hypothetical protein (POPTR_0015s08290g) mRNA, complete cds	--	--	--	--	Q93X17	276	2.2e-23	Snakin-2 OS=Solanum tuberosum GN=SN2 PE=1 SV=1	--	--	--	--	--	--	--	--	--	--	DOWN	-2.6863	4.6043e-08	blast,frame:-1 start:460 end:125
Cluster-16493.33900	687.97	85.31	209.6	27.64	423	270271311	ACZ67184.1	550	1.3e-54	pathogenesis-related thaumatin, partial [Populus nigra]	743852298	XM_011030919.1	333	1.37679e-172	PREDICTED: Populus euphratica osmotin-like protein OSM34 (LOC105129023), mRNA	--	--	--	--	P50700	473	1.6e-46	Osmotin-like protein OSM34 OS=Arabidopsis thaliana GN=OSM34 PE=2 SV=2	--	--	--	--	--	--	--	--	--	--	DOWN	-3.0056	4.0361e-05	estscan,start:44 end:423
Cluster-16493.25105	1950	387	255.93	55.1	641	566173652	XP_002307003.2	619	2e-62	hypothetical protein POPTR_0005s27980g [Populus trichocarpa]>gi|550339906|gb|EEE93999.2| hypothetical protein POPTR_0005s27980g [Populus trichocarpa]	566173651	XM_002306967.2	619	0	Populus trichocarpa hypothetical protein (POPTR_0005s27980g) mRNA, complete cds	--	--	--	--	Q9C9K2	287	9e-25	Calvin cycle protein CP12-3, chloroplastic OS=Arabidopsis thaliana GN=CP12-3 PE=1 SV=1	--	--	--	--	--	--	--	--	--	--	DOWN	-2.3271	6.5919e-11	estscan,start:641 end:252; minus strand
Cluster-16493.19847	296.38	816.09	2.23	6.76	6925	743815126	XP_011019864.1	9232	0	PREDICTED: E3 ubiquitin-protein ligase UBR1 [Populus euphratica]>gi|743815129|ref|XP_011019865.1| PREDICTED: E3 ubiquitin-protein ligase UBR1 [Populus euphratica]>gi|743815133|ref|XP_011019866.1| PREDICTED: E3 ubiquitin-protein ligase UBR1 [Populus euphratica]	743815125	XM_011021562.1	6300	0	PREDICTED: Populus euphratica E3 ubiquitin-protein ligase UBR1 (LOC105122456), transcript variant X1, mRNA	--	--	--	--	F4KCC2	4515	0	E3 ubiquitin-protein ligase PRT6 OS=Arabidopsis thaliana GN=PRT6 PE=2 SV=1	PF00973//PF02207//PF13639//PF14634	Paramyxovirus nucleocapsid protein//Putative zinc finger in N-recognin (UBR box)//Ring finger domain//zinc-RING finger domain	--	--	GO:0008270//GO:0005198//GO:0005515	zinc ion binding//structural molecule activity//protein binding	GO:0019013	viral nucleocapsid	KOG1139	Predicted ubiquitin-protein ligase of the N-recognin family	UP	1.4672	0.0031732	blast,frame:-1 start:6682 end:443
Cluster-16493.32268	283.17	979.37	7.27	27.61	2214	224131638	XP_002321140.1	2742	4.7e-308	PRLI-interacting factor K family protein [Populus trichocarpa]>gi|222861913|gb|EEE99455.1| PRLI-interacting factor K family protein [Populus trichocarpa]	566204438	XM_002321104.2	2050	0	Populus trichocarpa PRLI-interacting factor K family protein (POPTR_0014s15450g) mRNA, complete cds	--	--	--	--	Q55BK0	264	1.4e-21	Ubiquitin fusion degradation protein 1 homolog OS=Dictyostelium discoideum GN=ufd1 PE=3 SV=1	PF00096//PF02176//PF03152	Zinc finger, C2H2 type//TRAF-type zinc finger//Ubiquitin fusion degradation protein UFD1	GO:0006511	ubiquitin-dependent protein catabolic process	GO:0046872//GO:0008270	metal ion binding//zinc ion binding	GO:0005622	intracellular	KOG1816	Ubiquitin fusion-degradation protein	UP	1.7961	5.0386e-05	blast,frame:1 start:94 end:1866
Cluster-16493.8823	350	1126	10.25	36.19	1973	743852390	XP_011029248.1	2410	1.3e-269	PREDICTED: oxalate--CoA ligase-like [Populus euphratica]	566148039	XM_002298005.2	1812	0	Populus trichocarpa hypothetical protein (POPTR_0001s09200g) mRNA, complete cds	--	--	--	--	Q9SMT7	1882	3.1e-209	Oxalate--CoA ligase OS=Arabidopsis thaliana GN=AAE3 PE=1 SV=1	PF06596//PF00501	Photosystem II reaction centre X protein (PsbX)//AMP-binding enzyme	GO:0015979//GO:0008152	photosynthesis//metabolic process	GO:0003824	catalytic activity	GO:0016020//GO:0009523	membrane//photosystem II	KOG1176	Acyl-CoA synthetase	UP	1.6917	2.3249e-05	blast,frame:-1 start:1883 end:273
Cluster-16493.7701	18	1374	1.33	110.86	938	566162771	XP_006385840.1	661	4e-67	hypothetical protein POPTR_0003s15180g [Populus trichocarpa]>gi|550343218|gb|ERP63637.1| hypothetical protein POPTR_0003s15180g [Populus trichocarpa]	743824813	XM_011024044.1	680	0	PREDICTED: Populus euphratica uncharacterized LOC105124154 (LOC105124154), mRNA	--	--	--	--	--	--	--	--	PF07851//PF08407	TMPIT-like protein//Chitin synthase N-terminal	GO:0006031	chitin biosynthetic process	GO:0004100	chitin synthase activity	GO:0016021	integral component of membrane	--	--	UP	6.2602	5.6711e-17	blast,frame:-3 start:774 end:94
Cluster-16493.13618	400.47	955.17	22.68	59.19	1145	566243669	XP_006371575.1	1328	2.2e-144	hypothetical protein POPTR_0019s13300g [Populus trichocarpa]>gi|550317454|gb|ERP49372.1| hypothetical protein POPTR_0019s13300g [Populus trichocarpa]	566243668	XM_006371513.1	1122	0	Populus trichocarpa hypothetical protein (POPTR_0019s13300g) mRNA, complete cds	--	--	--	--	Q9M0I2	959	1.9e-102	Expansin-B3 OS=Arabidopsis thaliana GN=EXPB3 PE=2 SV=2	--	--	--	--	--	--	--	--	--	--	UP	1.26	0.0044741	blast,frame:-2 start:970 end:146
Cluster-16493.38418	8162	3413	769.47	350.55	791	118489398	ABK96503.1	1160	4.7e-125	unknown [Populus trichocarpa x Populus deltoides]	566209879	XM_002323539.2	771	0	Populus trichocarpa chlorophyll a/b binding protein CP29 (POPTR_0016s12260g) mRNA, complete cds	K08915	LHCB4	light-harvesting complex II chlorophyll a/b binding protein 4	http://www.genome.jp/dbget-bin/www_bget?ko:K08915	Q07473	972	4.1e-104	Chlorophyll a-b binding protein CP29.1, chloroplastic OS=Arabidopsis thaliana GN=LHCB4.1 PE=1 SV=1	--	--	--	--	--	--	--	--	--	--	DOWN	-1.2519	1.985e-17	estscan,start:1 end:791
Cluster-16493.27079	1148.77	373.3	24.12	8.61	2649	743914349	XP_011001101.1	1067	9.5e-114	PREDICTED: probable serine/threonine-protein kinase GCN2 [Populus euphratica]	566200690	XM_006376199.1	973	0	Populus trichocarpa hypothetical protein (POPTR_0013s11440g) mRNA, complete cds	K16196	EIF2AK4	eukaryotic translation initiation factor 2-alpha kinase 4	http://www.genome.jp/dbget-bin/www_bget?ko:K16196	Q9LX30	325	1.5e-28	Probable serine/threonine-protein kinase GCN2 OS=Arabidopsis thaliana GN=GCN2 PE=2 SV=2	PF00069//PF06293//PF07714	Protein kinase domain//Lipopolysaccharide kinase (Kdo/WaaP) family//Protein tyrosine kinase	GO:0006468	protein phosphorylation	GO:0004672//GO:0016773//GO:0005524	protein kinase activity//phosphotransferase activity, alcohol group as acceptor//ATP binding	GO:0016020	membrane	KOG1035	eIF-2alpha kinase GCN2	DOWN	-1.6157	0.0011105	blast,frame:-1 start:2181 end:2089|blast,frame:-2 start:2537 end:2151|blast,frame:-3 start:1450 end:698
Cluster-16493.33001	1001	2283	22.04	55.24	2538	743837633	XP_011025529.1	2493	4e-279	PREDICTED: dicarboxylate transporter 1, chloroplastic-like [Populus euphratica]	743837632	XM_011027227.1	1924	0	PREDICTED: Populus euphratica dicarboxylate transporter 1, chloroplastic-like (LOC105126377), mRNA	--	--	--	--	Q9LXV3	2118	1.7e-236	Dicarboxylate transporter 1, chloroplastic OS=Arabidopsis thaliana GN=DIT1 PE=1 SV=1	PF03600//PF00939//PF00871	Citrate transporter//Sodium:sulfate symporter transmembrane region//Acetokinase family	GO:0016310//GO:0006814//GO:0006810//GO:0055085//GO:0008152	phosphorylation//sodium ion transport//transport//transmembrane transport//metabolic process	GO:0016774//GO:0005215//GO:0016301	phosphotransferase activity, carboxyl group as acceptor//transporter activity//kinase activity	GO:0016020//GO:0005622//GO:0016021	membrane//intracellular//integral component of membrane	--	--	UP	1.1954	7.172e-07	blast,frame:-2 start:2306 end:567
Cluster-16493.23011	400	1249	11.9	40.78	1946	224116094	XP_002317208.1	2665	3.5e-299	pectin methylesterase family protein [Populus trichocarpa]>gi|222860273|gb|EEE97820.1| pectin methylesterase family protein [Populus trichocarpa]	566192934	XM_002317172.2	1726	0	Populus trichocarpa pectin methylesterase family protein (POPTR_0011s00480g) mRNA, complete cds	K01051	E3.1.1.11	pectinesterase	http://www.genome.jp/dbget-bin/www_bget?ko:K01051	P83947	1578	5.4e-174	Pectinesterase/pectinesterase inhibitor OS=Ficus pumila var. awkeotsang PE=1 SV=1	PF04043//PF01095	Plant invertase/pectin methylesterase inhibitor//Pectinesterase	GO:0042545//GO:0045490//GO:0005985//GO:0043086//GO:0005982	cell wall modification//pectin catabolic process//sucrose metabolic process//negative regulation of catalytic activity//starch metabolic process	GO:0004857//GO:0030599//GO:0045330	enzyme inhibitor activity//pectinesterase activity//aspartyl esterase activity	GO:0005618//GO:0005886	cell wall//plasma membrane	--	--	UP	1.6486	9.2032e-06	blast,frame:3 start:3 end:1685
Cluster-16493.39911	1966	846	16.04	7.6	6409	568866317	XP_006486503.1	3637	0	PREDICTED: uncharacterized protein LOC102607673 [Citrus sinensis]	125995253	AB270792.1	4483	0	Malus x domestica MdSFBB9-alpha, S9-RNase, MdSFBB9-beta genes, complete cds, Psi-SFBB9-alpha, Psi-SFBB9-beta pseudogenes	--	--	--	--	P04323	498	3.1e-48	Retrovirus-related Pol polyprotein from transposon 17.6 OS=Drosophila melanogaster GN=pol PE=3 SV=1	PF00170//PF00665//PF06646//PF00075//PF06005	bZIP transcription factor//Integrase core domain//High affinity transport system protein p37//RNase H//Protein of unknown function (DUF904)	GO:0006355//GO:0043093//GO:0015074//GO:0000917//GO:0006810//GO:0051252	regulation of transcription, DNA-templated//FtsZ-dependent cytokinesis//DNA integration//barrier septum assembly//transport//regulation of RNA metabolic process	GO:0043565//GO:0003676//GO:0004523//GO:0003700//GO:0005215	sequence-specific DNA binding//nucleic acid binding//RNA-DNA hybrid ribonuclease activity//transcription factor activity, sequence-specific DNA binding//transporter activity	GO:0005737//GO:0005667//GO:0016020	cytoplasm//transcription factor complex//membrane	--	--	DOWN	-1.2106	0.00078985	estscan,start:1 end:6139
Cluster-16493.32604	20191	5981	1770.49	571.83	831	224092476	XP_002309626.1	516	2.3e-50	Photosystem I reaction center subunit psaK family protein [Populus trichocarpa]>gi|118489307|gb|ABK96458.1| unknown [Populus trichocarpa x Populus deltoides]>gi|222855602|gb|EEE93149.1| Photosystem I reaction center subunit psaK family protein [Populus trichocarpa]	566178357	XM_002309590.2	556	0	Populus trichocarpa Photosystem I reaction center subunit psaK family protein (POPTR_0006s27030g) mRNA, complete cds	K02698	psaK	photosystem I subunit X	http://www.genome.jp/dbget-bin/www_bget?ko:K02698	Q9SUI5	442	1.2e-42	Photosystem I reaction center subunit psaK, chloroplastic OS=Arabidopsis thaliana GN=PSAK PE=2 SV=2	PF01241	Photosystem I psaG / psaK	GO:0015979	photosynthesis	GO:0016168	chlorophyll binding	GO:0009522//GO:0009535//GO:0016020	photosystem I//chloroplast thylakoid membrane//membrane	--	--	DOWN	-1.7493	1.032e-77	blast,frame:2 start:83 end:526
Cluster-16493.32605	3698	1683.74	148.44	74.1	1509	743922401	XP_011005275.1	1868	7.1e-207	PREDICTED: 2-alkenal reductase (NADP(+)-dependent)-like [Populus euphratica]	566178908	XM_002309684.2	1406	0	Populus trichocarpa hypothetical protein (POPTR_0007s00550g) mRNA, complete cds	K07119	K07119	uncharacterized protein	http://www.genome.jp/dbget-bin/www_bget?ko:K07119	Q9SLN8	1287	2.3e-140	2-alkenal reductase (NADP(+)-dependent) OS=Nicotiana tabacum GN=DBR PE=1 SV=1	PF00107	Zinc-binding dehydrogenase	GO:0055114	oxidation-reduction process	--	--	--	--	--	--	DOWN	-1.1291	2.3802e-06	estscan,start:1328 end:212; minus strand
Cluster-16493.59475	190	742	5.81	24.91	1900	224109616	XP_002315256.1	2239	8.5e-250	hypothetical protein POPTR_0010s21940g [Populus trichocarpa]>gi|222864296|gb|EEF01427.1| hypothetical protein POPTR_0010s21940g [Populus trichocarpa]	743843978	XM_011028788.1	1585	0	PREDICTED: Populus euphratica 3-ketoacyl-CoA synthase 21-like (LOC105127470), mRNA	--	--	--	--	Q9LZ72	1463	1.1e-160	3-ketoacyl-CoA synthase 21 OS=Arabidopsis thaliana GN=KCS21 PE=2 SV=1	PF08392//PF08541	FAE1/Type III polyketide synthase-like protein//3-Oxoacyl-[acyl-carrier-protein (ACP)] synthase III C terminal	GO:0009416//GO:0009409//GO:0006633//GO:0008610	response to light stimulus//response to cold//fatty acid biosynthetic process//lipid biosynthetic process	GO:0016747	transferase activity, transferring acyl groups other than amino-acyl groups	GO:0016020	membrane	--	--	UP	1.9714	0.0002962	blast,frame:-3 start:1697 end:291
Cluster-16493.25279	1852.96	559.82	91.95	30.43	1270	566237931	XP_006371323.1	1361	3.7e-148	Hydroxyacylglutathione hydrolase cytoplasmic family protein [Populus trichocarpa]>gi|550317076|gb|ERP49120.1| Hydroxyacylglutathione hydrolase cytoplasmic family protein [Populus trichocarpa]	566237930	XM_006371261.1	1069	0	Populus trichocarpa Hydroxyacylglutathione hydrolase cytoplasmic family protein (POPTR_0019s09090g) mRNA, complete cds	K01069	E3.1.2.6, gloB	hydroxyacylglutathione hydrolase	http://www.genome.jp/dbget-bin/www_bget?ko:K01069	O24496	1126	9.2e-122	Hydroxyacylglutathione hydrolase cytoplasmic OS=Arabidopsis thaliana GN=GLX2-2 PE=1 SV=2	--	--	--	--	--	--	--	--	KOG0813	Glyoxylase	DOWN	-1.7209	1.3658e-06	blast,frame:2 start:2 end:850
Cluster-16493.31495	2598.37	949.17	188.63	75.26	950	171451986	BAG15857.1	244	9.2e-19	glycine-rich protein [Bruguiera gymnorhiza]	224077835	XM_002305393.1	516	0	Populus trichocarpa glycine-rich RNA-binding family protein (POPTR_0004s16260g) mRNA, complete cds	--	--	--	--	Q03878	222	4.6e-17	Glycine-rich RNA-binding protein OS=Daucus carota PE=2 SV=1	PF00076//PF16367	RNA recognition motif. (a.k.a. RRM, RBD, or RNP domain)//RNA recognition motif	--	--	GO:0003676	nucleic acid binding	--	--	--	--	DOWN	-1.4469	5.6738e-07	blast,frame:-3 start:792 end:250|blast,frame:-1 start:896 end:747
Cluster-16493.37437	623.61	52.4	46.62	4.28	930	743801800	XP_011015704.1	372	1.3e-33	PREDICTED: uncharacterized protein LOC105119276 [Populus euphratica]	743801799	XM_011017402.1	574	0	PREDICTED: Populus euphratica uncharacterized LOC105119276 (LOC105119276), mRNA	--	--	--	--	--	--	--	--	--	--	--	--	--	--	--	--	--	--	DOWN	-3.5671	1.8428e-05	blast,frame:2 start:134 end:373|blast,frame:3 start:291 end:653|blast,frame:1 start:574 end:702
Cluster-16493.34165	704	1526.94	26.6	63.27	1587	224111294	XP_002315806.1	1639	2.7e-180	spermidine synthase family protein [Populus trichocarpa]>gi|222864846|gb|EEF01977.1| spermidine synthase family protein [Populus trichocarpa]	566190122	XM_002315770.2	1424	0	Populus trichocarpa spermidine synthase family protein (POPTR_0010s10470g) mRNA, complete cds	K00797	speE, SRM	spermidine synthase	http://www.genome.jp/dbget-bin/www_bget?ko:K00797	Q9ZS45	1412	7.9e-155	Spermidine synthase OS=Solanum lycopersicum GN=SPDSYN PE=2 SV=1	PF02390//PF05430//PF01344//PF05175	Putative methyltransferase//S-adenosyl-L-methionine-dependent methyltransferase//Kelch motif//Methyltransferase small domain	GO:0008033//GO:0008152//GO:0055114//GO:0009451//GO:0006400	tRNA processing//metabolic process//oxidation-reduction process//RNA modification//tRNA modification	GO:0008168//GO:0005515//GO:0016740//GO:0016645//GO:0008176	methyltransferase activity//protein binding//transferase activity//oxidoreductase activity, acting on the CH-NH group of donors//tRNA (guanine-N7-)-methyltransferase activity	GO:0005886	plasma membrane	KOG1562	Spermidine synthase	UP	1.1229	0.00034487	blast,frame:-2 start:1424 end:372
Cluster-16493.34958	3827	1756.08	148.28	74.61	1554	224054530	XP_002298306.1	1994	1.8e-221	hypothetical protein POPTR_0001s26020g [Populus trichocarpa]>gi|566151041|ref|XP_006369570.1| aminotransferase 2 family protein [Populus trichocarpa]>gi|566151043|ref|XP_006369571.1| hypothetical protein POPTR_0001s26020g [Populus trichocarpa]>gi|222845564|gb|EEE83111.1| hypothetical protein POPTR_0001s26020g [Populus trichocarpa]>gi|550348202|gb|ERP66139.1| aminotransferase 2 family protein [Pop…	566151050	XM_002298270.2	1519	0	Populus trichocarpa hypothetical protein (POPTR_0001s26020g) mRNA, complete cds	K00830	AGXT	alanine-glyoxylate transaminase / serine-glyoxylate transaminase / serine-pyruvate transaminase	http://www.genome.jp/dbget-bin/www_bget?ko:K00830	Q56YA5	1772	1.4e-196	Serine--glyoxylate aminotransferase OS=Arabidopsis thaliana GN=AGT1 PE=1 SV=2	--	--	GO:0008152	metabolic process	GO:0030170//GO:0003824	pyridoxal phosphate binding//catalytic activity	--	--	KOG2862	Alanine-glyoxylate aminotransferase AGT1	DOWN	-1.1179	1.8923e-06	blast,frame:3 start:3 end:1289
Cluster-16493.17709	301	831	16.59	50.14	1169	566206201	XP_006374362.1	971	5.7e-103	hypothetical protein POPTR_0015s06430g [Populus trichocarpa]>gi|550322121|gb|ERP52159.1| hypothetical protein POPTR_0015s06430g [Populus trichocarpa]	566206200	XM_006374300.1	977	0	Populus trichocarpa hypothetical protein (POPTR_0015s06430g) mRNA, complete cds	--	--	--	--	--	--	--	--	PF02166	Androgen receptor	GO:0006355//GO:0030521//GO:0007165	regulation of transcription, DNA-templated//androgen receptor signaling pathway//signal transduction	GO:0004882//GO:0005496//GO:0003677	androgen receptor activity//steroid binding//DNA binding	GO:0005634	nucleus	--	--	UP	1.471	0.0026977	blast,frame:3 start:279 end:917
Cluster-16493.43177	216	682	12.34	42.64	1137	743935432	XP_011012084.1	1716	2.3e-189	PREDICTED: homeobox-leucine zipper protein ATHB-14-like isoform X2 [Populus euphratica]>gi|743935434|ref|XP_011012085.1| PREDICTED: homeobox-leucine zipper protein ATHB-14-like isoform X2 [Populus euphratica]	566153416	XM_002298856.2	1104	0	Populus trichocarpa PHABULOSA family protein (POPTR_0001s38120g) mRNA, complete cds	K09338	HD-ZIP	homeobox-leucine zipper protein	http://www.genome.jp/dbget-bin/www_bget?ko:K09338	O04291	1466	3.1e-161	Homeobox-leucine zipper protein ATHB-14 OS=Arabidopsis thaliana GN=ATHB-14 PE=1 SV=1	PF01852	START domain	--	--	GO:0008289	lipid binding	--	--	--	--	UP	1.6647	0.0035513	estscan,start:1137 end:1; minus strand
Cluster-16493.41806	1438	2944.2	23.38	52.63	3346	566211390	XP_006372747.1	4136	0	hypothetical protein POPTR_0017s04660g [Populus trichocarpa]>gi|550319395|gb|ERP50544.1| hypothetical protein POPTR_0017s04660g [Populus trichocarpa]	566211389	XM_006372685.1	3198	0	Populus trichocarpa hypothetical protein (POPTR_0017s04660g) mRNA, complete cds	K03028	PSMD2, RPN1	26S proteasome regulatory subunit N1	http://www.genome.jp/dbget-bin/www_bget?ko:K03028	Q9SIV2	3502	0	26S proteasome non-ATPase regulatory subunit 2 homolog A OS=Arabidopsis thaliana GN=RPN1A PE=1 SV=2	PF06253//PF02985	Trimethylamine methyltransferase (MTTB)//HEAT repeat	GO:0015948	methanogenesis	GO:0005515//GO:0008168	protein binding//methyltransferase activity	--	--	KOG2005	26S proteasome regulatory complex, subunit RPN1/PSMD2	UP	1.0398	2.6799e-07	blast,frame:-2 start:3267 end:589
Cluster-16493.51050	219.4	824.09	2.37	9.81	4896	743926390	XP_011007356.1	6180	0	PREDICTED: clustered mitochondria protein [Populus euphratica]>gi|743926392|ref|XP_011007357.1| PREDICTED: clustered mitochondria protein [Populus euphratica]	743926389	XM_011009054.1	4078	0	PREDICTED: Populus euphratica clustered mitochondria protein (LOC105113055), transcript variant X1, mRNA	K03255	TIF31, CLU1	protein TIF31	http://www.genome.jp/dbget-bin/www_bget?ko:K03255	F4J5S1	4587	0	Clustered mitochondria protein OS=Arabidopsis thaliana GN=FMT PE=2 SV=1	PF13414//PF08328//PF00515//PF13374//PF13181	TPR repeat//Adenylosuccinate lyase C-terminal//Tetratricopeptide repeat//Tetratricopeptide repeat//Tetratricopeptide repeat	GO:0006144//GO:0006188//GO:0009152//GO:0006531//GO:0006522	purine nucleobase metabolic process//IMP biosynthetic process//purine ribonucleotide biosynthetic process//aspartate metabolic process//alanine metabolic process	GO:0005515//GO:0004018	protein binding//N6-(1,2-dicarboxyethyl)AMP AMP-lyase (fumarate-forming) activity	--	--	KOG1839	Uncharacterized protein CLU1/cluA/TIF31 involved in mitochondrial morphology/distribution, also found associated with eIF-3	UP	1.9152	0.00014446	blast,frame:3 start:66 end:4334
Cluster-16493.52500	412	1132	9.93	29.97	2341	743913046	XP_011000420.1	2606	2.9e-292	PREDICTED: pentatricopeptide repeat-containing protein At1g80270, mitochondrial-like [Populus euphratica]	566174329	XM_002308852.2	2260	0	Populus trichocarpa hypothetical protein (POPTR_0006s03790g) mRNA, complete cds	--	--	--	--	Q9C977	1624	3e-179	Pentatricopeptide repeat-containing protein At1g80270, mitochondrial OS=Arabidopsis thaliana GN=At1g80270 PE=2 SV=1	PF13181	Tetratricopeptide repeat	--	--	GO:0005515	protein binding	--	--	--	--	UP	1.4641	0.00018457	blast,frame:-2 start:2247 end:352
Cluster-16493.57035	312.62	867.79	29.42	88.97	792	566154196	XP_006370353.1	396	1.8e-36	hypothetical protein POPTR_0001s41880g [Populus trichocarpa]>gi|550349532|gb|ERP66922.1| hypothetical protein POPTR_0001s41880g [Populus trichocarpa]	566154195	XM_006370291.1	659	0	Populus trichocarpa hypothetical protein (POPTR_0001s41880g) mRNA, complete cds	--	--	--	--	--	--	--	--	--	--	--	--	--	--	--	--	--	--	UP	1.4789	0.0018323	blast,frame:2 start:74 end:430
Cluster-16493.33834	823	1779	13.75	32.68	3263	566160898	XP_002303302.2	3576	0	FtsH protease family protein [Populus trichocarpa]>gi|550342429|gb|EEE78281.2| FtsH protease family protein [Populus trichocarpa]	743936251	XM_011014211.1	2897	0	PREDICTED: Populus euphratica ATP-dependent zinc metalloprotease FtsH (LOC105116751), transcript variant X2, mRNA	--	--	--	--	O67077	780	3.1e-81	ATP-dependent zinc metalloprotease FtsH OS=Aquifex aeolicus (strain VF5) GN=ftsH PE=1 SV=1	PF01424//PF01695//PF06068//PF07728//PF07724//PF01434//PF05496//PF00004	R3H domain//IstB-like ATP binding protein//TIP49 C-terminus//AAA domain (dynein-related subfamily)//AAA domain (Cdc48 subfamily)//Peptidase family M41//Holliday junction DNA helicase ruvB N-terminus//ATPase family associated with various cellular activities (AAA)	GO:0006281//GO:0006310//GO:0006508	DNA repair//DNA recombination//proteolysis	GO:0004222//GO:0005524//GO:0003678//GO:0016887//GO:0009378//GO:0003676	metalloendopeptidase activity//ATP binding//DNA helicase activity//ATPase activity//four-way junction helicase activity//nucleic acid binding	GO:0005657//GO:0009379	replication fork//Holliday junction helicase complex	--	--	UP	1.118	7.4057e-05	estscan,start:1 end:2712
Cluster-16493.33837	31094	12913	1456.65	662.75	1330	118481511	ABK92698.1	711	9.1e-73	unknown [Populus trichocarpa]>gi|118484413|gb|ABK94083.1| unknown [Populus trichocarpa]	566191226	XM_002316065.2	753	0	Populus trichocarpa hypothetical protein (POPTR_0010s16860g) mRNA, complete cds	--	--	--	--	--	--	--	--	--	--	--	--	--	--	--	--	--	--	DOWN	-1.2619	5.1652e-69	blast,frame:-2 start:909 end:469
Cluster-16493.18313	413	1115	8.87	26.32	2595	802615210	XP_012075065.1	2388	6.2e-267	PREDICTED: DEAD-box ATP-dependent RNA helicase 28 [Jatropha curcas]>gi|643726786|gb|KDP35421.1| hypothetical protein JCGZ_10804 [Jatropha curcas]	566173332	XM_002306906.2	2543	0	Populus trichocarpa hypothetical protein (POPTR_0005s26280g) mRNA, complete cds	K13181	DDX27, DRS1	ATP-dependent RNA helicase DDX27	http://www.genome.jp/dbget-bin/www_bget?ko:K13181	Q9ZRZ8	2032	1.6e-226	DEAD-box ATP-dependent RNA helicase 28 OS=Arabidopsis thaliana GN=RH28 PE=2 SV=1	PF07499//PF00270	RuvA, C-terminal domain//DEAD/DEAH box helicase	GO:0006281//GO:0006310	DNA repair//DNA recombination	GO:0005524//GO:0009378//GO:0003676	ATP binding//four-way junction helicase activity//nucleic acid binding	GO:0005657//GO:0009379	replication fork//Holliday junction helicase complex	KOG0338	ATP-dependent RNA helicase	UP	1.4388	0.00027305	blast,frame:2 start:2 end:2152
Cluster-16493.33483	7309.02	692.64	357.07	37.06	1286	374719229	AEZ67300.1	1484	2e-162	chitinase 1 [Populus x canadensis]	118489653	EF148667.1	1002	0	Populus trichocarpa x Populus deltoides clone WS0135_O22 unknown mRNA	K01183	E3.2.1.14	chitinase	http://www.genome.jp/dbget-bin/www_bget?ko:K01183	P06215	1132	1.9e-122	Endochitinase OS=Phaseolus vulgaris PE=1 SV=1	PF00182//PF00187	Chitinase class I//Chitin recognition protein	GO:0006032//GO:0016998	chitin catabolic process//cell wall macromolecule catabolic process	GO:0008061//GO:0004568	chitin binding//chitinase activity	--	--	--	--	DOWN	-3.3936	1.3296e-64	blast,frame:3 start:84 end:1136
Cluster-16493.35990	880	2047	90.81	229.89	745	224082478	XP_002306708.1	1070	1.2e-114	ribosomal protein 1 [Populus trichocarpa]>gi|118481111|gb|ABK92509.1| unknown [Populus trichocarpa]>gi|222856157|gb|EEE93704.1| ribosomal protein 1 [Populus trichocarpa]	224082477	XM_002306672.1	713	0	Populus trichocarpa ribosomal protein 1 (POPTR_0005s21640g) mRNA, complete cds	K02925	RP-L3e, RPL3	large subunit ribosomal protein L3e	http://www.genome.jp/dbget-bin/www_bget?ko:K02925	P17094	966	1.9e-103	60S ribosomal protein L3-1 OS=Arabidopsis thaliana GN=ARP1 PE=2 SV=5	PF00297	Ribosomal protein L3	GO:0006412//GO:0042254	translation//ribosome biogenesis	GO:0003735	structural constituent of ribosome	GO:0005840//GO:0005622	ribosome//intracellular	KOG0746	60S ribosomal protein L3 and related proteins	UP	1.2239	2.3679e-06	estscan,start:80 end:745
Cluster-16493.42250	1958	4249	63.8	151.93	1799	802715401	XP_012084732.1	2015	7.6e-224	PREDICTED: cystathionine gamma-synthase 1, chloroplastic [Jatropha curcas]>gi|643714817|gb|KDP27172.1| hypothetical protein JCGZ_19871 [Jatropha curcas]	566212888	XM_006373271.1	1709	0	Populus trichocarpa hypothetical protein (POPTR_0017s12240g) mRNA, complete cds	K01739	metB	cystathionine gamma-synthase	http://www.genome.jp/dbget-bin/www_bget?ko:K01739	P55217	1795	3.5e-199	Cystathionine gamma-synthase 1, chloroplastic OS=Arabidopsis thaliana GN=CGS1 PE=1 SV=3	PF01053//PF01212//PF11427	Cys/Met metabolism PLP-dependent enzyme//Beta-eliminating lyase//Tc3 transposase	GO:0006520	cellular amino acid metabolic process	GO:0016829//GO:0030170//GO:0003677	lyase activity//pyridoxal phosphate binding//DNA binding	--	--	KOG0053	Cystathionine beta-lyases/cystathionine gamma-synthases	UP	1.1237	6.3332e-12	blast,frame:-2 start:1798 end:110
Cluster-16493.42259	261	840	2.07	7.35	6575	566157436	XP_002302365.2	10642	0	hypothetical protein POPTR_0002s11160g [Populus trichocarpa]>gi|550344768|gb|EEE81638.2| hypothetical protein POPTR_0002s11160g [Populus trichocarpa]	566157435	XM_002302329.2	6504	0	Populus trichocarpa hypothetical protein (POPTR_0002s11160g) mRNA, complete cds	--	--	--	--	Q54U63	1506	4.1e-165	BEACH domain-containing protein lvsC OS=Dictyostelium discoideum GN=lvsC PE=3 SV=2	PF14865//PF00400	Macin//WD domain, G-beta repeat	GO:0006952	defense response	GO:0005515	protein binding	--	--	KOG1787	Kinase A-anchor protein Neurobeachin and related BEACH and WD40 repeat proteins	UP	1.6923	0.00053907	estscan,start:1 end:6575
Cluster-16493.38766	37.09	478.63	1.11	15.74	1934	743941911	XP_011015456.1	1353	4.8e-147	PREDICTED: D-aminoacyl-tRNA deacylase [Populus euphratica]	743941910	XM_011017154.1	896	0	PREDICTED: Populus euphratica D-aminoacyl-tRNA deacylase (LOC105119057), mRNA	K09716	dtdA, GEK1	D-aminoacyl-tRNA deacylase	http://www.genome.jp/dbget-bin/www_bget?ko:K09716	Q9ZPQ3	994	2.8e-106	D-aminoacyl-tRNA deacylase OS=Arabidopsis thaliana GN=GEK1 PE=1 SV=2	PF04414	D-aminoacyl-tRNA deacylase	--	--	GO:0016788//GO:0051499	hydrolase activity, acting on ester bonds//D-aminoacyl-tRNA deacylase activity	--	--	--	--	UP	3.6957	5.2517e-05	blast,frame:3 start:3 end:989
Cluster-16493.11590	206	2157	11.31	129.59	1173	224098878	XP_002311302.1	1068	3.2e-114	S2-RNase family protein [Populus trichocarpa]>gi|222851122|gb|EEE88669.1| S2-RNase family protein [Populus trichocarpa]	743782437	XM_011018833.1	939	0	PREDICTED: Populus euphratica ribonuclease 1-like (LOC105120570), mRNA	K01166	E3.1.27.1	ribonuclease T2	http://www.genome.jp/dbget-bin/www_bget?ko:K01166	P42813	825	6.8e-87	Ribonuclease 1 OS=Arabidopsis thaliana GN=RNS1 PE=1 SV=1	PF00445	Ribonuclease T2 family	--	--	GO:0033897//GO:0003723	ribonuclease T2 activity//RNA binding	--	--	KOG1642	Ribonuclease, T2 family	UP	3.3943	4.8179e-22	blast,frame:1 start:169 end:918
Cluster-16493.56493	309.08	907.54	3.09	9.99	5275	802540071	XP_012074439.1	5522	0	PREDICTED: nuclear pore complex protein NUP160 isoform X3 [Jatropha curcas]	743842493	XM_011028408.1	4910	0	PREDICTED: Populus euphratica nuclear pore complex protein NUP160 (LOC105127210), transcript variant X1, mRNA	K14303	NUP160, NUP120	nuclear pore complex protein Nup160	http://www.genome.jp/dbget-bin/www_bget?ko:K14303	Q9C811	3796	0	Nuclear pore complex protein NUP160 OS=Arabidopsis thaliana GN=NUP160 PE=1 SV=2	--	--	--	--	--	--	--	--	KOG4521	Nuclear pore complex, Nup160 component	UP	1.5599	0.00068706	blast,frame:3 start:171 end:4712
Cluster-16493.56492	18	298.28	1.74	31.39	778	355477194	AES12473.1	955	2.7e-101	C2H2-type zinc finger protein 1 [Populus trichocarpa]	743844135	XM_011028829.1	718	0	PREDICTED: Populus euphratica zinc finger protein ZAT11-like (LOC105127501), mRNA	--	--	--	--	Q9SLD4	322	9.5e-29	Zinc finger protein ZAT11 OS=Arabidopsis thaliana GN=ZAT11 PE=2 SV=1	PF16622//PF00096//PF13912//PF13465	zinc-finger C2H2-type//Zinc finger, C2H2 type//C2H2-type zinc finger//Zinc-finger double domain	--	--	GO:0046872	metal ion binding	--	--	--	--	UP	4.0565	0.0027178	blast,frame:1 start:43 end:612
Cluster-16493.31762	12250	5518	1350.11	661.34	714	224067224	XP_002302417.1	417	6e-39	hypothetical protein POPTR_0002s12100g [Populus trichocarpa]>gi|743803493|ref|XP_011017134.1| PREDICTED: uncharacterized protein At2g23090 [Populus euphratica]>gi|118482635|gb|ABK93237.1| unknown [Populus trichocarpa]>gi|222844143|gb|EEE81690.1| hypothetical protein POPTR_0002s12100g [Populus trichocarpa]	566157583	XM_002302381.2	671	0	Populus trichocarpa hypothetical protein (POPTR_0002s12100g) mRNA, complete cds	--	--	--	--	O64818	362	2e-33	Uncharacterized protein At2g23090 OS=Arabidopsis thaliana GN=At2g23090 PE=1 SV=1	--	--	--	--	--	--	--	--	--	--	DOWN	-1.1446	2.4586e-22	blast,frame:-2 start:560 end:255
Cluster-16493.36232	1406.18	2869.16	35.04	78.52	2273	743875402	XP_011034917.1	2717	3.8e-305	PREDICTED: L-ascorbate oxidase homolog [Populus euphratica]	566173440	XM_002307729.2	2113	0	Populus trichocarpa multi-copper oxidase type 1 family protein (POPTR_0005s26900g) mRNA, complete cds	--	--	--	--	Q00624	1517	7.5e-167	L-ascorbate oxidase homolog OS=Brassica napus GN=Bp10 PE=2 SV=1	PF07731//PF07732//PF00394	Multicopper oxidase//Multicopper oxidase//Multicopper oxidase	GO:0055114	oxidation-reduction process	GO:0005507//GO:0016491	copper ion binding//oxidoreductase activity	--	--	--	--	UP	1.0348	4.6162e-07	blast,frame:-1 start:2201 end:387
Cluster-16493.4933	16.69	533.35	0.81	28.27	1296	590629185	XP_007026920.1	1130	2.3e-121	NAD(P)-linked oxidoreductase superfamily protein, putative isoform 2 [Theobroma cacao]>gi|508715525|gb|EOY07422.1| NAD(P)-linked oxidoreductase superfamily protein, putative isoform 2 [Theobroma cacao]	566209594	XM_002323487.2	868	0	Populus trichocarpa hypothetical protein (POPTR_0016s10400g) mRNA, complete cds	--	--	--	--	Q0PGJ6	1019	2.4e-109	Aldo-keto reductase family 4 member C9 OS=Arabidopsis thaliana GN=AKR4C9 PE=1 SV=1	--	--	--	--	--	--	--	--	KOG1577	Aldo/keto reductase family proteins	UP	5.004	2.1462e-06	blast,frame:2 start:2 end:382|blast,frame:3 start:354 end:1139
Cluster-16493.32442	2202.21	979.43	128.47	62.51	1119	224102557	XP_002312724.1	736	9.7e-76	hypothetical protein POPTR_0008s20300g [Populus trichocarpa]>gi|222852544|gb|EEE90091.1| hypothetical protein POPTR_0008s20300g [Populus trichocarpa]	566185019	XM_002312688.2	632	0	Populus trichocarpa hypothetical protein (POPTR_0008s20300g) mRNA, complete cds	K07305	msrB	peptide-methionine (R)-S-oxide reductase	http://www.genome.jp/dbget-bin/www_bget?ko:K07305	Q6AUK5	583	7.5e-59	Peptide methionine sulfoxide reductase B3, chloroplastic OS=Oryza sativa subsp. japonica GN=MSRB3 PE=2 SV=1	PF01641	SelR domain	GO:0055114	oxidation-reduction process	GO:0033743	peptide-methionine (R)-S-oxide reductase activity	--	--	KOG0856	Predicted pilin-like transcription factor	DOWN	-1.163	0.00055562	blast,frame:1 start:214 end:624
Cluster-16493.33315	3437.27	1038.11	189.09	62.51	1171	566254241	XP_006387427.1	1041	4.3e-111	hypothetical protein POPTR_1048s00200g [Populus trichocarpa]>gi|550307063|gb|ERP46341.1| hypothetical protein POPTR_1048s00200g [Populus trichocarpa]	743866808	XR_843408.1	808	0	PREDICTED: Populus euphratica uncharacterized LOC105131343 (LOC105131343), ncRNA	--	--	--	--	Q9LZX1	533	4.9e-53	Protein LURP-one-related 15 OS=Arabidopsis thaliana GN=At5g01750 PE=1 SV=1	PF15953//PF03117	Putative propanediol utilisation//UL49 family	GO:0016032	viral process	GO:0005198	structural molecule activity	GO:0019033	viral tegument	--	--	DOWN	-1.7214	1.7975e-12	blast,frame:1 start:328 end:996
Cluster-16493.33316	13893	4649	574.2	210.64	1473	764120813	AJR20992.1	1240	4.6e-134	thaumatin-like protein/pathogenesis related protein-5 [Populus szechuanica]	566215162	XM_006372035.1	909	0	Populus trichocarpa hypothetical protein (POPTR_0018s10480g) mRNA, complete cds	--	--	--	--	P81370	978	1.5e-104	Thaumatin-like protein OS=Actinidia deliciosa GN=tlp PE=1 SV=2	PF00947	Picornavirus core protein 2A	GO:0006508//GO:0016032	proteolysis//viral process	GO:0008233	peptidase activity	--	--	--	--	DOWN	-1.5734	7.044e-45	blast,frame:-1 start:1437 end:757
Cluster-16493.33313	16859.1	2942.18	409.69	78.54	2324	566205202	XP_002321945.2	1443	2.1e-157	hypothetical protein POPTR_0015s00430g [Populus trichocarpa]>gi|118488335|gb|ABK95986.1| unknown [Populus trichocarpa]>gi|550321660|gb|EEF06072.2| hypothetical protein POPTR_0015s00430g [Populus trichocarpa]	161789305	AC215623.1	1283	0	Populus trichocarpa clone POP004-A06, complete sequence	--	--	--	--	P19954	872	4.8e-92	Ribosome-binding factor PSRP1, chloroplastic OS=Spinacia oleracea GN=PSRP1 PE=1 SV=2	PF02482	Sigma 54 modulation protein / S30EA ribosomal protein	GO:0044238	primary metabolic process	--	--	GO:0009507	chloroplast	--	--	DOWN	-2.5126	2.3606e-108	blast,frame:3 start:3 end:1070
Cluster-16493.57036	50	1718.67	2.75	103.48	1171	566167455	XP_006384654.1	503	1.1e-48	hypothetical protein POPTR_0004s19860g [Populus trichocarpa]>gi|550341422|gb|ERP62451.1| hypothetical protein POPTR_0004s19860g [Populus trichocarpa]	743864996	XM_011033770.1	505	0	PREDICTED: Populus euphratica THUMP domain-containing protein 1 homolog (LOC105131019), transcript variant X2, mRNA	K13993	HSP20	HSP20 family protein	http://www.genome.jp/dbget-bin/www_bget?ko:K13993	P05478	457	3.2e-44	18.5 kDa class I heat shock protein OS=Glycine max GN=HSP18.5-C PE=3 SV=1	--	--	--	--	--	--	--	--	--	--	UP	5.1092	2.1521e-21	estscan,start:1171 end:760; minus strand
Cluster-16493.34646	2843	1060	41.32	16.94	3712	743829764	XP_011023610.1	3849	0	PREDICTED: probable linoleate 9S-lipoxygenase 5 [Populus euphratica]	566169242	XM_006382533.1	2658	0	Populus trichocarpa hypothetical protein (POPTR_0005s03580g) mRNA, complete cds	K15718	LOX1_5	linoleate 9S-lipoxygenase	http://www.genome.jp/dbget-bin/www_bget?ko:K15718	Q43191	3310	0	Probable linoleate 9S-lipoxygenase 5 OS=Solanum tuberosum GN=LOX1.5 PE=2 SV=1	PF01477//PF15178//PF00305	PLAT/LH2 domain//Mitochondrial import receptor subunit TOM5 homolog//Lipoxygenase	GO:0055114	oxidation-reduction process	GO:0046872//GO:0016702//GO:0005515	metal ion binding//oxidoreductase activity, acting on single donors with incorporation of molecular oxygen, incorporation of two atoms of oxygen//protein binding	GO:0005742	mitochondrial outer membrane translocase complex	--	--	DOWN	-1.4174	2.2677e-07	blast,frame:-3 start:3296 end:657
Cluster-16493.18295	1371	349	46.05	12.86	1753	224108541	XP_002314885.1	1880	3.4e-208	hypothetical protein POPTR_0010s13990g [Populus trichocarpa]>gi|222863925|gb|EEF01056.1| hypothetical protein POPTR_0010s13990g [Populus trichocarpa]	566190732	XM_002314849.2	1395	0	Populus trichocarpa hypothetical protein (POPTR_0010s13990g) mRNA, complete cds	K13081	LAR	leucoanthocyanidin reductase	http://www.genome.jp/dbget-bin/www_bget?ko:K13081	Q84V83	1158	2.5e-125	Leucoanthocyanidin reductase OS=Desmodium uncinatum GN=LAR PE=1 SV=1	PF01370	NAD dependent epimerase/dehydratase family	--	--	GO:0050662//GO:0003824//GO:0000166	coenzyme binding//catalytic activity//nucleotide binding	--	--	--	--	DOWN	-1.968	5.6668e-06	blast,frame:3 start:144 end:1244
Cluster-16493.27652	503.34	1127.41	4.69	11.57	5640	743833324	XP_011024496.1	7234	0	PREDICTED: ABC transporter C family member 5 [Populus euphratica]>gi|743833328|ref|XP_011024497.1| PREDICTED: ABC transporter C family member 5 [Populus euphratica]	743833323	XM_011026194.1	5103	0	PREDICTED: Populus euphratica ABC transporter C family member 5 (LOC105125651), transcript variant X1, mRNA	--	--	--	--	Q7GB25	5936	0	ABC transporter C family member 5 OS=Arabidopsis thaliana GN=ABCC5 PE=2 SV=2	PF01926//PF13304//PF00444//PF03193//PF01443//PF00664//PF00437//PF01580//PF00005//PF00270	50S ribosome-binding GTPase//AAA domain, putative AbiEii toxin, Type IV TA system//Ribosomal protein L36//Protein of unknown function, DUF258//Viral (Superfamily 1) RNA helicase//ABC transporter transmembrane region//Type II/IV secretion system protein//FtsK/SpoIIIE family//ABC transporter//DEAD/DEAH box helicase	GO:0055085//GO:0006412//GO:0042254//GO:0006810	transmembrane transport//translation//ribosome biogenesis//transport	GO:0003924//GO:0003676//GO:0003677//GO:0000166//GO:0005525//GO:0016887//GO:0005524//GO:0003735//GO:0042626	GTPase activity//nucleic acid binding//DNA binding//nucleotide binding//GTP binding//ATPase activity//ATP binding//structural constituent of ribosome//ATPase activity, coupled to transmembrane movement of substances	GO:0005840//GO:0016021//GO:0005622	ribosome//integral component of membrane//intracellular	--	--	UP	1.1693	0.0028432	blast,frame:3 start:363 end:5012
Cluster-16493.59649	299.96	867.15	2.82	8.97	5596	566155133	XP_006370741.1	7951	0	hypothetical protein POPTR_0001s45980g [Populus trichocarpa]>gi|550349983|gb|ERP67310.1| hypothetical protein POPTR_0001s45980g [Populus trichocarpa]	566155132	XM_006370679.1	5207	0	Populus trichocarpa hypothetical protein (POPTR_0001s45980g) mRNA, complete cds	--	--	--	--	Q54LB8	507	2.4e-49	Putative vacuolar protein sorting-associated protein 13A OS=Dictyostelium discoideum GN=vps13A PE=2 SV=1	PF01323	DSBA-like thioredoxin domain	GO:0006118	obsolete electron transport	GO:0015035	protein disulfide oxidoreductase activity	--	--	KOG1809	Vacuolar protein sorting-associated protein	UP	1.5375	0.0012031	blast,frame:1 start:1 end:4932
Cluster-4506.0	0	274.08	0	8.73	1989	743784513	XP_011022637.1	2528	2.8e-283	PREDICTED: putative zinc finger protein At1g68190 isoform X1 [Populus euphratica]	743784512	XM_011024335.1	1862	0	PREDICTED: Populus euphratica putative zinc finger protein At1g68190 (LOC105124347), transcript variant X1, mRNA	--	--	--	--	Q9C9F4	373	3e-34	Putative zinc finger protein At1g68190 OS=Arabidopsis thaliana GN=At1g68190 PE=2 SV=1	PF00643//PF10664//PF07827//PF06203	B-box zinc finger//Cyanobacterial and plastid NDH-1 subunit M//KNTase C-terminal domain//CCT motif	GO:0046677//GO:0055114//GO:0006118	response to antibiotic//oxidation-reduction process//obsolete electron transport	GO:0016779//GO:0008270//GO:0005515//GO:0016655	nucleotidyltransferase activity//zinc ion binding//protein binding//oxidoreductase activity, acting on NAD(P)H, quinone or similar compound as acceptor	GO:0005622	intracellular	--	--	UP	4.8548	0.0029881	blast,frame:1 start:268 end:1770
Cluster-16493.32760	17354	7706	898.52	436.86	1228	224085421	XP_002307570.1	1279	1.2e-138	photosystem II oxygen-evolving complex protein 2 precursor [Populus trichocarpa]>gi|118488107|gb|ABK95873.1| unknown [Populus trichocarpa]>gi|222857019|gb|EEE94566.1| photosystem II oxygen-evolving complex protein 2 precursor [Populus trichocarpa]	566172772	XM_002307534.2	1071	0	Populus trichocarpa photosystem II oxygen-evolving complex protein 2 precursor (POPTR_0005s22830g) mRNA, complete cds	K02717	psbP	photosystem II oxygen-evolving enhancer protein 2	http://www.genome.jp/dbget-bin/www_bget?ko:K02717	Q9SLQ8	1022	1e-109	Oxygen-evolving enhancer protein 2, chloroplastic OS=Cucumis sativus GN=PSBP PE=2 SV=1	PF05757//PF01789//PF07664	Oxygen evolving enhancer protein 3 (PsbQ)//PsbP//Ferrous iron transport protein B C terminus	GO:0015684//GO:0042742//GO:0015979	ferrous iron transport//defense response to bacterium//photosynthesis	GO:0005509//GO:0008266//GO:0015093	calcium ion binding//poly(U) RNA binding//ferrous iron transmembrane transporter activity	GO:0016021//GO:0009523//GO:0048046//GO:0009535//GO:0009654//GO:0009570//GO:0031977//GO:0009941//GO:0019898	integral component of membrane//photosystem II//apoplast//chloroplast thylakoid membrane//photosystem II oxygen evolving complex//chloroplast stroma//thylakoid lumen//chloroplast envelope//extrinsic component of membrane	--	--	DOWN	-1.1653	5.6462e-33	blast,frame:2 start:191 end:994
Cluster-16493.21191	443	1015	16.21	40.75	1630	566146359	XP_006368198.1	1658	1.7e-182	hypothetical protein POPTR_0001s00440g [Populus trichocarpa]>gi|566146361|ref|XP_006368199.1| hypothetical protein POPTR_0001s00440g [Populus trichocarpa]>gi|550346097|gb|ERP64767.1| hypothetical protein POPTR_0001s00440g [Populus trichocarpa]>gi|550346098|gb|ERP64768.1| hypothetical protein POPTR_0001s00440g [Populus trichocarpa]	566146358	XM_006368136.1	1494	0	Populus trichocarpa hypothetical protein (POPTR_0001s00440g) mRNA, complete cds	K00016	LDH, ldh	L-lactate dehydrogenase	http://www.genome.jp/dbget-bin/www_bget?ko:K00016	P22989	1176	1.9e-127	L-lactate dehydrogenase B (Fragment) OS=Hordeum vulgare PE=1 SV=1	PF00056//PF02056//PF02866	lactate/malate dehydrogenase, NAD binding domain//Family 4 glycosyl hydrolase//lactate/malate dehydrogenase, alpha/beta C-terminal domain	GO:0055114//GO:0005975	oxidation-reduction process//carbohydrate metabolic process	GO:0016491//GO:0004553//GO:0016616	oxidoreductase activity//hydrolase activity, hydrolyzing O-glycosyl compounds//oxidoreductase activity, acting on the CH-OH group of donors, NAD or NADP as acceptor	--	--	KOG1495	Lactate dehydrogenase	UP	1.202	0.0045913	blast,frame:-3 start:1616 end:489
Cluster-16493.49744	644.81	126.08	18.66	4.01	1993	566212110	XP_006373054.1	1305	1.8e-141	CBS domain-containing family protein [Populus trichocarpa]>gi|550319747|gb|ERP50851.1| CBS domain-containing family protein [Populus trichocarpa]	566212109	XM_006372992.1	1483	0	Populus trichocarpa CBS domain-containing family protein (POPTR_0017s08070g) mRNA, complete cds	--	--	--	--	Q9CAR3	912	9.4e-97	SNF1-related protein kinase regulatory subunit gamma-1-like OS=Arabidopsis thaliana GN=CBSCBS2 PE=1 SV=1	--	--	--	--	--	--	--	--	--	--	DOWN	-2.3486	0.0014007	blast,frame:2 start:404 end:1807
Cluster-16493.6132	1074.77	377.3	58.93	22.64	1174	224108361	XP_002314821.1	1099	8.2e-118	hypothetical protein POPTR_0010s12610g [Populus trichocarpa]>gi|743889270|ref|XP_011038697.1| PREDICTED: repressor of RNA polymerase III transcription MAF1 homolog [Populus euphratica]>gi|743889274|ref|XP_011038698.1| PREDICTED: repressor of RNA polymerase III transcription MAF1 homolog [Populus euphratica]>gi|222863861|gb|EEF00992.1| hypothetical protein POPTR_0010s12610g [Populus trichocarpa]	566190484	XM_002314785.2	1042	0	Populus trichocarpa hypothetical protein (POPTR_0010s12610g) mRNA, complete cds	--	--	--	--	Q7ZWL6	271	1.2e-22	Repressor of RNA polymerase III transcription MAF1 homolog OS=Xenopus laevis GN=maf1 PE=2 SV=1	PF09174	Maf1 regulator	GO:0016480	negative regulation of transcription from RNA polymerase III promoter	--	--	GO:0005634	nucleus	KOG3104	Mod5 protein sorting/negative effector of RNA Pol III synthesis	DOWN	-1.5043	0.0045948	blast,frame:2 start:161 end:874
Cluster-16493.57950	212.9	730.6	2.45	9.26	4614	566176275	XP_006381565.1	5926	0	CAAX amino terminal protease family protein [Populus trichocarpa]>gi|550336271|gb|ERP59362.1| CAAX amino terminal protease family protein [Populus trichocarpa]	743893334	XM_011041616.1	2990	0	PREDICTED: Populus euphratica uncharacterized LOC105136322 (LOC105136322), transcript variant X1, mRNA	--	--	--	--	Q54J55	148	8.5e-08	Myb-like protein X OS=Dictyostelium discoideum GN=mybX PE=3 SV=1	PF02517	CAAX protease self-immunity	--	--	--	--	GO:0016020	membrane	--	--	UP	1.7848	0.0010273	blast,frame:3 start:3 end:3944
Cluster-16493.57958	438.27	1325.41	11.02	36.62	2254	224075453	XP_002304640.1	861	6.2e-90	AP2 domain-containing transcription factor family protein [Populus trichocarpa]>gi|222842072|gb|EEE79619.1| AP2 domain-containing transcription factor family protein [Populus trichocarpa]	743819520	XM_011022589.1	1155	0	PREDICTED: Populus euphratica ethylene-responsive transcription factor ERF113-like (LOC105123100), mRNA	--	--	--	--	Q9LY29	373	3.4e-34	Ethylene-responsive transcription factor ERF115 OS=Arabidopsis thaliana GN=ERF115 PE=1 SV=1	PF00847//PF04625	AP2 domain//DEC-1 protein, N-terminal region	GO:0006355//GO:0006351//GO:0007304	regulation of transcription, DNA-templated//transcription, DNA-templated//chorion-containing eggshell formation	GO:0005213//GO:0003700	structural constituent of chorion//transcription factor activity, sequence-specific DNA binding	GO:0005667//GO:0042600//GO:0005576	transcription factor complex//chorion//extracellular region	--	--	UP	1.6025	6.7824e-06	blast,frame:2 start:869 end:1894
Cluster-16493.52209	817.89	1789.35	8.27	19.92	5220	566190011	XP_002315772.2	6691	0	hypothetical protein POPTR_0010s09810g [Populus trichocarpa]>gi|550329467|gb|EEF01943.2| hypothetical protein POPTR_0010s09810g [Populus trichocarpa]	566190010	XM_002315736.2	5081	0	Populus trichocarpa hypothetical protein (POPTR_0010s09810g) mRNA, complete cds	--	--	--	--	F4IXE7	876	3.7e-92	Increased DNA methylation 1 OS=Arabidopsis thaliana GN=IDM1 PE=1 SV=1	PF13673//PF00628//PF16866	Acetyltransferase (GNAT) domain//PHD-finger//PHD-finger	GO:0042967	acyl-carrier-protein biosynthetic process	GO:0005515//GO:0008080	protein binding//N-acetyltransferase activity	--	--	--	--	UP	1.1354	5.4274e-05	blast,frame:2 start:383 end:4666
Cluster-16493.39009	1419	3881	8.91	26.82	8254	743802925	XP_011016993.1	12218	0	PREDICTED: E3 ubiquitin-protein ligase UPL1-like [Populus euphratica]>gi|743802929|ref|XP_011016994.1| PREDICTED: E3 ubiquitin-protein ligase UPL1-like [Populus euphratica]>gi|743802933|ref|XP_011016995.1| PREDICTED: E3 ubiquitin-protein ligase UPL1-like [Populus euphratica]	743802932	XM_011018693.1	7752	0	PREDICTED: Populus euphratica E3 ubiquitin-protein ligase UPL1-like (LOC105120483), transcript variant X3, mRNA	K10592	HUWE1, MULE, ARF-BP1	E3 ubiquitin-protein ligase HUWE1	http://www.genome.jp/dbget-bin/www_bget?ko:K10592	Q8GY23	2882	0	E3 ubiquitin-protein ligase UPL1 OS=Arabidopsis thaliana GN=UPL1 PE=1 SV=3	PF00176//PF00632	SNF2 family N-terminal domain//HECT-domain (ubiquitin-transferase)	GO:0016567	protein ubiquitination	GO:0004842//GO:0005524	ubiquitin-protein transferase activity//ATP binding	--	--	KOG0939	E3 ubiquitin-protein ligase/Putative upstream regulatory element binding protein	UP	1.4575	1.1855e-15	blast,frame:2 start:2 end:7915
Cluster-16493.30291	798.38	188.24	31.37	8.11	1536	743831113	XP_011023965.1	663	3.9e-67	PREDICTED: neurofilament medium polypeptide [Populus euphratica]	743831112	XM_011025663.1	1006	0	PREDICTED: Populus euphratica neurofilament medium polypeptide (LOC105125285), mRNA	--	--	--	--	Q9SZN7	136	7e-07	Heavy metal-associated isoprenylated plant protein 26 OS=Arabidopsis thaliana GN=HIPP26 PE=1 SV=1	PF00403	Heavy-metal-associated domain	GO:0030001	metal ion transport	GO:0046872	metal ion binding	--	--	--	--	DOWN	-2.0786	0.00094329	blast,frame:-1 start:1185 end:190
Cluster-16493.36000	310.11	934.08	27.87	91.52	817	118486193	ABK94939.1	1101	3.3e-118	unknown [Populus trichocarpa]	118486192	EF146897.1	763	0	Populus trichocarpa clone WS0121_L19 unknown mRNA	K11294	NCL, NSR1	nucleolin	http://www.genome.jp/dbget-bin/www_bget?ko:K11294	Q7XTT4	626	5.6e-64	Nucleolin 2 OS=Oryza sativa subsp. japonica GN=Os04g0620700 PE=2 SV=2	PF00076//PF08777	RNA recognition motif. (a.k.a. RRM, RBD, or RNP domain)//RNA binding motif	--	--	GO:0003676//GO:0003723	nucleic acid binding//RNA binding	--	--	--	--	UP	1.5967	0.00039981	blast,frame:-2 start:816 end:1
Cluster-16493.37724	823.73	233.29	55.62	17.21	1002	224129178	XP_002320520.1	780	6.8e-81	hypothetical protein POPTR_0014s16490g [Populus trichocarpa]>gi|222861293|gb|EEE98835.1| hypothetical protein POPTR_0014s16490g [Populus trichocarpa]	566204616	XM_002320484.2	809	0	Populus trichocarpa hypothetical protein (POPTR_0014s16490g) mRNA, complete cds	--	--	--	--	--	--	--	--	--	--	--	--	--	--	--	--	--	--	DOWN	-1.8141	0.0036219	blast,frame:3 start:9 end:725
Cluster-16493.38256	286.62	966.56	3.14	11.63	4846	743802629	XP_011016955.1	6007	0	PREDICTED: uncharacterized protein LOC105120456 isoform X1 [Populus euphratica]	743802628	XM_011018653.1	4437	0	PREDICTED: Populus euphratica uncharacterized LOC105120456 (LOC105120456), transcript variant X1, mRNA	K06100	SYMPK	symplekin	http://www.genome.jp/dbget-bin/www_bget?ko:K06100	Q7ZYV9	594	1.7e-59	Symplekin OS=Xenopus laevis GN=sympk PE=1 SV=1	--	--	--	--	--	--	--	--	KOG1895	mRNA cleavage and polyadenylation factor II complex, subunit PTA1	UP	1.7597	7.8188e-05	blast,frame:-3 start:4679 end:627
Cluster-16493.38250	1994	902	59.91	29.75	1929	566201578	XP_006374733.1	1891	2e-209	hypothetical protein POPTR_0014s00330g [Populus trichocarpa]>gi|550322991|gb|ERP52530.1| hypothetical protein POPTR_0014s00330g [Populus trichocarpa]	566201577	XM_006374671.1	1867	0	Populus trichocarpa hypothetical protein (POPTR_0014s00330g) mRNA, complete cds	--	--	--	--	--	--	--	--	PF01852	START domain	--	--	GO:0008289	lipid binding	--	--	--	--	DOWN	-1.1385	0.0018353	blast,frame:3 start:138 end:1361
Cluster-16493.17635	315.81	968.68	3.82	12.88	4412	743930137	XP_011009312.1	6536	0	PREDICTED: serine/threonine-protein kinase TIO isoform X2 [Populus euphratica]	743930136	XM_011011010.1	4027	0	PREDICTED: Populus euphratica serine/threonine-protein kinase TIO (LOC105114461), transcript variant X2, mRNA	K06228	FU	fused	http://www.genome.jp/dbget-bin/www_bget?ko:K06228	Q2QAV0	4109	0	Serine/threonine-protein kinase TIO OS=Arabidopsis thaliana GN=TIO PE=1 SV=1	PF01602//PF00069//PF00514//PF10508//PF06293//PF02985//PF07714	Adaptin N terminal region//Protein kinase domain//Armadillo/beta-catenin-like repeat//Proteasome non-ATPase 26S subunit//Lipopolysaccharide kinase (Kdo/WaaP) family//HEAT repeat//Protein tyrosine kinase	GO:0006468//GO:0006886//GO:0043248//GO:0016192	protein phosphorylation//intracellular protein transport//proteasome assembly//vesicle-mediated transport	GO:0004672//GO:0005515//GO:0005524//GO:0016773	protein kinase activity//protein binding//ATP binding//phosphotransferase activity, alcohol group as acceptor	GO:0016020//GO:0030117	membrane//membrane coat	KOG0597	Serine-threonine protein kinase FUSED	UP	1.6229	0.0002301	blast,frame:-3 start:4287 end:211
Cluster-16493.53562	387	1143	5.31	17.24	3918	566178802	XP_006382211.1	5471	0	hypothetical protein POPTR_0006s29400g [Populus trichocarpa]>gi|550337366|gb|ERP60008.1| hypothetical protein POPTR_0006s29400g [Populus trichocarpa]	566178801	XM_006382149.1	3607	0	Populus trichocarpa hypothetical protein (POPTR_0006s29400g) mRNA, complete cds	--	--	--	--	Q1RIM1	1613	9.6e-178	DNA topoisomerase 1 OS=Rickettsia bellii (strain RML369-C) GN=topA PE=3 SV=1	PF01396//PF01131//PF02949	Topoisomerase DNA binding C4 zinc finger//DNA topoisomerase//7tm Odorant receptor	GO:0007187//GO:0006265//GO:0007608	G-protein coupled receptor signaling pathway, coupled to cyclic nucleotide second messenger//DNA topological change//sensory perception of smell	GO:0003916//GO:0005549//GO:0003677//GO:0004984	DNA topoisomerase activity//odorant binding//DNA binding//olfactory receptor activity	GO:0005694//GO:0016020	chromosome//membrane	--	--	UP	1.5684	6.1754e-05	blast,frame:1 start:184 end:3567
Cluster-16493.58203	215	892	2.96	13.5	3907	743913424	XP_011000622.1	5809	0	PREDICTED: DNA-directed RNA polymerase I subunit rpa2 [Populus euphratica]	743913423	XM_011002320.1	3609	0	PREDICTED: Populus euphratica DNA-directed RNA polymerase I subunit rpa2 (LOC105108128), mRNA	K03002	RPA2, POLR1B	DNA-directed RNA polymerase I subunit RPA2	http://www.genome.jp/dbget-bin/www_bget?ko:K03002	Q9H9Y6	2162	2.1e-241	DNA-directed RNA polymerase I subunit RPA2 OS=Homo sapiens GN=POLR1B PE=1 SV=2	PF04561//PF06883//PF04565//PF04560//PF04563//PF00562	RNA polymerase Rpb2, domain 2//RNA polymerase I, Rpa2 specific domain//RNA polymerase Rpb2, domain 3//RNA polymerase Rpb2, domain 7//RNA polymerase beta subunit//RNA polymerase Rpb2, domain 6	GO:0006144//GO:0006206//GO:0006351	purine nucleobase metabolic process//pyrimidine nucleobase metabolic process//transcription, DNA-templated	GO:0003899//GO:0003677	DNA-directed RNA polymerase activity//DNA binding	GO:0005634//GO:0005730	nucleus//nucleolus	KOG0216	RNA polymerase I, second largest subunit	UP	2.0586	2.1499e-05	blast,frame:-3 start:3905 end:351
Cluster-16493.7598	246.88	915.39	7.4	30.1	1934	255575031	XP_002528421.1	2596	3.5e-291	multicopper oxidase, putative [Ricinus communis]>gi|223532157|gb|EEF33963.1| multicopper oxidase, putative [Ricinus communis]	566167287	XM_002306177.2	1839	0	Populus trichocarpa hypothetical protein (POPTR_0004s18730g) mRNA, complete cds	--	--	--	--	Q00624	1563	3e-172	L-ascorbate oxidase homolog OS=Brassica napus GN=Bp10 PE=2 SV=1	PF07732//PF07731//PF00394	Multicopper oxidase//Multicopper oxidase//Multicopper oxidase	GO:0006118//GO:0055114//GO:0019852	obsolete electron transport//oxidation-reduction process//L-ascorbic acid metabolic process	GO:0005507//GO:0016491//GO:0008447	copper ion binding//oxidoreductase activity//L-ascorbate oxidase activity	--	--	--	--	UP	1.8965	5.0887e-05	blast,frame:-2 start:1888 end:176
Cluster-16493.19855	671	44	31.38	2.25	1332	743922820	XP_011005485.1	1773	6.5e-196	PREDICTED: senescence-specific cysteine protease SAG12-like [Populus euphratica]	566165084	XM_006383998.1	1167	0	Populus trichocarpa hypothetical protein (POPTR_0004s05510g) mRNA, complete cds	--	--	--	--	Q9FJ47	1105	2.6e-119	Senescence-specific cysteine protease SAG12 OS=Arabidopsis thaliana GN=SAG12 PE=1 SV=1	PF00112//PF03051	Papain family cysteine protease//Peptidase C1-like family	GO:0006508	proteolysis	GO:0004197//GO:0008234	cysteine-type endopeptidase activity//cysteine-type peptidase activity	--	--	--	--	DOWN	-3.9248	2.4179e-06	blast,frame:1 start:1 end:1071
Cluster-16493.34075	9944	1984	953.59	207.24	782	566197646	XP_006376890.1	213	3e-15	hypothetical protein POPTR_0012s09560g [Populus trichocarpa]>gi|550326751|gb|ERP54687.1| hypothetical protein POPTR_0012s09560g [Populus trichocarpa]	566197645	XM_006376828.1	583	0	Populus trichocarpa hypothetical protein (POPTR_0012s09560g) mRNA, complete cds	--	--	--	--	--	--	--	--	--	--	--	--	--	--	--	--	--	--	DOWN	-2.3195	2.8908e-57	blast,frame:3 start:249 end:461
Cluster-16493.34074	3551	1652	131.79	67.25	1611	848867972	XP_012834630.1	1695	8.7e-187	PREDICTED: calreticulin-3 [Erythranthe guttatus]>gi|604335581|gb|EYU39469.1| hypothetical protein MIMGU_mgv1a006920mg [Erythranthe guttata]	566235700	XM_002325873.2	1552	0	Populus trichocarpa hypothetical protein (POPTR_0019s08290g) mRNA, complete cds	K08057	CALR	calreticulin	http://www.genome.jp/dbget-bin/www_bget?ko:K08057	O04153	1529	2.2e-168	Calreticulin-3 OS=Arabidopsis thaliana GN=CRT3 PE=1 SV=2	PF02724//PF00262	CDC45-like protein//Calreticulin family	GO:0006457//GO:0006270	protein folding//DNA replication initiation	GO:0051082//GO:0005509	unfolded protein binding//calcium ion binding	GO:0005783	endoplasmic reticulum	KOG0674	Calreticulin	DOWN	-1.0981	8.8218e-06	blast,frame:1 start:1 end:1305
Cluster-16493.34079	5068.41	2048	261.34	115.63	1232	566168905	XP_006382429.1	898	1.7e-94	drought-responsive family protein [Populus trichocarpa]>gi|550337789|gb|ERP60226.1| drought-responsive family protein [Populus trichocarpa]	566168904	XM_006382367.1	1064	0	Populus trichocarpa drought-responsive family protein (POPTR_0005s02080g) mRNA, complete cds	--	--	--	--	Q84J70	557	8.5e-56	Protein DEHYDRATION-INDUCED 19 homolog 3 OS=Arabidopsis thaliana GN=DI19-3 PE=1 SV=1	PF12356//PF13465	Protein of unknown function (DUF3643)//Zinc-finger double domain	GO:0016567//GO:0032465//GO:0006915	protein ubiquitination//regulation of cytokinesis//apoptotic process	GO:0046872//GO:0004842	metal ion binding//ubiquitin-protein transferase activity	--	--	--	--	DOWN	-1.3014	1.7984e-11	blast,frame:1 start:223 end:897
Cluster-16493.35306	990.27	190.88	45.79	9.67	1344	566157539	XP_006386477.1	829	1.9e-86	hypothetical protein POPTR_0002s11840g [Populus trichocarpa]>gi|550344812|gb|ERP64274.1| hypothetical protein POPTR_0002s11840g [Populus trichocarpa]	566157538	XM_006386415.1	802	0	Populus trichocarpa hypothetical protein (POPTR_0002s11840g) mRNA, complete cds	--	--	--	--	--	--	--	--	--	--	--	--	--	--	--	--	--	--	DOWN	-2.3692	1.4391e-05	blast,frame:2 start:80 end:640
Cluster-16493.36302	851	2070	25.12	67.08	1959	118488515	ABK96070.1	884	1.2e-92	unknown [Populus trichocarpa]	118488514	EF148086.1	945	0	Populus trichocarpa clone WS0127_H07 unknown mRNA	K01602	rbcS	ribulose-bisphosphate carboxylase small chain	http://www.genome.jp/dbget-bin/www_bget?ko:K01602	O64416	494	2.7e-48	Ribulose bisphosphate carboxylase small chain, chloroplastic OS=Marchantia paleacea GN=RBCS PE=2 SV=1	--	--	--	--	--	--	--	--	--	--	UP	1.2883	6.5955e-07	blast,frame:-3 start:1309 end:590
Cluster-16493.4978	8	541	1.85	133.83	476	566201921	XP_006374842.1	558	1.8e-55	hypothetical protein POPTR_0014s01950g [Populus trichocarpa]>gi|550323148|gb|ERP52639.1| hypothetical protein POPTR_0014s01950g [Populus trichocarpa]	566201920	XM_006374780.1	473	0	Populus trichocarpa hypothetical protein (POPTR_0014s01950g) mRNA, complete cds	--	--	--	--	Q9STX2	371	1.2e-34	3-oxo-Delta(4,5)-steroid 5-beta-reductase OS=Arabidopsis thaliana GN=VEP1 PE=1 SV=1	PF01218	Coproporphyrinogen III oxidase	GO:0006779//GO:0015994//GO:0055114	porphyrin-containing compound biosynthetic process//chlorophyll metabolic process//oxidation-reduction process	GO:0004109	coproporphyrinogen oxidase activity	--	--	--	--	UP	6.0854	1.5499e-06	blast,frame:3 start:3 end:323
Cluster-16493.39251	486.77	1923.53	11.25	48.82	2431	743795638	XP_011003000.1	3157	0	PREDICTED: heat shock 70 kDa protein, mitochondrial [Populus euphratica]	566186942	XM_002313919.2	2331	0	Populus trichocarpa heat shock protein 70 (POPTR_0009s08320g) mRNA, complete cds	K04043	dnaK	molecular chaperone DnaK	http://www.genome.jp/dbget-bin/www_bget?ko:K04043	Q08276	2744	0	Heat shock 70 kDa protein, mitochondrial OS=Solanum tuberosum GN=HSP68 PE=2 SV=1	PF02782//PF06723	FGGY family of carbohydrate kinases, C-terminal domain//MreB/Mbl protein	GO:0005975//GO:0000902	carbohydrate metabolic process//cell morphogenesis	GO:0016773	phosphotransferase activity, alcohol group as acceptor	--	--	KOG0102	Molecular chaperones mortalin/PBP74/GRP75, HSP70 superfamily	UP	1.9884	2.2397e-11	blast,frame:1 start:115 end:2175
Cluster-16493.30403	1512	620	59.27	26.65	1539	502139392	XP_004503750.1	1663	4.3e-183	PREDICTED: bifunctional UDP-glucose 4-epimerase and UDP-xylose 4-epimerase 1 [Cicer arietinum]	566162304	XM_002304442.2	1386	0	Populus trichocarpa UDP-glucose 4-epimerase family protein (POPTR_0003s12380g) mRNA, complete cds	K01784	galE, GALE	UDP-glucose 4-epimerase	http://www.genome.jp/dbget-bin/www_bget?ko:K01784	Q42605	1636	8.1e-181	Bifunctional UDP-glucose 4-epimerase and UDP-xylose 4-epimerase 1 OS=Arabidopsis thaliana GN=UGE1 PE=1 SV=2	PF02737//PF03435//PF03721//PF00106//PF01370//PF01073	3-hydroxyacyl-CoA dehydrogenase, NAD binding domain//Saccharopine dehydrogenase NADP binding domain//UDP-glucose/GDP-mannose dehydrogenase family, NAD binding domain//short chain dehydrogenase//NAD dependent epimerase/dehydratase family//3-beta hydroxysteroid dehydrogenase/isomerase family	GO:0006574//GO:0006552//GO:0008209//GO:0006631//GO:0008207//GO:0008152//GO:0006554//GO:0006568//GO:0006550//GO:0008210//GO:0006633//GO:0055114//GO:0006694//GO:0018874	valine catabolic process//leucine catabolic process//androgen metabolic process//fatty acid metabolic process//C21-steroid hormone metabolic process//metabolic process//lysine catabolic process//tryptophan metabolic process//isoleucine catabolic process//estrogen metabolic process//fatty acid biosynthetic process//oxidation-reduction process//steroid biosynthetic process//benzoate metabolic proce…	GO:0051287//GO:0003824//GO:0003854//GO:0016491//GO:0050662//GO:0003857//GO:0016616	NAD binding//catalytic activity//3-beta-hydroxy-delta5-steroid dehydrogenase activity//oxidoreductase activity//coenzyme binding//3-hydroxyacyl-CoA dehydrogenase activity//oxidoreductase activity, acting on the CH-OH group of donors, NAD or NADP as acceptor	--	--	KOG1371	UDP-glucose 4-epimerase/UDP-sulfoquinovose synthase	DOWN	-1.2802	0.0029501	blast,frame:1 start:112 end:1221
Cluster-16493.33563	1621	629	129.89	55	885	566170718	XP_006383052.1	736	7.7e-76	hypothetical protein POPTR_0005s11090g [Populus trichocarpa]>gi|550338629|gb|ERP60849.1| hypothetical protein POPTR_0005s11090g [Populus trichocarpa]	566170717	XM_006382990.1	845	0	Populus trichocarpa hypothetical protein (POPTR_0005s11090g) mRNA, complete cds	--	--	--	--	--	--	--	--	PF00582//PF13676	Universal stress protein family//TIR domain	GO:0007165//GO:0006950	signal transduction//response to stress	GO:0005515	protein binding	--	--	--	--	DOWN	-1.3598	0.00069183	estscan,start:885 end:265; minus strand
Cluster-16493.7750	363	1375	16.97	70.44	1332	566201993	XP_002320760.2	1671	4.4e-184	L-asparaginase family protein [Populus trichocarpa]>gi|550323184|gb|EEE99075.2| L-asparaginase family protein [Populus trichocarpa]	566201992	XM_002320724.2	1137	0	Populus trichocarpa L-asparaginase family protein (POPTR_0014s02300g) mRNA, complete cds	K13051	iaaA, ASRGL1	beta-aspartyl-peptidase (threonine type)	http://www.genome.jp/dbget-bin/www_bget?ko:K13051	Q8GXG1	1407	2.5e-154	Probable isoaspartyl peptidase/L-asparaginase 2 OS=Arabidopsis thaliana GN=At3g16150 PE=2 SV=2	PF01112	Asparaginase	GO:0006355	regulation of transcription, DNA-templated	GO:0016787//GO:0003677	hydrolase activity//DNA binding	--	--	KOG1592	Asparaginase	UP	1.9273	9.6664e-08	blast,frame:1 start:52 end:1065
Cluster-16493.38446	641	1654	38.79	109.48	1088	566162870	XP_002303728.2	1389	1.8e-151	CTP synthase family protein [Populus trichocarpa]>gi|550343260|gb|EEE78707.2| CTP synthase family protein [Populus trichocarpa]	566148591	XM_002299336.2	916	0	Populus trichocarpa CTP synthase family protein (POPTR_0001s12470g) mRNA, complete cds	K01937	pyrG, CTPS	CTP synthase	http://www.genome.jp/dbget-bin/www_bget?ko:K01937	Q6GME1	680	4.1e-70	CTP synthase 2 OS=Xenopus laevis GN=ctps2 PE=2 SV=1	PF07722	Peptidase C26	GO:0006541	glutamine metabolic process	GO:0016787	hydrolase activity	--	--	KOG2387	CTP synthase (UTP-ammonia lyase)	UP	1.3735	5.2929e-06	estscan,start:1088 end:288; minus strand
Cluster-16493.29699	3473.84	978.73	559.81	170.5	570	224083900	XP_002307166.1	432	8.7e-41	hypothetical protein POPTR_0005s09450g [Populus trichocarpa]>gi|222856615|gb|EEE94162.1| hypothetical protein POPTR_0005s09450g [Populus trichocarpa]	566170373	XM_002307130.2	439	0	Populus trichocarpa hypothetical protein (POPTR_0005s09450g) mRNA, complete cds	--	--	--	--	--	--	--	--	PF10458	Valyl tRNA synthetase tRNA binding arm	GO:0009098//GO:0009097//GO:0009099//GO:0006438	leucine biosynthetic process//isoleucine biosynthetic process//valine biosynthetic process//valyl-tRNA aminoacylation	GO:0004832//GO:0000166//GO:0005524	valine-tRNA ligase activity//nucleotide binding//ATP binding	GO:0005737	cytoplasm	--	--	DOWN	-1.8216	8.2435e-14	blast,frame:2 start:59 end:373
Cluster-16493.29695	6815.27	1681.36	348.91	94.26	1239	566167483	XP_006384668.1	884	7.4e-93	hypothetical protein POPTR_0004s20000g [Populus trichocarpa]>gi|550341436|gb|ERP62465.1| hypothetical protein POPTR_0004s20000g [Populus trichocarpa]	566167482	XM_006384606.1	1078	0	Populus trichocarpa hypothetical protein (POPTR_0004s20000g) mRNA, complete cds	--	--	--	--	Q56XJ7	175	1.7e-11	Uncharacterized protein At4g22758 OS=Arabidopsis thaliana GN=At4g22758 PE=2 SV=1	PF01096	Transcription factor S-II (TFIIS)	GO:0006351	transcription, DNA-templated	GO:0008270//GO:0003676	zinc ion binding//nucleic acid binding	--	--	--	--	DOWN	-2.0132	5.1034e-32	blast,frame:-1 start:1032 end:271
Cluster-16493.34387	2033	348	132.11	24.72	1031	157101710	ABV23568.1	935	7.5e-99	MADS-box protein [Populus deltoides]	566206999	XM_002321675.2	897	0	Populus trichocarpa putative transcription factor family protein (POPTR_0015s11040g) mRNA, complete cds	--	--	--	--	O82743	352	4.2e-32	Agamous-like MADS-box protein AGL19 OS=Arabidopsis thaliana GN=AGL19 PE=1 SV=1	PF02183//PF06005//PF06156//PF01486//PF00319	Homeobox associated leucine zipper//Protein of unknown function (DUF904)//Protein of unknown function (DUF972)//K-box region//SRF-type transcription factor (DNA-binding and dimerisation domain)	GO:0043093//GO:0006355//GO:0006260//GO:0000917	FtsZ-dependent cytokinesis//regulation of transcription, DNA-templated//DNA replication//barrier septum assembly	GO:0046983//GO:0043565//GO:0003677//GO:0003700	protein dimerization activity//sequence-specific DNA binding//DNA binding//transcription factor activity, sequence-specific DNA binding	GO:0005667//GO:0005737//GO:0005634	transcription factor complex//cytoplasm//nucleus	--	--	DOWN	-2.5405	9.0546e-13	blast,frame:1 start:73 end:690
Cluster-16493.436	131	563	3.78	17.85	1997	743823355	XP_011021938.1	2697	7e-303	PREDICTED: cytochrome P450 78A7-like [Populus euphratica]	743823354	XM_011023636.1	1634	0	PREDICTED: Populus euphratica cytochrome P450 78A7-like (LOC105123872), mRNA	--	--	--	--	Q9FIB0	1935	2.2e-215	Cytochrome P450 78A7 OS=Arabidopsis thaliana GN=CYP78A7 PE=2 SV=1	PF00067	Cytochrome P450	GO:0055114	oxidation-reduction process	GO:0005506//GO:0016705//GO:0020037	iron ion binding//oxidoreductase activity, acting on paired donors, with incorporation or reduction of molecular oxygen//heme binding	--	--	--	--	UP	2.1095	0.001696	blast,frame:-2 start:1975 end:293
Cluster-16493.32965	24912.3	3737.78	1496.76	245.65	1094	566175218	XP_002308156.2	376	5.2e-34	hypothetical protein POPTR_0006s08530g [Populus trichocarpa]>gi|550335789|gb|EEE91679.2| hypothetical protein POPTR_0006s08530g [Populus trichocarpa]	118487383	EF147507.1	541	0	Populus trichocarpa clone WS0123_A11 unknown mRNA	--	--	--	--	P30564	212	7.6e-16	Metallothionein-like protein type 2 OS=Ricinus communis GN=MTI PE=3 SV=1	PF01439	Metallothionein	--	--	GO:0046872	metal ion binding	--	--	--	--	DOWN	-2.7307	9.606e-178	blast,frame:-1 start:1094 end:783
Cluster-16493.21336	710	1575	31.98	77.73	1373	566207566	XP_002321847.2	1159	1.1e-124	rRNA processing protein EBP2 [Populus trichocarpa]>gi|550322704|gb|EEF05974.2| rRNA processing protein EBP2 [Populus trichocarpa]	743896834	XM_011043389.1	1135	0	PREDICTED: Populus euphratica probable rRNA-processing protein EBP2 homolog (LOC105137595), mRNA	K14823	EBP2, EBNA1BP2	rRNA-processing protein EBP2	http://www.genome.jp/dbget-bin/www_bget?ko:K14823	Q9LUJ5	687	8e-71	Probable rRNA-processing protein EBP2 homolog OS=Arabidopsis thaliana GN=At3g22660 PE=2 SV=1	PF00836	Stathmin family	GO:0031110	regulation of microtubule polymerization or depolymerization	--	--	--	--	KOG3080	Nucleolar protein-like/EBNA1-binding protein	UP	1.1554	0.00016947	blast,frame:1 start:76 end:1086
Cluster-16493.38149	3652.96	959.43	125.12	36.06	1724	566254771	XP_006387583.1	1555	1.6e-170	hypothetical protein POPTR_0815s00210g [Populus trichocarpa]>gi|550307727|gb|ERP46497.1| hypothetical protein POPTR_0815s00210g [Populus trichocarpa]	157365031	AC210380.1	1060	0	Populus trichocarpa clone ACSB2121-B05, complete sequence	--	--	--	--	Q9ZPE7	1120	6.2e-121	Protein EXORDIUM OS=Arabidopsis thaliana GN=EXO PE=2 SV=1	--	--	--	--	--	--	--	--	--	--	DOWN	-1.9229	8.5872e-16	blast,frame:2 start:227 end:1288
Cluster-16493.27964	5815	2815	428.33	226.46	940	566154457	XP_006370466.1	605	1.3e-60	Photosystem II 10 kDa polypeptide family protein [Populus trichocarpa]>gi|118487848|gb|ABK95747.1| unknown [Populus trichocarpa]>gi|550349659|gb|ERP67035.1| Photosystem II 10 kDa polypeptide family protein [Populus trichocarpa]	566154456	XM_006370404.1	759	0	Populus trichocarpa Photosystem II 10 kDa polypeptide family protein (POPTR_0001s42970g) mRNA, complete cds	K03541	psbR	photosystem II 10kDa protein	http://www.genome.jp/dbget-bin/www_bget?ko:K03541	P06183	484	1.9e-47	Photosystem II 10 kDa polypeptide, chloroplastic OS=Solanum tuberosum GN=PSBR PE=2 SV=1	PF04725	Photosystem II 10 kDa polypeptide PsbR	GO:0010270//GO:0015979	photosystem II oxygen evolving complex assembly//photosynthesis	--	--	GO:0009535//GO:0009654//GO:0009523//GO:0042651	chloroplast thylakoid membrane//photosystem II oxygen evolving complex//photosystem II//thylakoid membrane	--	--	DOWN	-1.0407	1.2813e-08	blast,frame:-2 start:738 end:241
Cluster-16493.35147	13890.1	6609.98	1352.67	701.06	774	118485638	ABK94669.1	442	8.3e-42	unknown [Populus trichocarpa]	566176442	XM_006381585.1	729	0	Populus trichocarpa membrane family protein (POPTR_0006s14630g) mRNA, complete cds	--	--	--	--	--	--	--	--	PF06596	Photosystem II reaction centre X protein (PsbX)	GO:0015979	photosynthesis	--	--	GO:0016020//GO:0009523	membrane//photosystem II	--	--	DOWN	-1.0654	4.1378e-22	blast,frame:-1 start:648 end:253
Cluster-16493.35143	1866	256	151.21	22.64	878	566159136	XP_002301477.2	1006	3.7e-107	hypothetical protein POPTR_0002s20670g [Populus trichocarpa]>gi|550345474|gb|EEE80750.2| hypothetical protein POPTR_0002s20670g [Populus trichocarpa]	566159135	XM_002301441.2	752	0	Populus trichocarpa hypothetical protein (POPTR_0002s20670g) mRNA, complete cds	--	--	--	--	Q57951	139	1.8e-07	Universal stress protein MJ0531 OS=Methanocaldococcus jannaschii (strain ATCC 43067 / DSM 2661 / JAL-1 / JCM 10045 / NBRC 100440) GN=MJ0531 PE=3 SV=1	PF00582	Universal stress protein family	GO:0006950	response to stress	--	--	--	--	--	--	DOWN	-2.8598	1.7297e-13	blast,frame:-3 start:684 end:49|blast,frame:-2 start:874 end:647
Cluster-16493.13352	0	274.05	0	6.81	2478	743938926	XP_011013903.1	2683	3.7e-301	PREDICTED: probable acyl-activating enzyme 1, peroxisomal [Populus euphratica]	743938925	XM_011015601.1	2306	0	PREDICTED: Populus euphratica probable acyl-activating enzyme 1, peroxisomal (LOC105117831), mRNA	--	--	--	--	F4HUK6	2021	3e-225	Probable acyl-activating enzyme 1, peroxisomal OS=Arabidopsis thaliana GN=AAE1 PE=2 SV=1	PF00501	AMP-binding enzyme	GO:0008152	metabolic process	GO:0003824	catalytic activity	--	--	--	--	UP	4.8546	0.0029891	blast,frame:1 start:379 end:2040
Cluster-16493.35999	767.88	2385.71	21.48	73.27	2053	224083926	XP_002307174.1	1554	2.5e-170	nucleolin family protein [Populus trichocarpa]>gi|222856623|gb|EEE94170.1| nucleolin family protein [Populus trichocarpa]	566170389	XM_002307138.2	1601	0	Populus trichocarpa nucleolin family protein (POPTR_0005s09600g) mRNA, complete cds	K11294	NCL, NSR1	nucleolin	http://www.genome.jp/dbget-bin/www_bget?ko:K11294	Q7XTT4	605	3.9e-61	Nucleolin 2 OS=Oryza sativa subsp. japonica GN=Os04g0620700 PE=2 SV=2	PF08777//PF00076	RNA binding motif//RNA recognition motif. (a.k.a. RRM, RBD, or RNP domain)	--	--	GO:0003676//GO:0003723	nucleic acid binding//RNA binding	--	--	--	--	UP	1.6414	3.9111e-11	blast,frame:-2 start:1848 end:1
Cluster-16493.35998	327.24	1341.35	9.99	44.94	1903	118486193	ABK94939.1	1154	5.6e-124	unknown [Populus trichocarpa]	566180151	XM_006380456.1	1461	0	Populus trichocarpa hypothetical protein (POPTR_0007s07800g) mRNA, complete cds	K11294	NCL, NSR1	nucleolin	http://www.genome.jp/dbget-bin/www_bget?ko:K11294	Q7XTT4	626	1.3e-63	Nucleolin 2 OS=Oryza sativa subsp. japonica GN=Os04g0620700 PE=2 SV=2	PF08777//PF00076	RNA binding motif//RNA recognition motif. (a.k.a. RRM, RBD, or RNP domain)	--	--	GO:0003676//GO:0003723	nucleic acid binding//RNA binding	--	--	--	--	UP	2.0412	4.2481e-08	blast,frame:-2 start:1902 end:610
Cluster-16493.34483	5827.66	2224.92	75.18	31.57	4149	590579174	XP_007013714.1	1381	5.8e-150	CHY-type/CTCHY-type/RING-type Zinc finger protein isoform 1 [Theobroma cacao]>gi|590579177|ref|XP_007013715.1| CHY-type/CTCHY-type/RING-type Zinc finger protein isoform 1 [Theobroma cacao]>gi|508784077|gb|EOY31333.1| CHY-type/CTCHY-type/RING-type Zinc finger protein isoform 1 [Theobroma cacao]>gi|508784078|gb|EOY31334.1| CHY-type/CTCHY-type/RING-type Zinc finger protein isoform 1 [Theobroma cacao]	566178223	XM_006382000.1	2649	0	Populus trichocarpa hypothetical protein (POPTR_0006s26185g) mRNA, complete cds	K10144	RCHY1, PIRH2	RING finger and CHY zinc finger domain-containing protein 1	http://www.genome.jp/dbget-bin/www_bget?ko:K10144	Q96PM5	652	2.8e-66	RING finger and CHY zinc finger domain-containing protein 1 OS=Homo sapiens GN=RCHY1 PE=1 SV=1	PF05767//PF00097//PF13639//PF05495//PF14634	Poxvirus virion envelope protein A14//Zinc finger, C3HC4 type (RING finger)//Ring finger domain//CHY zinc finger//zinc-RING finger domain	--	--	GO:0046872//GO:0008270//GO:0005515	metal ion binding//zinc ion binding//protein binding	GO:0019031	viral envelope	KOG1940	Zn-finger protein	DOWN	-1.3832	8.5471e-15	blast,frame:1 start:2539 end:3465
Cluster-16493.32671	10380.5	4512.33	391.91	186.84	1588	224066611	XP_002302162.1	1479	9.6e-162	peroxidase precursor family protein [Populus trichocarpa]>gi|222843888|gb|EEE81435.1| peroxidase precursor family protein [Populus trichocarpa]>gi|591403298|gb|AHL39121.1| class III peroxidase [Populus trichocarpa]	566172578	XM_002306680.2	1422	0	Populus trichocarpa peroxidase precursor family protein (POPTR_0005s21750g) mRNA, complete cds	K00430	E1.11.1.7	peroxidase	http://www.genome.jp/dbget-bin/www_bget?ko:K00430	Q96520	1126	1.1e-121	Peroxidase 12 OS=Arabidopsis thaliana GN=PER12 PE=1 SV=1	PF00141	Peroxidase	GO:0006979//GO:0006804//GO:0055114	response to oxidative stress//obsolete peroxidase reaction//oxidation-reduction process	GO:0004601//GO:0046872//GO:0020037	peroxidase activity//metal ion binding//heme binding	GO:0009505//GO:0005773//GO:0016020	plant-type cell wall//vacuole//membrane	--	--	DOWN	-1.196	1.7314e-20	blast,frame:1 start:100 end:1236
Cluster-16493.32673	2964.52	1144.53	84.52	35.83	2019	743818039	XP_011020564.1	2614	3e-293	PREDICTED: uncharacterized protein LOC105122893 [Populus euphratica]	743818038	XM_011022262.1	1838	0	PREDICTED: Populus euphratica uncharacterized LOC105122893 (LOC105122893), mRNA	--	--	--	--	--	--	--	--	--	--	--	--	--	--	--	--	--	--	DOWN	-1.3671	3.2148e-07	blast,frame:3 start:111 end:1673
Cluster-16493.32679	27741.5	12490.2	734.61	363.23	2154	729340131	XP_010539785.1	374	1.8e-33	PREDICTED: high mobility group B protein 2-like [Tarenaya hassleriana]	566173534	XM_002306944.2	1921	0	Populus trichocarpa hypothetical protein (POPTR_0005s27390g) mRNA, complete cds	--	--	--	--	P26585	326	9.1e-29	HMG1/2-like protein OS=Glycine max PE=2 SV=1	PF06524//PF02535	NOA36 protein//ZIP Zinc transporter	GO:0055085//GO:0030001	transmembrane transport//metal ion transport	GO:0046873//GO:0008270	metal ion transmembrane transporter activity//zinc ion binding	GO:0016020//GO:0005634	membrane//nucleus	--	--	DOWN	-1.1453	2.2211e-51	blast,frame:3 start:198 end:728
Cluster-16493.33103	19822	7369	1769.04	716.93	821	224085585	XP_002307627.1	557	4e-55	hypothetical protein POPTR_0005s24030g [Populus trichocarpa]>gi|118486017|gb|ABK94852.1| unknown [Populus trichocarpa]>gi|222857076|gb|EEE94623.1| hypothetical protein POPTR_0005s24030g [Populus trichocarpa]	224085584	XM_002307591.1	685	0	Populus trichocarpa hypothetical protein (POPTR_0005s24030g) mRNA, complete cds	K02721	psbW	photosystem II PsbW protein	http://www.genome.jp/dbget-bin/www_bget?ko:K02721	Q41387	371	2.1e-34	Photosystem II reaction center W protein, chloroplastic OS=Spinacia oleracea GN=psbW PE=1 SV=1	PF07123	Photosystem II reaction centre W protein (PsbW)	GO:0015979	photosynthesis	--	--	GO:0009523//GO:0009507//GO:0009535	photosystem II//chloroplast//chloroplast thylakoid membrane	--	--	DOWN	-1.4216	4.4538e-54	blast,frame:3 start:150 end:560|blast,frame:2 start:176 end:406
Cluster-16493.33108	25470	10482	1199.91	540.99	1324	118489937	ABK96765.1	1094	3.5e-117	unknown [Populus trichocarpa x Populus deltoides]	566204717	XM_002321182.2	1166	0	Populus trichocarpa chlorophyll A-B binding family protein (POPTR_0014s17070g) mRNA, complete cds	K08909	LHCA3	light-harvesting complex I chlorophyll a/b binding protein 3	http://www.genome.jp/dbget-bin/www_bget?ko:K08909	P27522	971	9e-104	Chlorophyll a-b binding protein 8, chloroplastic OS=Solanum lycopersicum GN=CAB8 PE=3 SV=1	--	--	--	--	--	--	--	--	--	--	DOWN	-1.2749	1.8477e-57	blast,frame:2 start:155 end:994
Cluster-16493.27414	321.41	1134.99	8.37	32.46	2186	566193929	XP_006377409.1	1447	6.8e-158	hypothetical protein POPTR_0011s05650g [Populus trichocarpa]>gi|550327698|gb|ERP55206.1| hypothetical protein POPTR_0011s05650g [Populus trichocarpa]	566193928	XM_006377347.1	1356	0	Populus trichocarpa hypothetical protein (POPTR_0011s05650g) mRNA, complete cds	K09510	DNAJB4	DnaJ homolog subfamily B member 4	http://www.genome.jp/dbget-bin/www_bget?ko:K09510	Q80Y75	636	1e-64	DnaJ homolog subfamily B member 13 OS=Mus musculus GN=Dnajb13 PE=2 SV=1	PF02165//PF03145	Wilm's tumour protein//Seven in absentia protein family	GO:0006511//GO:0006355//GO:0007275	ubiquitin-dependent protein catabolic process//regulation of transcription, DNA-templated//multicellular organismal development	--	--	GO:0005634	nucleus	--	--	UP	1.8261	5.9327e-06	blast,frame:-3 start:2040 end:982
Cluster-16493.25483	4231	1356	421.85	147.21	762	566174750	XP_006381081.1	419	3.8e-39	hypothetical protein POPTR_0006s06090g [Populus trichocarpa]>gi|550335587|gb|ERP58878.1| hypothetical protein POPTR_0006s06090g [Populus trichocarpa]	566174749	XM_006381019.1	299	2.04312e-153	Populus trichocarpa hypothetical protein (POPTR_0006s06090g) mRNA, complete cds	--	--	--	--	--	--	--	--	--	--	--	--	--	--	--	--	--	--	DOWN	-1.6357	3.2554e-14	blast,frame:1 start:73 end:402
Cluster-16493.34136	560.89	1256.18	4.18	10.31	6990	566170149	XP_006382915.1	9682	0	hypothetical protein POPTR_0005s08190g [Populus trichocarpa]>gi|550338384|gb|ERP60712.1| hypothetical protein POPTR_0005s08190g [Populus trichocarpa]	566170148	XM_006382853.1	6024	0	Populus trichocarpa hypothetical protein (POPTR_0005s08190g) mRNA, complete cds	--	--	--	--	O22193	174	1.2e-10	U-box domain-containing protein 4 OS=Arabidopsis thaliana GN=PUB4 PE=1 SV=3	PF00514//PF06371//PF11698//PF00168	Armadillo/beta-catenin-like repeat//Diaphanous GTPase-binding Domain//V-ATPase subunit H//C2 domain	GO:0015991//GO:0030036	ATP hydrolysis coupled proton transport//actin cytoskeleton organization	GO:0003779//GO:0016820//GO:0005515//GO:0017048	actin binding//hydrolase activity, acting on acid anhydrides, catalyzing transmembrane movement of substances//protein binding//Rho GTPase binding	GO:0000221	vacuolar proton-transporting V-type ATPase, V1 domain	--	--	UP	1.1692	0.0011991	blast,frame:3 start:93 end:6632
Cluster-16493.35269	2097.77	199.03	182.35	18.87	836	566152831	XP_002298524.2	435	5.8e-41	carbonic anhydrase isoform 1 family protein [Populus trichocarpa]>gi|550348901|gb|EEE83329.2| carbonic anhydrase isoform 1 family protein [Populus trichocarpa]	566152842	XM_006369859.1	804	0	Populus trichocarpa hypothetical protein (POPTR_0001s34950g) mRNA, complete cds	K01673	cynT, can	carbonic anhydrase	http://www.genome.jp/dbget-bin/www_bget?ko:K01673	P16016	356	1.2e-32	Carbonic anhydrase, chloroplastic OS=Spinacia oleracea PE=1 SV=2	PF00484	Carbonic anhydrase	GO:0006730//GO:0006807	one-carbon metabolic process//nitrogen compound metabolic process	GO:0004089//GO:0008270	carbonate dehydratase activity//zinc ion binding	--	--	--	--	DOWN	-3.3919	3.9026e-18	estscan,start:836 end:610; minus strand
Cluster-16493.46632	920.35	242.03	35.6	10.27	1556	566175897	XP_006381379.1	1219	1.3e-131	hypothetical protein POPTR_0006s12360g [Populus trichocarpa]>gi|550336082|gb|ERP59176.1| hypothetical protein POPTR_0006s12360g [Populus trichocarpa]	566175896	XM_006381317.1	929	0	Populus trichocarpa hypothetical protein (POPTR_0006s12360g) mRNA, complete cds	K10144	RCHY1, PIRH2	RING finger and CHY zinc finger domain-containing protein 1	http://www.genome.jp/dbget-bin/www_bget?ko:K10144	Q9CR50	515	8e-51	RING finger and CHY zinc finger domain-containing protein 1 OS=Mus musculus GN=Rchy1 PE=1 SV=1	PF04551//PF05495//PF04785//PF14634//PF00097//PF17123//PF13639	GcpE protein//CHY zinc finger//Rhabdovirus matrix protein M2//zinc-RING finger domain//Zinc finger, C3HC4 type (RING finger)//RING-like zinc finger//Ring finger domain	GO:0016032//GO:0055114//GO:0016114	viral process//oxidation-reduction process//terpenoid biosynthetic process	GO:0046429//GO:0005515//GO:0008270//GO:0046872	4-hydroxy-3-methylbut-2-en-1-yl diphosphate synthase activity//protein binding//zinc ion binding//metal ion binding	GO:0019031	viral envelope	KOG1940	Zn-finger protein	DOWN	-1.9211	0.00073505	blast,frame:2 start:179 end:844
Cluster-16493.30162	1689.25	658.62	110.34	47.03	1027	224107829	XP_002314617.1	1299	4.6e-141	hypothetical protein POPTR_0010s05080g [Populus trichocarpa]>gi|566189147|ref|XP_006378217.1| hypothetical protein POPTR_0010s05080g [Populus trichocarpa]>gi|118485783|gb|ABK94740.1| unknown [Populus trichocarpa]>gi|222863657|gb|EEF00788.1| hypothetical protein POPTR_0010s05080g [Populus trichocarpa]>gi|550329101|gb|ERP56014.1| hypothetical protein POPTR_0010s05080g [Populus trichocarpa]	566189150	XM_002314581.2	823	0	Populus trichocarpa hypothetical protein (POPTR_0010s05080g) mRNA, complete cds	K01673	cynT, can	carbonic anhydrase	http://www.genome.jp/dbget-bin/www_bget?ko:K01673	P42737	954	6.5e-102	Beta carbonic anhydrase 2, chloroplastic OS=Arabidopsis thaliana GN=BCA2 PE=1 SV=3	PF00484	Carbonic anhydrase	GO:0015976//GO:0010119//GO:0006730//GO:0010037//GO:0006807	carbon utilization//regulation of stomatal movement//one-carbon metabolic process//response to carbon dioxide//nitrogen compound metabolic process	GO:0004089//GO:0008270	carbonate dehydratase activity//zinc ion binding	GO:0005829//GO:0009941//GO:0005886	cytosol//chloroplast envelope//plasma membrane	KOG1578	Predicted carbonic anhydrase involved in protection against oxidative damage	DOWN	-1.3529	0.00051877	blast,frame:3 start:3 end:815
Cluster-16493.40092	1835.75	329.1	50.87	10.01	2070	224088689	XP_002308514.1	643	1.1e-64	hypothetical protein POPTR_0006s23570g [Populus trichocarpa]>gi|222854490|gb|EEE92037.1| hypothetical protein POPTR_0006s23570g [Populus trichocarpa]	566177783	XM_002308478.2	721	0	Populus trichocarpa hypothetical protein (POPTR_0006s23570g) mRNA, complete cds	--	--	--	--	--	--	--	--	PF05408	Foot-and-mouth virus L-proteinase	GO:0006508//GO:0016032//GO:0019082	proteolysis//viral process//viral protein processing	GO:0004197	cysteine-type endopeptidase activity	--	--	--	--	DOWN	-2.4738	4.1241e-11	blast,frame:1 start:523 end:978
Cluster-16493.25971	1297.21	2755.79	82.06	190.63	1052	224132534	XP_002321340.1	430	2.8e-40	hypothetical protein POPTR_0015s00280g [Populus trichocarpa]>gi|222868336|gb|EEF05467.1| hypothetical protein POPTR_0015s00280g [Populus trichocarpa]	161789305	AC215623.1	746	0	Populus trichocarpa clone POP004-A06, complete sequence	--	--	--	--	--	--	--	--	PF04111//PF14532	Autophagy protein Apg6//Sigma-54 interaction domain	GO:0006914//GO:0006355	autophagy//regulation of transcription, DNA-templated	GO:0008134//GO:0005524	transcription factor binding//ATP binding	GO:0005667	transcription factor complex	--	--	UP	1.093	2.4946e-07	blast,frame:2 start:71 end:397
Cluster-16493.38943	430.13	2037.52	16.67	86.57	1554	743941911	XP_011015456.1	1469	1.4e-160	PREDICTED: D-aminoacyl-tRNA deacylase [Populus euphratica]	743941910	XM_011017154.1	1240	0	PREDICTED: Populus euphratica D-aminoacyl-tRNA deacylase (LOC105119057), mRNA	K09716	dtdA, GEK1	D-aminoacyl-tRNA deacylase	http://www.genome.jp/dbget-bin/www_bget?ko:K09716	Q9ZPQ3	1094	5.8e-118	D-aminoacyl-tRNA deacylase OS=Arabidopsis thaliana GN=GEK1 PE=1 SV=2	PF04414	D-aminoacyl-tRNA deacylase	--	--	GO:0051499//GO:0016788	D-aminoacyl-tRNA deacylase activity//hydrolase activity, acting on ester bonds	--	--	--	--	UP	2.2499	5.5156e-14	blast,frame:3 start:3 end:1061
Cluster-16493.31542	568.87	1197.63	12.25	28.33	2590	743886292	XP_011037805.1	2311	5.2e-258	PREDICTED: zinc finger CCCH domain-containing protein 22 isoform X3 [Populus euphratica]	566147404	XM_006368514.1	1665	0	Populus trichocarpa hypothetical protein (POPTR_0001s05760g) mRNA, complete cds	--	--	--	--	Q0D3J9	974	7.9e-104	Zinc finger CCCH domain-containing protein 53 OS=Oryza sativa subsp. japonica GN=Os07g0682400 PE=2 SV=1	PF08675//PF00076//PF00658//PF00642	RNA binding domain//RNA recognition motif. (a.k.a. RRM, RBD, or RNP domain)//Poly-adenylate binding protein, unique domain//Zinc finger C-x8-C-x5-C-x3-H type (and similar)	GO:0006402//GO:0051252	mRNA catabolic process//regulation of RNA metabolic process	GO:0003723//GO:0004535//GO:0003676//GO:0046872	RNA binding//poly(A)-specific ribonuclease activity//nucleic acid binding//metal ion binding	GO:0005737//GO:0005634	cytoplasm//nucleus	--	--	UP	1.08	0.0041151	blast,frame:3 start:495 end:2588
Cluster-16493.31548	1073	205	122.56	25.45	698	224119766	XP_002318157.1	359	3.1e-32	hypothetical protein POPTR_0012s10580g [Populus trichocarpa]>gi|222858830|gb|EEE96377.1| hypothetical protein POPTR_0012s10580g [Populus trichocarpa]	566197804	XM_002318121.2	646	0	Populus trichocarpa hypothetical protein (POPTR_0012s10580g) mRNA, complete cds	--	--	--	--	--	--	--	--	--	--	--	--	--	--	--	--	--	--	DOWN	-2.382	4.4157e-06	blast,frame:1 start:1 end:216
Cluster-16493.44308	202	759	8.13	33.48	1506	566172261	XP_002307431.2	1837	2.8e-203	hypothetical protein POPTR_0005s19910g [Populus trichocarpa]>gi|550339347|gb|EEE94427.2| hypothetical protein POPTR_0005s19910g [Populus trichocarpa]	566172260	XM_002307395.2	1402	0	Populus trichocarpa hypothetical protein (POPTR_0005s19910g) mRNA, complete cds	--	--	--	--	Q93ZH0	1403	8.3e-154	LysM domain-containing GPI-anchored protein 1 OS=Arabidopsis thaliana GN=LYM1 PE=1 SV=1	--	--	--	--	--	--	--	--	--	--	UP	1.9157	0.00033161	blast,frame:-2 start:1505 end:276
Cluster-16493.44301	420.83	1127.39	11.55	33.98	2087	743876366	XP_011035176.1	2394	1e-267	PREDICTED: DEAD-box ATP-dependent RNA helicase 51-like [Populus euphratica]	566186349	XM_006378982.1	1944	0	Populus trichocarpa hypothetical protein (POPTR_0009s04990g) mRNA, complete cds	K13179	DDX18, HAS1	ATP-dependent RNA helicase DDX18/HAS1	http://www.genome.jp/dbget-bin/www_bget?ko:K13179	Q84T03	1831	2.7e-203	DEAD-box ATP-dependent RNA helicase 27 OS=Oryza sativa subsp. japonica GN=Os03g0802700 PE=3 SV=1	PF00270//PF05731	DEAD/DEAH box helicase//TROVE domain	--	--	GO:0003676//GO:0005524//GO:0003723	nucleic acid binding//ATP binding//RNA binding	--	--	KOG0342	ATP-dependent RNA helicase pitchoune	UP	1.4276	0.00027147	blast,frame:-1 start:2003 end:225
Cluster-16493.41873	816	3917	29.06	153.02	1668	224136005	XP_002322215.1	2012	1.6e-223	pectate lyase 22 precursor family protein [Populus trichocarpa]>gi|222869211|gb|EEF06342.1| pectate lyase 22 precursor family protein [Populus trichocarpa]	224136004	XM_002322179.1	1584	0	Populus trichocarpa pectate lyase 22 precursor family protein (POPTR_0015s09930g) mRNA, complete cds	K01728	pel	pectate lyase	http://www.genome.jp/dbget-bin/www_bget?ko:K01728	Q9C5M8	1778	3e-197	Probable pectate lyase 18 OS=Arabidopsis thaliana GN=At4g24780 PE=2 SV=2	--	--	--	--	--	--	GO:0016020	membrane	--	--	UP	2.269	1.467e-27	blast,frame:-3 start:1666 end:380
Cluster-16493.46779	312.37	891.39	6.67	20.93	2608	566199111	XP_002319036.2	2464	9.5e-276	hypothetical protein POPTR_0013s02970g [Populus trichocarpa]>gi|550324814|gb|EEE94959.2| hypothetical protein POPTR_0013s02970g [Populus trichocarpa]	566199110	XM_002319000.2	2398	0	Populus trichocarpa hypothetical protein (POPTR_0013s02970g) mRNA, complete cds	--	--	--	--	Q92614	178	1.6e-11	Unconventional myosin-XVIIIa OS=Homo sapiens GN=MYO18A PE=1 SV=3	PF10473	Leucine-rich repeats of kinetochore protein Cenp-F/LEK1	--	--	GO:0008134//GO:0042803//GO:0045502	transcription factor binding//protein homodimerization activity//dynein binding	GO:0005667//GO:0030286	transcription factor complex//dynein complex	--	--	UP	1.5187	0.0010943	blast,frame:-3 start:2414 end:501
Cluster-16493.31938	6075	2371	255.5	109.31	1452	629086284	KCW52641.1	933	1.8e-98	hypothetical protein EUGRSUZ_J02019 [Eucalyptus grandis]	566150884	XM_002299811.2	1154	0	Populus trichocarpa tropinone reductase family protein (POPTR_0001s25180g) mRNA, complete cds	K08081	TR1	tropinone reductase I	http://www.genome.jp/dbget-bin/www_bget?ko:K08081	P0DKI3	848	1.8e-89	Tropinone reductase homolog At1g07440 OS=Arabidopsis thaliana GN=At1g07440 PE=1 SV=1	PF01370//PF00106	NAD dependent epimerase/dehydratase family//short chain dehydrogenase	GO:0008152	metabolic process	GO:0016491//GO:0050662//GO:0003824	oxidoreductase activity//coenzyme binding//catalytic activity	--	--	--	--	DOWN	-1.3514	8.2512e-15	blast,frame:-2 start:1241 end:402
Cluster-16493.43348	438.99	1388.48	7.51	26.1	3194	743803242	XP_011017079.1	2940	0	PREDICTED: AP2-like ethylene-responsive transcription factor ANT [Populus euphratica]	743803241	XM_011018777.1	2692	0	PREDICTED: Populus euphratica AP2-like ethylene-responsive transcription factor ANT (LOC105120528), mRNA	K09285	OVM, ANT	AP2-like factor, ANT lineage	http://www.genome.jp/dbget-bin/www_bget?ko:K09285	Q38914	1137	1.2e-122	AP2-like ethylene-responsive transcription factor ANT OS=Arabidopsis thaliana GN=ANT PE=1 SV=2	PF04130//PF00847	Spc97 / Spc98 family//AP2 domain	GO:0000226//GO:0006355//GO:0090063	microtubule cytoskeleton organization//regulation of transcription, DNA-templated//positive regulation of microtubule nucleation	GO:0003700	transcription factor activity, sequence-specific DNA binding	GO:0000922//GO:0005667//GO:0005815	spindle pole//transcription factor complex//microtubule organizing center	--	--	UP	1.6672	1.6724e-06	blast,frame:-1 start:2471 end:468
Cluster-16493.40604	2078.99	859.29	40.34	18.33	2845	743879785	XP_011036039.1	657	3.6e-66	PREDICTED: uncharacterized protein LOC105133657 [Populus euphratica]	743879784	XM_011037737.1	980	0	PREDICTED: Populus euphratica uncharacterized LOC105133657 (LOC105133657), mRNA	--	--	--	--	--	--	--	--	--	--	--	--	--	--	--	--	--	--	DOWN	-1.2687	0.00020978	blast,frame:1 start:868 end:1020|blast,frame:2 start:365 end:823|blast,frame:-2 start:2331 end:1969
Cluster-16493.53605	300	1347	23.7	116.13	894	566161270	XP_002303326.2	700	1.2e-71	17.4 kDa class III heat shock family protein [Populus trichocarpa]>gi|550342583|gb|EEE78305.2| 17.4 kDa class III heat shock family protein [Populus trichocarpa]	566161269	XM_002303290.2	736	0	Populus trichocarpa 17.4 kDa class III heat shock family protein (POPTR_0003s06870g) mRNA, complete cds	K13993	HSP20	HSP20 family protein	http://www.genome.jp/dbget-bin/www_bget?ko:K13993	Q9SYG1	390	1.4e-36	17.4 kDa class III heat shock protein OS=Arabidopsis thaliana GN=HSP17.4B PE=2 SV=1	--	--	--	--	--	--	--	--	--	--	UP	2.1727	9.3176e-09	blast,frame:1 start:172 end:675
Cluster-16493.58379	231.85	818.33	4.38	17	2914	566149512	XP_002299597.2	3463	0	hydroxyproline-rich glycoprotein [Populus trichocarpa]>gi|550347518|gb|EEE84402.2| hydroxyproline-rich glycoprotein [Populus trichocarpa]	566149511	XM_002299561.2	2372	0	Populus trichocarpa hydroxyproline-rich glycoprotein (POPTR_0001s17070g) mRNA, complete cds	--	--	--	--	--	--	--	--	--	--	--	--	--	--	--	--	--	--	UP	1.8254	0.00028286	blast,frame:3 start:192 end:2777
Cluster-16493.30534	4007	1228	156.22	52.5	1546	566178195	XP_002308621.2	1623	1.9e-178	Dehydration-responsive protein RD22 precursor [Populus trichocarpa]>gi|550337103|gb|EEE92144.2| Dehydration-responsive protein RD22 precursor [Populus trichocarpa]	156523308	AC209037.1	1326	0	Populus trichocarpa clone POP004-L17, complete sequence	--	--	--	--	Q08298	929	7.8e-99	Dehydration-responsive protein RD22 OS=Arabidopsis thaliana GN=RD22 PE=2 SV=1	--	--	--	--	--	--	--	--	--	--	DOWN	-1.7003	2.5402e-14	blast,frame:-1 start:1546 end:332
Cluster-16493.31667	916.58	211.02	22.58	5.71	2296	566147921	XP_002299579.2	1952	2e-216	hypothetical protein POPTR_0001s08320g [Populus trichocarpa]>gi|550346829|gb|EEE84384.2| hypothetical protein POPTR_0001s08320g [Populus trichocarpa]	566147920	XM_002299543.2	967	0	Populus trichocarpa hypothetical protein (POPTR_0001s08320g) mRNA, complete cds	--	--	--	--	Q8VWZ7	1310	7.7e-143	Geraniol 8-hydroxylase OS=Catharanthus roseus GN=CYP76B6 PE=1 SV=1	PF00067	Cytochrome P450	GO:0055114	oxidation-reduction process	GO:0020037//GO:0016705//GO:0005506//GO:0046872//GO:0016491	heme binding//oxidoreductase activity, acting on paired donors, with incorporation or reduction of molecular oxygen//iron ion binding//metal ion binding//oxidoreductase activity	--	--	--	--	DOWN	-2.1129	0.00020894	estscan,start:1 end:2056
Cluster-16493.32363	888	2163	26.92	71.99	1914	743915153	XP_011001523.1	1586	4.5e-174	PREDICTED: triose phosphate/phosphate translocator, non-green plastid, chloroplastic-like [Populus euphratica]	566206689	XM_002322133.2	1620	0	Populus trichocarpa hypothetical protein (POPTR_0015s08900g) mRNA, complete cds	K15283	SLC35E1	solute carrier family 35, member E1	http://www.genome.jp/dbget-bin/www_bget?ko:K15283	Q8RXN3	1278	3.3e-139	Phosphoenolpyruvate/phosphate translocator 1, chloroplastic OS=Arabidopsis thaliana GN=PPT1 PE=1 SV=1	PF00892//PF05408//PF08449	EamA-like transporter family//Foot-and-mouth virus L-proteinase//UAA transporter family	GO:0055085//GO:0006508//GO:0019082//GO:0016032	transmembrane transport//proteolysis//viral protein processing//viral process	GO:0004197	cysteine-type endopeptidase activity	GO:0016020//GO:0016021	membrane//integral component of membrane	KOG1441	Glucose-6-phosphate/phosphate and phosphoenolpyruvate/phosphate antiporter	UP	1.2903	3.0602e-07	blast,frame:3 start:87 end:1397
Cluster-16493.32584	5867.59	2684	306.65	153.58	1219	224122996	XP_002318968.1	1046	1.2e-111	drought-responsive family protein [Populus trichocarpa]>gi|222857344|gb|EEE94891.1| drought-responsive family protein [Populus trichocarpa]	566198774	XM_002318932.2	1139	0	Populus trichocarpa drought-responsive family protein (POPTR_0013s01250g) mRNA, complete cds	--	--	--	--	Q84J70	672	3.9e-69	Protein DEHYDRATION-INDUCED 19 homolog 3 OS=Arabidopsis thaliana GN=DI19-3 PE=1 SV=1	PF13465	Zinc-finger double domain	--	--	GO:0046872	metal ion binding	--	--	--	--	DOWN	-1.1224	4.2335e-10	blast,frame:2 start:143 end:889
Cluster-16493.20992	280	1020	22.69	90.19	878	566174829	XP_002308061.2	1041	3.3e-111	hypothetical protein POPTR_0006s06460g [Populus trichocarpa]>gi|550335626|gb|EEE91584.2| hypothetical protein POPTR_0006s06460g [Populus trichocarpa]	566174828	XM_002308025.2	821	0	Populus trichocarpa hypothetical protein (POPTR_0006s06460g) mRNA, complete cds	K06617	E2.4.1.82	raffinose synthase	http://www.genome.jp/dbget-bin/www_bget?ko:K06617	Q8RX87	583	5.8e-59	Probable galactinol--sucrose galactosyltransferase 6 OS=Arabidopsis thaliana GN=RFS6 PE=2 SV=2	--	--	--	--	--	--	--	--	--	--	UP	1.871	1.6686e-05	estscan,start:878 end:222; minus strand
Cluster-16493.57798	200.59	800.16	3.34	14.65	3273	566162899	XP_002303736.2	4338	0	hypothetical protein POPTR_0003s15810g [Populus trichocarpa]>gi|550343272|gb|EEE78715.2| hypothetical protein POPTR_0003s15810g [Populus trichocarpa]	566162898	XM_002303700.2	2970	0	Populus trichocarpa hypothetical protein (POPTR_0003s15810g) mRNA, complete cds	K13447	RBOH	respiratory burst oxidase	http://www.genome.jp/dbget-bin/www_bget?ko:K13447	Q9FIJ0	3265	0	Respiratory burst oxidase homolog protein D OS=Arabidopsis thaliana GN=RBOHD PE=1 SV=1	PF13499//PF08414//PF08022//PF00036//PF00033//PF13405//PF08030	EF-hand domain pair//Respiratory burst NADPH oxidase//FAD-binding domain//EF hand//Cytochrome b/b6/petB//EF-hand domain//Ferric reductase NAD binding domain	GO:0006804//GO:0055114//GO:0022904//GO:0006979	obsolete peroxidase reaction//oxidation-reduction process//respiratory electron transport chain//response to oxidative stress	GO:0050664//GO:0016491//GO:0004601//GO:0005509	oxidoreductase activity, acting on NAD(P)H, oxygen as acceptor//oxidoreductase activity//peroxidase activity//calcium ion binding	GO:0016020	membrane	--	--	UP	2.002	0.00011214	blast,frame:-3 start:3154 end:359
Cluster-16493.12420	587	1252	14.99	35.12	2224	255567939	XP_002524947.1	2723	7.5e-306	Indole-3-acetic acid-amido synthetase GH3.3, putative [Ricinus communis]>gi|223535782|gb|EEF37444.1| Indole-3-acetic acid-amido synthetase GH3.3, putative [Ricinus communis]	566180564	XM_006380612.1	2053	0	Populus trichocarpa hypothetical protein (POPTR_0007s10350g) mRNA, complete cds	K14487	GH3	auxin responsive GH3 gene family	http://www.genome.jp/dbget-bin/www_bget?ko:K14487	O82333	2419	1.9e-271	Probable indole-3-acetic acid-amido synthetase GH3.1 OS=Arabidopsis thaliana GN=GH3.1 PE=2 SV=1	--	--	--	--	--	--	--	--	--	--	UP	1.0987	0.0024864	blast,frame:1 start:52 end:1860
Cluster-16493.34053	6736.94	1766.46	70.91	20.46	5027	566190298	XP_002314780.2	3048	0	FLAVIN-BINDING KELCH DOMAIN F BOX family protein [Populus trichocarpa]>gi|550329584|gb|EEF00951.2| FLAVIN-BINDING KELCH DOMAIN F BOX family protein [Populus trichocarpa]	566190297	XM_002314744.2	2256	0	Populus trichocarpa FLAVIN-BINDING KELCH DOMAIN F BOX family protein (POPTR_0010s11610g) mRNA, complete cds	K12116	FKF1	flavin-binding kelch repeat F-box protein 1	http://www.genome.jp/dbget-bin/www_bget?ko:K12116	Q9C9W9	2562	1.1e-287	Adagio protein 3 OS=Arabidopsis thaliana GN=ADO3 PE=1 SV=1	PF00989//PF07646//PF01344//PF08447//PF00646//PF12937	PAS fold//Kelch motif//Kelch motif//PAS fold//F-box domain//F-box-like	GO:0006355	regulation of transcription, DNA-templated	GO:0005515	protein binding	--	--	--	--	DOWN	-1.9253	1.325e-29	blast,frame:-3 start:2397 end:382|blast,frame:1 start:2638 end:4515
Cluster-16493.57200	94.18	968.13	3.2	36.11	1735	743823456	XP_011021969.1	1335	5.2e-145	PREDICTED: ethylene-responsive transcription factor ABR1-like isoform X1 [Populus euphratica]	743823455	XM_011023667.1	1410	0	PREDICTED: Populus euphratica ethylene-responsive transcription factor ABR1-like (LOC105123895), transcript variant X1, mRNA	--	--	--	--	Q9FGF8	346	3.5e-31	Ethylene-responsive transcription factor ABR1 OS=Arabidopsis thaliana GN=ABR1 PE=2 SV=1	PF00847	AP2 domain	GO:0006355	regulation of transcription, DNA-templated	GO:0003700	transcription factor activity, sequence-specific DNA binding	GO:0005667	transcription factor complex	--	--	UP	3.3676	1.2645e-09	blast,frame:-2 start:1293 end:217
Cluster-16493.38677	838.96	1846.3	22.41	54.15	2138	743832143	XP_011024203.1	2375	1.6e-265	PREDICTED: argininosuccinate synthase, chloroplastic-like [Populus euphratica]	743832142	XM_011025901.1	1760	0	PREDICTED: Populus euphratica argininosuccinate synthase, chloroplastic-like (LOC105125451), mRNA	K01940	argG, ASS1	argininosuccinate synthase	http://www.genome.jp/dbget-bin/www_bget?ko:K01940	Q9SZX3	1857	2.7e-206	Argininosuccinate synthase, chloroplastic OS=Arabidopsis thaliana GN=At4g24830 PE=2 SV=3	PF06449//PF00764	Mitochondrial domain of unknown function (DUF1082)//Arginosuccinate synthase	GO:0006560//GO:0006531//GO:0006526//GO:0006522	proline metabolic process//aspartate metabolic process//arginine biosynthetic process//alanine metabolic process	GO:0005524//GO:0016820//GO:0004055	ATP binding//hydrolase activity, acting on acid anhydrides, catalyzing transmembrane movement of substances//argininosuccinate synthase activity	GO:0016021//GO:0005739	integral component of membrane//mitochondrion	KOG1706	Argininosuccinate synthase	UP	1.1439	3.2953e-05	blast,frame:2 start:293 end:1780
Cluster-16493.38675	1909.44	7533.43	64.78	280.44	1738	224069770	XP_002303035.1	1432	3e-156	hypothetical protein POPTR_0002s24310g [Populus trichocarpa]>gi|222844761|gb|EEE82308.1| hypothetical protein POPTR_0002s24310g [Populus trichocarpa]	224069769	XM_002302999.1	1466	0	Populus trichocarpa hypothetical protein (POPTR_0002s24310g) mRNA, complete cds	--	--	--	--	Q6ICB0	387	6.2e-36	Desumoylating isopeptidase 1 OS=Homo sapiens GN=DESI1 PE=1 SV=1	--	--	--	--	--	--	--	--	KOG0324	Uncharacterized conserved protein	UP	1.9861	6.6173e-46	blast,frame:-3 start:1460 end:603
Cluster-16493.35031	105.02	829.67	4.85	41.96	1346	566196011	XP_006378021.1	518	2.2e-50	hypothetical protein POPTR_0011s17290g [Populus trichocarpa]>gi|550328627|gb|ERP55818.1| hypothetical protein POPTR_0011s17290g [Populus trichocarpa]	118482838	EF145147.1	468	0	Populus trichocarpa clone WS01121_A06	--	--	--	--	--	--	--	--	--	--	--	--	--	--	--	--	--	--	UP	2.9878	2.0661e-07	blast,frame:1 start:247 end:1110|blast,frame:3 start:1011 end:1304
Cluster-16493.60027	150	593	2.95	12.81	2812	566192557	XP_006378815.1	4015	0	hypothetical protein POPTR_0010s24450g [Populus trichocarpa]>gi|550330520|gb|ERP56612.1| hypothetical protein POPTR_0010s24450g [Populus trichocarpa]	566192556	XM_006378753.1	2254	0	Populus trichocarpa hypothetical protein (POPTR_0010s24450g) mRNA, complete cds	--	--	--	--	Q9DBD5	177	2.2e-11	Proline-, glutamic acid- and leucine-rich protein 1 OS=Mus musculus GN=Pelp1 PE=1 SV=2	PF02022	Integrase Zinc binding domain	--	--	GO:0008270	zinc ion binding	--	--	--	--	UP	1.989	0.001949	blast,frame:-1 start:2812 end:179
Cluster-16493.18653	62	928	2.08	34.2	1753	255581233	XP_002531429.1	1975	3.2e-219	sugar transporter, putative [Ricinus communis]>gi|223528979|gb|EEF30971.1| sugar transporter, putative [Ricinus communis]	566180970	XM_002310177.2	1601	0	Populus trichocarpa mannitol transporter family protein (POPTR_0007s12610g) mRNA, complete cds	--	--	--	--	Q9ZNS0	1654	7.6e-183	Probable polyol transporter 3 OS=Arabidopsis thaliana GN=PLT3 PE=3 SV=1	PF07690//PF00083	Major Facilitator Superfamily//Sugar (and other) transporter	GO:0008643//GO:0055085//GO:0055114	carbohydrate transport//transmembrane transport//oxidation-reduction process	GO:0022891//GO:0032440//GO:0022857	substrate-specific transmembrane transporter activity//2-alkenal reductase [NAD(P)] activity//transmembrane transporter activity	GO:0016021	integral component of membrane	--	--	UP	3.9097	3.2932e-10	blast,frame:-1 start:1681 end:149
Cluster-16493.27521	2662.86	1284.83	120.91	63.93	1364	118481340	ABK92613.1	226	1.6e-16	unknown [Populus trichocarpa]	118483042	EF145255.1	1142	0	Populus trichocarpa clone WS01122_E23 unknown mRNA	--	--	--	--	--	--	--	--	--	--	--	--	--	--	--	--	--	--	DOWN	-1.0455	0.00061807	blast,frame:-2 start:706 end:560|blast,frame:-1 start:767 end:417
Cluster-16493.31191	476.02	4.18	20.86	0.2	1404	566188480	XP_002314332.2	732	3.5e-75	hypothetical protein POPTR_0010s00500g [Populus trichocarpa]>gi|550328800|gb|EEF00503.2| hypothetical protein POPTR_0010s00500g [Populus trichocarpa]	566188479	XM_002314296.2	1128	0	Populus trichocarpa hypothetical protein (POPTR_0010s00500g) mRNA, complete cds	--	--	--	--	P13940	225	3e-17	Late embryogenesis abundant protein D-29 OS=Gossypium hirsutum PE=3 SV=1	PF01442	Apolipoprotein A1/A4/E domain	GO:0042157//GO:0006869	lipoprotein metabolic process//lipid transport	GO:0008289	lipid binding	GO:0005576	extracellular region	KOG4744	Uncharacterized conserved protein	DOWN	-6.8254	4.0504e-05	blast,frame:2 start:182 end:1165
Cluster-16493.20850	1825	635	207.99	78.66	699	118483881	ABK93831.1	805	6e-84	unknown [Populus trichocarpa]>gi|118487520|gb|ABK95587.1| unknown [Populus trichocarpa]	118483880	EF145693.1	597	0	Populus trichocarpa clone WS0112_L02 unknown mRNA	--	--	--	--	Q9ZPE7	423	1.7e-40	Protein EXORDIUM OS=Arabidopsis thaliana GN=EXO PE=2 SV=1	--	--	GO:0009741	response to brassinosteroid	--	--	GO:0009505	plant-type cell wall	--	--	DOWN	-1.5171	2.7776e-05	estscan,start:118 end:699
Cluster-16493.47695	332	875	7.94	23	2356	224091337	XP_002309226.1	2825	0	hypothetical protein POPTR_0006s15580g [Populus trichocarpa]>gi|222855202|gb|EEE92749.1| hypothetical protein POPTR_0006s15580g [Populus trichocarpa]	743937097	XM_011014644.1	2030	0	PREDICTED: Populus euphratica probable polyamine oxidase 5 (LOC105117099), mRNA	K12259	SMOX, PAO5	spermine oxidase	http://www.genome.jp/dbget-bin/www_bget?ko:K12259	Q9SU79	1588	4.6e-175	Probable polyamine oxidase 5 OS=Arabidopsis thaliana GN=PAO5 PE=2 SV=1	PF05834//PF01266//PF07992//PF05297//PF01593	Lycopene cyclase protein//FAD dependent oxidoreductase//Pyridine nucleotide-disulphide oxidoreductase//Herpesvirus latent membrane protein 1 (LMP1)//Flavin containing amine oxidoreductase	GO:0019087//GO:0016117//GO:0055114	transformation of host cell by virus//carotenoid biosynthetic process//oxidation-reduction process	GO:0016705//GO:0016491	oxidoreductase activity, acting on paired donors, with incorporation or reduction of molecular oxygen//oxidoreductase activity	GO:0016021	integral component of membrane	KOG0685	Flavin-containing amine oxidase	UP	1.404	0.0029154	blast,frame:3 start:417 end:2093
Cluster-16493.54358	490	78	20.92	3.65	1434	224136061	XP_002322230.1	1604	2.8e-176	hypothetical protein POPTR_0015s10390g [Populus trichocarpa]>gi|222869226|gb|EEF06357.1| hypothetical protein POPTR_0015s10390g [Populus trichocarpa]	566206911	XM_002322194.2	1389	0	Populus trichocarpa hypothetical protein (POPTR_0015s10390g) mRNA, complete cds	--	--	--	--	--	--	--	--	PF08053	Tryptophanase operon leader peptide	GO:0031554//GO:0031556	regulation of DNA-templated transcription, termination//transcriptional attenuation by ribosome	--	--	--	--	--	--	DOWN	-2.6453	0.0037106	blast,frame:3 start:57 end:1046
Cluster-16493.38206	721.65	1692.29	6.05	15.62	6243	566177083	XP_002308421.2	8958	0	hypothetical protein POPTR_0006s19380g [Populus trichocarpa]>gi|550336650|gb|EEE91944.2| hypothetical protein POPTR_0006s19380g [Populus trichocarpa]	566177082	XM_002308385.2	5988	0	Populus trichocarpa hypothetical protein (POPTR_0006s19380g) mRNA, complete cds	K03255	TIF31, CLU1	protein TIF31	http://www.genome.jp/dbget-bin/www_bget?ko:K03255	F4JKH6	5349	0	Protein TSS OS=Arabidopsis thaliana GN=TSS PE=1 SV=1	PF13371//PF13181//PF00515//PF13374//PF13414	Tetratricopeptide repeat//Tetratricopeptide repeat//Tetratricopeptide repeat//Tetratricopeptide repeat//TPR repeat	--	--	GO:0005515	protein binding	--	--	KOG1839	Uncharacterized protein CLU1/cluA/TIF31 involved in mitochondrial morphology/distribution, also found associated with eIF-3	UP	1.2355	2.6134e-05	blast,frame:-3 start:6175 end:533
Cluster-16493.38202	242.45	895.12	3.02	12.26	4290	743918627	XP_011003321.1	1497	2.1e-163	PREDICTED: pathogenesis-related protein 5-like [Populus euphratica]	161789305	AC215623.1	1449	0	Populus trichocarpa clone POP004-A06, complete sequence	--	--	--	--	O80327	649	6.4e-66	Thaumatin-like protein 1 OS=Pyrus pyrifolia GN=TL1 PE=1 SV=1	PF02130	Uncharacterized protein family UPF0054	GO:0006364	rRNA processing	GO:0004222	metalloendopeptidase activity	--	--	--	--	UP	1.8903	6.8772e-05	estscan,start:1687 end:370; minus strand
Cluster-16493.38203	89.23	441.34	0.83	4.53	5635	566196054	XP_002318505.2	1528	7.1e-167	hypothetical protein POPTR_0012s00420g [Populus trichocarpa]>gi|550326063|gb|EEE96725.2| hypothetical protein POPTR_0012s00420g [Populus trichocarpa]	566196053	XM_002318469.2	1507	0	Populus trichocarpa hypothetical protein (POPTR_0012s00420g) mRNA, complete cds	--	--	--	--	O80327	649	8.4e-66	Thaumatin-like protein 1 OS=Pyrus pyrifolia GN=TL1 PE=1 SV=1	PF02130	Uncharacterized protein family UPF0054	GO:0006364	rRNA processing	GO:0004222	metalloendopeptidase activity	--	--	--	--	UP	2.3122	0.004826	blast,frame:3 start:219 end:1430
Cluster-16493.39155	440.03	45.48	35.09	3.96	888	743898921	XP_011042751.1	210	7.5e-15	PREDICTED: probable aldo-keto reductase 2 isoform X2 [Populus euphratica]	156523302	AC209031.1	281	2.43089e-143	Populus trichocarpa clone ACSB1349-F06, complete sequence	--	--	--	--	Q93ZN2	151	7.3e-09	Probable aldo-keto reductase 4 OS=Arabidopsis thaliana GN=At1g60710 PE=2 SV=1	--	--	--	--	--	--	--	--	--	--	DOWN	-3.2684	0.0014761	blast,frame:1 start:1 end:198|blast,frame:3 start:387 end:857
[truncated: 731 more rows]
