# Supplementary material for: Genome-Wide Analysis of the miRNA–mRNAs Network Involved in Cold Tolerance in Populus simonii × P. nigra
Source: Genes (Basel). 2019 Jun 5;10(6):430. doi: 10.3390/genes10060430 (PMC6627750; doi:10.3390/genes10060430)
Supplement: Supplementary file 1 [file genes-10-00430-s001.zip › table S6.xlsx]

## Sheet: TrvsNt.Differential_analysis_re
Table S6 Differential expression of sRNAs in Populus simonii × P. nigra under cold stress condition
sRNA	Nt.readcount	Tr.readcount	Tr	Nt	log2.Fold_change.	p.value	q.value.Storey.et.al..2003.	Signature
ptc-miR399f	26	0	0	584.56	-10.191	9.17e-95	3.05e-94	TRUE
ptc-miR6427-3p	26	0	0	584.56	-10.191	9.17e-95	3.05e-94	TRUE
ptc-miR160b-3p	11	0	0	247.314	-8.9502	1.85e-48	5.05e-48	TRUE
ptc-miR482b-3p	10	0	0	224.831	-8.8127	6.29e-45	1.58e-44	TRUE
ptc-miR7817a	7	0	0	157.381	-8.2981	8.97e-34	1.79e-33	TRUE
ptc-miR827	6	0	0	134.898	-8.0757	8.03e-30	1.54e-29	TRUE
novel_59	5	0	0	112.415	-7.8127	1.02e-25	1.88e-25	TRUE
ptc-miR319i	4	0	0	89.9323	-7.4908	1.96e-21	3.4e-21	TRUE
ptc-miR408-5p	4	0	0	89.9323	-7.4908	1.96e-21	3.4e-21	TRUE
ptc-miR160e-3p	3	0	0	67.4492	-7.0757	6.42e-17	1.06e-16	TRUE
ptc-miR6459a-5p	3	0	0	67.4492	-7.0757	6.42e-17	1.06e-16	TRUE
ptc-miR398c-5p	2	0	0	44.9661	-6.4908	4.29e-12	6.01e-12	TRUE
ptc-miR530b	2	0	0	44.9661	-6.4908	4.29e-12	6.01e-12	TRUE
ptc-miR6421-5p	2	0	0	44.9661	-6.4908	4.29e-12	6.01e-12	TRUE
ptc-miR6438b	2	0	0	44.9661	-6.4908	4.29e-12	6.01e-12	TRUE
ptc-miR7812	2	0	0	44.9661	-6.4908	4.29e-12	6.01e-12	TRUE
ptc-miR171c	1	0	0	22.4831	-5.4908	8.32e-07	9.95e-07	TRUE
ptc-miR172h-5p	1	0	0	22.4831	-5.4908	8.32e-07	9.95e-07	TRUE
ptc-miR390d-3p	1	0	0	22.4831	-5.4908	8.32e-07	9.95e-07	TRUE
ptc-miR393a-3p	1	0	0	22.4831	-5.4908	8.32e-07	9.95e-07	TRUE
ptc-miR393a-5p	1	0	0	22.4831	-5.4908	8.32e-07	9.95e-07	TRUE
ptc-miR482b-5p	1	0	0	22.4831	-5.4908	8.32e-07	9.95e-07	TRUE
ptc-miR6430	1	0	0	22.4831	-5.4908	8.32e-07	9.95e-07	TRUE
ptc-miR6462e	1	0	0	22.4831	-5.4908	8.32e-07	9.95e-07	TRUE
ptc-miR7835	1	0	0	22.4831	-5.4908	8.32e-07	9.95e-07	TRUE
ptc-miR171e	65	2	198.916	1461.4	-2.8771	2.94e-235	1.52e-234	TRUE
novel_50	27	1	99.4582	607.043	-2.6096	1.98e-89	6.25e-89	TRUE
ptc-miR168a-3p	191	8	795.666	4294.27	-2.4322	0	0	TRUE
ptc-miR162a	479	22	2188.08	10769.4	-2.2992	0	0	TRUE
ptc-miR396f	20	1	99.4582	449.661	-2.1767	2.74e-54	7.68e-54	TRUE
ptc-miR167e	583	30	2983.75	13107.6	-2.1352	0	0	TRUE
ptc-miR1450	291	15	1491.87	6542.57	-2.1327	0	0	TRUE
ptc-miR6459b	58	3	298.375	1304.02	-2.1278	1.25e-149	4.72e-149	TRUE
ptc-miR1444b	18	1	99.4582	404.695	-2.0247	7.04e-45	1.68e-44	TRUE
ptc-miR1444d	18	1	99.4582	404.695	-2.0247	7.04e-45	1.68e-44	TRUE
ptc-miR172a	18	1	99.4582	404.695	-2.0247	7.04e-45	1.68e-44	TRUE
ptc-miR475a-5p	49	3	298.375	1101.67	-1.8845	1.99e-108	7.22e-108	TRUE
novel_48	16	1	99.4582	359.729	-1.8547	7.2e-36	1.53e-35	TRUE
ptc-miR482c-5p	86	6	596.749	1933.54	-1.6961	1.36e-163	5.79e-163	TRUE
ptc-miR1447	759	53	5271.29	17064.7	-1.6948	0	0	TRUE
ptc-miR159a	9438	665	66139.7	212195	-1.6818	0	0	TRUE
ptc-miR167f-5p	137	10	994.582	3080.18	-1.6309	1.43e-245	7.79e-245	TRUE
ptc-miR6445a	443	39	3878.87	9960	-1.3605	0	0	TRUE
ptc-miR6459a-3p	135	12	1193.5	3035.21	-1.3466	1.26e-182	5.59e-182	TRUE
ptc-miR167a	163	16	1591.33	3664.74	-1.2035	3.84e-185	1.79e-184	TRUE
novel_76	10	1	99.4582	224.831	-1.1767	1.76e-12	2.58e-12	TRUE
ptc-miR396e-3p	140	14	1392.42	3147.63	-1.1767	9.83e-154	3.85e-153	TRUE
ptc-miR396g-5p	40	4	397.833	899.323	-1.1767	3.41e-45	8.8e-45	TRUE
ptc-miR482c-3p	288	30	2983.75	6475.12	-1.1178	4.62e-290	2.83e-289	TRUE
ptc-miR396c	346	39	3878.87	7779.14	-1.004	9.86e-293	6.44e-292	TRUE
ptc-miR164a	37	18	1790.25	831.874	1.1057	4.76e-80	1.46e-79	TRUE
ptc-miR1444a	2	1	99.4582	44.9661	1.1453	4.41e-06	4.97e-06	TRUE
ptc-miR168a-5p	294	153	15217.1	6610.02	1.203	0	0	TRUE
ptc-miR166p	15	8	795.666	337.246	1.2384	1.95e-43	4.34e-43	TRUE
ptc-miR6476a	7	4	397.833	157.381	1.3379	3.22e-25	5.84e-25	TRUE
ptc-miR482a.1	17	10	994.582	382.212	1.3797	2.51e-63	7.47e-63	TRUE
ptc-miR160e-5p	39	24	2387	876.84	1.4448	4.74e-160	1.93e-159	TRUE
ptc-miR475d-3p	3	2	198.916	67.4492	1.5603	1.85e-16	2.92e-16	TRUE
ptc-miR395b	4	3	298.375	89.9323	1.7302	1.88e-27	3.54e-27	TRUE
ptc-miR482d-3p	26	25	2486.46	584.56	2.0887	4.22e-277	2.43e-276	TRUE
ptc-miR6421-3p	1	1	99.4582	22.4831	2.1453	4.79e-13	7.23e-13	TRUE
ptc-miR6478	123	14	1392.42	2765.42	-0.98991	1.24e-102	4.33e-102	FALSE
ptc-miR1448	1284	170	16907.9	28868.3	-0.77179	0	0	FALSE
novel_51	15	2	198.916	337.246	-0.76164	1.88e-09	2.53e-09	FALSE
ptc-miR160g	7	1	99.4582	157.381	-0.6621	0.00028419	0.00031293	FALSE
ptc-miR319a	1146	165	16410.6	25765.6	-0.65082	0	0	FALSE
ptc-miR408-3p	150	22	2188.08	3372.46	-0.62414	2.35e-57	6.77e-57	FALSE
ptc-miR6427-5p	58	9	895.124	1304.02	-0.5428	2.19e-18	3.69e-18	FALSE
novel_79	44	7	696.208	989.255	-0.50683	8.23e-13	1.22e-12	FALSE
ptc-miR396a	125	20	1989.16	2810.38	-0.4986	1.27e-32	2.5e-32	FALSE
novel_69	131	21	2088.62	2945.28	-0.49585	8.77e-34	1.79e-33	FALSE
ptc-miR159d	35	6	596.749	786.907	-0.39907	3.05e-07	3.88e-07	FALSE
novel_5	92	16	1591.33	2068.44	-0.37831	2.74e-15	4.26e-15	FALSE
ptc-miR403a	71	13	1292.96	1596.3	-0.30406	1.6e-08	2.12e-08	FALSE
ptc-miR476a	38	7	696.208	854.357	-0.29532	5.83e-05	6.5e-05	FALSE
ptc-miR390a	279	55	5470.2	6272.78	-0.19751	1.12e-13	1.72e-13	FALSE
ptc-miR6424	5	1	99.4582	112.415	-0.17668	0.37357	0.38537	FALSE
ptc-miR530a	21	5	497.291	472.144	0.074862	0.41831	0.42703	FALSE
ptc-miR394a-5p	172	41	4077.79	3867.09	0.076539	0.01765	0.018801	FALSE
ptc-miR166a	10056	2467	245363	226090	0.11802	1.01e-226	4.95e-226	FALSE
ptc-miR398b	1292	322	32025.5	29048.1	0.14078	1.68e-34	3.49e-34	FALSE
novel_68	4	1	99.4582	89.9323	0.14525	0.4883	0.4908	FALSE
ptc-miR156a	12	3	298.375	269.797	0.14525	0.22996	0.24103	FALSE
ptc-miR171a-3p	12	3	298.375	269.797	0.14525	0.22996	0.24103	FALSE
ptc-miR2111a	4	1	99.4582	89.9323	0.14525	0.4883	0.4908	FALSE
ptc-miR319e	198	53	5271.29	4451.65	0.24382	7.3e-17	1.17e-16	FALSE
novel_63	109	32	3182.66	2450.65	0.37707	1.32e-22	2.35e-22	FALSE
ptc-miR472b	3031	909	90407.5	68146.2	0.40781	0	0	FALSE
ptc-miR156g	23	7	696.208	517.111	0.42904	2.55e-07	3.28e-07	FALSE
ptc-miR160a	147	46	4575.08	3305.01	0.46914	7.9e-47	2.09e-46	FALSE
ptc-miR482a.2	2434	785	78074.7	54723.8	0.51269	0	0	FALSE
ptc-miR1446a	3	1	99.4582	67.4492	0.56029	0.012919	0.01399	FALSE
ptc-miR171a-5p	3	1	99.4582	67.4492	0.56029	0.012919	0.01399	FALSE
ptc-miR475a-3p	57	21	2088.62	1281.54	0.70468	1.95e-44	4.43e-44	FALSE
ptc-miR396g-3p	8	3	298.375	179.865	0.73021	5.06e-08	6.62e-08	FALSE
ptc-miR472a	4448	1774	176439	100005	0.8191	0	0	FALSE
ptc-miR166n	4427	1811	180119	99532.6	0.85571	0	0	FALSE
novel_46	29	12	1193.5	652.009	0.87223	5.55e-37	1.21e-36	FALSE
